# Supplementary material for: Quantitative proteomics and phosphoproteomics of urinary extracellular vesicles define putative diagnostic biosignatures for Parkinson’s disease
Source: Commun Med (Lond). 2023 May 10;3:64. doi: 10.1038/s43856-023-00294-w (PMC10172329; doi:10.1038/s43856-023-00294-w)
Supplement: Supplementary file 3 — Supplementary Data [file 43856_2023_294_MOESM3_ESM.zip]

Archive with 17 entries (17 files):
- Supplementary Data 1.xlsx
- Supplementary Data 10.xlsx
- Supplementary Data 11.xlsx
- Supplementary Data 12.xlsx
- Supplementary Data 13.xlsx
- Supplementary Data 14.xlsx
- Supplementary Data 15.xlsx
- Supplementary Data 16.xlsx
- Supplementary Data 17.xlsx
- Supplementary Data 2.xlsx
- Supplementary Data 3.xlsx
- Supplementary Data 4.xlsx
- Supplementary Data 5.xlsx
- Supplementary Data 6.xlsx
- Supplementary Data 7.xlsx
- Supplementary Data 8.xlsx
- Supplementary Data 9.xlsx
