# Supplementary material for: Quantitative proteomics and phosphoproteomics of urinary extracellular vesicles define putative diagnostic biosignatures for Parkinson’s disease
Source: Commun Med (Lond). 2023 May 10;3:64. doi: 10.1038/s43856-023-00294-w (PMC10172329; doi:10.1038/s43856-023-00294-w)
Supplement: Supplementary file 3 — Supplementary Data [file 43856_2023_294_MOESM3_ESM.zip › Supplementary Data 1.xlsx]

## Sheet: Before Bioinformatics Analysis
Supplementary Data 1. Before Bioinformatics Analysis: All identified urinary EV proteins with their normalized abundances. This data was then analyzed statistically to determine the reproducibility of our overall method.
Accession	Gene name	Description	Coverage [%]	Abundances (Normalized): Urine1	Abundances (Normalized): Urine2	Abundances (Normalized): Urine3	Abundances (Normalized): Urine4	Abundances (Normalized): Urine5	Abundances (Normalized): Urine6
P02768	ALB	Serum albumin [OS=Homo sapiens]	63	1780318981	1878705442	1618516223	1665677202	1884725497	1679593616	EV marker
Q8WUM4	PDCD6IP	Programmed cell death 6-interacting protein [OS=Homo sapiens]	44	2.80048e+08	2.75385e+08	2.6933e+08	2.62987e+08	2.86336e+08	257515216	EV marker
P07996	THBS1	thrombospondin-1 [OS=Homo sapiens]	38	1.41102e+08	1.30628e+08	1.33017e+08	1.43383e+08	1.55862e+08	1.4819e+08	EV marker
P05023	ATP1A1	Sodium/potassium-transporting ATPase subunit alpha-1 [OS=Homo sapiens]	33	1.58806e+08	149206576	1.40729e+08	1.4564e+08	176230087	1.26289e+08	EV marker
P63261	ACTG1	Actin, cytoplasmic 2 [OS=Homo sapiens]	56	7.09306e+08	7.06092e+08	8.04138e+08	681942949	684349237	6.07395e+08	EV marker
P26038	MSN	Moesin [OS=Homo sapiens]	48	2.94283e+08	2.69562e+08	2.87338e+08	2.80797e+08	2.92092e+08	269361605	EV marker
P11021	HSPA5	78 kDa glucose-regulated protein [OS=Homo sapiens]	40	2.84897e+08	1.94656e+08	3.50803e+08	3.06654e+08	2.89064e+08	4.34601e+08	EV marker
P07900	HSP90AA1	Isoform 2 of Heat shock protein HSP 90-alpha [OS=Homo sapiens]	27	7.24037e+07	6.34306e+07	7.61332e+07	7.54818e+07	6.49573e+07	6.28131e+07	EV marker
O43707	ACTN4	Alpha-actinin-4 [OS=Homo sapiens]	35	3.07359e+07	3.06007e+07	3.96243e+07	3.52074e+07	4.66847e+07	4.19302e+07	EV marker
P00558	PGK1	phosphoglycerate kinase 1 [OS=Homo sapiens]	58	2.63249e+08	2.61199e+08	3.02851e+08	271428023	2.61523e+08	2.73217e+08	EV marker
Q08380	LGALS3BP	Galectin-3-binding protein [OS=Homo sapiens]	35	3.52154e+08	4.17704e+08	3.95381e+08	3.22614e+08	3.60591e+08	4.04084e+08	EV marker
P11142	HSPA8	Heat shock cognate 71 kDa protein [OS=Homo sapiens]	35	1.64083e+08	1.52974e+08	1.34873e+08	1.62662e+08	175706536	133580136	EV marker
P06733	ENO1	alpha-enolase [OS=Homo sapiens]	64	3.39781e+08	3.60534e+08	3.58474e+08	3.43275e+08	3.21253e+08	3.42989e+08	EV marker
Q14764	MVP	major vault protein [OS=Homo sapiens]	33	2.02016e+08	1.99168e+08	1.95599e+08	1.93043e+08	1.96956e+08	195929217	EV marker
P15311	EZR	Ezrin [OS=Homo sapiens]	41	188897174	1.88807e+08	1.88384e+08	2.11844e+08	1.82372e+08	1.75235e+08	EV marker
P32119	PRDX2	Peroxiredoxin-2 [OS=Homo sapiens]	49	7.67196e+07	7.86615e+07	8.54525e+07	7.01848e+07	7.43913e+07	9.646e+07	EV marker
P60174	TPI1	Triosephosphate isomerase [OS=Homo sapiens]	47	1.42816e+08	1.28681e+08	1.28546e+08	1.24458e+08	1.18316e+08	1.21062e+08	EV marker
P07195	LDHB	L-lactate dehydrogenase B chain [OS=Homo sapiens]	46	2.85704e+08	278916804	3.00476e+08	2.72972e+08	2.87208e+08	2.97168e+08	EV marker
P07355	ANXA2	Annexin A2 [OS=Homo sapiens]	48	1.06604e+08	9.62638e+07	1.04602e+08	1.19165e+08	1.14892e+08	1.06661e+08	EV marker
P68104	EEF1A1	Elongation factor 1-alpha 1 [OS=Homo sapiens]	35	2.01069e+08	1.89568e+08	1.97049e+08	2.12673e+08	1.86083e+08	2.11742e+08	EV marker
Q06830	PRDX1	peroxiredoxin-1 [OS=Homo sapiens]	53	5.807e+08	535128118	6.01281e+08	5.92032e+08	5.72577e+08	5.75433e+08	EV marker
P27105	STOM	erythrocyte band 7 integral membrane protein [OS=Homo sapiens]	39	9.10758e+07	8.71968e+07	1.04587e+08	9.04889e+07	9.14272e+07	1.0169e+08	EV marker
P04406	GAPDH	glyceraldehyde-3-phosphate dehydrogenase [OS=Homo sapiens]	44	3.36932e+08	3.14765e+08	3.42134e+08	3.43657e+08	2.99787e+08	3.15963e+08	EV marker
O00560	SDCBP	Syntenin-1 [OS=Homo sapiens]	46	8.4299e+07	1.26124e+08	133097980	7.70417e+07	9.47062e+07	1.14778e+08	EV marker
Q99816	TSG101	tumor susceptibility gene 101 protein [OS=Homo sapiens]	30	6.93135e+07	6.42015e+07	6.6787e+07	6.65181e+07	6.27273e+07	6.18407e+07	EV marker
P50395	GDI2	Rab GDP dissociation inhibitor beta [OS=Homo sapiens]	43	2.59439e+07	3.05998e+07	3.1667e+07	3.28042e+07	2.68405e+07	3.16995e+07	EV marker
P62258	YWHAE	14-3-3 protein epsilon [OS=Homo sapiens]	55	1.20032e+08	1.28337e+08	1.37258e+08	1.12694e+08	1.14267e+08	133551738	EV marker
P08238	HSP90AB1	Heat shock protein HSP 90-beta [OS=Homo sapiens]	33	1.79576e+08	1.72763e+08	1.8722e+08	1.74035e+08	1.84403e+08	1.93087e+08	EV marker
P08195	SLC3A2	4F2 cell-surface antigen heavy chain [OS=Homo sapiens]	33	1.99008e+07	3.43409e+07	3.98613e+07	2.02472e+07	2.34576e+07	3.68822e+07	EV marker
P35579	MYH9	Myosin-9 [OS=Homo sapiens]	15	4.4202e+07	4.24801e+07	3.97821e+07	4.24281e+07	4.97461e+07	3.85564e+07	EV marker
P50995	ANXA11	annexin A11 [OS=Homo sapiens]	29	1.04443e+08	1.0018e+08	1.09565e+08	9.99714e+07	1.05437e+08	1.14351e+08	EV marker
P78371	CCT2	T-complex protein 1 subunit beta [OS=Homo sapiens]	36	8.89842e+07	3.0394e+07	3.34541e+07	3.08377e+07	3.17797e+07	2.59156e+07	EV marker
P0DMV8	HSPA1A	heat shock 70 kDa protein 1A [OS=Homo sapiens]	21	7.68469e+07	68936514	8.07091e+07	8.49323e+07	7.0331e+07	6.28534e+07	EV marker
P04075	ALDOA	fructose-bisphosphate aldolase A [OS=Homo sapiens]	41	24393775	2.13576e+07	1.93095e+07	2.38125e+07	2.55316e+07	5.1966e+07	EV marker
P22314	UBA1	Ubiquitin-like modifier-activating enzyme 1 [OS=Homo sapiens]	22	1.81982e+07	1.70951e+07	1.75823e+07	1.80707e+07	1.66042e+07	2.04859e+07	EV marker
Q9H223	EHD4	EH domain-containing protein 4 [OS=Homo sapiens]	32	5.73188e+07	5.91656e+07	5.09549e+07	5.53534e+07	5.54247e+07	5.21112e+07	EV marker
P55072	VCP	Transitional endoplasmic reticulum ATPase [OS=Homo sapiens]	19	4.63474e+07	4.3521e+07	4.3225e+07	4.97543e+07	5.27408e+07	2.54496e+07	EV marker
P31946	YWHAB	14-3-3 protein beta/alpha [OS=Homo sapiens]	39	6.32964e+07	6.40164e+07	53511970	6.11485e+07	5.99471e+07	4.45747e+07	EV marker
P61106	RAB14	Ras-related protein Rab-14 [OS=Homo sapiens]	49	2.02214e+07	2.01165e+07	2.04165e+07	2.01616e+07	2.05076e+07	2.30644e+07	EV marker
P61020	RAB5B	Ras-related protein Rab-5B [OS=Homo sapiens]	40	2.53083e+07	2.90801e+07	3.8874e+07	3.09969e+07	3.30375e+07	3.78571e+07	EV marker
P23526	AHCY	Adenosylhomocysteinase [OS=Homo sapiens]	34	4.80708e+07	4.97928e+07	5.23648e+07	4.70328e+07	4.8315e+07	5.23007e+07	EV marker
P62937	PPIA	peptidyl-prolyl cis-trans isomerase A [OS=Homo sapiens]	70	6.12404e+07	65337991	6.19684e+07	5.59936e+07	6.87548e+07	6.73435e+07	EV marker
P00338	LDHA	L-lactate dehydrogenase A chain [OS=Homo sapiens]	40	4.30856e+07	4.34662e+07	4.49126e+07	4.28819e+07	4.00244e+07	4.39716e+07	EV marker
P14618	PKM	Pyruvate kinase PKM [OS=Homo sapiens]	25	2.93378e+07	3.28918e+07	3.40192e+07	3.44695e+07	60911543	4.12555e+07	EV marker
P23528	CFL1	Cofilin-1 [OS=Homo sapiens]	40	6.45228e+07	5.87258e+07	6.1097e+07	6.80561e+07	67590019	6.47194e+07	EV marker
O75955	FLOT1	Flotillin-1 [OS=Homo sapiens]	37	9.89865e+06	9.04371e+06	9.61294e+06	9.83775e+06	1.02911e+07	1.05371e+07	EV marker
P49368	CCT3	T-complex protein 1 subunit gamma [OS=Homo sapiens]	26	2.55874e+07	2.72182e+07	2.65562e+07	2.66006e+07	2.7587e+07	3.13582e+07	EV marker
P27348	YWHAQ	14-3-3 protein theta [OS=Homo sapiens]	33	7.70832e+06	7.0568e+06	7.31729e+06	4.98006e+06	5.56634e+06	6.69224e+06	EV marker
P61981	YWHAG	14-3-3 protein gamma [OS=Homo sapiens]	44	5.3367e+07	5.10903e+07	4.63625e+07	5.27813e+07	5.26141e+07	4.38478e+07	EV marker
P13639	EEF2	Elongation factor 2 [OS=Homo sapiens]	28	4.03434e+08	3.72483e+08	4.52281e+08	3.89731e+08	3.81379e+08	4.81628e+08	EV marker
P04083	ANXA1	annexin A1 [OS=Homo sapiens]	30	7.14452e+06	8.27481e+06	6.43106e+06	5.56683e+06	4.77969e+06	9.81588e+06	EV marker
P05556	ITGB1	Integrin beta-1 [OS=Homo sapiens]	20	4.0958e+08	4.07586e+08	5.01966e+08	4.54035e+08	3.80431e+08	4.0956e+08	EV marker
P63000	RAC1	Ras-related C3 botulinum toxin substrate 1 [OS=Homo sapiens]	34	1.34657e+08	1.37185e+08	111758324	1.28697e+08	1.15609e+08	7.16483e+07	EV marker
Q5JWF2	GNAS	Isoform XLas-2 of Guanine nucleotide-binding protein G(s) subunit alpha isoforms XLas [OS=Homo sapiens]	10	3.65655e+07	3.64464e+07	4.05988e+07	3.19348e+07	3.93544e+07	4.05331e+07	EV marker
P62879	GNB2	Guanine nucleotide-binding protein G(I)/G(S)/G(T) subunit beta-2 [OS=Homo sapiens]	22	4.08301e+07	3.41462e+07	3.04427e+07	3.38652e+07	3.99929e+07	3.09512e+07	EV marker
P29401	TKT	Transketolase [OS=Homo sapiens]	19	1.27695e+07	1.22046e+07	1.41944e+07	1.31705e+07	1.14495e+07	1.22879e+07	EV marker
P48643	CCT5	T-complex protein 1 subunit epsilon [OS=Homo sapiens]	29	1.96233e+07	1.79141e+07	1.82054e+07	1.36087e+07	1.8811e+07	1.73834e+07	EV marker
P04899	GNAI2	guanine nucleotide-binding protein G(i) subunit alpha-2 [OS=Homo sapiens]	28	3.54269e+06	3.78711e+06	6.1951e+06	3.91479e+06	4.47641e+06	4.6916e+06	EV marker
P60953	CDC42	Cell division control protein 42 homolog [OS=Homo sapiens]	31	7.75708e+07	7.2843e+07	5.83816e+07	8.82397e+07	7.52114e+07	5.92243e+07	EV marker
P61006	RAB8A	Ras-related protein Rab-8A [OS=Homo sapiens]	45	9.41574e+07	6.9116e+07	1.01627e+08	1.03856e+08	9.38161e+07	1.12193e+08	EV marker
Q08431	MFGE8	Lactadherin [OS=Homo sapiens]	25	3.13628e+06	4.75479e+06	2.29721e+06	2.69152e+06	3.41346e+06	3.142e+06	EV marker
P61586	RHOA	Transforming protein RhoA [OS=Homo sapiens]	34	8.97776e+07	8.80837e+07	8.60672e+07	9.98646e+07	125147895	1.03169e+08	EV marker
P63104	YWHAZ	14-3-3 protein zeta/delta [OS=Homo sapiens]	31	4.75795e+07	4.4752e+07	2.29633e+07	4.7896e+07	5.22963e+07	2.13801e+07	EV marker
Q00610	CLTC	Isoform 2 of Clathrin heavy chain 1 [OS=Homo sapiens]	9	3.80508e+06	3.7284e+06	4.87014e+06	4.26191e+06	4.94896e+06	4.32983e+06	EV marker
P08133	ANXA6	annexin A6 [OS=Homo sapiens]	22	3.2181e+07	2.96441e+07	3.18439e+07	3.11699e+07	3.93903e+07	3.72261e+07	EV marker
P07737	PFN1	profilin-1 [OS=Homo sapiens]	31	5.6961e+06	6.33381e+06	6.04489e+06	3.77669e+06	6.93571e+06	8.00865e+06	EV marker
P17987	TCP1	T-complex protein 1 subunit alpha [OS=Homo sapiens]	22	1.54309e+07	1.46425e+07	1.62131e+07	1.34814e+07	1.61171e+07	1.47662e+07	EV marker
P01023	A2M	alpha-2-macroglobulin [OS=Homo sapiens]	8	2.77085e+06	3.28986e+06	1.76361e+06	2.88782e+06	1.80507e+06	3.20635e+06	EV marker
P21926	CD9	CD9 antigen [OS=Homo sapiens]	12	9.69554e+07	1.04164e+08	1.18041e+08	1.01243e+08	9.71386e+07	1.14829e+08	EV marker
P60033	CD81	CD81 antigen [OS=Homo sapiens]	22	2.13868e+06	2.10149e+06	2.15491e+06	2.22019e+06	1.92717e+06	2.75975e+06	EV marker
Q71U36	TUBA1A	tubulin alpha-1A chain [OS=Homo sapiens]	14	2.02413e+07	1.7481e+07	1.87937e+07	1.68772e+07	1.93597e+07	1.2224e+07	EV marker
P51149	RAB7A	ras-related protein Rab-7a [OS=Homo sapiens]	27	1.45199e+07	1.51853e+07	1.61726e+07	1.40258e+07	1.54497e+07	1.77743e+07	EV marker
P51148	RAB5C	Ras-related protein Rab-5C [OS=Homo sapiens]	28	4.82153e+06	4.41618e+06	5.95943e+06	4.14976e+06	3.76933e+06	5.53756e+06	EV marker
P62873	GNB1	Guanine nucleotide-binding protein G(I)/G(S)/G(T) subunit beta-1 [OS=Homo sapiens]	17	1.20414e+07	1.26538e+07	1.28675e+07	1.25806e+07	1.20677e+07	1.53025e+07	EV marker
Q04917	YWHAH	14-3-3 protein eta [OS=Homo sapiens]	25	6.02769e+06	6.12444e+06	4.57465e+06	6.12601e+06	7.15275e+06	6.72326e+06	EV marker
P61224	RAP1B	Isoform 3 of Ras-related protein Rap-1b [OS=Homo sapiens]	36	4.66505e+06	3.91924e+06	3.36685e+06	3.94496e+06	5.43945e+06	5.33624e+06	EV marker
O00299	CLIC1	chloride intracellular channel protein 1 [OS=Homo sapiens]	17	7.53497e+06	4.01967e+06	1.03247e+07	7.56463e+06	9.65574e+06	6.31793e+06	EV marker
P53396	ACLY	Isoform 2 of ATP-citrate synthase [OS=Homo sapiens]	12	3.39024e+06	4.32383e+06	3.81712e+06	3.14271e+06	2.85336e+06	2.11956e+06	EV marker
P08758	ANXA5	annexin A5 [OS=Homo sapiens]	24	2.1434e+06	2.10651e+06	1.84051e+06	2.56133e+06	1.76589e+06	2.0017e+06	EV marker
P20339	RAB5A	Ras-related protein Rab-5A [OS=Homo sapiens]	21	2.22465e+06	1.6869e+06	1.77207e+06	2.186e+06	2.14209e+06	1.48681e+06	EV marker
P62826	RAN	GTP-binding nuclear protein RAN [OS=Homo sapiens]	31	2.0759e+06	1.87807e+06	1.84805e+06	1.83865e+06	2.45451e+06	1.89991e+06	EV marker
P13473	LAMP2	Isoform LAMP-2C of Lysosome-associated membrane glycoprotein 2 [OS=Homo sapiens]	8	7.66816e+06	8.58606e+06	7.65608e+06	7.40205e+06	8.39285e+06	8.87328e+06	EV marker
P62820	RAB1A	Ras-related protein Rab-1A [OS=Homo sapiens]	33	4.04404e+06	3.33793e+06	5.02637e+06	3.34876e+06	3.68094e+06	3.45297e+06	EV marker
P21333	FLNA	Isoform 2 of Filamin-A [OS=Homo sapiens]	3	4.96016e+06	4.26818e+06	5.29782e+06	4.45178e+06	3.62809e+06	1.4157e+06	EV marker
P08962	CD63	CD63 antigen [OS=Homo sapiens]	12	3.00368e+07	2.57034e+07	2.87181e+07	3.13194e+07	3.04495e+07	2.55319e+07	EV marker
Q14974	KPNB1	Importin subunit beta-1 [OS=Homo sapiens]	7	1.49721e+06	1.49603e+06	1.73859e+06	714292	1.81532e+06	2.26882e+06	EV marker
P49327	FASN	Fatty acid synthase [OS=Homo sapiens]	3	523808	554927	NaN	247938	674297	1.42183e+06	EV marker
P09525	ANXA4	annexin A4 [OS=Homo sapiens]	11	1.14855e+06	1.16745e+06	1.25917e+06	1.29759e+06	1.02625e+06	1.33095e+06	EV marker
P35613	BSG	Basigin [OS=Homo sapiens]	9	956656	1.06437e+06	907860	1.14482e+06	991202	768811	EV marker
P62805	HIST1H4A	histone H4 [OS=Homo sapiens]	28	705491	617058	617932	800461	496630	537636	EV marker
P98164	LRP2	Low-density lipoprotein receptor-related protein 2 [OS=Homo sapiens]	22	6.6074e+08	6.59188e+08	6.64675e+08	7.08086e+08	7.01268e+08	7.5344e+08
O00468	AGRN	Isoform 6 of Agrin [OS=Homo sapiens]	34	1.77062e+08	1.79631e+08	2.04863e+08	1.73948e+08	1.75535e+08	1.80309e+08
P35908	KRT2	Keratin, type II cytoskeletal 2 epidermal [OS=Homo sapiens]	64	1331430188	1084813001	1269256113	1345180403	1074845224	1484671362
P01024	C3	Complement C3 [OS=Homo sapiens]	39	3.20181e+08	3.0254e+08	306124231	3.12357e+08	3.16921e+08	3.01557e+08
O60494	CUBN	cubilin [OS=Homo sapiens]	17	3.66546e+08	3.50647e+08	3.58333e+08	3.3702e+08	3.37882e+08	3.23567e+08
P02751	FN1	fibronectin [OS=Homo sapiens]	28	206241114	2.00874e+08	2.13373e+08	2.14725e+08	2.11458e+08	1.96147e+08
P13645	KRT10	Keratin, type I cytoskeletal 10 [OS=Homo sapiens]	53	2060458484	1744065236	2077232183	2449414060	1802836160	2057361587
P35527	KRT9	Keratin, type I cytoskeletal 9 [OS=Homo sapiens]	72	9.89186e+08	9.882e+08	1065119408	1290745368	8.80502e+08	9.02315e+08
P00747	PLG	Plasminogen [OS=Homo sapiens]	53	470341250	4.07657e+08	446013223	4.11362e+08	4.77257e+08	4.30739e+08
P20930	FLG	Filaggrin [OS=Homo sapiens]	26	9.86385e+07	9.00334e+07	1.05159e+08	1.24508e+08	9.90183e+07	1.34277e+08
P12109	COL6A1	Collagen alpha-1(VI) chain [OS=Homo sapiens]	39	9.87789e+08	9.89337e+08	9.79881e+08	9.92582e+08	9.72208e+08	1052856707
Q14515	SPARCL1	SPARC-like protein 1 [OS=Homo sapiens]	53	183153289	1.96572e+08	2.18288e+08	1.87689e+08	1.94476e+08	2.23189e+08
P08473	MME	Neprilysin [OS=Homo sapiens]	39	4.82761e+08	4.84395e+08	4.92579e+08	4.59998e+08	4.87778e+08	465038322
P15144	ANPEP	aminopeptidase N [OS=Homo sapiens]	30	6.65817e+08	6.81367e+08	6.60293e+08	6.67681e+08	6.7588e+08	7.36874e+08
P02788	LTF	Lactotransferrin [OS=Homo sapiens]	56	4.83987e+07	3.79823e+07	3.51379e+07	3.31775e+07	3.66955e+07	3.2751e+07
Q93088	BHMT	Betaine--homocysteine S-methyltransferase 1 [OS=Homo sapiens]	67	3.81654e+08	4.08259e+08	4.46614e+08	3.87369e+08	4.41447e+08	4.82163e+08
P19835	CEL	Bile salt-activated lipase [OS=Homo sapiens]	34	3.69679e+08	358595440	3.62336e+08	3.4238e+08	3.43105e+08	3.78744e+08
P00450	CP	Ceruloplasmin [OS=Homo sapiens]	25	3.29188e+08	3.18943e+08	3.27933e+08	3.20836e+08	3.32532e+08	3.5033e+08
Q8NBJ4	GOLM1	Golgi membrane protein 1 [OS=Homo sapiens]	52	588787789	5.04195e+08	5.77218e+08	6.31225e+08	5.22839e+08	4.75736e+08
Q86YZ3	HRNR	Hornerin [OS=Homo sapiens]	19	6.46622e+07	6.37117e+07	6.73964e+07	7.76743e+07	6.19891e+07	6.33925e+07
P13647	KRT5	keratin, type II cytoskeletal 5 [OS=Homo sapiens]	58	6.9428e+08	6.15137e+08	7.04908e+08	7.09842e+08	6.65876e+08	7.37471e+08
P00749	PLAU	Urokinase-type plasminogen activator [OS=Homo sapiens]	47	7.03084e+08	6.70513e+08	7.36292e+08	6.78217e+08	7.34186e+08	7.89596e+08
P02533	KRT14	Keratin, type I cytoskeletal 14 [OS=Homo sapiens]	59	202565649	1.82348e+08	196185105	2.4554e+08	1.96444e+08	2.30257e+08
P15924	DSP	Desmoplakin [OS=Homo sapiens]	22	2.43971e+08	2.39734e+08	2.51615e+08	2.68344e+08	2.49269e+08	2.45517e+08
P05156	CFI	Complement factor I [OS=Homo sapiens]	36	5.89362e+08	546219863	5.45857e+08	5.74323e+08	6.01363e+08	5.35545e+08
P0C0L5	C4B	Complement C4-B [OS=Homo sapiens]	21	9.87048e+07	1.00318e+08	9.82102e+07	9.79816e+07	9.90317e+07	1.00077e+08
P08603	CFH	complement factor H [OS=Homo sapiens]	34	9.3583e+07	9.88122e+07	104958917	9.55568e+07	9.07383e+07	1.00058e+08
P04004	VTN	Vitronectin [OS=Homo sapiens]	49	2.20969e+08	2.39471e+08	2.39773e+08	2.29778e+08	2.52934e+08	2.56253e+08
Q5D862	FLG2	Filaggrin-2 [OS=Homo sapiens]	19	9.77518e+07	8.9763e+07	1.12357e+08	1.26032e+08	1.04679e+08	1.11462e+08
Q14767	LTBP2	Latent-transforming growth factor beta-binding protein 2 [OS=Homo sapiens]	18	6.56171e+07	5.9911e+07	6.64896e+07	6.46498e+07	5.58113e+07	6.77258e+07
Q12805	EFEMP1	EGF-containing fibulin-like extracellular matrix protein 1 [OS=Homo sapiens]	42	9.5006e+07	8.85025e+07	7.94824e+07	9.91453e+07	9.75215e+07	7.54869e+07
Q5SZK8	FREM2	FRAS1-related extracellular matrix protein 2 [OS=Homo sapiens]	15	5.49088e+07	5.83531e+07	5.12848e+07	5.49884e+07	5.53886e+07	5.10416e+07
Q92896	GLG1	Golgi apparatus protein 1 [OS=Homo sapiens]	31	2.5488e+08	2.36689e+08	2.62524e+08	2.44792e+08	2.59832e+08	2.86058e+08
P27487	DPP4	Dipeptidyl peptidase 4 [OS=Homo sapiens]	37	1.48501e+08	1.34624e+08	1.43193e+08	1.30316e+08	1.37621e+08	1.53296e+08
P00751	CFB	Complement factor B [OS=Homo sapiens]	29	7.01551e+07	7.24618e+07	1.05644e+08	6.60823e+07	7.28895e+07	1.30273e+08
P55287	CDH11	Cadherin-11 [OS=Homo sapiens]	27	1.61848e+08	155855400	148673465	154145005	1.67815e+08	1.78746e+08
Q02252	ALDH6A1	Methylmalonate-semialdehyde dehydrogenase [acylating], mitochondrial [OS=Homo sapiens]	50	1.08201e+08	1.30269e+08	1.32395e+08	1.1836e+08	1.15614e+08	1.1834e+08
P06396	GSN	Gelsolin [OS=Homo sapiens]	32	3.47528e+08	3.6012e+08	3.30805e+08	3.5556e+08	3.45394e+08	3.30353e+08
P14625	HSP90B1	Endoplasmin [OS=Homo sapiens]	31	1.01103e+08	9.40331e+07	1.02993e+08	9.60616e+07	1.05691e+08	1.01171e+08
P18065	IGFBP2	Insulin-like growth factor-binding protein 2 [OS=Homo sapiens]	49	1.24941e+08	1.37069e+08	1.34334e+08	131478709	1.27303e+08	1.26629e+08
P23142	FBLN1	Isoform C of Fibulin-1 [OS=Homo sapiens]	37	3.58263e+07	3.69884e+07	3.56818e+07	3.66046e+07	4.17072e+07	4.31264e+07
O14745	SLC9A3R1	Na(+)/H(+) exchange regulatory cofactor NHE-RF1 [OS=Homo sapiens]	57	8.59741e+07	8.26492e+07	9.32805e+07	8.00324e+07	8.60052e+07	8.94641e+07
P02649	APOE	Apolipoprotein E [OS=Homo sapiens]	58	2.94968e+08	2.97013e+08	3.1704e+08	2.92279e+08	2.94009e+08	4.08972e+08
P08582	MFI2	Melanotransferrin [OS=Homo sapiens]	39	8.59015e+07	8.71559e+07	6.63487e+07	8.02639e+07	6.32728e+07	6.20951e+07
Q86TH1	ADAMTSL2	ADAMTS-like protein 2 [OS=Homo sapiens]	26	1.13372e+08	113881239	1.03398e+08	1.13648e+08	1.20452e+08	126190188
Q5T2W1	PDZK1	Na(+)/H(+) exchange regulatory cofactor NHE-RF3 [OS=Homo sapiens]	52	7.49194e+07	7.07394e+07	8.10946e+07	7.932e+07	7.84413e+07	7.3875e+07
P80723	BASP1	Brain acid soluble protein 1 [OS=Homo sapiens]	64	3.0959e+07	2.7867e+07	2.59602e+07	2.87829e+07	2.9531e+07	3.28144e+07
P04259	KRT6B	keratin, type II cytoskeletal 6B [OS=Homo sapiens]	51	1.10503e+07	6.61105e+06	7.72487e+06	1.19917e+07	1.36276e+07	7.53894e+06
Q9Y6W3	CAPN7	Calpain-7 [OS=Homo sapiens]	37	1.43873e+08	1.48895e+08	1.47063e+08	138418934	142412756	1.46203e+08
Q13332	PTPRS	Isoform PTPS-MEA of Receptor-type tyrosine-protein phosphatase S [OS=Homo sapiens]	14	2.56176e+07	3.08309e+07	3.79821e+07	3.16335e+07	2.52428e+07	3.64186e+07
P08183	ABCB1	multidrug resistance protein 1 [OS=Homo sapiens]	23	1.30676e+08	108667048	1.2714e+08	1.24862e+08	1.20142e+08	1.34544e+08
Q9UGT4	SUSD2	Sushi domain-containing protein 2 [OS=Homo sapiens]	21	1.1388e+08	1.15115e+08	1.12485e+08	1.09704e+08	1.04445e+08	9.01551e+07
Q02413	DSG1	Desmoglein-1 [OS=Homo sapiens]	24	2.52309e+07	2.59796e+07	2.87317e+07	2.9244e+07	2.61059e+07	2.40224e+07
P68871	HBB	Hemoglobin subunit beta [OS=Homo sapiens]	85	1544930545	1415096718	1368447667	1414440003	1512645941	1324200732
P05067	APP	Amyloid-beta A4 protein [OS=Homo sapiens]	25	2.5013e+08	2.91264e+08	225654401	2.43755e+08	2.80349e+08	1.24726e+08
P01859	IGHG2	Immunoglobulin heavy constant gamma 2 [OS=Homo sapiens]	35	1.16344e+08	1.11029e+08	1.12813e+08	1.11904e+08	1.18731e+08	1.70021e+08
P11717	IGF2R	Cation-independent mannose-6-phosphate receptor [OS=Homo sapiens]	16	8.3498e+07	7.97227e+07	8.92532e+07	8.35888e+07	8.18025e+07	7.50439e+07
P00738	HP	Haptoglobin [OS=Homo sapiens]	41	2.33805e+08	2.14437e+08	2.28187e+08	2.18325e+08	2.52635e+08	2.5934e+08
O75891	ALDH1L1	Isoform 3 of Cytosolic 10-formyltetrahydrofolate dehydrogenase [OS=Homo sapiens]	31	6.84243e+07	6.11295e+07	7.55255e+07	5.64034e+07	7.28469e+07	5.51476e+07
P06727	APOA4	Apolipoprotein A-IV [OS=Homo sapiens]	54	1.69385e+08	1.7813e+08	1.9403e+08	1.61068e+08	1.59948e+08	1.97753e+08
P19440	GGT1	glutathione hydrolase 1 proenzyme [OS=Homo sapiens]	34	2.90983e+08	2.96566e+08	3.1036e+08	3.07082e+08	3.06907e+08	2.9793e+08
P05062	ALDOB	fructose-bisphosphate aldolase B [OS=Homo sapiens]	39	2.24244e+08	210779374	2.43761e+08	2.1161e+08	2.14069e+08	2.20995e+08
Q12860	CNTN1	Contactin-1 [OS=Homo sapiens]	28	1.23737e+08	1.21606e+08	1.23902e+08	1.24477e+08	1.26745e+08	135945288
P01871	IGHM	immunoglobulin heavy constant mu [OS=Homo sapiens]	37	1.05781e+08	9.39955e+07	9.13618e+07	106089865	1.01089e+08	9.70599e+07
P21796	VDAC1	voltage-dependent anion-selective channel protein 1 [OS=Homo sapiens]	48	6.72649e+07	5.7319e+07	72445279	6.0176e+07	7.62098e+07	7.74632e+07
P11586	MTHFD1	C-1-tetrahydrofolate synthase, cytoplasmic [OS=Homo sapiens]	24	3.81651e+07	3.84534e+07	4.0148e+07	3.69079e+07	3.90027e+07	3.58062e+07
Q7Z7M0	MEGF8	Multiple epidermal growth factor-like domains protein 8 [OS=Homo sapiens]	11	2.3442e+08	2.25974e+08	2.04373e+08	2.23349e+08	2.46707e+08	229203995
P04264	KRT1	Keratin, type II cytoskeletal 1 [OS=Homo sapiens]	65	3132058035	2785554940	3311014587	4067618265	2916551159	3207302487
P01133	EGF	Pro-epidermal growth factor [OS=Homo sapiens]	38	3945115042	3879426033	4003232226	3764734275	3972411751	4096769463
P98160	HSPG2	Basement membrane-specific heparan sulfate proteoglycan core protein [OS=Homo sapiens]	21	2.51288e+08	2.49238e+08	2.3526e+08	2.549e+08	2.55978e+08	2.37714e+08
P02787	TF	Serotransferrin [OS=Homo sapiens]	64	6.99143e+08	8.23268e+08	7.99926e+08	7.41859e+08	7.33057e+08	8.59324e+08
P07911	UMOD	uromodulin [OS=Homo sapiens]	50	4504598222	4578546869	5086622473	4869533188	5229835565	4893390499
P01042	KNG1	Isoform LMW of Kininogen-1 [OS=Homo sapiens]	71	5622702477	5317513178	5377214472	5420649279	5874754779	6067087403
P10451	SPP1	Osteopontin [OS=Homo sapiens]	51	1517680855	1507687111	1516456240	1646088386	1665780495	1335704109
P01833	PIGR	Polymeric immunoglobulin receptor [OS=Homo sapiens]	31	4.95565e+08	489822563	497501989	4.76014e+08	5.01829e+08	5.54199e+08
P01009	SERPINA1	alpha-1-antitrypsin [OS=Homo sapiens]	52	3192223482	3579627495	3608409771	3370299771	3549060498	3894734854
Q16270	IGFBP7	Insulin-like growth factor-binding protein 7 [OS=Homo sapiens]	54	1591286748	1627516428	2010579799	1724919952	1617709543	1961674320
P05090	APOD	apolipoprotein D [OS=Homo sapiens]	46	7849450078	9853564821	6443978869	7246621333	7236555884	6457868841
P05154	SERPINA5	Plasma serine protease inhibitor [OS=Homo sapiens]	50	1239793903	1238734577	1300394515	1214867367	1150265998	1454784424
P10909	CLU	Isoform 2 of Clusterin [OS=Homo sapiens]	35	1212004988	1135149772	1191998926	1196725846	1168574344	1183657464
Q6EMK4	VASN	vasorin [OS=Homo sapiens]	22	8.43107e+08	1130280006	6.9042e+08	6.35106e+08	7.33597e+08	7.75331e+08
Q12907	LMAN2	Vesicular integral-membrane protein VIP36 [OS=Homo sapiens]	40	2.75252e+08	3.19815e+08	2.9382e+08	2.39789e+08	2.5271e+08	3.37276e+08
P01876	IGHA1	immunoglobulin heavy constant alpha 1 [OS=Homo sapiens]	45	6.72638e+08	5.57904e+08	5.48558e+08	631096805	6.89452e+08	5.67596e+08
P02671	FGA	Fibrinogen alpha chain [OS=Homo sapiens]	29	1.15587e+08	9.59041e+07	9.93959e+07	1.0149e+08	1.2905e+08	8.10837e+07
P05155	SERPING1	Plasma protease C1 inhibitor [OS=Homo sapiens]	28	747531848	7.94107e+08	8.71716e+08	7.43529e+08	7.34016e+08	7.68613e+08
O00187	MASP2	Isoform 2 of Mannan-binding lectin serine protease 2 [OS=Homo sapiens]	37	1438234106	1398082940	1395825750	1329610438	1495450093	1391668235
Q14624	ITIH4	Inter-alpha-trypsin inhibitor heavy chain H4 [OS=Homo sapiens]	23	1.91199e+08	1.99116e+08	1.89216e+08	1.89322e+08	1.86085e+08	1.88053e+08
P02749	APOH	Beta-2-glycoprotein 1 [OS=Homo sapiens]	40	2.29155e+08	2.42861e+08	2.53429e+08	2.42038e+08	2.26543e+08	2.49408e+08
P02765	AHSG	Alpha-2-HS-glycoprotein [OS=Homo sapiens]	23	478245968	5.07745e+08	5.24991e+08	521279123	5.37324e+08	5.88972e+08
P08571	CD14	Monocyte differentiation antigen CD14 [OS=Homo sapiens]	30	3.25771e+07	4.35383e+07	3.47114e+07	4.04716e+07	3.20247e+07	3.24578e+07
P02760	AMBP	Protein AMBP [OS=Homo sapiens]	47	3.85194e+08	3.82741e+08	386208234	3.605e+08	3.77259e+08	4.02826e+08
P00734	F2	Prothrombin [OS=Homo sapiens]	32	15065629	1.70309e+07	1.88781e+07	1.40956e+07	1.61461e+07	1.81544e+07
P0DOX5		immunoglobulin gamma-1 heavy chain [OS=Homo sapiens]	41	6.68871e+08	6.76277e+08	6.64493e+08	6.74451e+08	6.87249e+08	7.12462e+08
P10153	RNASE2	Non-secretory ribonuclease [OS=Homo sapiens]	22	8.78387e+07	1.53594e+08	1.59332e+08	1.22316e+08	1.05266e+08	1.75489e+08
P07602	PSAP	Prosaposin [OS=Homo sapiens]	24	1.16608e+08	1.242e+08	105498684	1.3782e+08	1.20054e+08	1.11097e+08
O75594	PGLYRP1	peptidoglycan recognition protein 1 [OS=Homo sapiens]	39	1.80578e+08	1.47244e+08	2.34015e+08	167942433	1.64706e+08	191556955
P15309	ACPP	Prostatic acid phosphatase [OS=Homo sapiens]	19	2.16454e+08	2.26927e+08	2.46225e+08	2.13887e+08	2.08e+08	2.59877e+08
P25311	AZGP1	Zinc-alpha-2-glycoprotein [OS=Homo sapiens]	36	4.91198e+07	4.03933e+07	4.5552e+07	4.47626e+07	5.43162e+07	4.97306e+07
P13987	CD59	CD59 glycoprotein [OS=Homo sapiens]	27	1.37513e+08	1.38855e+08	1.37875e+08	1.38294e+08	1.42318e+08	1.4651e+08
P07288	KLK3	Prostate-specific antigen [OS=Homo sapiens]	26	3.41771e+07	3.25916e+07	3.35141e+07	3.21192e+07	3.2369e+07	3.68074e+07
P60022	DEFB1	Beta-defensin 1 [OS=Homo sapiens]	44	1.12186e+08	2.06894e+08	1.52536e+08	1.53561e+08	1.39874e+08	2.26068e+08
P07998	RNASE1	Ribonuclease pancreatic [OS=Homo sapiens]	42	4.98125e+07	4.85994e+07	5.72567e+07	5.48862e+07	6.05263e+07	7.44764e+07
P06870	KLK1	Kallikrein-1 [OS=Homo sapiens]	19	2.61569e+07	2.41369e+07	2.975e+07	2.64904e+07	2.17683e+07	1.38374e+07
P02763	ORM1	Alpha-1-acid glycoprotein 1 [OS=Homo sapiens]	22	2.97805e+06	3.74067e+06	4.01967e+06	3.15289e+06	4.24535e+06	4.28349e+06
P41222	PTGDS	Prostaglandin-H2 D-isomerase [OS=Homo sapiens]	17	2.16221e+07	2.39151e+07	1.89053e+07	2.17486e+07	2.37248e+07	1.81908e+07
P19961	AMY2B	Alpha-amylase 2B [OS=Homo sapiens]	11	3.56584e+07	3.65469e+07	3.5886e+07	2.57108e+07	3.4885e+07	21352126
P01042	KNG1	kininogen-1 [OS=Homo sapiens]	44	4.72365e+07	5.14917e+07	4.69744e+07	4.60613e+07	5.17669e+07	4.73833e+07
P0DJD8	PGA3	Pepsin A-3 [OS=Homo sapiens]	8	1.96646e+07	2.19404e+07	2.12937e+07	2.08111e+07	1.77831e+07	2.25168e+07
P10451	SPP1	Isoform 5 of Osteopontin [OS=Homo sapiens]	46	2.06774e+08	1.9065e+08	2.1191e+08	2.00617e+08	2.1341e+08	2.30122e+08
P10451	SPP1	Isoform C of Osteopontin [OS=Homo sapiens]	43	849312	728985	2.14213e+06	1.3269e+06	1.00406e+06	1.58677e+06
P19652	ORM2	Alpha-1-acid glycoprotein 2 [OS=Homo sapiens]	10	232940	385630	232913	241693	389746	448494
P04217	A1BG	Alpha-1B-glycoprotein [OS=Homo sapiens]	33	5.06236e+08	4.38969e+08	490223668	4.7745e+08	5.17625e+08	535372294
P17927	CR1	Complement receptor type 1 [OS=Homo sapiens]	24	2.02123e+07	1.98455e+07	2.0703e+07	1.84132e+07	2.16673e+07	2.18501e+07
P0DOX7		immunoglobulin kappa light chain [OS=Homo sapiens]	48	3.53668e+08	2.97679e+08	3.37492e+08	2.74996e+08	3.64635e+08	2.84408e+08
P33908	MAN1A1	Mannosyl-oligosaccharide 1,2-alpha-mannosidase IA [OS=Homo sapiens]	32	2.4068e+08	2.60615e+08	2.65873e+08	2.41916e+08	2.46994e+08	2.62297e+08
Q07075	ENPEP	Glutamyl aminopeptidase [OS=Homo sapiens]	26	1.71814e+08	167733380	1.60081e+08	1.50246e+08	1.74579e+08	1.56346e+08
P24752	ACAT1	Acetyl-CoA acetyltransferase, mitochondrial [OS=Homo sapiens]	40	1.01496e+08	8.95031e+07	9.04822e+07	1.04168e+08	9.88338e+07	7.63138e+07
Q08426	EHHADH	Peroxisomal bifunctional enzyme [OS=Homo sapiens]	36	5.62763e+07	5.27518e+07	5.32061e+07	4.92385e+07	5.30958e+07	5.69071e+07
Q92673	SORL1	Sortilin-related receptor [OS=Homo sapiens]	16	3.81177e+07	2.86421e+07	2.77518e+07	2.79582e+07	3.67799e+07	2.51386e+07
Q03154	ACY1	Aminoacylase-1 [OS=Homo sapiens]	41	3.30796e+08	3.39178e+08	2.90095e+08	3.45223e+08	3.39287e+08	3.09542e+08
O43490	PROM1	Isoform 3 of Prominin-1 [OS=Homo sapiens]	20	5.87037e+07	5.2705e+07	6.08131e+07	5.6042e+07	6.0082e+07	6.71528e+07
P29966	MARCKS	Myristoylated alanine-rich C-kinase substrate [OS=Homo sapiens]	55	8.35511e+06	7.66947e+06	8.53032e+06	8.60877e+06	8.55157e+06	7.57355e+06
P16444	DPEP1	dipeptidase 1 [OS=Homo sapiens]	29	1.2825e+08	1.44631e+08	1.52141e+08	1.26389e+08	1.31242e+08	1.4178e+08
Q96KP4	CNDP2	cytosolic non-specific dipeptidase [OS=Homo sapiens]	29	1.08137e+08	103016207	1.12674e+08	1.04009e+08	1.13036e+08	1.1059e+08
P53990	IST1	Isoform 2 of IST1 homolog [OS=Homo sapiens]	45	3.48486e+08	3.21183e+08	3.37998e+08	333053836	3.35024e+08	2.95665e+08
Q8WZ75	ROBO4	Roundabout homolog 4 [OS=Homo sapiens]	14	6.86818e+07	5.39193e+07	5.50094e+07	8.29553e+07	5.26562e+07	4.45096e+07
P34896	SHMT1	Isoform 2 of Serine hydroxymethyltransferase, cytosolic [OS=Homo sapiens]	34	1.29005e+08	1.28793e+08	1.14567e+08	1.11383e+08	1.1673e+08	1.13941e+08
Q7Z794	KRT77	Keratin, type II cytoskeletal 1b [OS=Homo sapiens]	33	8.23183e+07	5.92207e+07	7.3919e+07	6.08526e+07	7.58681e+07	7.76712e+07
Q06481	APLP2	Isoform 3 of Amyloid-like protein 2 [OS=Homo sapiens]	22	5.8386e+07	5.56658e+07	5.64114e+07	5.78878e+07	5.83981e+07	5.3715e+07
O43451	MGAM	Maltase-glucoamylase, intestinal [OS=Homo sapiens]	13	4.11519e+07	4.80803e+07	4.89526e+07	4.31957e+07	4.74248e+07	5.15186e+07
Q9BRK5	SDF4	45 kDa calcium-binding protein [OS=Homo sapiens]	42	4.03418e+07	4.64855e+07	6.0788e+07	4.2785e+07	4.80322e+07	6.11785e+07
P27824	CANX	Calnexin [OS=Homo sapiens]	28	3.14197e+07	3.47331e+07	3.21618e+07	2.79661e+07	2.99566e+07	3.69313e+07
O00391	QSOX1	Sulfhydryl oxidase 1 [OS=Homo sapiens]	26	1.03394e+08	1.14634e+08	1.12739e+08	1.02783e+08	1.06162e+08	1.21493e+08
P09467	FBP1	Fructose-1,6-bisphosphatase 1 [OS=Homo sapiens]	46	3.81461e+07	4.64888e+07	4.55645e+07	4.53632e+07	4.26503e+07	5.73056e+07
Q12913	PTPRJ	Receptor-type tyrosine-protein phosphatase eta [OS=Homo sapiens]	17	5.09403e+07	4.91981e+07	4.83845e+07	5.08289e+07	4.62213e+07	5.07213e+07
P08572	COL4A2	Collagen alpha-2(IV) chain [OS=Homo sapiens]	8	6.74364e+07	7.08342e+07	7.46672e+07	6.97054e+07	7.40582e+07	8.75187e+07
P19013	KRT4	Keratin, type II cytoskeletal 4 [OS=Homo sapiens]	48	4.39011e+07	5.95175e+07	2.93328e+07	3.41646e+07	2.6956e+07	7.08914e+07
Q99798	ACO2	Aconitate hydratase, mitochondrial [OS=Homo sapiens]	28	3.30896e+07	3.40911e+07	3.08352e+07	3.01137e+07	3.13505e+07	3.04808e+07
P50440	GATM	Isoform 2 of Glycine amidinotransferase, mitochondrial [OS=Homo sapiens]	45	2.15884e+08	1.83612e+08	208838528	2.12241e+08	2.07729e+08	1.77788e+08
P30038	ALDH4A1	Delta-1-pyrroline-5-carboxylate dehydrogenase, mitochondrial [OS=Homo sapiens]	23	5.84721e+07	5.44214e+07	5.75187e+07	4.88155e+07	5.95195e+07	4.70385e+07
P03951	F11	Coagulation factor XI [OS=Homo sapiens]	30	8.96942e+07	8.20148e+07	8.26821e+07	9.40013e+07	8.57797e+07	7.91799e+07
P36957	DLST	Dihydrolipoyllysine-residue succinyltransferase component of 2-oxoglutarate dehydrogenase complex, mitochondrial [OS=Homo sapiens]	23	2.94943e+07	2.82487e+07	3.21637e+07	2.81511e+07	2.77423e+07	3.32422e+07
P16152	CBR1	Carbonyl reductase [NADPH] 1 [OS=Homo sapiens]	52	1.35503e+08	1.42812e+08	1.59728e+08	1.22025e+08	1.30368e+08	1.22731e+08
P39060	COL18A1	Collagen alpha-1(XVIII) chain [OS=Homo sapiens]	11	5.40568e+07	6.2834e+07	6.25193e+07	5.12503e+07	5.10908e+07	6.26871e+07
P38606	ATP6V1A	V-type proton ATPase catalytic subunit A [OS=Homo sapiens]	33	4.31696e+07	3.95428e+07	4.29448e+07	4.36924e+07	3.69123e+07	3.86233e+07
O43493	TGOLN2	Trans-Golgi network integral membrane protein 2 [OS=Homo sapiens]	29	2.84823e+07	2.63191e+07	2.52296e+07	3.0377e+07	3.24421e+07	2.64708e+07
P13646	KRT13	Keratin, type I cytoskeletal 13 [OS=Homo sapiens]	50	3.83871e+07	6.11857e+07	2.73492e+07	2.36187e+07	2.65145e+07	6.29956e+07
Q13621	SLC12A1	solute carrier family 12 member 1 [OS=Homo sapiens]	16	3.09701e+08	3.21403e+08	3.28267e+08	3.0504e+08	4.0868e+08	3.51593e+08
Q92563	SPOCK2	Testican-2 [OS=Homo sapiens]	27	8.12368e+07	7.7771e+07	8.06425e+07	7.90975e+07	7.66881e+07	8.25054e+07
P18206	VCL	Isoform 1 of Vinculin [OS=Homo sapiens]	32	1.41155e+07	1.799e+07	1.82316e+07	1.49514e+07	1.39363e+07	1.79694e+07
Q5VW32	BROX	BRO1 domain-containing protein BROX [OS=Homo sapiens]	25	1.1498e+08	1.08261e+08	1.08207e+08	1.17365e+08	127153156	1.06591e+08
Q9HBR0	SLC38A10	Putative sodium-coupled neutral amino acid transporter 10 [OS=Homo sapiens]	13	25758591	2.85078e+07	2.64474e+07	3.13409e+07	2.72429e+07	3.13268e+07
Q14697	GANAB	Neutral alpha-glucosidase AB [OS=Homo sapiens]	24	5.89945e+07	6.00037e+07	6.67507e+07	6.98346e+07	5.60452e+07	5.64785e+07
P05534	HLA-A	HLA class I histocompatibility antigen, A-24 alpha chain [OS=Homo sapiens]	37	4.53243e+07	4.51977e+07	4.87285e+07	5.08608e+07	4.85785e+07	5.30238e+07
P00918	CA2	Carbonic anhydrase 2 [OS=Homo sapiens]	50	5.22737e+07	5.37576e+07	4.71904e+07	4.95736e+07	5.3153e+07	5.32854e+07
P30101	PDIA3	Protein disulfide-isomerase A3 [OS=Homo sapiens]	32	5.48511e+07	5.43819e+07	5.32693e+07	5.12219e+07	5.79456e+07	5.22665e+07
P38646	HSPA9	Stress-70 protein, mitochondrial [OS=Homo sapiens]	31	1.54077e+08	1.53294e+08	1.45748e+08	1.48525e+08	1.5396e+08	1.81484e+08
P05543	SERPINA7	thyroxine-binding globulin [OS=Homo sapiens]	38	1.13728e+08	1.09023e+08	1.07295e+08	1.10269e+08	1.14999e+08	1.0061e+08
P21695	GPD1	Glycerol-3-phosphate dehydrogenase [NAD(+)], cytoplasmic [OS=Homo sapiens]	42	9.45779e+07	9.45361e+07	9.72539e+07	9.65478e+07	9.69698e+07	8.94761e+07
P08779	KRT16	Keratin, type I cytoskeletal 16 [OS=Homo sapiens]	54	7.12765e+07	5.96976e+07	6.32678e+07	6.38036e+07	6.36189e+07	6.09487e+07
Q16706	MAN2A1	Alpha-mannosidase 2 [OS=Homo sapiens]	22	3.20992e+07	2.69844e+07	3.03034e+07	2.91107e+07	3.27424e+07	3.16747e+07
P02679	FGG	Fibrinogen gamma chain [OS=Homo sapiens]	30	1.81973e+07	2.33542e+07	2.37216e+07	1.90131e+07	1.92702e+07	2.33635e+07
P15328	FOLR1	Folate receptor alpha [OS=Homo sapiens]	30	1.89157e+08	1.90825e+08	2.05418e+08	1.84847e+08	1.9651e+08	1.8286e+08
Q9H4M9	EHD1	EH domain-containing protein 1 [OS=Homo sapiens]	31	3.48064e+07	3.75931e+07	4.09039e+07	3.6823e+07	3.32165e+07	3.34207e+07
Q99536	VAT1	Synaptic vesicle membrane protein VAT-1 homolog [OS=Homo sapiens]	36	1.42019e+07	1.39568e+07	1.63859e+07	1.58986e+07	1.51115e+07	1.68254e+07
P28838	LAP3	cytosol aminopeptidase [OS=Homo sapiens]	39	1.81766e+07	1.8733e+07	2.02628e+07	1.91302e+07	1.87562e+07	2.01576e+07
P69905	HBA1	Hemoglobin subunit alpha [OS=Homo sapiens]	51	4.34142e+08	5.57646e+08	4.65276e+08	4.01236e+08	5.12837e+08	4.91796e+08
O43895	XPNPEP2	Xaa-Pro aminopeptidase 2 [OS=Homo sapiens]	23	8.70068e+07	9.15968e+07	8.74251e+07	8.22552e+07	8.29743e+07	8.10592e+07
P10809	HSPD1	60 kDa heat shock protein, mitochondrial [OS=Homo sapiens]	37	1.37452e+08	1.49321e+08	1.62853e+08	1.4164e+08	1.27941e+08	163090883
P35241	RDX	radixin [OS=Homo sapiens]	34	5.72345e+07	5.29445e+07	5.00365e+07	4.95586e+07	5.27116e+07	5.6679e+07
P02647	APOA1	Apolipoprotein A-I [OS=Homo sapiens]	42	2.41361e+08	2.48002e+08	2.24499e+08	238446401	2.4706e+08	2.50217e+08
Q9BRK3	MXRA8	Matrix remodeling-associated protein 8 [OS=Homo sapiens]	26	1.70462e+08	1.75615e+08	1.69104e+08	1.53151e+08	1.58187e+08	1.65301e+08
P55291	CDH15	Cadherin-15 [OS=Homo sapiens]	18	1.23591e+07	1.19154e+07	1.31224e+07	1.21856e+07	12202606	1.44169e+07
Q08257	CRYZ	Quinone oxidoreductase [OS=Homo sapiens]	40	3.15085e+07	2.97586e+07	2.9566e+07	3.35045e+07	3.02275e+07	3.16188e+07
P19801	AOC1	Amiloride-sensitive amine oxidase [copper-containing] [OS=Homo sapiens]	20	6.09668e+07	5.75592e+07	6.1902e+07	5.68813e+07	5.83688e+07	6.36509e+07
Q9NZV1	CRIM1	Cysteine-rich motor neuron 1 protein [OS=Homo sapiens]	22	1.73018e+07	1.63737e+07	1.66744e+07	1.83193e+07	1.6375e+07	1.71027e+07
P01011	SERPINA3	Alpha-1-antichymotrypsin [OS=Homo sapiens]	43	1.63165e+08	1.50473e+08	1.72559e+08	1.52882e+08	1.59646e+08	1.66431e+08
P50895	BCAM	Basal cell adhesion molecule [OS=Homo sapiens]	31	3.1036e+07	3.06653e+07	4.01335e+07	3.20464e+07	3.54148e+07	5.24446e+07
O75351	VPS4B	Vacuolar protein sorting-associated protein 4B [OS=Homo sapiens]	29	4.78156e+07	4.48416e+07	5.24587e+07	4.5486e+07	5.03553e+07	7.61415e+07
P43121	MCAM	Cell surface glycoprotein MUC18 [OS=Homo sapiens]	17	3.506e+07	3.41352e+07	3.85185e+07	3.6696e+07	4.11937e+07	4.1519e+07
P23284	PPIB	peptidyl-prolyl cis-trans isomerase B [OS=Homo sapiens]	57	6.50453e+07	5.30252e+07	6.12025e+07	6.51464e+07	1.24634e+08	5.85792e+07
P22891	PROZ	Vitamin K-dependent protein Z [OS=Homo sapiens]	38	1.23077e+08	1.21248e+08	1.20095e+08	110811511	1.13074e+08	1.06547e+08
Q6V0I7	FAT4	Protocadherin Fat 4 [OS=Homo sapiens]	5	3.89996e+07	4.05175e+07	3.60051e+07	4.02209e+07	4.08815e+07	3.39603e+07
P05452	CLEC3B	Tetranectin [OS=Homo sapiens]	43	2.23863e+08	2.09262e+08	2.18451e+08	2.14186e+08	2.32106e+08	2.29589e+08
Q9H3G5	CPVL	Probable serine carboxypeptidase CPVL [OS=Homo sapiens]	27	1.91203e+08	1.90913e+08	2.01543e+08	1.78148e+08	1.95902e+08	2.11931e+08
P09668	CTSH	Pro-cathepsin H [OS=Homo sapiens]	33	3.51079e+08	3.32178e+08	2.75806e+08	2.8428e+08	2.89758e+08	2.18843e+08
P14923	JUP	Junction plakoglobin [OS=Homo sapiens]	25	3.93198e+07	3.62067e+07	3.52438e+07	5.08648e+07	3.6593e+07	3.0805e+07
P11498	PC	pyruvate carboxylase, mitochondrial [OS=Homo sapiens]	21	3.32491e+07	2.98925e+07	2.55275e+07	2.88741e+07	3.54173e+07	2.23674e+07
O75936	BBOX1	gamma-butyrobetaine dioxygenase [OS=Homo sapiens]	26	5.27467e+07	5.11263e+07	5.42627e+07	5.44541e+07	4.98486e+07	5.70448e+07
Q13822	ENPP2	Isoform 3 of Ectonucleotide pyrophosphatase/phosphodiesterase family member 2 [OS=Homo sapiens]	23	1.97945e+07	2.04326e+07	1.92445e+07	2.03492e+07	1.82949e+07	1.6967e+07
P06576	ATP5B	ATP synthase subunit beta, mitochondrial [OS=Homo sapiens]	26	3.92507e+07	3.65628e+07	3.68773e+07	3.96103e+07	3.22377e+07	4.03547e+07
P25705	ATP5A1	ATP synthase subunit alpha, mitochondrial [OS=Homo sapiens]	27	2.80057e+07	2.63314e+07	2.20923e+07	2.8807e+07	2.41107e+07	2.06421e+07
P08294	SOD3	Extracellular superoxide dismutase [Cu-Zn] [OS=Homo sapiens]	29	1.25429e+08	1.73333e+08	1.51106e+08	1.11261e+08	1.04746e+08	1.75187e+08
P36871	PGM1	Phosphoglucomutase-1 [OS=Homo sapiens]	38	4.44983e+07	4.03475e+07	4.70077e+07	5.00361e+07	5.0858e+07	3.94921e+07
Q9UKG1	APPL1	DCC-interacting protein 13-alpha [OS=Homo sapiens]	30	3.83453e+07	3.94973e+07	4.1318e+07	3.88114e+07	4.08238e+07	4.7191e+07
O75487	GPC4	Glypican-4 [OS=Homo sapiens]	34	2.39568e+07	2.64755e+07	2.49467e+07	2.43876e+07	2.52764e+07	2.49519e+07
Q08554	DSC1	Desmocollin-1 [OS=Homo sapiens]	14	1.21552e+07	1.03722e+07	1.24366e+07	1.49087e+07	1.31832e+07	1.16205e+07
Q02818	NUCB1	Nucleobindin-1 [OS=Homo sapiens]	34	1.04643e+08	1.1087e+08	1.14877e+08	1.17409e+08	111545914	1.15651e+08
P09327	VIL1	Villin-1 [OS=Homo sapiens]	23	2.54771e+07	2.22607e+07	1.90776e+07	2.23397e+07	2.42985e+07	2.44416e+07
P45880	VDAC2	Voltage-dependent anion-selective channel protein 2 [OS=Homo sapiens]	37	4.25572e+08	5.24837e+08	4.9928e+08	5.50498e+08	4.04181e+08	4.74378e+08
O95865	DDAH2	N(G),N(G)-dimethylarginine dimethylaminohydrolase 2 [OS=Homo sapiens]	44	5.57848e+07	6.02102e+07	5.88152e+07	6.00133e+07	6.02568e+07	6.4764e+07
Q96PD5	PGLYRP2	N-acetylmuramoyl-L-alanine amidase [OS=Homo sapiens]	19	1.71854e+07	1.99557e+07	2.07164e+07	1.82648e+07	1.65281e+07	2.13997e+07
Q6UWP8	SBSN	Suprabasin [OS=Homo sapiens]	31	2.29187e+07	2.54052e+07	3.31863e+07	3.75804e+07	2.50276e+07	4.09756e+07
Q9HAT2	SIAE	sialate O-acetylesterase [OS=Homo sapiens]	21	1.17638e+07	1.00728e+07	1.21438e+07	1.21563e+07	1.10462e+07	1.27144e+07
P02675	FGB	Fibrinogen beta chain [OS=Homo sapiens]	27	1.57332e+07	2.02525e+07	1.28065e+07	1.86769e+07	1.6104e+07	2.04605e+07
O15393	TMPRSS2	Isoform 2 of Transmembrane protease serine 2 [OS=Homo sapiens]	22	2.28059e+07	2.47278e+07	2.56561e+07	2.48743e+07	2.35065e+07	2.35135e+07
P55017	SLC12A3	Isoform 2 of Solute carrier family 12 member 3 [OS=Homo sapiens]	16	2.13744e+07	2.20504e+07	2.48498e+07	2.48559e+07	2.30545e+07	2.75617e+07
P11047	LAMC1	Laminin subunit gamma-1 [OS=Homo sapiens]	9	6.59036e+07	6.01907e+07	5.09589e+07	5.59641e+07	5.79824e+07	5.27744e+07
P06744	GPI	glucose-6-phosphate isomerase [OS=Homo sapiens]	26	9.18131e+07	9.02806e+07	9.6425e+07	7.77689e+07	8.43066e+07	9.13e+07
Q16822	PCK2	Phosphoenolpyruvate carboxykinase [GTP], mitochondrial [OS=Homo sapiens]	29	4.34849e+07	4.45324e+07	5.00788e+07	4.52158e+07	5.67167e+07	5.11425e+07
O95497	VNN1	Pantetheinase [OS=Homo sapiens]	22	4.03657e+07	4.31292e+07	3.96422e+07	4.1123e+07	3.85533e+07	4.06973e+07
P21810	BGN	biglycan [OS=Homo sapiens]	37	1.41656e+08	1.49722e+08	1.57675e+08	1.50074e+08	1.41764e+08	1.30561e+08
P11310	ACADM	Isoform 2 of Medium-chain specific acyl-CoA dehydrogenase, mitochondrial [OS=Homo sapiens]	35	3.97093e+07	4.02772e+07	3.99373e+07	3.77329e+07	3.91508e+07	4.06312e+07
Q08174	PCDH1	Protocadherin-1 [OS=Homo sapiens]	10	1.1629e+07	1.1862e+07	1.17605e+07	1.1596e+07	1.15631e+07	1.1969e+07
P11766	ADH5	alcohol dehydrogenase class-3 [OS=Homo sapiens]	35	4.93909e+07	3.73202e+07	3.73042e+07	4.55658e+07	3.86422e+07	3.6525e+07
P29508	SERPINB3	Serpin B3 [OS=Homo sapiens]	37	5.24703e+07	5.1087e+07	5.62424e+07	4.997e+07	5.39394e+07	5.38087e+07
Q6NVY1	HIBCH	3-hydroxyisobutyryl-CoA hydrolase, mitochondrial [OS=Homo sapiens]	33	4.41924e+07	3.84725e+07	3.77785e+07	4.10739e+07	4.44839e+07	3.98394e+07
P54802	NAGLU	alpha-N-acetylglucosaminidase [OS=Homo sapiens]	19	2.96595e+07	2.90256e+07	3.09913e+07	2.85833e+07	2.88923e+07	3.13318e+07
P27797	CALR	Calreticulin [OS=Homo sapiens]	26	3.99259e+07	3.57454e+07	4.76507e+07	3.84499e+07	3.95586e+07	3.92384e+07
P18669	PGAM1	Phosphoglycerate mutase 1 [OS=Homo sapiens]	42	2.77415e+07	3.00584e+07	2.88186e+07	2.57468e+07	2.92337e+07	2.71055e+07
Q08AH3	ACSM2A	Acyl-coenzyme A synthetase ACSM2A, mitochondrial [OS=Homo sapiens]	25	8.39331e+07	8.07187e+07	85680611	8.19339e+07	1.01544e+08	1.09537e+08
Q9NPG4	PCDH12	Protocadherin-12 [OS=Homo sapiens]	14	2.02937e+07	2.25598e+07	2.04952e+07	2.11053e+07	2.23096e+07	1.75897e+07
Q9UQB8	BAIAP2	Isoform 5 of Brain-specific angiogenesis inhibitor 1-associated protein 2 [OS=Homo sapiens]	34	3.73715e+07	3.78711e+07	3.80899e+07	3.376e+07	3.55703e+07	3.9663e+07
P13489	RNH1	Ribonuclease inhibitor [OS=Homo sapiens]	28	5.14624e+06	5.14901e+06	5.58021e+06	5.74184e+06	5.94997e+06	5.53948e+06
Q92820	GGH	Gamma-glutamyl hydrolase [OS=Homo sapiens]	28	145039979	1.5725e+08	1.45485e+08	1.46331e+08	141664552	156322768
P00367	GLUD1	Glutamate dehydrogenase 1, mitochondrial [OS=Homo sapiens]	25	6.4763e+07	6.88903e+07	7.88132e+07	7.14054e+07	6.52787e+07	7.24887e+07
P05091	ALDH2	Aldehyde dehydrogenase, mitochondrial [OS=Homo sapiens]	26	1.8658e+07	1.92269e+07	1.7922e+07	2.18022e+07	1.77746e+07	2.10751e+07
P20711	DDC	aromatic-L-amino-acid decarboxylase [OS=Homo sapiens]	33	7.84053e+07	7.48177e+07	8.16845e+07	7.09121e+07	7.64555e+07	8.13056e+07
Q07837	SLC3A1	neutral and basic amino acid transport protein rBAT [OS=Homo sapiens]	22	2.24481e+07	2.30287e+07	2.36374e+07	2.33447e+07	2.43105e+07	25384316
P47756	CAPZB	Isoform 2 of F-actin-capping protein subunit beta [OS=Homo sapiens]	47	1.92158e+07	1.76883e+07	1.83427e+07	1.82682e+07	1.91338e+07	1.7397e+07
Q00796	SORD	Sorbitol dehydrogenase [OS=Homo sapiens]	32	4.08238e+07	3.98888e+07	4.09493e+07	4.23446e+07	3.75852e+07	3.90161e+07
Q9NZH0	GPRC5B	G-protein coupled receptor family C group 5 member B [OS=Homo sapiens]	18	2.34907e+08	2.24073e+08	2.5003e+08	2.29086e+08	2.26313e+08	2.48692e+08
Q13501	SQSTM1	sequestosome-1 [OS=Homo sapiens]	20	4.56443e+06	6.07826e+06	7.37153e+06	6.27928e+06	6.86564e+06	8.12508e+06
Q08629	SPOCK1	Testican-1 [OS=Homo sapiens]	35	2.39133e+07	2.25187e+07	2.15899e+07	2.56927e+07	2.38312e+07	2.63016e+07
Q86YQ8	CPNE8	Copine-8 [OS=Homo sapiens]	26	1.00885e+07	1.13416e+07	1.30205e+07	1.18316e+07	1.02728e+07	1.49376e+07
P21266	GSTM3	glutathione S-transferase Mu 3 [OS=Homo sapiens]	56	7.48399e+07	8.323e+07	1.00694e+08	8.44901e+07	8.50243e+07	9.61518e+07
P14543	NID1	Isoform 2 of Nidogen-1 [OS=Homo sapiens]	11	5.73495e+07	5.75413e+07	6.16981e+07	5.32372e+07	5.44371e+07	6.36216e+07
O96009	NAPSA	Napsin-A [OS=Homo sapiens]	19	2.02105e+08	2.0952e+08	2.07009e+08	2.02721e+08	2.07164e+08	2.20515e+08
Q7Z4W1	DCXR	L-xylulose reductase [OS=Homo sapiens]	54	5.60004e+07	5.88575e+07	5.34951e+07	5.70056e+07	5.60349e+07	5.95198e+07
P06702	S100A9	Protein S100-A9 [OS=Homo sapiens]	58	4.01325e+07	6.77874e+07	8.89749e+07	8.32823e+07	3.639e+07	7.20749e+07
P42765	ACAA2	3-ketoacyl-CoA thiolase, mitochondrial [OS=Homo sapiens]	36	3.62801e+07	3.36384e+07	3.13407e+07	3.53046e+07	3.43218e+07	3.06852e+07
Q9UI12	ATP6V1H	Isoform 2 of V-type proton ATPase subunit H [OS=Homo sapiens]	22	1.22467e+07	8.21858e+06	8.00104e+06	6.15019e+06	1.42387e+07	7.83951e+06
Q9UKU9	ANGPTL2	angiopoietin-related protein 2 [OS=Homo sapiens]	20	2.99661e+07	3.09651e+07	3.35867e+07	3.22061e+07	2.67273e+07	3.89657e+07
P0DOX8		Immunoglobulin lambda-1 light chain [OS=Homo sapiens]	32	5.34064e+08	4.63089e+08	5.14056e+08	4.80964e+08	5.06243e+08	481932793
Q5T749	KPRP	Keratinocyte proline-rich protein [OS=Homo sapiens]	21	3.59752e+07	2.84949e+07	2.84294e+07	4.71629e+07	4.28502e+07	5.73804e+07
P09936	UCHL1	Ubiquitin carboxyl-terminal hydrolase isozyme L1 [OS=Homo sapiens]	48	1.43005e+07	1.67376e+07	1.86279e+07	1.63751e+07	16560525	1.7547e+07
P09110	ACAA1	3-ketoacyl-CoA thiolase, peroxisomal [OS=Homo sapiens]	31	7.77148e+06	7.8841e+06	7.69761e+06	8.19607e+06	6.59094e+06	8.24585e+06
Q14118	DAG1	Dystroglycan [OS=Homo sapiens]	20	2.68585e+07	2.75864e+07	2.83941e+07	2.58271e+07	2.61175e+07	2.45039e+07
P40939	HADHA	Trifunctional enzyme subunit alpha, mitochondrial [OS=Homo sapiens]	28	2.63348e+07	2.34026e+07	2.68392e+07	2.41856e+07	2.52378e+07	3.09568e+07
Q14894	CRYM	Ketimine reductase mu-crystallin [OS=Homo sapiens]	33	1.88041e+07	2.13703e+07	2.09776e+07	1.94131e+07	2.11529e+07	23148770
P00915	CA1	carbonic anhydrase 1 [OS=Homo sapiens]	40	3.39828e+07	3.77409e+07	3.87601e+07	3.317e+07	3.40013e+07	3.92144e+07
P01034	CST3	Cystatin-C [OS=Homo sapiens]	35	3.17459e+08	2.98202e+08	346301403	3.24375e+08	4.31712e+08	3.48003e+08
P02790	HPX	Hemopexin [OS=Homo sapiens]	24	6.58418e+07	6.13901e+07	6.25656e+07	6.58101e+07	7.00345e+07	6.56125e+07
P29972	AQP1	aquaporin-1 [OS=Homo sapiens]	18	8.36911e+07	8.48645e+07	9.38465e+07	8.48891e+07	7.85956e+07	8.51117e+07
Q9NZZ3	CHMP5	Charged multivesicular body protein 5 [OS=Homo sapiens]	33	4.58069e+07	4.68897e+07	5.55568e+07	4.58595e+07	4.73111e+07	5.1081e+07
P62979	RPS27A	Ubiquitin-40S ribosomal protein S27a [OS=Homo sapiens]	42	3.12646e+08	2.86524e+08	3.15964e+08	3.16068e+08	3.29778e+08	3.37378e+08
P49189	ALDH9A1	4-trimethylaminobutyraldehyde dehydrogenase [OS=Homo sapiens]	28	3.74664e+07	3.78065e+07	3.22531e+07	3.83503e+07	4.45016e+07	2.68971e+07
P09543	CNP	2',3'-cyclic-nucleotide 3'-phosphodiesterase [OS=Homo sapiens]	33	3.42782e+07	3.22898e+07	3.91228e+07	3.28922e+07	3.17614e+07	3.66619e+07
Q9NP79	VTA1	Vacuolar protein sorting-associated protein VTA1 homolog [OS=Homo sapiens]	28	6.22583e+07	5.90141e+07	7.17034e+07	207906718	5.65287e+07	5.76575e+07
Q9NQ84	GPRC5C	G-protein coupled receptor family C group 5 member C [OS=Homo sapiens]	20	1.46928e+08	1.40726e+08	1.56652e+08	1.48565e+08	1.48344e+08	1.55534e+08
P01008	SERPINC1	Antithrombin-III [OS=Homo sapiens]	41	1.93628e+08	2.03903e+08	1.90748e+08	1.93501e+08	2.22217e+08	1.80337e+08
Q02487	DSC2	Desmocollin-2 [OS=Homo sapiens]	15	3.18686e+07	3.03001e+07	2.97051e+07	2.80292e+07	2.85348e+07	3.14353e+07
Q99519	NEU1	sialidase-1 [OS=Homo sapiens]	25	2.27198e+07	2.56812e+07	2.61886e+07	2.03215e+07	2.42641e+07	2.48109e+07
P02748	C9	complement component C9 [OS=Homo sapiens]	22	7.21212e+07	6.43614e+07	6.23636e+07	7.9275e+07	6.92108e+07	6.17824e+07
Q9BYE9	CDHR2	Cadherin-related family member 2 [OS=Homo sapiens]	11	3.46867e+06	2.97467e+06	3.28679e+06	3.06733e+06	3.57967e+06	4.13782e+06
P21399	ACO1	Cytoplasmic aconitate hydratase [OS=Homo sapiens]	21	1.03994e+08	102903710	1.15386e+08	1.12697e+08	9.92715e+07	1.19119e+08
P30837	ALDH1B1	Aldehyde dehydrogenase X, mitochondrial [OS=Homo sapiens]	34	2.11398e+07	1.98296e+07	2.22803e+07	2.04568e+07	1.85164e+07	1.96486e+07
Q08188	TGM3	Protein-glutamine gamma-glutamyltransferase E [OS=Homo sapiens]	19	2.03053e+07	1.55758e+07	1.94293e+07	2.56603e+07	2.19024e+07	1.75749e+07
P07237	P4HB	Protein disulfide-isomerase [OS=Homo sapiens]	30	4.33232e+07	4.21694e+07	4.32732e+07	3.6678e+07	4.80536e+07	5.44287e+07
Q09328	MGAT5	Alpha-1,6-mannosylglycoprotein 6-beta-N-acetylglucosaminyltransferase A [OS=Homo sapiens]	24	8.02126e+06	9.30968e+06	1.0581e+07	8.23702e+06	8.48798e+06	1.11159e+07
P12111	COL6A3	Isoform 2 of Collagen alpha-3(VI) chain [OS=Homo sapiens]	9	3.59095e+07	4.65232e+07	4.07008e+07	3.72782e+07	3.15591e+07	2.93615e+07
P05026	ATP1B1	Isoform 2 of Sodium/potassium-transporting ATPase subunit beta-1 [OS=Homo sapiens]	30	2.81365e+07	2.65094e+07	2.97075e+07	3.02192e+07	2.83831e+07	2.82458e+07
Q8IX04	UEVLD	Ubiquitin-conjugating enzyme E2 variant 3 [OS=Homo sapiens]	20	7.69542e+06	9.06849e+06	8.53367e+06	7.55432e+06	7.74365e+06	9.20756e+06
P02743	APCS	Serum amyloid P-component [OS=Homo sapiens]	34	2.75568e+07	2.31199e+07	2.78734e+07	3.47471e+07	2.95435e+07	2.35168e+07
P30041	PRDX6	Peroxiredoxin-6 [OS=Homo sapiens]	40	6.38175e+07	6.20484e+07	6.70849e+07	6.64865e+07	6.70893e+07	7.13766e+07
P63096	GNAI1	Guanine nucleotide-binding protein G(i) subunit alpha-1 [OS=Homo sapiens]	34	3.77554e+07	3.50981e+07	4.50309e+07	4.02513e+07	3.63513e+07	4.15646e+07
Q9H6S3	EPS8L2	epidermal growth factor receptor kinase substrate 8-like protein 2 [OS=Homo sapiens]	21	1.06317e+07	1.30349e+07	1.15379e+07	1.10322e+07	9.70076e+06	1.29244e+07
P05165	PCCA	Propionyl-CoA carboxylase alpha chain, mitochondrial [OS=Homo sapiens]	27	1.196e+07	9.85455e+06	8.80808e+06	7.6939e+06	1.02968e+07	6.26723e+06
P35858	IGFALS	Insulin-like growth factor-binding protein complex acid labile subunit [OS=Homo sapiens]	15	1.05934e+07	7.4534e+06	1.15092e+07	9.33673e+06	1.06088e+07	1.14936e+07
Q14847	LASP1	Isoform 2 of LIM and SH3 domain protein 1 [OS=Homo sapiens]	30	2.75479e+07	3.08531e+07	3.4445e+07	2.95428e+07	3.23389e+07	3.48805e+07
P30039	PBLD	Phenazine biosynthesis-like domain-containing protein [OS=Homo sapiens]	30	4.24594e+07	4.55636e+07	5.41329e+07	4.50444e+07	4.27372e+07	4.83944e+07
P13667	PDIA4	Protein disulfide-isomerase A4 [OS=Homo sapiens]	29	2.67411e+07	2.41084e+07	2.42069e+07	2.35877e+07	2.83018e+07	3.83649e+07
P00352	ALDH1A1	Retinal dehydrogenase 1 [OS=Homo sapiens]	30	1.49349e+07	1.81034e+07	15759083	1.73816e+07	1.87966e+07	1.23914e+07
Q8N1N4	KRT78	Keratin, type II cytoskeletal 78 [OS=Homo sapiens]	27	1.18272e+07	1.27859e+07	9.36023e+06	1.753e+07	1.13247e+07	1.54797e+07
O95336	PGLS	6-phosphogluconolactonase [OS=Homo sapiens]	37	3.63621e+07	4.6933e+07	4.16478e+07	3.96962e+07	3.83891e+07	3.68367e+07
Q8IUL8	CILP2	Cartilage intermediate layer protein 2 [OS=Homo sapiens]	13	2.33905e+07	2.21521e+07	2.18745e+07	2.50223e+07	2.84918e+07	2.40383e+07
P07858	CTSB	Cathepsin B [OS=Homo sapiens]	27	6.27698e+07	5.65261e+07	6.47425e+07	5.85578e+07	6.7108e+07	6.82766e+07
P08263	GSTA1	Glutathione S-transferase A1 [OS=Homo sapiens]	41	1.47686e+08	1.53906e+08	2.21973e+08	1.57284e+08	1.49425e+08	1.55798e+08
O75131	CPNE3	Copine-3 [OS=Homo sapiens]	26	2.28825e+07	2.62312e+07	2.67243e+07	2.4613e+07	25261343	2.74726e+07
P54289	CACNA2D1	Isoform 5 of Voltage-dependent calcium channel subunit alpha-2/delta-1 [OS=Homo sapiens]	15	1.07124e+07	7.04355e+06	8.29793e+06	1.06926e+07	1.04781e+07	8.03448e+06
Q14393	GAS6	Growth arrest-specific protein 6 [OS=Homo sapiens]	20	2.19399e+07	1.53094e+07	1.76642e+07	2.12048e+07	2.07035e+07	1.84524e+07
Q14314	FGL2	Fibroleukin [OS=Homo sapiens]	37	9.09297e+07	8.74846e+07	9.01557e+07	9.42957e+07	9.54085e+07	9.9717e+07
P14550	AKR1A1	alcohol dehydrogenase [NADP(+)] [OS=Homo sapiens]	27	5.15831e+08	4.57557e+08	1.15567e+08	1.16224e+08	9.6337e+07	9.89746e+07
Q7L266	ASRGL1	isoaspartyl peptidase/L-asparaginase [OS=Homo sapiens]	39	1.80943e+07	1.81411e+07	1.68963e+07	1.82965e+07	1.93528e+07	1.46029e+07
P11597	CETP	cholesteryl ester transfer protein [OS=Homo sapiens]	20	5.50194e+07	6.60519e+07	65088937	5.29591e+07	5.356e+07	6.33301e+07
Q9UEF7	KL	Klotho [OS=Homo sapiens]	16	1.72438e+07	1.93986e+07	2.01066e+07	1.81384e+07	2.10061e+07	1.94481e+07
Q96IU4	ABHD14B	Protein ABHD14B [OS=Homo sapiens]	33	368841515	3.65806e+08	3.46321e+08	3.45323e+08	3.97352e+08	3.80365e+08
Q9UN37	VPS4A	Vacuolar protein sorting-associated protein 4A [OS=Homo sapiens]	34	4.12418e+07	3.74848e+07	4.02956e+07	4.13122e+07	4.16759e+07	4.33555e+07
P07339	CTSD	Cathepsin D [OS=Homo sapiens]	36	8.26611e+07	7.00457e+07	8.04808e+07	6.62262e+07	1.36854e+08	1.47031e+08
P00966	ASS1	Argininosuccinate synthase [OS=Homo sapiens]	18	1.30116e+08	1.30107e+08	1.47683e+08	1.36805e+08	1.43872e+08	1.45326e+08
P43652	AFM	Afamin [OS=Homo sapiens]	21	1.70206e+07	1.78939e+07	1.9327e+07	1.7048e+07	1.92289e+07	2.25383e+07
Q96MM7	HS6ST2	Heparan-sulfate 6-O-sulfotransferase 2 [OS=Homo sapiens]	15	2.91503e+07	2.54785e+07	2.68586e+07	2.57651e+07	2.7228e+07	2.50742e+07
O14498	ISLR	Immunoglobulin superfamily containing leucine-rich repeat protein [OS=Homo sapiens]	16	3.00368e+07	3.29876e+07	2.76099e+07	2.75484e+07	3.22131e+07	1.61972e+07
O14773	TPP1	Tripeptidyl-peptidase 1 [OS=Homo sapiens]	10	6.00239e+08	5.84235e+08	5.6793e+08	4.55225e+08	5.92404e+08	3.9015e+08
P50502	ST13	Hsc70-interacting protein [OS=Homo sapiens]	30	3.0811e+07	2.60228e+07	2.84852e+07	3.17221e+07	2.87116e+07	2.51364e+07
Q9Y696	CLIC4	Chloride intracellular channel protein 4 [OS=Homo sapiens]	42	5.40116e+07	4.85991e+07	5.25685e+07	5.52767e+07	4.73993e+07	4.98324e+07
P78380	OLR1	Oxidized low-density lipoprotein receptor 1 [OS=Homo sapiens]	27	3.4336e+07	3.53015e+07	3.88179e+07	3.6139e+07	3.87366e+07	4.58963e+07
Q96I99	SUCLG2	Succinate--CoA ligase [GDP-forming] subunit beta, mitochondrial [OS=Homo sapiens]	27	4.9335e+07	5.01726e+07	4.76366e+07	4.30818e+07	4.498e+07	4.42379e+07
P78324	SIRPA	tyrosine-protein phosphatase non-receptor type substrate 1 [OS=Homo sapiens]	22	2.43376e+07	2.09516e+07	2.41217e+07	2.58228e+07	2.36182e+07	2.33066e+07
P14314	PRKCSH	Isoform 2 of Glucosidase 2 subunit beta [OS=Homo sapiens]	18	8.04342e+06	9.62319e+06	1.00209e+07	9.06049e+06	9.36311e+06	9.87032e+06
P17936	IGFBP3	Insulin-like growth factor-binding protein 3 [OS=Homo sapiens]	48	2.56449e+07	2.45478e+07	2.24633e+07	2.55471e+07	2.29568e+07	2.22423e+07
P04040	CAT	catalase [OS=Homo sapiens]	21	1.62831e+07	1.51267e+07	1.56561e+07	1.8636e+07	1.33516e+07	1.23226e+07
O43633	CHMP2A	charged multivesicular body protein 2a [OS=Homo sapiens]	32	9.23296e+07	9.35338e+07	9.54737e+07	9.24583e+07	9.87363e+07	1.01257e+08
P50053	KHK	Ketohexokinase [OS=Homo sapiens]	29	2.56861e+07	2.01989e+07	1.52652e+07	2.42205e+07	2.90216e+07	9.92419e+06
O60271	SPAG9	C-jun-amino-terminal kinase-interacting protein 4 [OS=Homo sapiens]	14	9.24634e+06	9.33135e+06	9.83409e+06	8.4282e+06	1.1008e+07	1.15442e+07
O75369	FLNB	Isoform 7 of Filamin-B [OS=Homo sapiens]	11	9.21305e+06	9.53321e+06	1.04045e+07	1.25334e+07	1.67119e+07	1.22229e+07
P13804	ETFA	Electron transfer flavoprotein subunit alpha, mitochondrial [OS=Homo sapiens]	30	1.941e+07	1.51391e+07	1.62885e+07	1.66076e+07	1.79063e+07	1.53665e+07
Q96FN5	KIF12	Kinesin-like protein KIF12 [OS=Homo sapiens]	18	3.81508e+06	3.37432e+06	4.01159e+06	3.67366e+06	3.71073e+06	4.90953e+06
P52907	CAPZA1	F-actin-capping protein subunit alpha-1 [OS=Homo sapiens]	28	6.07268e+06	7.9281e+06	5.24033e+06	6.96274e+06	6.25847e+06	4.57128e+06
Q6ZQN7	SLCO4C1	Solute carrier organic anion transporter family member 4C1 [OS=Homo sapiens]	11	2.928e+06	3.44973e+06	3.39755e+06	2.74812e+06	3.49376e+06	3.30973e+06
P40926	MDH2	Malate dehydrogenase, mitochondrial [OS=Homo sapiens]	30	2.83422e+07	2.80757e+07	2.49649e+07	3.02274e+07	2.73446e+07	2.56397e+07
P22105	TNXB	tenascin-X [OS=Homo sapiens]	4	3.69673e+07	3.88611e+07	3.95644e+07	3.76017e+07	4.27453e+07	4.14234e+07
P01860	IGHG3	Immunoglobulin heavy constant gamma 3 [OS=Homo sapiens]	38	2.64426e+08	2.58614e+08	2.56106e+08	2.79837e+08	2.95343e+08	3.15381e+08
P12821	ACE	Angiotensin-converting enzyme [OS=Homo sapiens]	15	1.1247e+07	8.85959e+06	1.17835e+07	8.10709e+06	1.06506e+07	1.21271e+07
P62834	RAP1A	ras-related protein Rap-1A [OS=Homo sapiens]	35	2.63337e+07	2.50142e+07	2.87049e+07	3.01864e+07	3.01598e+07	3.42692e+07
Q8IWA5	SLC44A2	Isoform 2 of Choline transporter-like protein 2 [OS=Homo sapiens]	13	5.65969e+07	5.60195e+07	5.3181e+07	5.33154e+07	4.80869e+07	6.00737e+07
P19021	PAM	Peptidyl-glycine alpha-amidating monooxygenase [OS=Homo sapiens]	19	7.61295e+07	7.68659e+07	8.17533e+07	1.04812e+08	6.94734e+07	6.34979e+07
P50990	CCT8	T-complex protein 1 subunit theta [OS=Homo sapiens]	32	2.20539e+07	2.20588e+07	2.46029e+07	2.01073e+07	1.86662e+07	1.75149e+07
P52209	PGD	6-phosphogluconate dehydrogenase, decarboxylating [OS=Homo sapiens]	20	1.47785e+07	1.34845e+07	1.59815e+07	1.56812e+07	1.49944e+07	1.5751e+07
P29622	SERPINA4	Kallistatin [OS=Homo sapiens]	26	6.79738e+07	7.07012e+07	8.26043e+07	6.84906e+07	7.2542e+07	8.28582e+07
Q14525	KRT33B	Keratin, type I cuticular Ha3-II [OS=Homo sapiens]	19	2.60542e+06	2.90125e+06	3.29587e+06	2.07647e+06	19201722	3.37558e+06
Q9BUT1	BDH2	3-hydroxybutyrate dehydrogenase type 2 [OS=Homo sapiens]	33	6.3435e+07	6.10366e+07	6.1193e+07	6.19254e+07	5.79275e+07	5.64825e+07
O95967	EFEMP2	EGF-containing fibulin-like extracellular matrix protein 2 [OS=Homo sapiens]	23	1.05657e+07	9.37336e+06	1.05334e+07	8.88244e+06	9.95648e+06	1.12459e+07
Q9UNW1	MINPP1	Multiple inositol polyphosphate phosphatase 1 [OS=Homo sapiens]	23	4.26204e+07	3.94052e+07	4.05118e+07	4.2519e+07	4.15559e+07	4.05819e+07
P21281	ATP6V1B2	V-type proton ATPase subunit B, brain isoform [OS=Homo sapiens]	23	3.80688e+07	3.59945e+07	3.5603e+07	3.72099e+07	3.48911e+07	3.65062e+07
Q6P9A2	GALNT18	Polypeptide N-acetylgalactosaminyltransferase 18 [OS=Homo sapiens]	23	2.40417e+07	1.76742e+07	1.86857e+07	101822605	2.53281e+07	4.18637e+07
Q9NQR4	NIT2	Omega-amidase NIT2 [OS=Homo sapiens]	41	2.10152e+08	1.86664e+08	2.09928e+08	280431042	1.92387e+08	2.04298e+08
Q96S96	PEBP4	Phosphatidylethanolamine-binding protein 4 [OS=Homo sapiens]	33	1.36321e+07	1.75463e+07	1.74323e+07	1.13189e+07	1.38014e+07	1.39137e+07
O95154	AKR7A3	Aflatoxin B1 aldehyde reductase member 3 [OS=Homo sapiens]	27	4.92345e+07	5.04832e+07	4.73755e+07	4.95977e+07	5.05118e+07	4.33319e+07
P12277	CKB	Creatine kinase B-type [OS=Homo sapiens]	27	2.70651e+07	2.84518e+07	2.74813e+07	2.65424e+07	2.59029e+07	2.93543e+07
Q13510	ASAH1	Acid ceramidase [OS=Homo sapiens]	23	6.88859e+07	6.32142e+07	7.48813e+07	7.11519e+07	7.19649e+07	7.00193e+07
Q9UHG3	PCYOX1	prenylcysteine oxidase 1 [OS=Homo sapiens]	26	1.33164e+08	134485018	1.75841e+08	1.42144e+08	1.34851e+08	1.76664e+08
Q96BW5	PTER	Phosphotriesterase-related protein [OS=Homo sapiens]	32	3.95738e+07	3.99409e+07	3.36978e+07	4.28359e+07	5.49273e+07	3.02485e+07
P05109	S100A8	Protein S100-A8 [OS=Homo sapiens]	55	6.06127e+07	57919426	7.11968e+07	9.12365e+07	6.57232e+07	5.68596e+07
P15941	MUC1	mucin-1 [OS=Homo sapiens]	5	4.13107e+07	4.33478e+07	4.83116e+07	4.13412e+07	3.60248e+07	4.25832e+07
O95831	AIFM1	Isoform 3 of Apoptosis-inducing factor 1, mitochondrial [OS=Homo sapiens]	15	1.54372e+07	1.46892e+07	8.39199e+06	1.30267e+07	1.28578e+07	7.03792e+06
P30086	PEBP1	phosphatidylethanolamine-binding protein 1 [OS=Homo sapiens]	40	1.24501e+07	1.31324e+07	1.3224e+07	1.0994e+07	1.1823e+07	1.44614e+07
P08123	COL1A2	Collagen alpha-2(I) chain [OS=Homo sapiens]	11	3.55105e+07	3.10487e+07	2.73899e+07	3.57672e+07	3.6715e+07	2.23034e+07
P61026	RAB10	ras-related protein rab-10 [OS=Homo sapiens]	48	4.03188e+07	3.64934e+07	3.26021e+07	3.74447e+07	3.89456e+07	3.39826e+07
Q16651	PRSS8	prostasin [OS=Homo sapiens]	19	126922946	1.13632e+08	1.27364e+08	1.21041e+08	1.17309e+08	1.34618e+08
Q92597	NDRG1	Protein NDRG1 [OS=Homo sapiens]	24	5.55271e+07	5.22115e+07	5.80296e+07	5.51344e+07	5.88996e+07	5.22047e+07
P15428	HPGD	15-hydroxyprostaglandin dehydrogenase [NAD(+)] [OS=Homo sapiens]	29	4.12534e+07	4.24861e+07	4.91437e+07	4.09573e+07	4.31598e+07	4.56104e+07
P54793	ARSF	arylsulfatase F [OS=Homo sapiens]	17	7.82527e+07	7.91399e+07	7.76808e+07	7.40256e+07	7.79162e+07	7.32073e+07
P03973	SLPI	Antileukoproteinase [OS=Homo sapiens]	27	1.57728e+07	1.61923e+07	1.71616e+07	1.67192e+07	1.80125e+07	1.65317e+07
Q6UX73	C16orf89	UPF0764 protein C16orf89 [OS=Homo sapiens]	17	5.28773e+07	5.76789e+07	5.07809e+07	5.40806e+07	5.17399e+07	4.84869e+07
P34932	HSPA4	Heat shock 70 kDa protein 4 [OS=Homo sapiens]	18	8.50645e+06	8.74754e+06	8.37961e+06	8.70905e+06	8.32287e+06	7.77056e+06
O00584	RNASET2	Ribonuclease T2 [OS=Homo sapiens]	34	1.66446e+07	1.86799e+07	1.71534e+07	1.59355e+07	1.87004e+07	1.61749e+07
Q92520	FAM3C	Protein FAM3C [OS=Homo sapiens]	36	2.84191e+07	2.73494e+07	2.70096e+07	2.76449e+07	2.71496e+07	3.018e+07
P0DOX2		Immunoglobulin alpha-2 heavy chain [OS=Homo sapiens]	25	7.97774e+07	8.90917e+07	7.82393e+07	8.51172e+07	8.8952e+07	6.6043e+07
Q8N271	PROM2	prominin-2 [OS=Homo sapiens]	9	1.24732e+07	1.16992e+07	1.23572e+07	1.25582e+07	1.14876e+07	1.16101e+07
Q24JP5	TMEM132A	Transmembrane protein 132A [OS=Homo sapiens]	15	9.45006e+06	1.28874e+07	1.16096e+07	1.02518e+07	9.19469e+06	1.0793e+07
P24298	GPT	Alanine aminotransferase 1 [OS=Homo sapiens]	29	1.70769e+07	1.65008e+07	1.58811e+07	1.55594e+07	1.73063e+07	1.68424e+07
P49419	ALDH7A1	Alpha-aminoadipic semialdehyde dehydrogenase [OS=Homo sapiens]	22	1.53547e+07	1.60105e+07	1.21637e+07	1.44529e+07	1.6775e+07	1.30268e+07
P61158	ACTR3	actin-related protein 3 [OS=Homo sapiens]	26	1.16412e+07	1.17223e+07	1.16393e+07	1.06865e+07	1.21325e+07	1.23433e+07
O95980	RECK	Reversion-inducing cysteine-rich protein with Kazal motifs [OS=Homo sapiens]	13	1.14359e+07	1.19882e+07	1.15287e+07	1.13255e+07	1.19112e+07	1.13977e+07
P01040	CSTA	Cystatin-A [OS=Homo sapiens]	77	1940322615	1975799204	1731197624	1784080394	1694358313	1613730392
P14384	CPM	Carboxypeptidase M [OS=Homo sapiens]	25	3.91715e+07	3.48344e+07	4.14847e+07	3.70754e+07	4.06809e+07	4.57726e+07
Q9Y512	SAMM50	sorting and assembly machinery component 50 homolog [OS=Homo sapiens]	19	3.91424e+07	5.3514e+07	4.45188e+07	4.47994e+07	4.22828e+07	4.58553e+07
Q99832	CCT7	T-complex protein 1 subunit eta [OS=Homo sapiens]	25	3.15928e+07	2.86783e+07	3.22056e+07	3.24871e+07	2.90907e+07	3.01554e+07
P25325	MPST	3-mercaptopyruvate sulfurtransferase [OS=Homo sapiens]	32	8.44611e+07	8.13518e+07	8.57056e+07	8.54003e+07	8.7478e+07	8.09929e+07
Q8WZ42	TTN	Isoform 12 of Titin [OS=Homo sapiens]	4	3.12872e+08	2.96956e+08	3.00185e+08	3.00038e+08	3.0925e+08	3.16156e+08
P24592	IGFBP6	insulin-like growth factor-binding protein 6 [OS=Homo sapiens]	33	2.18653e+07	2.09687e+07	1.78558e+07	2.16332e+07	2.42153e+07	1.79659e+07
Q9H444	CHMP4B	Charged multivesicular body protein 4b [OS=Homo sapiens]	31	1.01222e+08	1.11481e+08	1.21296e+08	1.09704e+08	1.05924e+08	1.20338e+08
P19823	ITIH2	Inter-alpha-trypsin inhibitor heavy chain H2 [OS=Homo sapiens]	13	1.08317e+07	1.12482e+07	1.23603e+07	1.32477e+07	1.21095e+07	1.22538e+07
P51654	GPC3	Isoform 3 of Glypican-3 [OS=Homo sapiens]	12	689171185	6.35513e+08	7.0478e+08	7.59909e+08	6.22726e+08	6.27694e+08
P22392	NME2	Isoform 3 of Nucleoside diphosphate kinase B [OS=Homo sapiens]	44	1.16994e+07	1.71312e+07	1.403e+07	1.16086e+07	1.37618e+07	1.89215e+07
Q03591	CFHR1	Complement factor H-related protein 1 [OS=Homo sapiens]	28	1.68649e+07	1.48313e+07	1.53932e+07	1.51183e+07	1.46064e+07	1.66668e+07
P30084	ECHS1	Enoyl-CoA hydratase, mitochondrial [OS=Homo sapiens]	38	2.68159e+08	2.58812e+08	3.50286e+08	2.57577e+08	3.15475e+08	4.58173e+08
P47710	CSN1S1	Alpha-S1-casein [OS=Homo sapiens]	32	1.19426e+07	3.97593e+06	2.26178e+06	1.10154e+06	888305	1.29938e+06
P35558	PCK1	phosphoenolpyruvate carboxykinase, cytosolic [GTP] [OS=Homo sapiens]	26	5.95187e+07	5.7169e+07	6.36183e+07	6.27067e+07	6.30069e+07	6.79077e+07
P31040	SDHA	Succinate dehydrogenase [ubiquinone] flavoprotein subunit, mitochondrial [OS=Homo sapiens]	26	1.04072e+07	9.77475e+06	9.67357e+06	1.65421e+07	1.18558e+07	1.27091e+07
O00461	GOLIM4	Golgi integral membrane protein 4 [OS=Homo sapiens]	15	3.46202e+06	3.96087e+06	3.99875e+06	7.10055e+07	3.14829e+06	3.74614e+06
Q9Y5K6	CD2AP	CD2-associated protein [OS=Homo sapiens]	27	1.27748e+07	1.17728e+07	1.11433e+07	1.3951e+07	1.47943e+07	8.31292e+06
P24593	IGFBP5	Insulin-like growth factor-binding protein 5 [OS=Homo sapiens]	21	2.30051e+07	2.589e+07	2.7166e+07	2.8078e+07	2.69697e+07	3.12547e+07
P02511	CRYAB	Alpha-crystallin B chain [OS=Homo sapiens]	36	3.78182e+07	3.81941e+07	3.69519e+07	3.95119e+07	4.03357e+07	5.5939e+07
Q9Y490	TLN1	Talin-1 [OS=Homo sapiens]	7	2.37861e+07	2.77983e+07	2.55343e+07	2.55606e+07	2.10941e+07	3.06933e+07
P55285	CDH6	Cadherin-6 [OS=Homo sapiens]	12	1.16424e+07	1.2058e+07	1.74257e+07	1.67426e+07	1.16797e+07	1.05264e+07
P13797	PLS3	Plastin-3 [OS=Homo sapiens]	20	2.28543e+07	2.23439e+07	5.00603e+07	2.3853e+07	2.57375e+07	2.65453e+07
P69891	HBG1	Hemoglobin subunit gamma-1 [OS=Homo sapiens]	65	5.34355e+06	4.7294e+06	8.81489e+06	3.8739e+06	6.55171e+06	6.00595e+06
Q14117	DPYS	dihydropyrimidinase [OS=Homo sapiens]	23	1.43668e+07	1.48543e+07	1.61358e+07	1.30473e+07	1.48511e+07	1.48465e+07
O94760	DDAH1	N(G),N(G)-dimethylarginine dimethylaminohydrolase 1 [OS=Homo sapiens]	48	2.57248e+07	2.64036e+07	2.49549e+07	3.16684e+07	2.48108e+07	2.18524e+07
P27338	MAOB	Amine oxidase [flavin-containing] B [OS=Homo sapiens]	29	3.16296e+07	3.71138e+07	3.22751e+07	3.05261e+07	2.68833e+07	3.76764e+07
Q15365	PCBP1	Poly(RC)-binding protein 1 [OS=Homo sapiens]	32	8.39397e+06	6.5657e+06	9.09755e+06	8.25823e+06	8.40136e+06	8.3474e+06
Q3LXA3	DAK	Triokinase/FMN cyclase [OS=Homo sapiens]	18	5.02655e+07	5.25316e+07	5.94245e+07	4.86224e+07	5.27827e+07	6.60219e+07
P52943	CRIP2	Cysteine-rich protein 2 [OS=Homo sapiens]	47	4.23818e+06	4.47445e+06	5.4722e+06	4.22267e+06	3.59655e+06	5.51441e+06
P31944	CASP14	Caspase-14 [OS=Homo sapiens]	29	6.46285e+06	6.07373e+06	8.32425e+06	7.52326e+06	7.7197e+06	7.20164e+06
P02774	GC	Isoform 3 of Vitamin D-binding protein [OS=Homo sapiens]	22	4.05939e+07	3.7178e+07	1.5265e+07	1.52957e+07	1.56748e+07	1.57198e+07
P05814	CSN2	Beta-casein [OS=Homo sapiens]	70	1.37139e+07	3.29846e+06	38878.3	542236	121866	NaN
Q93099	HGD	Homogentisate 1,2-dioxygenase [OS=Homo sapiens]	25	1.08365e+07	1.0449e+07	1.20504e+07	1.04725e+07	1.10225e+07	6.52148e+06
Q01740	FMO1	Dimethylaniline monooxygenase [N-oxide-forming] 1 [OS=Homo sapiens]	19	1.23567e+07	1.19914e+07	1.37349e+07	1.19475e+07	1.4119e+07	1.3843e+07
P04180	LCAT	phosphatidylcholine-sterol acyltransferase [OS=Homo sapiens]	21	3.09447e+07	2.78792e+07	2.9976e+07	2.95101e+07	2.86816e+07	2.97475e+07
O43175	PHGDH	D-3-phosphoglycerate dehydrogenase [OS=Homo sapiens]	23	1.8687e+07	1.95735e+07	2.12436e+07	1.85999e+07	2.02718e+07	2.28914e+07
Q8N436	CPXM2	Inactive carboxypeptidase-like protein X2 [OS=Homo sapiens]	21	2.46905e+07	2.62265e+07	3.48037e+07	4.4164e+07	2.37438e+07	4.6621e+07
P11234	RALB	Ras-related protein Ral-B [OS=Homo sapiens]	29	2.8471e+07	2.75287e+07	2.92725e+07	2.76922e+07	2.96175e+07	3.49369e+07
P49748	ACADVL	Very long-chain specific acyl-CoA dehydrogenase, mitochondrial [OS=Homo sapiens]	30	2.82036e+07	2.80789e+07	2.82826e+07	2.85371e+07	3.09417e+07	2.76699e+07
O15230	LAMA5	Laminin subunit alpha-5 [OS=Homo sapiens]	5	7.50481e+06	5.25927e+06	4.18496e+06	5.15286e+06	4.50851e+06	4.03567e+06
P06858	LPL	lipoprotein lipase [OS=Homo sapiens]	20	1.42435e+07	1.26804e+07	1.42869e+07	1.39453e+07	1.43747e+07	1.43462e+07
Q12929	EPS8	Epidermal growth factor receptor kinase substrate 8 [OS=Homo sapiens]	20	1.69897e+07	1.80242e+07	2.29203e+07	1.73641e+07	1.75858e+07	2.26866e+07
O75083	WDR1	WD repeat-containing protein 1 [OS=Homo sapiens]	21	2.29054e+07	2.14139e+07	2.25903e+07	2.10495e+07	2.15757e+07	2.3232e+07
P61626	LYZ	lysozyme c [OS=Homo sapiens]	45	5.76703e+07	73796403	9.09758e+07	4.37387e+07	4.68429e+07	9.83776e+07
P04196	HRG	Histidine-rich glycoprotein [OS=Homo sapiens]	19	1.73879e+07	1.59436e+07	1.83265e+07	16626174	1.54123e+07	1.5304e+07
Q12841	FSTL1	Follistatin-related protein 1 [OS=Homo sapiens]	25	9.69475e+06	1.22269e+07	1.42245e+07	1.20184e+07	1.03796e+07	1.42382e+07
Q14254	FLOT2	Flotillin-2 [OS=Homo sapiens]	28	1.31967e+07	2.26303e+07	2.78048e+07	1.71117e+07	2.02461e+07	2.713e+07
P47755	CAPZA2	F-actin-capping protein subunit alpha-2 [OS=Homo sapiens]	35	5.02845e+06	6.21522e+06	5.9802e+06	5.92119e+06	5.97808e+06	5.49365e+06
O00592	PODXL	Podocalyxin [OS=Homo sapiens]	13	3.96426e+07	3.97621e+07	4.00299e+07	3.95611e+07	3.73763e+07	4.04797e+07
P07437	TUBB	tubulin beta chain [OS=Homo sapiens]	23	1.68574e+06	1.63789e+06	1.70914e+06	1.7857e+06	1.836e+06	2.16064e+06
O60568	PLOD3	Procollagen-lysine,2-oxoglutarate 5-dioxygenase 3 [OS=Homo sapiens]	23	2.59759e+07	2.2783e+07	1.7996e+07	2.40419e+07	2.28521e+07	1.09188e+07
O15197	EPHB6	Ephrin type-B receptor 6 [OS=Homo sapiens]	12	8.40193e+06	5.19433e+06	8.40595e+06	5.88676e+06	7.55817e+06	7.62954e+06
P00736	C1R	Complement C1r subcomponent [OS=Homo sapiens]	17	3.00631e+07	3.04995e+07	3.30127e+07	3.18811e+07	2.93597e+07	3.14156e+07
Q9Y277	VDAC3	Voltage-dependent anion-selective channel protein 3 [OS=Homo sapiens]	28	1.10389e+07	1.16634e+07	1.04369e+07	12118861	1.06482e+07	1.03287e+07
P10643	C7	Complement component C7 [OS=Homo sapiens]	20	1.40624e+07	1.47278e+07	1.23595e+07	1.4984e+07	1.42723e+07	1.31566e+07
O75264	SMIM24	Small integral membrane protein 24 [OS=Homo sapiens]	29	4.87457e+07	4.51397e+07	5.33486e+07	5.27103e+07	5.89067e+07	5.04468e+07
Q9NY97	B3GNT2	N-acetyllactosaminide beta-1,3-N-acetylglucosaminyltransferase 2 [OS=Homo sapiens]	19	1.51789e+07	1.76359e+07	1.79337e+07	1.79247e+07	1.46273e+07	1.82492e+07
P53634	CTSC	Dipeptidyl peptidase 1 [OS=Homo sapiens]	20	1.79785e+07	1.62815e+07	1.4685e+07	1.6953e+07	1.85793e+07	1.55332e+07
Q9NZP8	C1RL	Complement C1r subcomponent-like protein [OS=Homo sapiens]	13	3.10577e+07	6.77549e+07	6.64194e+07	4.56057e+07	2.94693e+07	6.47498e+07
Q06323	PSME1	Proteasome activator complex subunit 1 [OS=Homo sapiens]	35	5.92942e+06	6.95991e+06	7.48464e+06	6.26028e+06	8.27249e+06	8.36316e+06
Q86T13	CLEC14A	C-type lectin domain family 14 member A [OS=Homo sapiens]	17	5.59338e+06	6.24792e+06	5.84021e+06	4.98001e+06	6.53841e+06	3.94181e+06
Q96DG6	CMBL	Carboxymethylenebutenolidase homolog [OS=Homo sapiens]	46	5.74935e+07	5.7273e+07	5.9272e+07	5.70339e+07	5.69489e+07	6.46008e+07
P02810	PRH1	Salivary acidic proline-rich phosphoprotein 1/2 [OS=Homo sapiens]	46	1.22486e+07	1.23347e+07	1.08362e+07	1.40208e+07	1.35553e+07	8.69414e+06
Q7Z5L0	VMO1	Vitelline membrane outer layer protein 1 homolog [OS=Homo sapiens]	26	3.52997e+07	3.47776e+07	3.53956e+07	3.55604e+07	3.60391e+07	3.65116e+07
P40121	CAPG	Macrophage-capping protein [OS=Homo sapiens]	20	2.77788e+07	2.56385e+07	3.19432e+07	2.56704e+07	2.57744e+07	2.9533e+07
Q99969	RARRES2	Retinoic acid receptor responder protein 2 [OS=Homo sapiens]	28	4.18391e+07	4.14785e+07	4.62769e+07	4.26143e+07	4.11607e+07	5.22041e+07
Q9HBG4	ATP6V0A4	V-type proton ATPase 116 kDa subunit a isoform 4 [OS=Homo sapiens]	13	2.44022e+06	2.46683e+06	3.21642e+06	2.73344e+06	2.62017e+06	3.08143e+06
Q6UVK1	CSPG4	Chondroitin sulfate proteoglycan 4 [OS=Homo sapiens]	6	1.52e+07	1.4223e+07	1.10866e+07	1.25923e+07	1.27633e+07	1.07916e+07
P09960	LTA4H	leukotriene A-4 hydrolase [OS=Homo sapiens]	20	1.86455e+08	1.83203e+08	2.19949e+08	1.75499e+08	2.16383e+08	3.13096e+08
P01031	C5	Complement C5 [OS=Homo sapiens]	12	1.44232e+07	1.4332e+07	1.59382e+07	1.26367e+07	1.39645e+07	1.8613e+07
P36955	SERPINF1	Pigment epithelium-derived factor [OS=Homo sapiens]	23	5.03434e+07	5.0115e+07	5.45468e+07	5.27696e+07	5.14201e+07	5.77889e+07
P35052	GPC1	Glypican-1 [OS=Homo sapiens]	21	1.27105e+07	1.36667e+07	1.53189e+07	1.07086e+07	1.34091e+07	1.68169e+07
Q9Y4L1	HYOU1	Hypoxia up-regulated protein 1 [OS=Homo sapiens]	20	5.04848e+07	4.7034e+07	4.75826e+07	5.00848e+07	52271681	5.02589e+07
Q86XT2	VPS37D	vacuolar protein sorting-associated protein 37D [OS=Homo sapiens]	43	2.57509e+07	2.60928e+07	2.79401e+07	2.63737e+07	2.26902e+07	2.24745e+07
P05141	SLC25A5	ADP/ATP translocase 2 [OS=Homo sapiens]	32	1.9576e+07	2.02788e+07	2.36868e+07	2.34365e+07	2.21437e+07	2.25524e+07
P13866	SLC5A1	Sodium/glucose cotransporter 1 [OS=Homo sapiens]	9	1.01165e+07	9.55471e+06	1.12912e+07	9.32451e+06	8.76058e+06	5.86282e+06
P16035	TIMP2	Metalloproteinase inhibitor 2 [OS=Homo sapiens]	30	7.36295e+07	7.48754e+07	73247775	7.32317e+07	7.30715e+07	6.4449e+07
P15907	ST6GAL1	Beta-galactoside alpha-2,6-sialyltransferase 1 [OS=Homo sapiens]	29	8.31562e+06	9.24353e+06	9.80293e+06	9.45472e+06	8.10447e+06	8.61716e+06
Q9Y2S2	CRYL1	Lambda-crystallin homolog [OS=Homo sapiens]	23	4.98572e+08	492478254	5.23088e+08	505440951	3.81876e+08	5.28229e+08
P42330	AKR1C3	Aldo-keto reductase family 1 member C3 [OS=Homo sapiens]	25	1.24205e+07	1.4669e+07	1.64852e+07	1.25646e+07	1.46238e+07	1.80657e+07
P78385	KRT83	keratin, type II cuticular Hb3 [OS=Homo sapiens]	20	6.48778e+06	6.22306e+06	6.87753e+06	7.46004e+06	9.06582e+07	9.73489e+06
P04424	ASL	argininosuccinate lyase [OS=Homo sapiens]	21	1.25641e+07	1.1783e+07	1.30394e+07	1.11377e+07	1.17952e+07	1.01296e+07
Q86SF2	GALNT7	N-acetylgalactosaminyltransferase 7 [OS=Homo sapiens]	23	1.70774e+07	1.62399e+07	1.57014e+07	1.60677e+07	1.58781e+07	1.54586e+07
P40925	MDH1	Malate dehydrogenase, cytoplasmic [OS=Homo sapiens]	26	7.34755e+07	7.25906e+07	8.41704e+07	7.97924e+07	7.74893e+07	8.84474e+07
Q6ZWJ8	KCP	Kielin/chordin-like protein [OS=Homo sapiens]	9	1.69953e+07	1.78224e+07	1.39831e+07	1.49821e+07	1.83496e+07	1.75695e+07
P54826	GAS1	Growth arrest-specific protein 1 [OS=Homo sapiens]	24	1.49178e+06	3.17919e+06	2.17786e+06	2.14426e+06	2.0846e+06	1.57658e+06
Q9Y617	PSAT1	phosphoserine aminotransferase [OS=Homo sapiens]	31	6.12739e+06	6.34556e+06	7.25978e+06	7.05895e+06	7.57588e+06	7.46828e+06
P22531	SPRR2E	Small proline-rich protein 2E [OS=Homo sapiens]	79	NaN	NaN	NaN	NaN	NaN	NaN
Q9UK41	VPS28	vacuolar protein sorting-associated protein 28 homolog [OS=Homo sapiens]	41	5.11326e+06	4.43633e+06	4.92419e+06	4.91687e+06	4.78413e+06	5.03708e+06
Q13867	BLMH	bleomycin hydrolase [OS=Homo sapiens]	25	2.54835e+07	2.1927e+07	1.93129e+07	2.31906e+07	3.06285e+07	2.10005e+07
P01591	IGJ	Immunoglobulin J chain [OS=Homo sapiens]	35	6.37811e+07	3.11023e+07	3.67045e+07	6.67146e+07	6.36088e+07	3.23165e+07
P51659	HSD17B4	peroxisomal multifunctional enzyme type 2 [OS=Homo sapiens]	20	1.21531e+07	1.03463e+07	1.43748e+07	1.17252e+07	1.32009e+07	1.09681e+07
Q9BYF1	ACE2	angiotensin-converting enzyme 2 [OS=Homo sapiens]	10	6.99953e+06	6.53262e+06	8.4958e+06	5.72137e+06	7.48856e+06	6.8305e+06
O14818	PSMA7	Proteasome subunit alpha type-7 [OS=Homo sapiens]	26	1.66366e+07	1.3112e+07	9.27229e+06	1.37467e+07	1.54937e+07	8.46444e+06
P00491	PNP	purine nucleoside phosphorylase [OS=Homo sapiens]	18	2.35158e+07	2.26182e+07	2.57535e+07	2.17935e+07	2.15126e+07	25726426
P35321	SPRR1A	Cornifin-A [OS=Homo sapiens]	62	1.17891e+08	1.09855e+08	1.15352e+08	1.23735e+08	130420373	2.10337e+07
P60981	DSTN	Destrin [OS=Homo sapiens]	37	1.89208e+07	2.13641e+07	2.08591e+07	1.84684e+07	2.01212e+07	2.36596e+07
P15313	ATP6V1B1	V-type proton ATPase subunit B, kidney isoform [OS=Homo sapiens]	18	1.25702e+07	1.46921e+07	1.49167e+07	1.39985e+07	1.32546e+07	1.5836e+07
Q14703	MBTPS1	Membrane-bound transcription factor site-1 protease [OS=Homo sapiens]	14	4.66273e+08	4.44308e+08	4.25237e+08	4.36821e+08	4.27691e+08	3.80623e+08
O00322	UPK1A	Isoform 2 of Uroplakin-1a [OS=Homo sapiens]	26	2.87511e+06	3.68439e+06	3.79926e+06	2.68299e+06	1.22549e+06	1.93458e+06
Q9UBP0	SPAST	spastin [OS=Homo sapiens]	17	1.6227e+06	2.45885e+06	2.55094e+06	1.78928e+06	1.85767e+06	2.71112e+06
Q04695	KRT17	Keratin, type I cytoskeletal 17 [OS=Homo sapiens]	56	4.3177e+08	3.46773e+08	4.37157e+08	4.86204e+08	3.86872e+08	4.53333e+08
P34913	EPHX2	Isoform 2 of Bifunctional epoxide hydrolase 2 [OS=Homo sapiens]	15	2.90763e+07	1.66286e+07	2.71316e+07	2.66373e+07	3.05e+07	2.54091e+07
Q9UHL4	DPP7	Dipeptidyl peptidase 2 [OS=Homo sapiens]	18	1.48603e+07	1.25172e+07	1.21498e+07	1.36972e+07	1.44921e+07	9.06871e+06
P09622	DLD	Dihydrolipoyl dehydrogenase, mitochondrial [OS=Homo sapiens]	18	8.37804e+06	6.86704e+06	7.93139e+06	6.85379e+06	1.34551e+07	1.25921e+07
P55290	CDH13	Isoform 4 of Cadherin-13 [OS=Homo sapiens]	8	9.91424e+06	1.01459e+07	1.06978e+07	9.07281e+06	8.27489e+06	8.08255e+06
P09211	GSTP1	Glutathione S-transferase P [OS=Homo sapiens]	29	6.22126e+07	6.77915e+07	7.21307e+07	6.49335e+07	6.44099e+07	6.79498e+07
P22695	UQCRC2	Cytochrome b-c1 complex subunit 2, mitochondrial [OS=Homo sapiens]	16	2.43916e+06	2.59591e+06	6.75661e+06	3.20332e+06	2.46801e+06	2.2005e+06
P28066	PSMA5	Proteasome subunit alpha type-5 [OS=Homo sapiens]	41	2.70191e+06	4.0092e+06	4.89564e+06	4.46008e+06	3.22071e+06	4.79964e+06
P45974	USP5	Ubiquitin carboxyl-terminal hydrolase 5 [OS=Homo sapiens]	13	6.06684e+06	4.67839e+06	6.65212e+06	7.10799e+06	6.9699e+06	7.46122e+06
Q16762	TST	thiosulfate sulfurtransferase [OS=Homo sapiens]	26	8.69844e+06	8.4723e+06	8.29577e+06	8.42371e+06	1.01617e+07	9.17889e+06
P25786	PSMA1	Proteasome subunit alpha type-1 [OS=Homo sapiens]	30	5.49056e+06	6.25085e+06	6.58374e+06	5.88921e+06	5.4127e+06	7.87943e+06
Q6PCB0	VWA1	von Willebrand factor A domain-containing protein 1 [OS=Homo sapiens]	16	5.08189e+06	4.51785e+06	4.86935e+06	4.93221e+06	5.47181e+06	5.74627e+06
P07711	CTSL	Cathepsin L1 [OS=Homo sapiens]	20	5.34009e+07	4.92181e+07	6.52827e+07	5.59268e+07	7.03885e+07	7.0582e+07
P80748		Immunoglobulin lambda variable 3-21 [OS=Homo sapiens]	39	1.29687e+07	1.15302e+07	1.25941e+07	1.57273e+07	1.2298e+07	1.08224e+07
Q86UX2	ITIH5	Inter-alpha-trypsin inhibitor heavy chain H5 [OS=Homo sapiens]	20	1.64483e+07	1.3991e+07	9.86932e+06	1.27197e+07	1.48894e+07	8.77644e+06
Q9UJJ9	GNPTG	N-acetylglucosamine-1-phosphotransferase subunit gamma [OS=Homo sapiens]	22	2.61231e+06	1.61189e+06	2.17676e+06	2.04222e+06	3.79532e+06	2.78867e+06
Q14165	MLEC	Malectin [OS=Homo sapiens]	26	2.24234e+06	2.54855e+06	2.4113e+06	2.6735e+06	3.08129e+06	3.5334e+06
P30153	PPP2R1A	serine/threonine-protein phosphatase 2A 65 kDa regulatory subunit A alpha isoform [OS=Homo sapiens]	14	5.5663e+06	3.65231e+06	3.98176e+06	3.69965e+06	4.44381e+06	4.93795e+06
Q96RW7	HMCN1	Hemicentin-1 [OS=Homo sapiens]	4	4.58438e+07	4.56733e+07	4.79865e+07	4.41835e+07	4.48701e+07	4.90179e+07
P07954	FH	fumarate hydratase, mitochondrial [OS=Homo sapiens]	15	8.42861e+06	9.52589e+06	1.03921e+07	8.53893e+06	8.26989e+06	8.26648e+06
P02462	COL4A1	Collagen alpha-1(IV) chain [OS=Homo sapiens]	3	1.42351e+07	1.30943e+07	1.20701e+07	1.43366e+07	1.00592e+07	1.59455e+07
P20827	EFNA1	Ephrin-A1 [OS=Homo sapiens]	29	4.03324e+07	5.44203e+07	4.24497e+07	4.26285e+07	4.16653e+07	3.71055e+07
Q8NBS9	TXNDC5	Thioredoxin domain-containing protein 5 [OS=Homo sapiens]	17	9.77349e+06	8.19622e+06	5.20806e+06	8.74939e+06	9.63239e+06	5.60167e+06
Q9NTX5	ECHDC1	Ethylmalonyl-CoA decarboxylase [OS=Homo sapiens]	32	8.03802e+06	8.19058e+06	8.32504e+06	7.28022e+06	7.88539e+06	5.96698e+06
Q6UWR7	ENPP6	Ectonucleotide pyrophosphatase/phosphodiesterase family member 6 [OS=Homo sapiens]	18	1.06903e+08	1.10846e+08	1.17352e+08	1.10928e+08	9.30034e+07	1.18926e+08
O15144	ARPC2	Actin-related protein 2/3 complex subunit 2 [OS=Homo sapiens]	23	1.31188e+07	1.35504e+07	1.38309e+07	1.57417e+07	1.21226e+07	1.55638e+07
P05166	PCCB	propionyl-CoA carboxylase beta chain, mitochondrial [OS=Homo sapiens]	19	3.89713e+06	2.99195e+06	3.44812e+06	3.33939e+06	3.80561e+06	2.24706e+06
P15121	AKR1B1	aldose reductase [OS=Homo sapiens]	32	2.093e+07	1.91307e+07	1.89724e+07	1.91864e+07	1.60618e+07	1.96189e+07
P02042	HBD	Hemoglobin subunit delta [OS=Homo sapiens]	67	2.59473e+07	2.61605e+07	3.10476e+07	2.74741e+07	2.73941e+07	3.26893e+07
Q6UX06	OLFM4	Olfactomedin-4 [OS=Homo sapiens]	12	1.01248e+07	9.7619e+06	9.12959e+06	9.70659e+06	9.44917e+06	9.99922e+06
Q9UBC9	SPRR3	Small proline-rich protein 3 [OS=Homo sapiens]	48	1.79723e+07	2.39648e+07	2.10056e+07	2.0914e+07	1.3685e+07	2.52383e+07
P50991	CCT4	T-complex protein 1 subunit delta [OS=Homo sapiens]	22	2.41941e+07	2.15756e+07	2.20594e+07	2.11189e+07	2.11296e+07	2.27314e+07
P02750	LRG1	Leucine-rich alpha-2-glycoprotein [OS=Homo sapiens]	20	5.08265e+07	5.89558e+07	5.15198e+07	5.08958e+07	5.0637e+07	5.26182e+07
P52823	STC1	Stanniocalcin-1 [OS=Homo sapiens]	23	1.24998e+07	1.37282e+07	1.66085e+07	12825184	1.23768e+07	1.72356e+07
P07476	IVL	Involucrin [OS=Homo sapiens]	9	1.10469e+06	869973	1.00064e+06	2.00765e+06	1.05596e+06	2.10944e+06
Q8N2U0	TMEM256	Transmembrane protein 256 [OS=Homo sapiens]	33	164268736	1.65056e+08	1.57951e+08	1.76029e+08	1.69335e+08	160127035
P08236	GUSB	beta-glucuronidase [OS=Homo sapiens]	19	2.02647e+07	1.86968e+07	1.63145e+07	2.25557e+07	1.9358e+07	1.29565e+07
Q96CM8	ACSF2	Acyl-CoA synthetase family member 2, mitochondrial [OS=Homo sapiens]	15	7.70653e+06	1.09108e+07	1.43382e+07	1.23535e+07	1.10848e+07	1.31454e+07
Q9UM54	MYO6	Isoform 6 of Unconventional myosin-VI [OS=Homo sapiens]	15	2.95875e+07	2.8789e+07	2.42253e+07	2.45175e+07	2.61123e+07	2.40054e+07
P61604	HSPE1	10 kDa heat shock protein, mitochondrial [OS=Homo sapiens]	48	3.85211e+07	30278470	2.65841e+07	3.45617e+07	3.72422e+07	3.94686e+07
Q9H8L6	MMRN2	Multimerin-2 [OS=Homo sapiens]	8	2.76472e+07	2.56628e+07	2.73366e+07	2.69003e+07	2.64481e+07	3.0431e+07
P09488	GSTM1	Isoform 2 of Glutathione S-transferase Mu 1 [OS=Homo sapiens]	32	2.84154e+06	1.96802e+06	2.43663e+06	2.64759e+06	3.3504e+06	2.84918e+06
P30533	LRPAP1	alpha-2-macroglobulin receptor-associated protein [OS=Homo sapiens]	36	1.49478e+07	1.59627e+07	2.47247e+07	2.09351e+07	1.70236e+07	1.63296e+07
O43278	SPINT1	Kunitz-type protease inhibitor 1 [OS=Homo sapiens]	14	6.37469e+06	6.38222e+06	7.03341e+06	6.70257e+06	6.96122e+06	6.82172e+06
P28799	GRN	Granulins [OS=Homo sapiens]	10	2.19306e+07	3.46441e+07	4.98335e+07	2.43032e+07	1.94565e+07	6.33123e+07
O75787	ATP6AP2	Renin receptor [OS=Homo sapiens]	21	4.34666e+07	5.19095e+07	4.96601e+07	4.56927e+07	4.37851e+07	5.45279e+07
P31153	MAT2A	S-adenosylmethionine synthase isoform type-2 [OS=Homo sapiens]	21	1.91359e+06	2.37215e+06	1.05147e+06	2.25722e+06	2.58005e+06	NaN
P54652	HSPA2	Heat shock-related 70 kDa protein 2 [OS=Homo sapiens]	21	9.04523e+06	7.34617e+06	8.62194e+06	9.29601e+06	8.86671e+06	7.7005e+06
P08697	SERPINF2	Alpha-2-antiplasmin [OS=Homo sapiens]	21	7.95238e+07	7.42415e+07	8.1074e+07	76319062	7.91804e+07	8.10636e+07
P17342	NPR3	Isoform 2 of Atrial natriuretic peptide receptor 3 [OS=Homo sapiens]	19	8.48774e+06	8.26013e+06	6.7392e+06	7.34571e+06	9.72468e+06	7.14747e+06
Q16698	DECR1	2,4-dienoyl-CoA reductase, mitochondrial [OS=Homo sapiens]	28	5.68839e+06	5.87903e+06	3.88106e+06	4.83548e+06	6.9874e+06	3.13192e+06
Q8N474	SFRP1	Secreted frizzled-related protein 1 [OS=Homo sapiens]	23	4.77066e+06	4.97257e+06	7.09418e+06	6.58133e+06	7.32575e+06	6.43181e+06
Q13277	STX3	Isoform B of Syntaxin-3 [OS=Homo sapiens]	35	1.78849e+07	1.74447e+07	1.93965e+07	1.76472e+07	1.70448e+07	1.89827e+07
P05937	CALB1	Calbindin [OS=Homo sapiens]	28	3.71247e+06	2.74418e+06	2.62569e+06	3.84127e+06	3.91847e+06	3.48131e+06
P31948	STIP1	stress-induced-phosphoprotein 1 [OS=Homo sapiens]	25	9.561e+06	1.23115e+07	9.18236e+06	9.91116e+06	1.15622e+07	8.38448e+06
Q9UJ68	MSRA	Isoform 2 of Mitochondrial peptide methionine sulfoxide reductase [OS=Homo sapiens]	61	6.17114e+06	6.71585e+06	6.65565e+06	6.84116e+06	7.14702e+06	7.57906e+06
P29992	GNA11	guanine nucleotide-binding protein subunit alpha-11 [OS=Homo sapiens]	22	12286760	1.121e+07	1.3594e+07	1.05722e+07	1.11722e+07	1.22518e+07
Q01469	FABP5	Fatty acid-binding protein, epidermal [OS=Homo sapiens]	57	6.41888e+06	4.68489e+06	4.74715e+06	7.00034e+06	5.42213e+06	4.86775e+06
Q9Y6R1	SLC4A4	Isoform 2 of Electrogenic sodium bicarbonate cotransporter 1 [OS=Homo sapiens]	9	3.7195e+06	3.36613e+06	3.4996e+06	4.02738e+06	3.36946e+06	2.77981e+06
P07384	CAPN1	Calpain-1 catalytic subunit [OS=Homo sapiens]	15	3.90641e+07	4.21722e+07	5.245e+07	4.5898e+07	3.6816e+07	6.83826e+07
Q9Y376	CAB39	Calcium-binding protein 39 [OS=Homo sapiens]	22	1.09842e+07	1.00594e+07	1.03474e+07	1.19859e+07	1.06377e+07	1.33602e+07
Q96EY5	MVB12A	Multivesicular body subunit 12A [OS=Homo sapiens]	25	2.11716e+07	2.25859e+07	2.8208e+07	2.44825e+07	2.24261e+07	2.54825e+07
O75309	CDH16	Cadherin-16 [OS=Homo sapiens]	8	3.38763e+06	4.7193e+06	5.31262e+06	3.7488e+06	3.66899e+06	5.39035e+06
P12955	PEPD	xaa-Pro dipeptidase [OS=Homo sapiens]	27	1.57699e+07	1.45847e+07	1.45422e+07	1.5081e+07	1.72474e+07	1.5899e+07
P38117	ETFB	electron transfer flavoprotein subunit beta [OS=Homo sapiens]	28	8.20459e+06	7.11673e+06	1.1293e+07	6.26006e+06	8.71117e+06	1.0897e+07
Q6UXB8	PI16	Peptidase inhibitor 16 [OS=Homo sapiens]	15	3.7486e+06	4.6331e+06	4.84025e+06	4.32202e+06	5.2149e+06	5.97093e+06
P61769	B2M	Beta-2-microglobulin [OS=Homo sapiens]	28	1.24962e+08	1.23545e+08	1.35868e+08	1.28205e+08	1.34853e+08	1.32503e+08
P45954	ACADSB	Short/branched chain specific acyl-CoA dehydrogenase, mitochondrial [OS=Homo sapiens]	18	2.05334e+06	2.63196e+06	3.20538e+06	2.35276e+06	2.56887e+06	3.78338e+06
P08185	SERPINA6	corticosteroid-binding globulin [OS=Homo sapiens]	11	4.06199e+07	3.32068e+07	2.60008e+07	2.53899e+07	3.5958e+07	2.9865e+07
P30040	ERP29	Endoplasmic reticulum resident protein 29 [OS=Homo sapiens]	25	2.19095e+07	2.2779e+07	2.33115e+07	2.22794e+07	2.14694e+07	2.18973e+07
Q86VP6	CAND1	cullin-associated nedd8-dissociated protein 1 [OS=Homo sapiens]	13	4.51735e+06	4.5829e+06	3.81777e+06	5.53006e+06	4.98542e+06	4.25293e+06
Q01518	CAP1	adenylyl cyclase-associated protein 1 [OS=Homo sapiens]	20	6.87869e+06	7.27545e+06	9.23001e+06	7.19215e+06	7.64059e+06	7.20857e+06
P22748	CA4	Carbonic anhydrase 4 [OS=Homo sapiens]	22	7.07868e+06	4.81134e+06	9.43969e+06	6.51883e+06	6.81716e+06	1.01597e+07
Q14108	SCARB2	Lysosome membrane protein 2 [OS=Homo sapiens]	17	2.35515e+07	2.64457e+07	1.78733e+07	1.75303e+07	2.40848e+07	1.91296e+07
P00746	CFD	Complement factor D [OS=Homo sapiens]	24	1.38575e+07	1.74959e+07	1.83964e+07	1.6579e+07	1.3818e+07	2.54779e+07
O43505	B4GAT1	beta-1,4-glucuronyltransferase 1 [OS=Homo sapiens]	15	2.43277e+07	2.65849e+07	2.66301e+07	2.4361e+07	2.99611e+07	2.05908e+07
Q86UN3	RTN4RL2	Reticulon-4 receptor-like 2 [OS=Homo sapiens]	14	3.97579e+06	4.17954e+06	4.28344e+06	3.04362e+06	4.78741e+06	4.88358e+06
O00533	CHL1	Isoform 2 of Neural cell adhesion molecule L1-like protein [OS=Homo sapiens]	10	4.99023e+06	7.25319e+06	7.89307e+06	5.62639e+06	5.06971e+06	6.33532e+06
O95841	ANGPTL1	Angiopoietin-related protein 1 [OS=Homo sapiens]	20	1.20079e+07	1.29225e+07	1.26288e+07	12433982	1.1384e+07	1.18093e+07
P31939	ATIC	bifunctional purine biosynthesis protein purH [OS=Homo sapiens]	11	3.24727e+06	2.85115e+06	2.81566e+06	3.44642e+06	2.95336e+06	1.64298e+06
Q9UI17	DMGDH	Dimethylglycine dehydrogenase, mitochondrial [OS=Homo sapiens]	15	2.69309e+06	4.5058e+06	5.60024e+06	4.63611e+06	1.35339e+07	5.04825e+06
Q96A22	C11orf52	Uncharacterized protein C11orf52 [OS=Homo sapiens]	27	1.51335e+07	1.29525e+07	9.33935e+06	2.04134e+07	1.76762e+07	6.59625e+06
P08174	CD55	Complement decay-accelerating factor [OS=Homo sapiens]	26	1.4045e+08	2.62697e+08	2.45477e+08	1.43537e+08	123948106	2.4052e+08
Q9HB40	SCPEP1	Retinoid-inducible serine carboxypeptidase [OS=Homo sapiens]	21	4.54883e+07	4.28484e+07	4.02813e+07	4.27934e+07	5.24293e+07	4.17398e+07
P60900	PSMA6	Proteasome subunit alpha type-6 [OS=Homo sapiens]	37	6.77014e+06	6.12654e+06	6.87544e+06	7.82348e+06	7.18258e+06	8.52514e+06
Q13113	PDZK1IP1	PDZK1-interacting protein 1 [OS=Homo sapiens]	32	7.02017e+06	7.99826e+06	8.04169e+06	9.31069e+06	7.5448e+06	7.82787e+06
P42785	PRCP	lysosomal Pro-X carboxypeptidase [OS=Homo sapiens]	15	3.16523e+07	3.42289e+07	1.81614e+07	3.3973e+07	2.83073e+07	1.33395e+07
P49411	TUFM	elongation factor Tu, mitochondrial [OS=Homo sapiens]	27	1.01423e+07	8.55828e+06	1.0668e+07	1.48579e+07	9.92605e+06	1.05494e+07
O14975	SLC27A2	very long-chain acyl-CoA synthetase [OS=Homo sapiens]	13	5.86387e+06	6.99069e+06	7.67693e+06	5.55713e+06	5.06216e+06	6.63103e+06
P48735	IDH2	Isocitrate dehydrogenase [NADP], mitochondrial [OS=Homo sapiens]	19	1.04743e+07	8.09896e+06	7.8908e+06	6.98466e+06	9.20659e+06	6.92543e+06
Q15846	CLUL1	Clusterin-like protein 1 [OS=Homo sapiens]	19	6.70194e+06	6.38394e+06	6.64803e+06	5.95057e+06	6.62579e+06	6.74931e+06
P20073	ANXA7	Annexin A7 [OS=Homo sapiens]	23	4.37187e+07	5.04824e+07	4.75427e+07	5.18025e+07	3.8845e+07	4.82496e+07
P62491	RAB11A	Ras-related protein Rab-11A [OS=Homo sapiens]	38	1.92464e+07	1.90123e+07	1.94783e+07	1.82021e+07	2.01968e+07	2.06132e+07
P0DP08		Immunoglobulin heavy variable 4-38-2 [OS=Homo sapiens]	50	2.65745e+07	3.10698e+07	3.26622e+07	2.82688e+07	2.57951e+07	2.88112e+07
Q14247	CTTN	Src substrate cortactin [OS=Homo sapiens]	32	1.51708e+07	1.88194e+07	1.69853e+07	1.66834e+07	1.67898e+07	2.3591e+07
P50897	PPT1	Palmitoyl-protein thioesterase 1 [OS=Homo sapiens]	19	1.22518e+07	1.11006e+07	1.14796e+07	1.29366e+07	1.54593e+07	6.42166e+06
Q495M3	SLC36A2	proton-coupled amino acid transporter 2 [OS=Homo sapiens]	8	5.6917e+06	5.54593e+06	6.45574e+06	5.65282e+06	6.41753e+06	5.52966e+06
P30042	C21orf33	ES1 protein homolog, mitochondrial [OS=Homo sapiens]	25	2.41763e+07	2.08037e+07	2.37779e+07	2.21387e+07	2.56961e+07	2.60661e+07
Q06495	SLC34A1	Sodium-dependent phosphate transport protein 2A [OS=Homo sapiens]	8	2.63131e+07	2.73933e+07	2.79588e+07	2.51473e+07	3.07727e+07	1.43463e+07
Q6IB77	GLYAT	Glycine n-acyltransferase [OS=Homo sapiens]	25	2.12629e+07	2.47801e+07	2.83809e+07	2.59205e+07	2.16917e+07	2.59677e+07
P62070	RRAS2	Ras-related protein R-Ras2 [OS=Homo sapiens]	29	2.57842e+06	2.3054e+06	2.6115e+06	2.45243e+06	2.24889e+06	2.38432e+06
P40189	IL6ST	Interleukin-6 receptor subunit beta [OS=Homo sapiens]	11	1.05558e+07	1.15439e+07	1.16627e+07	9.71691e+06	1.01311e+07	1.06204e+07
P22792	CPN2	Carboxypeptidase n subunit 2 [OS=Homo sapiens]	11	2.37917e+07	2.12602e+07	1.47746e+07	2.50704e+07	1.99104e+07	1.27699e+07
Q9HCY8	S100A14	protein S100-A14 [OS=Homo sapiens]	44	1.40563e+07	1.30442e+06	1.3292e+07	2.17064e+06	1.35221e+06	1.34626e+07
Q12931	TRAP1	heat shock protein 75 kDa, mitochondrial [OS=Homo sapiens]	17	3.87337e+08	3.78629e+08	4.26548e+08	4.49553e+08	3.69649e+08	3.3417e+08
Q9H2M3	BHMT2	S-methylmethionine--homocysteine S-methyltransferase BHMT2 [OS=Homo sapiens]	31	1.94603e+07	1.90015e+07	1.97009e+07	1.7771e+07	1.90991e+07	19919498
Q16775	HAGH	Isoform 2 of Hydroxyacylglutathione hydrolase, mitochondrial [OS=Homo sapiens]	28	6.4372e+06	6.54772e+06	6.70003e+06	6.74747e+06	5.86992e+06	7.67044e+06
Q92859	NEO1	Isoform 2 of Neogenin [OS=Homo sapiens]	8	2.52904e+07	1.44411e+07	1.65636e+07	1.44517e+07	1.27377e+07	1.40116e+07
P11279	LAMP1	Lysosome-associated membrane glycoprotein 1 [OS=Homo sapiens]	8	2.97916e+07	3.67866e+07	3.20619e+07	3.37707e+07	3.17844e+07	3.16274e+07
P09417	QDPR	dihydropteridine reductase [OS=Homo sapiens]	32	6.51553e+06	5.14369e+06	6.18333e+06	6.06099e+06	5.71754e+06	4.85445e+06
P61160	ACTR2	Actin-related protein 2 [OS=Homo sapiens]	22	1.75947e+07	1.73547e+07	1.84015e+07	1.93459e+07	2.14358e+07	1.67375e+07
A8K2U0	A2ML1	Alpha-2-macroglobulin-like protein 1 [OS=Homo sapiens]	9	4.99216e+06	5.10993e+06	6.44345e+06	7.2733e+06	5.78831e+06	6.29516e+06
O43653	PSCA	prostate stem cell antigen [OS=Homo sapiens]	22	1.13215e+07	1.34512e+07	1.08178e+07	1.1201e+07	1.26809e+07	1.04799e+07
O14786	NRP1	Neuropilin-1 [OS=Homo sapiens]	11	1.47943e+07	1.34065e+07	1.53184e+07	1.39233e+07	1.50819e+07	1.59858e+07
Q9HBB8	CDHR5	Isoform 3 of Cadherin-related family member 5 [OS=Homo sapiens]	9	2.88247e+07	2.74295e+07	2.61214e+07	2.13331e+07	2.7055e+07	2.40612e+07
Q16851	UGP2	UTP--glucose-1-phosphate uridylyltransferase [OS=Homo sapiens]	29	3.37797e+07	3.35928e+07	2.92428e+07	2.87852e+07	2.62475e+07	3.28076e+07
P35606	COPB2	Coatomer subunit beta' [OS=Homo sapiens]	13	4.99282e+06	6.48579e+06	5.88312e+06	5.48729e+06	6.1565e+06	5.36366e+06
Q9H6X2	ANTXR1	Anthrax toxin receptor 1 [OS=Homo sapiens]	11	1.4681e+07	1.43892e+07	1.72433e+07	1.2656e+07	1.29619e+07	1.16583e+07
Q9HCE6	ARHGEF10L	Isoform 2 of Rho guanine nucleotide exchange factor 10-like protein [OS=Homo sapiens]	5	2.36061e+06	5.55732e+06	2.4595e+06	1.73898e+06	2.15919e+06	2.48953e+06
Q5T0N5	FNBP1L	Formin-binding protein 1-like [OS=Homo sapiens]	14	5.75185e+06	5.34095e+06	4.82501e+06	5.18738e+06	4.37363e+06	5.0944e+06
P13671	C6	Complement component c6 [OS=Homo sapiens]	14	5.40353e+06	1.40537e+07	1.10385e+07	5.52998e+06	6.56162e+06	9.84436e+06
Q9NR99	MXRA5	Matrix-remodeling-associated protein 5 [OS=Homo sapiens]	9	3.24258e+08	3.40076e+08	3.2969e+08	2.99534e+08	3.41384e+08	2.91972e+08
O43280	TREH	Trehalase [OS=Homo sapiens]	11	8.56368e+06	8.59687e+06	6.53509e+06	7.61261e+06	8.13587e+06	7.35794e+06
Q9UHE5	NAT8	N-acetyltransferase 8 [OS=Homo sapiens]	26	1.98184e+06	2.35599e+06	2.80646e+06	2.05377e+06	1.80965e+06	2.82385e+06
P22732	SLC2A5	Solute carrier family 2, facilitated glucose transporter member 5 [OS=Homo sapiens]	13	4.5966e+07	4.17574e+07	4.80139e+07	4.15211e+07	4.09747e+07	4.176e+07
P46940	IQGAP1	Ras GTPase-activating-like protein IQGAP1 [OS=Homo sapiens]	11	7.65553e+06	7.56432e+06	8.11124e+06	8.10831e+06	7.91545e+06	8.36629e+06
Q08345	DDR1	Epithelial discoidin domain-containing receptor 1 [OS=Homo sapiens]	12	1.32678e+07	1.31502e+07	1.35686e+07	1.27667e+07	1.30381e+07	3.51381e+07
P30085	CMPK1	UMP-CMP kinase [OS=Homo sapiens]	29	3.74758e+06	4.25793e+06	5.98582e+06	3.89253e+06	4.91207e+06	6.03858e+06
Q9BY43	CHMP4A	Charged multivesicular body protein 4a [OS=Homo sapiens]	30	4.54566e+07	4.95617e+07	4.96374e+07	5.05537e+07	4.42013e+07	4.64654e+07
Q15517	CDSN	corneodesmosin [OS=Homo sapiens]	13	3.76654e+06	2.97231e+06	3.33527e+06	5.08591e+06	3.55709e+06	3.30565e+06
O43852	CALU	Calumenin [OS=Homo sapiens]	19	2.39427e+06	2.95374e+06	2.1705e+06	3.05206e+06	3.25706e+06	2.14263e+06
O00161	SNAP23	Synaptosomal-associated protein 23 [OS=Homo sapiens]	46	3.33553e+06	4.70533e+06	5.03314e+06	4.06494e+06	3.95387e+06	4.26062e+06
P31639	SLC5A2	sodium/glucose cotransporter 2 [OS=Homo sapiens]	14	1.04029e+06	1.12139e+06	860097	916158	1.42291e+06	891423
Q96FL8	SLC47A1	Multidrug and toxin extrusion protein 1 [OS=Homo sapiens]	10	3.31359e+06	3.34974e+06	2.47073e+06	2.39966e+06	3.36487e+06	3.23074e+06
Q8IY95	TMEM192	transmembrane protein 192 [OS=Homo sapiens]	21	8.12874e+06	6.60035e+06	5.99052e+06	6.40773e+06	8.63837e+06	7.30615e+06
P22004	BMP6	Bone morphogenetic protein 6 [OS=Homo sapiens]	11	4.21099e+06	4.00142e+06	3.74355e+06	5.1195e+06	4.08868e+06	4.97323e+06
P53597	SUCLG1	Succinate--CoA ligase [ADP/GDP-forming] subunit alpha, mitochondrial [OS=Homo sapiens]	18	4.84759e+08	4.23259e+08	4.24118e+08	4.0577e+08	6.70947e+08	505331904
Q53FA7	TP53I3	Quinone oxidoreductase PIG3 [OS=Homo sapiens]	30	5.07755e+06	3.69711e+06	7.08314e+06	5.38125e+06	7.16879e+06	7.87716e+06
Q15833	STXBP2	Syntaxin-binding protein 2 [OS=Homo sapiens]	17	6.93588e+06	7.63854e+06	7.23235e+06	7.18909e+06	5.90288e+06	7.20731e+06
P01614		Immunoglobulin kappa variable 2D-40 [OS=Homo sapiens]	17	6.43917e+06	8.36708e+06	7.2056e+06	6.00652e+06	6.73147e+06	8.94353e+06
P05981	HPN	Serine protease hepsin [OS=Homo sapiens]	23	4.53706e+06	4.263e+06	3.52889e+06	6.69534e+06	5.07893e+06	4736355
Q02383	SEMG2	Semenogelin-2 [OS=Homo sapiens]	17	3.70939e+06	3.57658e+06	2.55715e+06	3.56224e+06	3.09499e+06	2.43877e+06
P41181	AQP2	aquaporin-2 [OS=Homo sapiens]	15	6.72665e+06	1.01093e+07	8.07943e+06	4.91411e+06	8.58459e+06	9.46692e+06
P01619		Immunoglobulin kappa variable 3-20 [OS=Homo sapiens]	41	2.15906e+07	1.9998e+07	2.02817e+07	2.38064e+07	2.28816e+07	2.39361e+07
Q16563	SYPL1	Synaptophysin-like protein 1 [OS=Homo sapiens]	15	2.42084e+07	2.99955e+07	3.3031e+07	2.56398e+07	1.94388e+07	2.9663e+07
P60660	MYL6	Myosin light polypeptide 6 [OS=Homo sapiens]	55	1.22007e+07	1.11527e+07	1.22501e+07	1.11594e+07	1.07437e+07	1.09826e+07
P30613	PKLR	Pyruvate kinase PKLR [OS=Homo sapiens]	18	3.61573e+06	4.05739e+06	4.8109e+06	4.16899e+06	6.74198e+06	5.51344e+06
Q99988	GDF15	Growth/differentiation factor 15 [OS=Homo sapiens]	17	668004	864469	NaN	633767	911059	NaN
O43488	AKR7A2	aflatoxin B1 aldehyde reductase member 2 [OS=Homo sapiens]	16	4.52668e+07	5.11683e+07	4.32407e+07	4.57504e+07	4.47305e+07	4.63276e+07
Q9BPW8	NIPSNAP1	Protein NipSnap homolog 1 [OS=Homo sapiens]	27	2.92843e+07	3.07121e+07	3.0272e+07	2.911e+07	2.87197e+07	1.81424e+07
P32189	GK	glycerol kinase [OS=Homo sapiens]	13	1.08933e+07	9.80566e+06	1.0597e+07	8.91596e+06	1.11995e+07	1.12905e+07
P10253	GAA	lysosomal alpha-glucosidase [OS=Homo sapiens]	16	551215532	1.95174e+08	7.11467e+07	5.35843e+08	383211500	7.44228e+07
P61204	ARF3	ADP-ribosylation factor 3 [OS=Homo sapiens]	27	9.16116e+06	8.98176e+06	1.07595e+07	9.36758e+06	9.25063e+06	1.07005e+07
P52565	ARHGDIA	rho GDP-dissociation inhibitor 1 [OS=Homo sapiens]	26	7.48606e+06	6.65175e+06	5.81514e+06	5.76338e+06	7.72284e+06	1.26635e+07
Q13200	PSMD2	26S proteasome non-ATPase regulatory subunit 2 [OS=Homo sapiens]	9	3.67552e+06	3.95861e+06	3.74576e+06	3.61976e+06	4.27543e+06	3.14852e+06
Q15181	PPA1	Inorganic pyrophosphatase [OS=Homo sapiens]	27	2.8733e+06	2.29163e+06	4.38318e+06	5.07269e+06	2.01116e+06	2.24877e+06
Q9NS15	LTBP3	Latent-transforming growth factor beta-binding protein 3 [OS=Homo sapiens]	12	1.44798e+07	1.64637e+07	1.42228e+07	2.00784e+07	1.5825e+07	1.46794e+07
Q13011	ECH1	Delta(3,5)-Delta(2,4)-dienoyl-CoA isomerase, mitochondrial [OS=Homo sapiens]	34	7.57258e+08	6.74058e+08	7.93247e+08	7.67823e+08	8.31715e+08	6.98617e+08
Q99424	ACOX2	Peroxisomal acyl-coenzyme A oxidase 2 [OS=Homo sapiens]	18	3.2133e+06	2.77786e+06	2.50763e+06	2.71476e+06	979431	3.03195e+06
P98082	DAB2	Disabled homolog 2 [OS=Homo sapiens]	8	1.38735e+06	2.1473e+06	2.4099e+06	2.15973e+06	1.7803e+06	2.80146e+06
Q13217	DNAJC3	DnaJ homolog subfamily C member 3 [OS=Homo sapiens]	22	6.81819e+07	6.13411e+07	9.10118e+07	8.78207e+07	5.99234e+07	5.80889e+07
P10619	CTSA	lysosomal protective protein [OS=Homo sapiens]	10	8.93777e+06	8.10696e+06	8615896	8.21276e+06	1.01067e+07	1.00859e+07
O75354	ENTPD6	Ectonucleoside triphosphate diphosphohydrolase 6 [OS=Homo sapiens]	20	1.76231e+06	1.69222e+06	1.68962e+06	1.42027e+06	1.79027e+06	2.62218e+06
P21283	ATP6V1C1	V-type proton ATPase subunit C 1 [OS=Homo sapiens]	36	1.29313e+07	7.61957e+06	7.59853e+06	7.39765e+06	1.61013e+07	8.29217e+06
P24539	ATP5F1	ATP synthase F(0) complex subunit B1, mitochondrial [OS=Homo sapiens]	15	4.88791e+07	5.22014e+07	5.09354e+07	4.99167e+07	4.85047e+07	5.75722e+07
P02753	RBP4	Retinol-binding protein 4 [OS=Homo sapiens]	15	3.04398e+07	2.63623e+07	2.37946e+07	2.45853e+07	1.85323e+07	1.61974e+07
Q9UN70	PCDHGC3	Protocadherin gamma-C3 [OS=Homo sapiens]	9	2.49322e+07	2.52938e+07	2.45284e+07	2.41185e+07	2.49155e+07	2.92225e+07
Q9NS93	TM7SF3	Transmembrane 7 superfamily member 3 [OS=Homo sapiens]	10	1.48123e+07	1.43577e+07	1.62101e+07	1.47619e+07	1.26915e+07	1.3968e+07
P54707	ATP12A	Isoform 2 of Potassium-transporting ATPase alpha chain 2 [OS=Homo sapiens]	15	5.6635e+07	6.78948e+07	6.6975e+07	6.57471e+07	6.10262e+07	6.64488e+07
P36543	ATP6V1E1	V-type proton ATPase subunit E 1 [OS=Homo sapiens]	39	4.11392e+07	3.92814e+07	3.75244e+07	3.74758e+07	4.44764e+07	3.6463e+07
P39059	COL15A1	Collagen alpha-1(XV) chain [OS=Homo sapiens]	7	1.58596e+07	2.51425e+07	2.28076e+07	1.83763e+07	1.69298e+07	3.14285e+07
P48061	CXCL12	Stromal cell-derived factor 1 [OS=Homo sapiens]	40	3.02835e+07	3.63448e+07	3.60019e+07	3.27234e+07	3.92768e+07	3.44214e+07
Q9UJU6	DBNL	Drebrin-like protein [OS=Homo sapiens]	13	3.05465e+06	3.18558e+06	3.15555e+06	3.52573e+06	3.23936e+06	2.82584e+06
P30043	BLVRB	flavin reductase (NADPH) [OS=Homo sapiens]	29	7.44844e+06	7.74759e+06	6.21168e+06	8.76743e+06	8.34193e+06	9.439e+06
P50148	GNAQ	Guanine nucleotide-binding protein G(Q) subunit alpha [OS=Homo sapiens]	25	8.18438e+06	6.01334e+06	8.51116e+06	6.26768e+06	7.94985e+06	1.012e+07
P15374	UCHL3	Ubiquitin carboxyl-terminal hydrolase isozyme L3 [OS=Homo sapiens]	29	3.21352e+06	3.14403e+06	2.7746e+06	2.83363e+06	2.86093e+06	3.73415e+06
O75964	ATP5L	ATP synthase subunit g, mitochondrial [OS=Homo sapiens]	41	3.59087e+06	3.3036e+06	4.04882e+06	3.66434e+06	4.35737e+06	3.80035e+06
P22223	CDH3	Cadherin-3 [OS=Homo sapiens]	10	2.28367e+06	1.89289e+06	3.37897e+06	1.88073e+06	2.39705e+06	3.27458e+06
Q9UBR2	CTSZ	Cathepsin Z [OS=Homo sapiens]	17	8.68855e+06	9.33339e+06	7.22497e+06	8.83853e+06	9.96461e+06	10207946
Q6P531	GGT6	glutathione hydrolase 6 [OS=Homo sapiens]	8	5.21558e+06	5.21521e+06	5.47673e+06	4.78634e+06	4.55607e+06	4.50612e+06
Q02218	OGDH	Isoform 2 of 2-oxoglutarate dehydrogenase, mitochondrial [OS=Homo sapiens]	18	3.47159e+06	3.82863e+06	3.87349e+06	3.94145e+06	3.73253e+06	3.84365e+06
Q00325	SLC25A3	Phosphate carrier protein, mitochondrial [OS=Homo sapiens]	14	1.05713e+07	8.23896e+06	9.08041e+06	9.60058e+06	9.59709e+06	1.06135e+07
O00764	PDXK	Pyridoxal kinase [OS=Homo sapiens]	19	4.58947e+06	5.01558e+06	5.54861e+06	4.66851e+06	5.10178e+06	6.46548e+06
Q15642	TRIP10	Isoform 2 of Cdc42-interacting protein 4 [OS=Homo sapiens]	17	4.27433e+06	4.51254e+06	3.46017e+06	4.33371e+06	2.87634e+06	2.69382e+06
Q99497	PARK7	protein/nucleic acid deglycase DJ-1 [OS=Homo sapiens]	30	5.72114e+06	7.17898e+06	5.99738e+06	5.8517e+06	6.14272e+06	6.47402e+06
Q9UIB8	CD84	SLAM family member 5 [OS=Homo sapiens]	19	5.60295e+06	4.15018e+06	4.09156e+06	2.9935e+06	5.25674e+06	5.2799e+06
P01861	IGHG4	Immunoglobulin heavy constant gamma 4 [OS=Homo sapiens]	34	1.93456e+07	1.89531e+07	2.01156e+07	2.12642e+07	1.7819e+07	1.77475e+07
Q13183	SLC13A2	Solute carrier family 13 member 2 [OS=Homo sapiens]	9	7.01394e+06	4.74166e+06	4.88453e+06	1.4206e+07	2.83322e+06	3.77378e+06
O15511	ARPC5	Actin-related protein 2/3 complex subunit 5 [OS=Homo sapiens]	42	6.7621e+06	6.57645e+06	7.25264e+06	7.69826e+06	6.67107e+06	5.56547e+06
Q9NQX7	ITM2C	Integral membrane protein 2C [OS=Homo sapiens]	31	2.46864e+06	2.48283e+06	2.64064e+06	2.44713e+06	2.55902e+06	2.64424e+06
Q04756	HGFAC	Hepatocyte growtH factor activator [OS=Homo sapiens]	5	1.43048e+06	2.64585e+06	1.84311e+06	2.09494e+06	2.10627e+06	2.34989e+06
Q96PX8	SLITRK1	SLIT and NTRK-like protein 1 [OS=Homo sapiens]	7	2.94488e+06	3.39009e+06	4.0216e+06	3.17894e+06	3.46136e+06	3.39894e+06
P59666	DEFA3	Neutrophil defensin 3 [OS=Homo sapiens]	29	2.72586e+07	2.67822e+07	2.27372e+07	2.12998e+07	2.58941e+07	2.71712e+07
O00451	GFRA2	GDNF family receptor alpha-2 [OS=Homo sapiens]	14	1.3964e+06	1.17129e+06	1.253e+06	1.40194e+06	1.35365e+06	1.38419e+06
P00505	GOT2	Aspartate aminotransferase, mitochondrial [OS=Homo sapiens]	16	4.13662e+07	5.09836e+07	4.16329e+07	6.29233e+07	3.42158e+07	5.23778e+07
P15291	B4GALT1	Isoform Short of Beta-1,4-galactosyltransferase 1 [OS=Homo sapiens]	20	1.07472e+08	1.14296e+08	1.1099e+08	1.15374e+08	115827624	117008042
P07357	C8A	Complement component C8 alpha chain [OS=Homo sapiens]	17	2.33041e+08	1.74305e+08	2.45181e+08	2.74598e+08	1.88077e+08	2.28055e+08
P26006	ITGA3	Integrin alpha-3 [OS=Homo sapiens]	10	5.71164e+06	5.18242e+06	4.95304e+06	6.18739e+06	5.0108e+06	4.18569e+06
P07498	CSN3	kappa-casein [OS=Homo sapiens]	32	3.07915e+07	1.99756e+07	2.14183e+07	2.26666e+07	1.02066e+07	1.31077e+07
O60749	SNX2	Sorting nexin-2 [OS=Homo sapiens]	17	1.03476e+06	1.07689e+06	1.20138e+06	1.05982e+06	1.20189e+06	1.33731e+06
P04070	PROC	Vitamin K-dependent protein C [OS=Homo sapiens]	10	1.07989e+06	1.41202e+06	1.47333e+06	1.74665e+06	1.49702e+06	1.01569e+06
Q8TCC7	SLC22A8	Isoform 2 of Solute carrier family 22 member 8 [OS=Homo sapiens]	9	7.54524e+06	7.75918e+06	8.71593e+06	7.40287e+06	7.53891e+06	8.05983e+06
Q9BXJ0	C1QTNF5	Complement C1q tumor necrosis factor-related protein 5 [OS=Homo sapiens]	24	3.01413e+06	2.99865e+06	3.43641e+06	3.12467e+06	2.66563e+06	3.78179e+06
Q96P63	SERPINB12	Serpin B12 [OS=Homo sapiens]	13	3.27535e+06	2.32548e+06	3.09744e+06	4.77321e+06	4.13662e+06	3.01352e+06
P36969	GPX4	Phospholipid hydroperoxide glutathione peroxidase, mitochondrial [OS=Homo sapiens]	44	8.80971e+06	7.89487e+06	8.3095e+06	7.0076e+06	8.02649e+06	7.9498e+06
P09237	MMP7	Matrilysin [OS=Homo sapiens]	12	2.1273e+07	2.27326e+07	2.27721e+07	1.86816e+07	1.97838e+07	2.05116e+07
P36222	CHI3L1	Chitinase-3-like protein 1 [OS=Homo sapiens]	18	2.43706e+06	4.45714e+06	5.58541e+06	2.57904e+06	2.32739e+06	4.87558e+06
Q02809	PLOD1	Procollagen-lysine,2-oxoglutarate 5-dioxygenase 1 [OS=Homo sapiens]	12	2.70512e+06	1.7445e+06	1.97112e+06	2.15277e+06	2.25885e+06	2.1091e+06
Q709F0	ACAD11	acyl-CoA dehydrogenase family member 11 [OS=Homo sapiens]	14	4.71287e+06	5.5656e+06	5.38801e+06	4.64282e+06	4.8356e+06	5.28188e+06
Q9UHI7	SLC23A1	Isoform 2 of Solute carrier family 23 member 1 [OS=Homo sapiens]	7	4.71912e+06	1.39715e+07	1.45333e+07	9.88365e+06	7.56444e+06	2.15958e+07
Q9Y2Q3	GSTK1	Glutathione S-transferase kappa 1 [OS=Homo sapiens]	36	3.59943e+06	2.48017e+06	3.9327e+06	3.78555e+06	3.9917e+06	3.92131e+06
P43034	PAFAH1B1	Platelet-activating factor acetylhydrolase IB subunit alpha [OS=Homo sapiens]	21	2.87205e+06	2.59798e+06	2.78614e+06	1.83325e+06	2.58551e+06	1.98323e+06
A0A0B4J1V0	IGHV3-15	Immunoglobulin heavy variable 3-15 [OS=Homo sapiens]	39	9.27682e+06	9.59829e+06	1.17841e+07	9.32716e+06	1.07406e+07	1.0596e+07
P54920	NAPA	alpha-soluble nsf attachment protein [OS=Homo sapiens]	22	8.08691e+06	8.30727e+06	8.91591e+06	7.70429e+06	7.53181e+06	8434083
Q96KN2	CNDP1	Beta-Ala-His dipeptidase [OS=Homo sapiens]	14	3.3549e+06	3.42209e+06	3.72602e+06	3.11924e+06	3.33151e+06	3.82076e+06
Q9Y6U3	SCIN	ADSEVERIN [OS=Homo sapiens]	15	5.75583e+06	5.765e+06	5.38353e+06	5.8457e+06	6.71069e+06	7.877e+06
P01019	AGT	Angiotensinogen [OS=Homo sapiens]	10	2.0412e+08	1.48207e+08	2.31182e+08	1.70323e+08	1.65446e+08	2.00908e+08
Q9NP72	RAB18	Ras-related protein Rab-18 [OS=Homo sapiens]	43	1.7061e+06	1.45415e+06	2.66305e+06	2.26824e+06	1.40371e+06	2.23195e+06
P04792	HSPB1	Heat shock protein beta-1 [OS=Homo sapiens]	24	2.71069e+07	2.60019e+07	2.9484e+07	2.95347e+07	2.93616e+07	3.01287e+07
Q9UKU6	TRHDE	Thyrotropin-releasing hormone-degrading ectoenzyme [OS=Homo sapiens]	13	2.33984e+07	2.38803e+07	2.46558e+07	2.31805e+07	2.26985e+07	2.2218e+07
Q969P0	IGSF8	Immunoglobulin superfamily member 8 [OS=Homo sapiens]	13	9.84411e+06	9.32439e+06	1.11893e+07	9.72293e+06	1.0927e+07	1.44711e+07
Q6XQN6	NAPRT	nicotinate phosphoribosyltransferase [OS=Homo sapiens]	9	1.38891e+07	1.02369e+07	1.2278e+07	1.31662e+07	9.34826e+06	1.18922e+07
P00387	CYB5R3	NADH-cytochrome b5 reductase 3 [OS=Homo sapiens]	23	2.88181e+07	2.92708e+07	3.32266e+07	3.04141e+07	3.14912e+07	3.248e+07
P11362	FGFR1	Fibroblast growth factor receptor 1 [OS=Homo sapiens]	8	2.13588e+06	2.68348e+06	2.68122e+06	2.13999e+06	2.46656e+06	2.66023e+06
Q15084	PDIA6	Protein disulfide-isomerase A6 [OS=Homo sapiens]	14	3.49733e+07	3.44651e+07	3.58781e+07	3.44524e+07	3.10067e+07	3.14204e+07
P80404	ABAT	4-aminobutyrate aminotransferase, mitochondrial [OS=Homo sapiens]	19	2.22563e+07	2.53439e+07	1.01953e+07	2.18862e+07	1.29746e+07	1.20184e+07
P05089	ARG1	Arginase-1 [OS=Homo sapiens]	13	8.85986e+06	9.05454e+06	1.05626e+07	1.04077e+07	7.91484e+06	9.81575e+06
O75874	IDH1	Isocitrate dehydrogenase [NADP] cytoplasmic [OS=Homo sapiens]	28	2.2596e+07	2.11702e+07	2.51809e+07	2.25117e+07	2.2776e+07	2.73246e+07
P17858	PFKL	ATP-dependent 6-phosphofructokinase, liver type [OS=Homo sapiens]	12	4.79081e+06	3.54442e+06	4.78508e+06	4.05637e+06	4.7118e+06	4.40659e+06
Q86XE5	HOGA1	Isoform 2 of 4-hydroxy-2-oxoglutarate aldolase, mitochondrial [OS=Homo sapiens]	24	9.5647e+06	8.38059e+06	9.51289e+06	9.41377e+06	9.08303e+06	1.07211e+07
Q92692	PVRL2	Isoform Alpha of Nectin-2 [OS=Homo sapiens]	14	6.72327e+06	5.96315e+06	7.19918e+06	7.23176e+06	6.32662e+06	6.67461e+06
P61421	ATP6V0D1	V-type proton ATPase subunit d 1 [OS=Homo sapiens]	14	7.37687e+06	7.8325e+06	9.26678e+06	8.17857e+06	9.492e+06	1.0755e+07
P01834	IGKC	immunoglobulin kappa constant [OS=Homo sapiens]	80	828945	161351	5.79604e+06	271406	366760	232530
Q8WWT9	SLC13A3	Isoform 3 of Solute carrier family 13 member 3 [OS=Homo sapiens]	6	2.67509e+06	2.31804e+06	3.2579e+06	3.05029e+06	6.6299e+06	4.38197e+06
P30530	AXL	Tyrosine-protein kinase receptor UFO [OS=Homo sapiens]	7	1.11608e+07	1.21241e+07	1.07042e+07	1.21037e+07	1.04515e+07	1.12603e+07
Q14766	LTBP1	Isoform 4 of Latent-transforming growth factor beta-binding protein 1 [OS=Homo sapiens]	7	2.22586e+06	3.12347e+06	1.81341e+06	4.00944e+06	2.09576e+06	1.67341e+06
Q9UNF0	PACSIN2	Protein kinase C and casein kinase substrate in neurons protein 2 [OS=Homo sapiens]	18	1.3037e+07	1.10279e+07	1.03299e+07	1.1776e+07	1.35136e+07	7.96966e+06
P16870	CPE	Carboxypeptidase E [OS=Homo sapiens]	18	1.28875e+07	1.42634e+07	1.21523e+07	1.20671e+07	1.13428e+07	1.36605e+07
Q9H461	FZD8	Frizzled-8 [OS=Homo sapiens]	7	2.84151e+06	2.96017e+06	2.68597e+06	2.84432e+06	3.16078e+06	2.88474e+06
Q9HAW9	UGT1A8	UDP-glucuronosyltransferase 1-8 [OS=Homo sapiens]	15	1.19229e+07	1.04748e+07	1.06539e+07	1.15305e+07	1.22234e+07	1.05056e+07
Q9UBQ7	GRHPR	Glyoxylate reductase/hydroxypyruvate reductase [OS=Homo sapiens]	16	7.72786e+06	2.94917e+06	2.49299e+06	4.28288e+06	1.15344e+07	2.76978e+06
P21912	SDHB	Succinate dehydrogenase [ubiquinone] iron-sulfur subunit, mitochondrial [OS=Homo sapiens]	30	2.66817e+06	2.43234e+06	2.24225e+06	3.52831e+06	3.14429e+06	1.67141e+06
Q9UQ80	PA2G4	proliferation-associated protein 2G4 [OS=Homo sapiens]	23	4.98582e+06	4.95479e+06	5.79856e+06	5.33361e+06	6.53468e+06	6.76033e+06
P55084	HADHB	Trifunctional enzyme subunit beta, mitochondrial [OS=Homo sapiens]	21	5.6582e+07	2.69609e+07	3.03199e+07	2.90913e+07	5.92324e+07	2.8672e+07
O94925	GLS	Isoform 3 of Glutaminase kidney isoform, mitochondrial [OS=Homo sapiens]	13	1.51694e+07	1.41114e+07	1.55524e+07	1.42134e+07	1.61732e+07	1.60807e+07
Q53TN4	CYBRD1	Isoform 3 of Cytochrome b reductase 1 [OS=Homo sapiens]	22	8.67544e+06	8.5907e+06	7.49404e+06	6.43327e+06	7.54044e+06	7.23979e+06
O75356	ENTPD5	Ectonucleoside triphosphate diphosphohydrolase 5 [OS=Homo sapiens]	13	689362	1.13257e+06	3.90458e+06	1.30309e+06	1.21355e+06	2.45588e+06
P05060	CHGB	Secretogranin-1 [OS=Homo sapiens]	12	2.98899e+06	2.7667e+06	4.9246e+06	3.25406e+06	3.50787e+06	6.47115e+06
Q8WV92	MITD1	MIT domain-containing protein 1 [OS=Homo sapiens]	14	6.92511e+06	7.84661e+06	7.22629e+06	7.47445e+06	7.06011e+06	7.97618e+06
P31930	UQCRC1	Cytochrome b-c1 complex subunit 1, mitochondrial [OS=Homo sapiens]	13	3.9174e+06	3.43907e+06	3.68466e+06	4.22605e+06	3.86486e+06	3.3079e+06
P09758	TACSTD2	Tumor-associated calcium signal transducer 2 [OS=Homo sapiens]	20	1.4119e+06	1.26367e+06	1.33915e+06	1.19016e+06	2.09628e+06	1.40547e+06
Q9H0U4	RAB1B	ras-related protein Rab-1B [OS=Homo sapiens]	45	4.40452e+07	4.21038e+07	4.40384e+07	4.38578e+07	43013662	4.73668e+07
Q8N5I2	ARRDC1	arrestin domain-containing protein 1 [OS=Homo sapiens]	12	1.86853e+06	1.21371e+06	1.92237e+06	1.92143e+06	1.46645e+06	1.70669e+06
Q9UHG2	PCSK1N	ProSAAS [OS=Homo sapiens]	32	3.29561e+06	4.37136e+06	4.12134e+06	4.47365e+06	5.40025e+06	1.11254e+06
Q93050	ATP6V0A1	Isoform 2 of V-type proton ATPase 116 kDa subunit a isoform 1 [OS=Homo sapiens]	17	2.34692e+07	2.01965e+07	2.3084e+07	2.19345e+07	2.48854e+07	2.36288e+07
P35914	HMGCL	Hydroxymethylglutaryl-CoA lyase, mitochondrial [OS=Homo sapiens]	26	7.66494e+06	6.09257e+06	6.14221e+06	5.7833e+06	5.89121e+06	7.5341e+06
P23490	LOR	loricrin [OS=Homo sapiens]	10	5.78848e+06	5.33152e+06	5.95282e+06	5.57751e+06	7.07692e+06	6061453
Q15836	VAMP3	Vesicle-associated membrane protein 3 [OS=Homo sapiens]	28	874003	287848	948526	772710	483852	602082
Q16891	IMMT	Isoform 4 of MICOS complex subunit MIC60 [OS=Homo sapiens]	15	1.0029e+07	9.69647e+06	1.03308e+07	1.21108e+07	7.73555e+06	1.13433e+07
P81605	DCD	Dermcidin [OS=Homo sapiens]	29	1.18733e+08	9.39565e+07	1.42347e+08	1.28895e+08	1.09622e+08	130144823
Q9H0W9	C11orf54	Ester hydrolase C11orf54 [OS=Homo sapiens]	17	9.69414e+06	8.12419e+06	8.30759e+06	8.39429e+06	7.67507e+06	7.8012e+06
Q9UBX1	CTSF	Cathepsin F [OS=Homo sapiens]	14	6.47591e+06	7.13411e+06	6.94347e+06	6.95785e+06	6.01126e+06	8.4449e+06
Q8N335	GPD1L	Glycerol-3-phosphate dehydrogenase 1-like protein [OS=Homo sapiens]	21	2.86661e+06	2.31777e+06	3.4594e+06	3.01863e+06	3.83398e+06	3.26389e+06
P22692	IGFBP4	insulin-like growth factor-binding protein 4 [OS=Homo sapiens]	26	1.24536e+07	1.30485e+07	1.22177e+07	1.32868e+07	1.18402e+07	1.00159e+07
A0A0C4DH38	IGHV5-51	immunoglobulin heavy variable 5-51 [OS=Homo sapiens]	35	5.97063e+06	5.20247e+06	5.82342e+06	6.17086e+06	6.40809e+06	3.25528e+06
Q15323	KRT31	Keratin, type I cuticular Ha1 [OS=Homo sapiens]	17	NaN	NaN	NaN	NaN	NaN	NaN
Q9UHR4	BAIAP2L1	Brain-specific angiogenesis inhibitor 1-associated protein 2-like protein 1 [OS=Homo sapiens]	13	6.40499e+06	6.23989e+06	5.25385e+06	7.72917e+06	6.92997e+06	4.8039e+06
Q9HCC0	MCCC2	Methylcrotonoyl-CoA carboxylase beta chain, mitochondrial [OS=Homo sapiens]	20	1.44785e+07	1.17344e+07	1.26278e+07	1.22542e+07	1.51937e+07	1.41971e+07
P07947	YES1	tyrosine-protein kinase Yes [OS=Homo sapiens]	16	3.70403e+06	3.9292e+06	2.86852e+06	3.33866e+06	4.06819e+06	2.67139e+06
P50238	CRIP1	Cysteine-rich protein 1 [OS=Homo sapiens]	45	3.12904e+06	2.92005e+06	467898	3.31469e+06	2.48671e+06	520239
P25815	S100P	Protein S100-P [OS=Homo sapiens]	24	1.06979e+07	1.01092e+07	1.07772e+07	1.09504e+07	1.1916e+07	12379985
P61019	RAB2A	Ras-related protein Rab-2A [OS=Homo sapiens]	42	3.56961e+06	3.26832e+06	2.78904e+06	2.14096e+06	2.18678e+06	2.75429e+06
Q6UWM9	UGT2A3	UDP-glucuronosyltransferase 2A3 [OS=Homo sapiens]	16	3.66988e+06	3.84832e+06	2.01422e+06	3.74043e+06	5.15049e+06	2.17188e+06
Q96HD9	ACY3	N-acyl-aromatic-L-amino acid amidohydrolase (carboxylate-forming) [OS=Homo sapiens]	18	5.54544e+06	4.31306e+06	4.50802e+06	3.85953e+06	5.17495e+06	4.29554e+06
P17980	PSMC3	26S proteasome regulatory subunit 6A [OS=Homo sapiens]	14	2.58101e+06	2.51473e+06	1.89352e+06	4.52252e+06	3.6458e+06	2.96828e+06
O95861	BPNT1	3'(2'),5'-bisphosphate nucleotidase 1 [OS=Homo sapiens]	26	11046869	1.21237e+07	1.10109e+07	1.11519e+07	1.33676e+07	1.1087e+07
Q9NX63	CHCHD3	MICOS complex subunit MIC19 [OS=Homo sapiens]	23	41061.7	268891	437488	462531	80894.4	844297
P22735	TGM1	Protein-glutamine gamma-glutamyltransferase K [OS=Homo sapiens]	8	1.55493e+07	9.99992e+06	1.28099e+07	1.26201e+07	1.60204e+07	1.13384e+07
Q9NZT1	CALML5	Calmodulin-like protein 5 [OS=Homo sapiens]	16	3.59338e+08	355199443	3.80044e+08	3.70419e+08	3.67166e+08	3.85616e+08
O00499	BIN1	Isoform IIC2 of Myc box-dependent-interacting protein 1 [OS=Homo sapiens]	17	2.39614e+06	2.3073e+06	1.95982e+06	2.46247e+06	2.63066e+06	2.16417e+06
P37802	TAGLN2	Transgelin-2 [OS=Homo sapiens]	34	3.63576e+06	2.89345e+06	3.02514e+06	3.24547e+06	4.53488e+06	6.20651e+06
Q96RF0	SNX18	Isoform 2 of Sorting nexin-18 [OS=Homo sapiens]	8	889596	791937	1.06419e+06	802979	145304	1.05183e+06
P16278	GLB1	Beta-galactosidase [OS=Homo sapiens]	8	3.66116e+06	3.71306e+06	2.94333e+06	3.87775e+06	6.64884e+06	4.13643e+06
Q9NRX4	PHPT1	14 kDa phosphohistidine phosphatase [OS=Homo sapiens]	42	2.25067e+06	2.6488e+06	2.80592e+06	2.22044e+06	2.1279e+06	2272965
O60603	TLR2	toll-like receptor 2 [OS=Homo sapiens]	10	2.53645e+06	3.222e+06	2.16772e+06	2.28952e+06	2.21806e+06	926850
Q8NFJ5	GPRC5A	Retinoic acid-induced protein 3 [OS=Homo sapiens]	9	4.07851e+06	2.16833e+06	3.91357e+06	2.51831e+06	1.79849e+06	5.35878e+06
Q8TF66	LRRC15	Leucine-rich repeat-containing protein 15 [OS=Homo sapiens]	10	3.33947e+06	3.06362e+06	3.59419e+06	3.24473e+06	3.06345e+06	3.41854e+06
Q9Y646	CPQ	Carboxypeptidase Q [OS=Homo sapiens]	19	5.9017e+06	5.00953e+06	5.56492e+06	5.06558e+06	6.09029e+06	1.47361e+06
P26641	EEF1G	elongation factor 1-gamma [OS=Homo sapiens]	11	2.62893e+06	2.05315e+06	2.8914e+06	3.01017e+06	2.88454e+06	2.81577e+06
P36980	CFHR2	Complement factor H-related protein 2 [OS=Homo sapiens]	27	2.19749e+06	2.08754e+06	1.47714e+06	2.13216e+06	2.16649e+06	2.00466e+06
P20810	CAST	Calpastatin [OS=Homo sapiens]	12	1.93647e+07	1.87792e+07	9.93341e+06	2.11754e+07	2.39799e+07	8.17227e+06
Q6ZMI0	PPP1R21	Protein phosphatase 1 regulatory subunit 21 [OS=Homo sapiens]	13	6.52113e+06	8.56636e+06	8.61974e+06	8.79006e+06	7.74071e+06	6.28131e+06
P04080	CSTB	Cystatin-B [OS=Homo sapiens]	34	1.16557e+07	1.22452e+07	1.36483e+07	1.17506e+07	1.19247e+07	1.32525e+07
O15400	STX7	Isoform 2 of Syntaxin-7 [OS=Homo sapiens]	22	5.26869e+06	5.30316e+06	4.76613e+06	4.60499e+06	5.05882e+06	2.80879e+06
P51572	BCAP31	B-cell receptor-associated protein 31 [OS=Homo sapiens]	28	1.52846e+07	1.3258e+07	1.15995e+07	1.36667e+07	1.78385e+07	2.81903e+07
P19320	VCAM1	Vascular cell adhesion protein 1 [OS=Homo sapiens]	10	2.90681e+06	3.77753e+06	4.23443e+06	3.75347e+06	3.29572e+06	3.78459e+06
P35232	PHB	Prohibitin [OS=Homo sapiens]	32	6.83688e+06	5.93411e+06	7.70387e+06	6.66722e+06	7.9295e+06	7.15653e+06
Q5T750	XP32	Skin-specific protein 32 [OS=Homo sapiens]	20	1.19526e+06	1.35062e+06	407080	1.58757e+06	1.1388e+06	1.71262e+06
O94919	ENDOD1	endonuclease domain-containing 1 protein [OS=Homo sapiens]	11	1.89875e+06	2.12592e+06	2.41831e+06	2.13472e+06	1.92867e+06	2.70258e+06
P58499	FAM3B	Protein FAM3B [OS=Homo sapiens]	28	3.38532e+07	3.35677e+07	3.46861e+07	3.71123e+07	2.91303e+07	3.39299e+07
P22528	SPRR1B	Cornifin-B [OS=Homo sapiens]	44	NaN	NaN	166391	NaN	NaN	469764
Q4KMQ2	ANO6	Isoform 3 of Anoctamin-6 [OS=Homo sapiens]	8	1.31052e+07	2.26565e+07	2.46976e+07	6.73978e+06	1.30651e+07	2.10292e+07
P42704	LRPPRC	Leucine-rich PPR motif-containing protein, mitochondrial [OS=Homo sapiens]	10	2.38441e+07	2.11214e+07	2.26314e+07	2.1227e+07	2.01479e+07	2.15187e+07
P01624		Immunoglobulin kappa variable 3-15 [OS=Homo sapiens]	21	5.01885e+07	5.38083e+07	5.20359e+07	5.49426e+07	4.54708e+07	5.14314e+07
O95633	FSTL3	Follistatin-related protein 3 [OS=Homo sapiens]	15	NaN	NaN	NaN	648184	580508	359063
O95630	STAMBP	STAM-binding protein [OS=Homo sapiens]	12	543522	243307	271228	265346	379957	59196.9
Q9BYV1	AGXT2	Alanine--glyoxylate aminotransferase 2, mitochondrial [OS=Homo sapiens]	17	3.84254e+06	4.1451e+06	4.51992e+06	3.28174e+06	3.18231e+06	4.67076e+06
O00748	CES2	Cocaine esterase [OS=Homo sapiens]	15	9.12976e+06	7.75675e+06	8.05569e+06	8.27419e+06	1.02247e+07	9.45404e+06
A2NJV5	IGKV A18	Immunoglobulin kappa variable 2-29 [OS=Homo sapiens]	26	8.73197e+06	8.97288e+06	8.19121e+06	7.33201e+06	7.70612e+06	1.39983e+07
P04632	CAPNS1	Calpain small subunit 1 [OS=Homo sapiens]	20	5.70656e+06	5.36329e+06	5.53476e+06	4.98626e+06	7.53793e+06	4.23746e+06
Q9UDY2	TJP2	Isoform 6 of Tight junction protein ZO-2 [OS=Homo sapiens]	7	8.33997e+06	1.13106e+07	8.96474e+06	6.90108e+06	8.27781e+06	1.00735e+07
O75781	PALM	Paralemmin-1 [OS=Homo sapiens]	10	1.42596e+06	1.19102e+06	1.25789e+06	1.50768e+06	1.24275e+06	1.75216e+06
P26885	FKBP2	Peptidyl-prolyl cis-trans isomerase FKBP2 [OS=Homo sapiens]	32	1.89627e+06	1.64105e+06	2.35385e+06	2.10574e+06	2.3118e+06	3.37806e+06
Q15904	ATP6AP1	V-type proton ATPase subunit S1 [OS=Homo sapiens]	13	1.84408e+07	1.45118e+07	1.58515e+07	1.52078e+07	2.00324e+07	1.56268e+07
Q8IV08	PLD3	Phospholipase D3 [OS=Homo sapiens]	6	1.04713e+07	1.22779e+07	1.16366e+07	1.20671e+07	1.06842e+07	1.03147e+07
P06756	ITGAV	Isoform 2 of Integrin alpha-V [OS=Homo sapiens]	15	4.41606e+07	4.12786e+07	3.36546e+07	3.91139e+07	4.64105e+07	4.14974e+07
P16662	UGT2B7	UDP-glucuronosyltransferase 2B7 [OS=Homo sapiens]	6	4.61679e+06	4.22478e+06	9.01739e+06	5.01038e+06	6.19975e+06	5.62857e+06
Q9C0H2	TTYH3	Protein tweety homolog 3 [OS=Homo sapiens]	9	1.06038e+07	9.9971e+06	1.14227e+07	1.01593e+07	1.12822e+07	1.01608e+07
O14520	AQP7	Aquaporin-7 [OS=Homo sapiens]	13	536162	1.05896e+06	1.7963e+06	1.52442e+06	959708	1.05827e+06
Q9BXP8	PAPPA2	Pappalysin-2 [OS=Homo sapiens]	6	1.03895e+07	1.04251e+07	1.09214e+07	1.11543e+07	1.05721e+07	1.11467e+07
O15173	PGRMC2	Membrane-associated progesterone receptor component 2 [OS=Homo sapiens]	16	904100	1.20362e+06	1.2721e+06	904181	1.64435e+06	1.39013e+06
O94856	NFASC	Isoform 5 of Neurofascin [OS=Homo sapiens]	7	3.15461e+06	2.98016e+06	1.32442e+06	1.78051e+06	2.48571e+06	3.2177e+06
Q96NY8	PVRL4	Nectin-4 [OS=Homo sapiens]	13	770794	964702	1.36456e+06	932729	1.66273e+06	1.58481e+06
P51606	RENBP	N-acylglucosamine 2-epimerase [OS=Homo sapiens]	15	1.5917e+06	1.57598e+06	1.98632e+06	1.58651e+06	1.60661e+06	1.8725e+06
P61970	NUTF2	nuclear transport factor 2 [OS=Homo sapiens]	57	2.55134e+07	2.52176e+07	2.85335e+07	2.74582e+07	2.42625e+07	2.36125e+07
P51648	ALDH3A2	Fatty aldehyde dehydrogenase [OS=Homo sapiens]	12	4.68112e+06	3.12937e+06	4.28628e+06	2.85008e+06	4.61844e+06	6.43713e+06
P28072	PSMB6	Proteasome subunit beta type-6 [OS=Homo sapiens]	27	1.6079e+07	1.63516e+07	1.92646e+07	1.55451e+07	1.54153e+07	1.29867e+07
P02452	COL1A1	Collagen alpha-1(I) chain [OS=Homo sapiens]	3	1.79352e+06	1.74599e+06	1.22401e+06	1.39975e+06	1.85864e+06	2.22026e+06
P0C0L4	C4A	Complement C4-A [OS=Homo sapiens]	19	3.21151e+07	3.53376e+07	3.3907e+07	2.60195e+07	2.99539e+07	2.68957e+07
Q9UBQ6	EXTL2	Exostosin-like 2 [OS=Homo sapiens]	12	2.01639e+07	3.45373e+07	2.97776e+07	2.02925e+07	2.17992e+07	4.70186e+07
P60842	EIF4A1	Eukaryotic initiation factor 4A-I [OS=Homo sapiens]	20	1.5727e+06	1.521e+06	2.28116e+06	1.47849e+06	1.34993e+06	2.50479e+06
P08754	GNAI3	Guanine nucleotide-binding protein G(k) subunit alpha [OS=Homo sapiens]	25	6.60089e+07	6.6857e+07	6.96839e+07	7.13696e+07	6.61606e+07	7.57694e+07
P80188	LCN2	Neutrophil gelatinase-associated lipocalin [OS=Homo sapiens]	23	430043	598536	882015	794937	620814	730354
P28332	ADH6	Alcohol dehydrogenase 6 [OS=Homo sapiens]	19	5.98309e+06	9.26865e+06	1.05149e+07	4.90303e+06	5.91297e+06	1.09784e+07
Q9BUL8	PDCD10	programmed cell death protein 10 [OS=Homo sapiens]	17	3.13761e+06	1.82946e+06	3.37196e+06	3.92217e+06	918108	2.88888e+06
Q12792	TWF1	Twinfilin-1 [OS=Homo sapiens]	14	1.34909e+06	1.23883e+06	1.50547e+06	1.48217e+06	1.64373e+06	1.8308e+06
Q96DA0	ZG16B	Zymogen granule protein 16 homolog B [OS=Homo sapiens]	14	5.05719e+06	2.41717e+06	3.08223e+06	2.3645e+06	2.38468e+06	2.1948e+06
P20062	TCN2	Transcobalamin-2 [OS=Homo sapiens]	19	4.5692e+07	4.49306e+07	4.49082e+07	4.08998e+07	4.14116e+07	3.99044e+07
Q16769	QPCT	glutaminyl-peptide cyclotransferase [OS=Homo sapiens]	8	2.63145e+07	2.89772e+07	2.66292e+07	2.77489e+07	2.70227e+07	2.85622e+07
Q8IYS5	OSCAR	Osteoclast-associated immunoglobulin-like receptor [OS=Homo sapiens]	11	1.70396e+06	1.94349e+06	1.59471e+06	1.51344e+06	1.81961e+06	1.97572e+06
Q8WW52	FAM151A	protein FAM151A [OS=Homo sapiens]	7	1.03166e+07	9.05956e+06	1.21654e+07	8.66293e+06	1.14954e+07	9.36515e+06
Q9Y653	GPR56	Adhesion G-protein coupled receptor G1 [OS=Homo sapiens]	6	1.19298e+06	1.24466e+06	2.04343e+06	1.48959e+06	1.38748e+06	2.04094e+06
Q9UKS6	PACSIN3	Protein kinase C and casein kinase substrate in neurons protein 3 [OS=Homo sapiens]	10	5.27446e+06	9.24178e+06	1.03217e+07	8.23995e+06	6.46906e+06	8.69127e+06
Q99835	SMO	Smoothened homolog [OS=Homo sapiens]	10	6.71064e+06	5.6299e+06	3.95735e+06	7.48626e+06	7.64504e+06	4.97362e+06
Q9UKM7	MAN1B1	endoplasmic reticulum mannosyl-oligosaccharide 1,2-alpha-mannosidase [OS=Homo sapiens]	7	586916	889914	762536	1.00976e+06	NaN	930579
P04279	SEMG1	Isoform 2 of Semenogelin-1 [OS=Homo sapiens]	12	1.75262e+06	2.14716e+06	4.52834e+06	2.67014e+06	4.28686e+06	2.67009e+06
P40197	GP5	Platelet glycoprotein V [OS=Homo sapiens]	9	5.5561e+06	9.7697e+06	8.83839e+06	4.92666e+06	5.32395e+06	5.5273e+06
Q99714	HSD17B10	3-hydroxyacyl-CoA dehydrogenase type-2 [OS=Homo sapiens]	22	1.88518e+06	1.75775e+06	2.06346e+06	2.13558e+06	2.02761e+06	1.26738e+06
P51570	GALK1	galactokinase [OS=Homo sapiens]	16	4.93896e+06	6.1669e+06	6.66606e+06	4.7805e+06	4.10604e+06	7.14955e+06
Q15828	CST6	Cystatin-M [OS=Homo sapiens]	32	1.0099e+06	1.07202e+06	1.27976e+06	1.23353e+06	1.24117e+06	1314327
O75326	SEMA7A	Semaphorin-7A [OS=Homo sapiens]	12	1.57785e+07	23454359	3.23343e+07	2.19854e+07	1.51005e+07	4.19834e+07
P06753	TPM3	Isoform 2 of Tropomyosin alpha-3 chain [OS=Homo sapiens]	35	1.46333e+06	1507977	1.61272e+06	1.80614e+06	1.20734e+06	2.1673e+06
P13073	COX4I1	Cytochrome c oxidase subunit 4 isoform 1, mitochondrial [OS=Homo sapiens]	26	3.84186e+06	3.70404e+06	4.72008e+06	3.56152e+06	4.34744e+06	5.78095e+06
P17900	GM2A	Ganglioside GM2 activator [OS=Homo sapiens]	23	6.29918e+07	5.81504e+07	5.97084e+07	5.6357e+07	6.01523e+07	6.00837e+07
Q86TX2	ACOT1	acyl-coenzyme A thioesterase 1 [OS=Homo sapiens]	21	1.07755e+07	1.14994e+07	1.15738e+07	1.08634e+07	1.11065e+07	1.27072e+07
Q9NRA2	SLC17A5	Sialin [OS=Homo sapiens]	9	4.06364e+06	3.29873e+06	2.91215e+06	3.00045e+06	3.63579e+06	3.66917e+06
A1L0T0	ILVBL	Acetolactate synthase-like protein [OS=Homo sapiens]	8	820422	1.96617e+06	1.16822e+06	1.39188e+06	784028	2.02726e+06
Q9UQN3	CHMP2B	Charged multivesicular body protein 2b [OS=Homo sapiens]	23	33688469	3.42733e+07	3.3504e+07	3.29661e+07	3.33651e+07	3.53315e+07
O15162	PLSCR1	Isoform 2 of Phospholipid scramblase 1 [OS=Homo sapiens]	17	2.89996e+07	2.48526e+07	1.8065e+07	2.84507e+07	3.6924e+07	1.88041e+07
P02656	APOC3	Apolipoprotein C-III [OS=Homo sapiens]	23	9.76673e+06	7.42294e+06	8.18881e+06	1.09725e+07	5.97276e+06	6.6378e+06
Q11206	ST3GAL4	CMP-N-acetylneuraminate-beta-galactosamide-alpha-2,3-sialyltransferase 4 [OS=Homo sapiens]	12	1.28806e+06	1.31316e+06	1.68176e+06	2.10397e+06	1.24666e+06	3.15033e+06
Q96FZ7	CHMP6	charged multivesicular body protein 6 [OS=Homo sapiens]	20	7.87907e+06	7.62861e+06	7.88019e+06	7.89355e+06	8.64862e+06	7.3322e+06
Q96QA5	GSDMA	gasdermin-A [OS=Homo sapiens]	7	209537	190687	279064	237952	442451	642466
Q16610	ECM1	Isoform 2 of Extracellular matrix protein 1 [OS=Homo sapiens]	10	1.75126e+06	1.21242e+06	1.91551e+06	3.24597e+06	2.00971e+06	1.75622e+06
Q9P2R3	ANKFY1	Isoform 4 of Rabankyrin-5 [OS=Homo sapiens]	8	6.02857e+06	7.83626e+06	8.42846e+06	5.07073e+06	8.39867e+06	5.77639e+06
P07686	HEXB	Beta-hexosaminidase subunit beta [OS=Homo sapiens]	14	1.02609e+07	1.0882e+07	1.28783e+07	1.00287e+07	1.04297e+07	1.48786e+07
P06310		Immunoglobulin kappa variable 2-30 [OS=Homo sapiens]	20	1.28746e+06	1.5736e+06	1.45393e+06	1.29021e+06	1.49815e+06	1.86399e+06
P02545	LMNA	Isoform ADelta10 of Prelamin-A/C [OS=Homo sapiens]	17	5.54909e+06	5.23008e+06	6.46375e+06	6.98034e+06	4.61339e+06	6.03968e+06
P06312	IGKV4-1	immunoglobulin kappa variable 4-1 [OS=Homo sapiens]	17	1.96001e+07	1.95122e+07	1.855e+07	1.69823e+07	2.14535e+07	16581679
Q96H20	SNF8	Vacuolar-sorting protein SNF8 [OS=Homo sapiens]	16	3.26996e+07	2.43718e+07	2.84155e+07	2.91634e+07	2.99858e+07	2.03881e+07
Q86Y46	KRT73	Keratin, type II cytoskeletal 73 [OS=Homo sapiens]	14	1.5208e+08	140837608	1.58015e+08	1.40231e+08	1.85402e+08	2.57781e+08
Q8N357	SLC35F6	Solute carrier family 35 member F6 [OS=Homo sapiens]	8	8.18202e+06	2.33097e+06	2.43392e+06	2.85903e+06	7.63056e+06	2.5148e+06
Q99571	P2RX4	P2X purinoceptor 4 [OS=Homo sapiens]	13	613203	575082	824295	459203	658867	793078
Q05682	CALD1	Isoform 3 of Caldesmon [OS=Homo sapiens]	21	3.11638e+06	2.39604e+06	2.91348e+06	3.36033e+06	6.81103e+06	3.0882e+06
P28074	PSMB5	Isoform 3 of Proteasome subunit beta type-5 [OS=Homo sapiens]	43	2.03755e+06	1.75332e+06	1.69571e+06	2.11074e+06	2.85709e+06	2.10317e+06
P49588	AARS	Alanine--tRNA ligase, cytoplasmic [OS=Homo sapiens]	10	2.86895e+06	4.05984e+06	3.66623e+06	3.09295e+06	2.88521e+06	5.13481e+06
P26992	CNTFR	Ciliary neurotrophic factor receptor subunit alpha [OS=Homo sapiens]	10	8.25259e+06	8.36494e+06	8.14453e+06	7.22253e+06	9.40411e+06	8.65267e+06
Q10471	GALNT2	Polypeptide N-acetylgalactosaminyltransferase 2 [OS=Homo sapiens]	14	8.3614e+06	8.2338e+06	9.98748e+06	7.80663e+06	8.69756e+06	7.88847e+06
P30626	SRI	Sorcin [OS=Homo sapiens]	23	5.96696e+06	6.15599e+06	6.22301e+06	5.31767e+06	5.75159e+06	4.16905e+06
P11182	DBT	Lipoamide acyltransferase component of branched-chain alpha-keto acid dehydrogenase complex, mitochondrial [OS=Homo sapiens]	12	2.89347e+06	3.16811e+06	4.47761e+06	2.83848e+06	3.01102e+06	3.07518e+06
P15586	GNS	N-acetylglucosamine-6-sulfatase [OS=Homo sapiens]	8	6.35038e+06	5.71202e+06	5.63684e+06	5.64815e+06	6.25599e+06	6.12212e+06
P28070	PSMB4	Proteasome subunit beta type-4 [OS=Homo sapiens]	13	5.29498e+06	5.0335e+06	5.25588e+06	7.12771e+06	5.64401e+06	6.12308e+06
Q9BRG1	VPS25	Vacuolar protein-sorting-associated protein 25 [OS=Homo sapiens]	24	2.83131e+07	2.38307e+07	2.63291e+07	2.7704e+07	2.80069e+07	22053783
P09871	C1S	Complement C1s subcomponent [OS=Homo sapiens]	12	3.04532e+06	3.28794e+06	3.65158e+06	3.30475e+06	2.8248e+06	3.37725e+06
P32754	HPD	4-hydroxyphenylpyruvate dioxygenase [OS=Homo sapiens]	18	2.39572e+06	3.14847e+06	2.6025e+06	2.64942e+06	3.84621e+06	2.75924e+06
Q9Y287	ITM2B	Integral membrane protein 2B [OS=Homo sapiens]	8	2.14969e+07	1.70056e+07	2.03182e+07	3.19397e+07	2.27222e+07	2.17534e+07
Q9UJS0	SLC25A13	Calcium-binding mitochondrial carrier protein Aralar2 [OS=Homo sapiens]	11	4.53237e+06	3.73797e+06	4.92274e+06	6.67063e+06	3.61898e+06	5.35176e+06
P84095	RHOG	Rho-related GTP-binding protein RhoG [OS=Homo sapiens]	24	839451	1.10963e+06	1.18244e+06	1.45469e+06	920170	1.59937e+06
O15244	SLC22A2	solute carrier family 22 member 2 [OS=Homo sapiens]	9	6.24298e+06	4.33776e+06	5.2287e+06	9.99673e+06	8.0935e+06	1.37172e+07
Q02790	FKBP4	Peptidyl-prolyl cis-trans isomerase FKBP4 [OS=Homo sapiens]	21	3.65612e+06	4.08868e+06	3.28609e+06	2.96914e+06	3.94158e+06	3.32951e+06
O14737	PDCD5	Programmed cell death protein 5 [OS=Homo sapiens]	19	573170	586496	1.45142e+06	971745	840502	1.41872e+06
P49908	SEPP1	Selenoprotein P [OS=Homo sapiens]	13	7.19628e+06	7.62343e+06	7.76401e+06	5.24239e+06	2.60872e+07	8362830
O00754	MAN2B1	Lysosomal alpha-mannosidase [OS=Homo sapiens]	8	2.8478e+06	4.01843e+06	4.11364e+06	2.47598e+06	3.36029e+06	1.31381e+06
O75340	PDCD6	programmed cell death protein 6 [OS=Homo sapiens]	26	1.65719e+07	1.38248e+07	1.68203e+07	1.52839e+07	1.26464e+07	1.13864e+07
P25788	PSMA3	Isoform 2 of Proteasome subunit alpha type-3 [OS=Homo sapiens]	18	1.71652e+07	1.71646e+07	1.59189e+07	1.61419e+07	1.61652e+07	1.3465e+07
Q15363	TMED2	Transmembrane emp24 domain-containing protein 2 [OS=Homo sapiens]	21	4.32258e+06	4.85308e+06	5.02421e+06	5.75575e+06	5.22366e+06	6.00629e+06
P53007	SLC25A1	Tricarboxylate transport protein, mitochondrial [OS=Homo sapiens]	17	8.34606e+06	7.39402e+06	1.03873e+07	7.16802e+06	8.12042e+06	9.37901e+06
Q92930	RAB8B	Ras-related protein Rab-8B [OS=Homo sapiens]	31	4.02083e+06	3.63915e+06	3.81992e+06	3.57517e+06	3.53983e+06	3.19789e+06
P49747	COMP	Cartilage oligomeric matrix protein [OS=Homo sapiens]	5	1.45248e+06	1.31347e+06	1.71277e+06	1.30421e+06	1.54663e+06	1.54758e+06
Q5H8C1	FREM1	FRAS1-related extracellular matrix protein 1 [OS=Homo sapiens]	4	3.94074e+06	2.13599e+06	1.30669e+06	2.31723e+06	2.58151e+06	877804
O75223	GGCT	gamma-glutamylcyclotransferase [OS=Homo sapiens]	34	5.29473e+06	1.87863e+06	2.67723e+06	3.8e+06	4.98399e+06	690566
Q6UXI9	NPNT	Nephronectin [OS=Homo sapiens]	4	1.18399e+07	8.00331e+06	2.39547e+06	2.66548e+07	1.62942e+07	2.71151e+06
Q8NHJ6	LILRB4	Leukocyte immunoglobulin-like receptor subfamily B member 4 [OS=Homo sapiens]	9	1.11154e+06	2.35243e+06	1.90899e+06	788403	2.35152e+06	1.2229e+06
P40227	CCT6A	Isoform 2 of T-complex protein 1 subunit zeta [OS=Homo sapiens]	13	6.06704e+06	1.40623e+07	1.46405e+07	9.55313e+06	6.65983e+06	1.15531e+07
Q07960	ARHGAP1	rho GTPase-activating protein 1 [OS=Homo sapiens]	18	1.18846e+07	1.23637e+07	1.52779e+07	1.1903e+07	1.44866e+07	1.81447e+07
Q9BV40	VAMP8	vesicle-associated membrane protein 8 [OS=Homo sapiens]	39	1.24887e+07	1.63577e+07	1.02742e+07	8.48449e+06	9.09682e+06	9.55901e+06
Q9Y6E0	STK24	Serine/threonine-protein kinase 24 [OS=Homo sapiens]	19	1.1921e+07	1.69977e+07	5.53968e+06	1.19472e+07	1.57539e+07	4.45165e+06
P20340	RAB6A	Ras-related protein Rab-6A [OS=Homo sapiens]	30	4.77919e+06	1.37169e+07	5.00056e+06	7.54458e+06	5.04008e+06	1.42108e+07
O00115	DNASE2	Deoxyribonuclease-2-alpha [OS=Homo sapiens]	17	3.59374e+07	3.32469e+07	3.86747e+07	38874815	3.40755e+07	4.39365e+07
Q9BSE5	AGMAT	Agmatinase, mitochondrial [OS=Homo sapiens]	21	5.32423e+06	4.72548e+06	4.47616e+06	4.50892e+06	5.58365e+06	6.51914e+06
Q14210	LY6D	Lymphocyte antigen 6D [OS=Homo sapiens]	19	4.04456e+06	5.93008e+06	5.49408e+06	6.34998e+06	5.13252e+06	6.33125e+06
Q15067	ACOX1	Peroxisomal acyl-coenzyme A oxidase 1 [OS=Homo sapiens]	8	3.37915e+06	3.461e+06	3.86498e+06	3.29694e+06	4.37066e+06	4.96336e+06
Q5JXB2	UBE2NL	Putative ubiquitin-conjugating enzyme E2 N-like [OS=Homo sapiens]	24	3.39452e+06	1.6057e+06	1.88848e+06	2.92403e+06	2.45186e+06	2.80222e+06
O95954	FTCD	formimidoyltransferase-cyclodeaminase [OS=Homo sapiens]	13	5.29411e+06	8.54108e+06	7.32279e+06	8.06007e+06	8.96724e+06	8.08451e+06
P35247	SFTPD	Pulmonary surfactant-associated protein D [OS=Homo sapiens]	15	2.4844e+06	2.95649e+06	1.92065e+06	2.61237e+06	2.18037e+06	867994
O75947	ATP5H	ATP synthase subunit d, mitochondrial [OS=Homo sapiens]	30	3.93964e+07	2.89749e+07	2.88121e+07	3.14171e+07	3.49883e+07	4.0005e+07
Q99623	PHB2	Prohibitin-2 [OS=Homo sapiens]	23	1.14688e+07	9.65226e+06	1.17963e+07	1.16971e+07	1.02906e+07	1.11864e+07
Q06278	AOX1	aldehyde oxidase [OS=Homo sapiens]	8	4.22887e+06	5.8686e+06	6.01234e+06	5.45887e+06	4.63642e+06	6.22983e+06
P04843	RPN1	Dolichyl-diphosphooligosaccharide--protein glycosyltransferase subunit 1 [OS=Homo sapiens]	11	5.72384e+06	5.83695e+06	5.6015e+06	5.76983e+06	6.35629e+06	5.90475e+06
O94905	ERLIN2	Erlin-2 [OS=Homo sapiens]	14	3.43382e+06	2.38351e+06	3.11053e+06	3.49949e+06	2.48789e+06	3.15295e+06
P29692	EEF1D	Isoform 3 of Elongation factor 1-delta [OS=Homo sapiens]	20	4.05266e+06	3.913e+06	4.49899e+06	3.75774e+06	4.10807e+06	4.2936e+06
P35237	SERPINB6	serpin B6 [OS=Homo sapiens]	16	941972	1.78486e+06	1.62906e+06	1.51547e+06	2.1797e+06	1.62201e+06
Q99941	ATF6B	Cyclic AMP-dependent transcription factor ATF-6 beta [OS=Homo sapiens]	5	200245	780489	305823	481151	476821	462339
Q5R3I4	TTC38	tetratricopeptide repeat protein 38 [OS=Homo sapiens]	15	2.67781e+06	2.52662e+06	2.90815e+06	2.60348e+06	2.6998e+06	2.50675e+06
P57739	CLDN2	Claudin-2 [OS=Homo sapiens]	7	1.05317e+06	962273	1.30549e+06	1.26339e+06	990856	1.2702e+06
Q9BT67	NDFIP1	NEDD4 family-interacting protein 1 [OS=Homo sapiens]	12	NaN	NaN	NaN	NaN	NaN	NaN
O75363	BCAS1	Isoform 2 of Breast carcinoma-amplified sequence 1 [OS=Homo sapiens]	5	425036	380985	794961	530964	684928	369880
P56537	EIF6	eukaryotic translation initiation factor 6 [OS=Homo sapiens]	10	559828	531359	538223	405270	548256	715116
Q9Y4W6	AFG3L2	AFG3-like protein 2 [OS=Homo sapiens]	9	7.62372e+06	6.1262e+06	8.39638e+06	7.21586e+06	6.14401e+06	8.04094e+06
P06703	S100A6	protein S100-A6 [OS=Homo sapiens]	19	1.75229e+08	1.70166e+08	1.60352e+08	1.62151e+08	1.81571e+08	1.70315e+08
P05387	RPLP2	60S acidic ribosomal protein P2 [OS=Homo sapiens]	43	NaN	NaN	NaN	NaN	NaN	NaN
O00264	PGRMC1	Membrane-associated progesterone receptor component 1 [OS=Homo sapiens]	34	2.54026e+06	1.78338e+06	2.01475e+06	1.94841e+06	2.85796e+06	2.58638e+06
Q96IX5	USMG5	Up-regulated during skeletal muscle growth protein 5 [OS=Homo sapiens]	43	1.45456e+06	1.38822e+06	1.78554e+06	1.43598e+06	4.30688e+06	3.62042e+06
A0A0B4J1V6	IGHV3-73	immunoglobulin heavy variable 3-73 [OS=Homo sapiens]	34	NaN	NaN	405714	NaN	754926	1.77471e+06
O00712	NFIB	Isoform 4 of Nuclear factor 1 B-type [OS=Homo sapiens]	6	2383285389	2127428158	2108174039	2122314078	2178326218	1936196840
Q8N128	FAM177A1	Protein FAM177A1 [OS=Homo sapiens]	18	181149	219347	NaN	173652	414886	NaN
Q9Y5H8	PCDHA3	Protocadherin alpha-3 [OS=Homo sapiens]	10	2.92746e+06	1.0169e+06	3.01566e+06	713059	2.67497e+06	3.15549e+06
Q01629	IFITM2	Interferon-induced transmembrane protein 2 [OS=Homo sapiens]	12	2.38196e+06	2.23633e+06	2.43383e+06	2.1492e+06	2.30161e+06	2.0724e+06
P12035	KRT3	Keratin, type II cytoskeletal 3 [OS=Homo sapiens]	20	NaN	NaN	NaN	NaN	NaN	NaN
Q15375	EPHA7	Isoform 4 of Ephrin type-A receptor 7 [OS=Homo sapiens]	3	396561	334841	2.18724e+06	1.96195e+06	2.10813e+06	351564
Q8WVQ1	CANT1	Soluble calcium-activated nucleotidase 1 [OS=Homo sapiens]	15	1.62957e+06	875898	1.08134e+06	576686	1.36227e+06	1.4852e+06
Q969X1	TMBIM1	Protein lifeguard 3 [OS=Homo sapiens]	5	3.91721e+06	3.95929e+06	4.36796e+06	3.55802e+06	3.26874e+06	3.4144e+06
P20039	HLA-DRB1	HLA class II histocompatibility antigen, DRB1-11 beta chain [OS=Homo sapiens]	19	5.39307e+06	5.01672e+06	4.1428e+06	4.63912e+06	4.51255e+06	3.48214e+06
Q99983	OMD	osteomodulin [OS=Homo sapiens]	14	2.25632e+06	2.33471e+06	1.31092e+06	2.60217e+06	2.71811e+06	2.1961e+06
P05787	KRT8	Keratin, type II cytoskeletal 8 [OS=Homo sapiens]	27	2.85821e+06	4.50608e+06	2.75018e+06	5.11051e+06	3.30729e+06	6.91892e+06
Q96FV2	SCRN2	Secernin-2 [OS=Homo sapiens]	14	1.73397e+06	1.83653e+06	1.91753e+06	1.46602e+06	1.71965e+06	1.92924e+06
O95817	BAG3	BAG family molecular chaperone regulator 3 [OS=Homo sapiens]	5	3.96956e+06	3.6897e+06	3.57692e+06	3.64231e+06	2.62573e+06	2.40968e+06
Q9UNN8	PROCR	Endothelial protein C receptor [OS=Homo sapiens]	12	1.02753e+06	741943	839362	1.43903e+06	578934	842332
P07358	C8B	Complement component C8 beta chain [OS=Homo sapiens]	9	613393	585704	NaN	487504	471157	1.01889e+06
O60343	TBC1D4	TBC1 domain family member 4 [OS=Homo sapiens]	2	142495	177891	204825	175176	180393	192508
P19827	ITIH1	Inter-alpha-trypsin inhibitor heavy chain H1 [OS=Homo sapiens]	7	689594	NaN	NaN	NaN	NaN	NaN
P51674	GPM6A	Neuronal membrane glycoprotein M6-a [OS=Homo sapiens]	14	3.77869e+06	2.56753e+06	3.14459e+06	3.91519e+06	3.26671e+06	3.08249e+06
Q9NP85	NPHS2	Isoform 2 of Podocin [OS=Homo sapiens]	9	411411	471930	680545	497003	483993	707928
Q5VST9	OBSCN	Isoform 5 of Obscurin [OS=Homo sapiens]	2	1.48803e+07	1.41509e+07	1.26734e+07	1.1134e+07	17042825	1.50638e+07
P21709	EPHA1	Ephrin type-A receptor 1 [OS=Homo sapiens]	6	2.00858e+06	3.51199e+06	4.54429e+06	3.84318e+06	4.96597e+06	4550737
O60911	CTSV	Cathepsin L2 [OS=Homo sapiens]	15	334191	276225	1.35441e+06	1.55291e+06	607566	1.30604e+06
Q13228	SELENBP1	Selenium-binding protein 1 [OS=Homo sapiens]	9	9.95887e+06	3.04499e+06	1.33581e+06	5.75084e+06	1.3402e+06	2.25951e+06
Q9UPZ6	THSD7A	Thrombospondin type-1 domain-containing protein 7A [OS=Homo sapiens]	4	6.81348e+06	6.38582e+06	6.40492e+06	7.19623e+06	6.56573e+06	3.95893e+06
P31689	DNAJA1	DnaJ homolog subfamily A member 1 [OS=Homo sapiens]	13	2.37438e+06	3.41595e+06	3.38304e+06	2.69955e+06	2.69134e+06	3.68982e+06
Q9UBX5	FBLN5	Fibulin-5 [OS=Homo sapiens]	10	1.07132e+06	1.14801e+07	1.20061e+07	1.45373e+06	1.51166e+06	1.18447e+07
P33151	CDH5	Cadherin-5 [OS=Homo sapiens]	4	2.2736e+06	679142	1.52039e+06	5.59955e+06	4.25827e+06	1.64665e+06
Q9HD89	RETN	resistin [OS=Homo sapiens]	38	NaN	NaN	NaN	NaN	NaN	NaN
Q68CK6	ACSM2B	Acyl-coenzyme A synthetase ACSM2B, mitochondrial [OS=Homo sapiens]	27	2.04723e+06	2.10415e+06	3.48073e+06	3.55868e+06	2.07293e+06	2.73079e+06
O60701	UGDH	UDP-glucose 6-dehydrogenase [OS=Homo sapiens]	21	4.34016e+06	3.1378e+06	3.53945e+06	2.43586e+06	2.61255e+06	3.55267e+06
P51970	NDUFA8	NADH dehydrogenase [ubiquinone] 1 alpha subcomplex subunit 8 [OS=Homo sapiens]	12	379509	360925	380845	557662	339038	96056.6
Q9BZM4	ULBP3	UL16-binding protein 3 [OS=Homo sapiens]	16	339838	NaN	473389	493354	501998	603768
Q14574	DSC3	Desmocollin-3 [OS=Homo sapiens]	7	1.55473e+07	1.5612e+07	1.73788e+07	1.57777e+07	1.63156e+07	1.72106e+07
P31371	FGF9	Fibroblast growth factor 9 [OS=Homo sapiens]	19	4.0162e+06	4.11491e+06	4.79037e+06	4.0881e+06	2.90272e+06	6.25782e+06
P55786	NPEPPS	puromycin-sensitive aminopeptidase [OS=Homo sapiens]	12	9.49175e+06	8.16964e+06	8.39916e+06	8.60102e+06	8.50863e+06	7.53752e+06
Q9UNE7	STUB1	E3 ubiquitin-protein ligase CHIP [OS=Homo sapiens]	24	2.82929e+06	2.27132e+06	2.84225e+06	2.42161e+06	2.87773e+06	2.2689e+06
Q9H2A2	ALDH8A1	aldehyde dehydrogenase family 8 member A1 [OS=Homo sapiens]	7	7.25015e+06	6.52113e+06	7.59647e+06	7.10754e+06	7.03811e+06	8.9981e+06
P05186	ALPL	Isoform 3 of Alkaline phosphatase, tissue-nonspecific isozyme [OS=Homo sapiens]	9	974115	NaN	NaN	1.04365e+06	1.08037e+06	NaN
P20618	PSMB1	proteasome subunit beta type-1 [OS=Homo sapiens]	28	1.17197e+06	216312	698876	755183	1.45238e+06	678788
P48509	CD151	CD151 antigen [OS=Homo sapiens]	9	1.21251e+07	1.25324e+07	1.45232e+07	1.18213e+07	1.1296e+07	1.17633e+07
O00526	UPK2	Uroplakin-2 [OS=Homo sapiens]	19	1.22603e+07	1.0819e+07	1.05952e+07	1.23032e+07	1.04538e+07	9501556
P31431	SDC4	syndecan-4 [OS=Homo sapiens]	6	4.60106e+06	4.23889e+06	2.42458e+06	2.28593e+06	4.62272e+06	3.29419e+06
Q9P2R7	SUCLA2	Succinate--CoA ligase [ADP-forming] subunit beta, mitochondrial [OS=Homo sapiens]	18	1.06331e+07	3.24618e+06	5.35157e+06	4.90426e+06	4.64521e+06	3.42151e+06
P35998	PSMC2	26S proteasome regulatory subunit 7 [OS=Homo sapiens]	14	6.82967e+06	6.84438e+06	7.77474e+06	6.45827e+06	6.81949e+06	8.15096e+06
Q8TF65	GIPC2	PDZ domain-containing protein GIPC2 [OS=Homo sapiens]	8	1.7861e+06	1.60901e+06	1.74885e+06	2.20221e+06	1.72988e+06	947859
P33176	KIF5B	Kinesin-1 heavy chain [OS=Homo sapiens]	7	1.22992e+06	1.771e+06	1.43241e+06	1.5594e+06	1.12507e+06	1.81688e+06
Q86SR1	GALNT10	Polypeptide N-acetylgalactosaminyltransferase 10 [OS=Homo sapiens]	16	2.71776e+06	3.59203e+06	3.88494e+06	2.09098e+06	2.58566e+06	2.62505e+06
Q92485	SMPDL3B	acid sphingomyelinase-like phosphodiesterase 3B [OS=Homo sapiens]	9	3.98782e+06	3.96132e+06	3.02785e+06	3.83591e+06	5.27235e+06	4.61968e+06
Q9NUN5	LMBRD1	Probable lysosomal cobalamin transporter [OS=Homo sapiens]	5	1.25447e+06	1.38641e+06	1.13594e+06	1.3457e+06	1.32581e+06	1.278e+06
P82980	RBP5	Retinol-binding protein 5 [OS=Homo sapiens]	23	3.17985e+06	3.43111e+06	3.31067e+06	5.01302e+06	3.05636e+06	4.68786e+06
P07741	APRT	Adenine phosphoribosyltransferase [OS=Homo sapiens]	23	1.76504e+06	765363	1.45879e+06	832182	1.36761e+06	1.54557e+06
P23470	PTPRG	Isoform 2 of Receptor-type tyrosine-protein phosphatase gamma [OS=Homo sapiens]	3	476876	942804	845367	849133	913181	935837
Q9BS26	ERP44	Endoplasmic reticulum resident protein 44 [OS=Homo sapiens]	11	3.48451e+07	3.36598e+07	3.25963e+07	3.53505e+07	2.79022e+07	3.44991e+07
P54760	EPHB4	Ephrin type-B receptor 4 [OS=Homo sapiens]	4	6.62956e+06	5.91153e+06	6.24753e+06	6.32184e+06	5.97972e+06	6.03769e+06
Q8TF74	WIPF2	WAS/WASL-interacting protein family member 2 [OS=Homo sapiens]	12	366803	432453	348740	472554	364025	364076
Q9HCU0	CD248	endosialin [OS=Homo sapiens]	8	1.55025e+07	1.46073e+07	1.63291e+07	1.52714e+07	1.70518e+07	1.26672e+07
P01258	CALCA	calcitonin [OS=Homo sapiens]	21	370274	493973	NaN	NaN	NaN	326631
Q9H479	FN3K	fructosamine-3-kinase [OS=Homo sapiens]	20	1.89205e+06	1.3216e+06	1.9225e+06	2.18588e+06	1.93739e+06	1982105
Q04446	GBE1	1,4-alpha-glucan-branching enzyme [OS=Homo sapiens]	8	2.36491e+06	1.01659e+06	2.39573e+06	4.96055e+06	2.07262e+06	1.22322e+06
A0A0C4DH68	IGKV2-24	immunoglobulin kappa variable 2-24 [OS=Homo sapiens]	21	1.06664e+07	9.50044e+06	8.6804e+06	8.99679e+06	7.74806e+06	6.81133e+06
Q6YN16	HSDL2	Hydroxysteroid dehydrogenase-like protein 2 [OS=Homo sapiens]	11	2.23235e+07	2.16353e+07	2.12873e+07	2.13899e+07	2.35198e+07	2.55102e+07
P17931	LGALS3	Galectin-3 [OS=Homo sapiens]	16	1.00846e+07	1.03031e+07	9.84057e+06	9.17379e+06	1.00072e+07	8.98978e+06
Q9HAC8	UBTD1	Ubiquitin domain-containing protein 1 [OS=Homo sapiens]	15	3.34147e+06	2.19222e+06	2.72749e+06	3.32523e+06	2.59908e+06	3.36696e+06
Q92743	HTRA1	Serine protease HTRA1 [OS=Homo sapiens]	8	1.65457e+06	1.90328e+06	1.89197e+06	2.72229e+06	1.64233e+06	2.31648e+06
P01111	NRAS	GTPase NRas [OS=Homo sapiens]	17	9.33086e+06	9.55209e+06	9.82266e+06	1.22242e+07	8.81742e+06	6.94252e+06
Q9UHI5	SLC7A8	Large neutral amino acids transporter small subunit 2 [OS=Homo sapiens]	5	5.88522e+06	4.93677e+06	4.94669e+06	5.14593e+06	5.59168e+06	4.55373e+06
P16219	ACADS	Short-chain specific acyl-CoA dehydrogenase, mitochondrial [OS=Homo sapiens]	12	1.4324e+06	3.5394e+06	1.54703e+06	1.48163e+06	1.22652e+06	1.17516e+06
P27216	ANXA13	Annexin A13 [OS=Homo sapiens]	26	1.37059e+06	1.09953e+06	1.09849e+06	1.21264e+06	1.23165e+06	2.32745e+06
P17405	SMPD1	Sphingomyelin phosphodiesterase [OS=Homo sapiens]	10	7.1026e+06	7.17853e+06	6.93236e+06	7.41493e+06	8.18242e+06	8.27115e+06
Q9Y226	SLC22A13	Solute carrier family 22 member 13 [OS=Homo sapiens]	7	291501	NaN	242804	213519	NaN	NaN
O43291	SPINT2	Kunitz-type protease inhibitor 2 [OS=Homo sapiens]	10	1.87491e+06	2.42244e+06	2.43415e+06	2.15574e+06	2.27018e+06	2.56703e+06
P48047	ATP5O	ATP synthase subunit O, mitochondrial [OS=Homo sapiens]	21	6.03709e+06	5.05532e+06	6.3885e+06	6.00193e+06	5.95419e+06	6.7068e+06
P50591	TNFSF10	Tumor necrosis factor ligand superfamily member 10 [OS=Homo sapiens]	19	6.01147e+06	7.23349e+06	3.53672e+06	4.90238e+06	5.92009e+06	3.49173e+06
P69849	NOMO3	Nodal modulator 3 [OS=Homo sapiens]	4	NaN	NaN	NaN	NaN	NaN	NaN
Q9UBI6	GNG12	guanine nucleotide-binding protein g(i)/g(s)/g(o) subunit gamma-12 [OS=Homo sapiens]	39	2.75677e+07	3.13143e+07	2.98257e+07	2.89339e+07	2.86306e+07	2.98583e+07
P99999	CYCS	cytochrome c [OS=Homo sapiens]	20	2.60542e+06	2.30196e+06	2.34714e+06	2.54588e+06	3.07242e+06	2.68768e+06
O00231	PSMD11	26S proteasome non-ATPase regulatory subunit 11 [OS=Homo sapiens]	18	235831	711812	536562	779641	711111	576750
P08134	RHOC	Rho-related GTP-binding protein RhoC [OS=Homo sapiens]	34	7.0901e+06	5.11854e+06	4.20412e+06	6.44708e+06	6.76128e+06	5.8166e+06
Q96C23	GALM	aldose 1-epimerase [OS=Homo sapiens]	14	5.71798e+06	8.6344e+07	9.24152e+07	3.98788e+06	3.93419e+06	4.12173e+06
P46926	GNPDA1	glucosamine-6-phosphate isomerase 1 [OS=Homo sapiens]	29	6.53309e+06	7.80352e+06	6.79987e+06	8.78206e+06	6.26328e+06	6.39557e+06
P00167	CYB5A	Cytochrome b5 [OS=Homo sapiens]	37	2.71345e+06	2.04579e+06	2.05089e+06	3.162e+06	1.99021e+06	2.03398e+06
Q9NYQ3	HAO2	Hydroxyacid oxidase 2 [OS=Homo sapiens]	15	1.99842e+07	1.83305e+07	1.90503e+07	1.69446e+07	1.66906e+07	1.9365e+07
P42685	FRK	Tyrosine-protein kinase FRK [OS=Homo sapiens]	9	3.93653e+06	3.96933e+06	4.37835e+06	4.51761e+06	3.73572e+06	2.64717e+06
O43237	DYNC1LI2	Cytoplasmic dynein 1 light intermediate chain 2 [OS=Homo sapiens]	3	275080	305149	380182	296466	355677	397540
Q14204	DYNC1H1	Cytoplasmic dynein 1 heavy chain 1 [OS=Homo sapiens]	3	4.02147e+07	3.65008e+07	3.48806e+07	4.1286e+07	3.81397e+07	4.30994e+07
Q86VN1	VPS36	Isoform 2 of Vacuolar protein-sorting-associated protein 36 [OS=Homo sapiens]	18	2.04737e+06	2.00486e+06	1.93732e+06	2.33661e+06	2.19642e+06	931137
P00568	AK1	Adenylate kinase isoenzyme 1 [OS=Homo sapiens]	32	3.3781e+06	4.62116e+06	4.76524e+06	4.9404e+06	4.70558e+06	4.7523e+06
P33121	ACSL1	Long-chain-fatty-acid--CoA ligase 1 [OS=Homo sapiens]	6	2.78738e+06	2.279e+06	2.00321e+06	3.17936e+06	1.34313e+06	1.823e+06
Q00765	REEP5	Receptor expression-enhancing protein 5 [OS=Homo sapiens]	15	6.43909e+06	7.14231e+06	5.44589e+06	9.19839e+06	7.19487e+06	3.83178e+06
Q9UGB7	MIOX	Inositol oxygenase [OS=Homo sapiens]	15	3.74827e+06	5.17361e+06	3.6775e+06	3.66665e+06	4.25707e+06	3.32383e+06
P49773	HINT1	Histidine triad nucleotide-binding protein 1 [OS=Homo sapiens]	24	9.25735e+06	1.25396e+07	9.18163e+06	1.7671e+07	9.29548e+06	1.75825e+07
P49591	SARS	Serine--tRNA ligase, cytoplasmic [OS=Homo sapiens]	9	1.51038e+07	1.47444e+07	1.47704e+07	1.59447e+07	1.70879e+07	1.70379e+07
O75882	ATRN	Attractin [OS=Homo sapiens]	2	NaN	NaN	NaN	NaN	NaN	NaN
Q92747	ARPC1A	Actin-related protein 2/3 complex subunit 1A [OS=Homo sapiens]	21	7.61192e+06	7.64306e+06	9.15893e+06	9.12134e+06	6.04749e+06	8.45383e+06
Q9H993	ARMT1	protein-glutamate O-methyltransferase [OS=Homo sapiens]	9	681936	1.09474e+06	965479	730516	589180	1.1679e+06
P63151	PPP2R2A	Serine/threonine-protein phosphatase 2A 55 kDa regulatory subunit B alpha isoform [OS=Homo sapiens]	10	2.08737e+07	2.27206e+07	1.59313e+07	1.83722e+07	1.71818e+07	1.67313e+07
Q99574	SERPINI1	Neuroserpin [OS=Homo sapiens]	13	3.48918e+06	7.3876e+06	4.67565e+06	3.21494e+06	4.33851e+06	8.51565e+06
P09958	FURIN	Furin [OS=Homo sapiens]	9	1.89833e+06	1.33592e+06	1.17362e+06	2.24318e+06	1.61821e+06	1.34712e+06
Q9BUN1	MENT	Protein MENT [OS=Homo sapiens]	6	NaN	NaN	NaN	NaN	NaN	NaN
Q13591	SEMA5A	Semaphorin-5A [OS=Homo sapiens]	5	960609	995899	928345	888475	1.00223e+06	1.18921e+06
Q9UNS2	COPS3	COP9 signalosome complex subunit 3 [OS=Homo sapiens]	10	649726	653125	766095	1.13911e+06	919624	1.32317e+06
O00182	LGALS9	Galectin-9 [OS=Homo sapiens]	5	1.79364e+06	1.8746e+06	346278	1.83148e+06	2.48586e+06	461960
Q5T601	GPR110	Adhesion G-protein coupled receptor F1 [OS=Homo sapiens]	6	927890	734403	1.41499e+06	1.04212e+06	1.08508e+06	1.13936e+06
Q1EHB4	SLC5A12	Sodium-coupled monocarboxylate transporter 2 [OS=Homo sapiens]	4	2.0348e+06	1.12801e+06	1.33065e+06	2.43447e+06	321985	1.01464e+06
P68371	TUBB4B	Tubulin beta-4B chain [OS=Homo sapiens]	26	3.94355e+07	4.16689e+07	4.3646e+07	3.24967e+07	2.44272e+07	2.85363e+07
P49257	LMAN1	Protein ERGIC-53 [OS=Homo sapiens]	13	2.75979e+06	2.50144e+06	2.04575e+06	3.19671e+06	3.18825e+06	2.15262e+06
Q9NUM4	TMEM106B	Transmembrane protein 106B [OS=Homo sapiens]	8	454004	400700	581278	491677	369398	539256
Q9UNZ2	NSFL1C	Isoform 4 of NSFL1 cofactor p47 [OS=Homo sapiens]	10	414148	268774	332491	304775	267601	339201
P15531	NME1	Nucleoside diphosphate kinase A [OS=Homo sapiens]	35	424032	591380	345510	352391	630812	625118
Q02978	SLC25A11	Mitochondrial 2-oxoglutarate/malate carrier protein [OS=Homo sapiens]	17	5.28301e+06	5.04604e+06	5.88085e+06	4.71258e+06	5.36869e+06	6.49727e+06
Q7LBR1	CHMP1B	Charged multivesicular body protein 1b [OS=Homo sapiens]	17	2.37733e+07	3.87991e+07	3.68315e+07	3.05197e+07	2.8927e+07	4.22783e+07
Q9GZM7	TINAGL1	Tubulointerstitial nephritis antigen-like [OS=Homo sapiens]	9	2.20889e+07	1.44612e+07	9.654e+06	1.9324e+07	3.29356e+07	7489714
Q9NVV5	AIG1	Isoform 2 of Androgen-induced gene 1 protein [OS=Homo sapiens]	4	99893.8	103435	81456.1	159746	89363.1	145903
P04066	FUCA1	tissue alpha-L-fucosidase [OS=Homo sapiens]	8	1.19875e+07	1.24894e+07	1.19799e+07	1.23916e+07	1.08501e+07	1.02331e+07
A0A0B4J1Y9	IGHV3-72	immunoglobulin heavy variable 3-72 [OS=Homo sapiens]	34	1.32322e+06	1.17969e+06	1.3708e+06	1.38006e+06	1.29022e+06	1.27789e+06
Q96AP7	ESAM	Endothelial cell-selective adhesion molecule [OS=Homo sapiens]	9	926479	1.03305e+06	1.25509e+06	589624	750475	843593
P63267	ACTG2	actin, gamma-enteric smooth muscle [OS=Homo sapiens]	28	3.12671e+07	4.15248e+07	4.58586e+07	2.93729e+07	3.0468e+07	2.59099e+07
O60884	DNAJA2	DnaJ homolog subfamily A member 2 [OS=Homo sapiens]	12	2.95314e+06	3.27612e+06	3.07095e+06	2.64538e+06	2.57754e+06	2.71183e+06
O60704	TPST2	Protein-tyrosine sulfotransferase 2 [OS=Homo sapiens]	12	1.03832e+07	9.76829e+06	8.98106e+06	9.06874e+06	8.61437e+06	7.47282e+06
P35080	PFN2	Isoform IIb of Profilin-2 [OS=Homo sapiens]	16	1.34884e+06	1.2228e+06	1.51687e+06	1.59582e+06	1.27326e+06	1.54519e+06
P02655	APOC2	Apolipoprotein C-II [OS=Homo sapiens]	29	419560	601930	NaN	372885	503709	NaN
P00742	F10	Coagulation factor X [OS=Homo sapiens]	6	2.07781e+06	1.95921e+06	2.0805e+06	1.93896e+06	1.87016e+06	1.89273e+06
Q15599	SLC9A3R2	Na(+)/H(+) exchange regulatory cofactor NHE-RF2 [OS=Homo sapiens]	14	4.08336e+06	3.92157e+06	4.67342e+06	4.6032e+06	4.00148e+06	4.53614e+06
Q9UL25	RAB21	Ras-related protein Rab-21 [OS=Homo sapiens]	13	8.4143e+06	7.93834e+06	9.81933e+06	1.04739e+07	1.04142e+07	1.40233e+07
P43251	BTD	Biotinidase [OS=Homo sapiens]	5	9.18645e+06	8.19405e+06	8.07486e+06	9.0551e+06	9.98695e+06	7.07387e+06
P35270	SPR	Sepiapterin reductase [OS=Homo sapiens]	22	1.31144e+06	643706	802367	952911	1.03287e+06	798268
P43234	CTSO	Cathepsin O [OS=Homo sapiens]	8	1.56752e+06	1.05906e+06	1.75564e+06	1.16895e+06	1.65668e+06	683881
P80303	NUCB2	Nucleobindin-2 [OS=Homo sapiens]	12	335387	332306	82682.9	413108	44838.5	214405
Q14914	PTGR1	Prostaglandin reductase 1 [OS=Homo sapiens]	11	7.77054e+06	8.21038e+06	8.81158e+06	6.41331e+06	5.92637e+06	7.62128e+06
Q9BXJ7	AMN	Protein amnionless [OS=Homo sapiens]	6	NaN	NaN	NaN	NaN	NaN	NaN
Q53GD3	SLC44A4	choline transporter-like protein 4 [OS=Homo sapiens]	9	7.07311e+06	7.43426e+06	7.62154e+06	6.41185e+06	4.42627e+06	6.49591e+06
P01903	HLA-DRA	HLA class II histocompatibility antigen, DR alpha chain [OS=Homo sapiens]	9	5.97135e+06	6.38457e+06	7.62141e+06	6.69736e+06	6.38316e+06	7.43431e+06
P10599	TXN	thioredoxin [OS=Homo sapiens]	12	1.08045e+07	6.632e+06	8.61439e+06	8.18739e+06	1.29025e+07	1.90967e+07
O14672	ADAM10	Disintegrin and metalloproteinase domain-containing protein 10 [OS=Homo sapiens]	8	1.79654e+06	1.58246e+06	1.61854e+06	5.1389e+06	1.57989e+06	5.81563e+06
Q9NU53	GINM1	Glycoprotein integral membrane protein 1 [OS=Homo sapiens]	8	4.90875e+06	4.3496e+06	6.52695e+06	6.28729e+06	6.00789e+06	6.0918e+06
P01701		immunoglobulin lambda variable 1-51 [OS=Homo sapiens]	18	9.47829e+06	1.36465e+07	1.41324e+07	1.28572e+07	1.15856e+07	1.35474e+07
Q02928	CYP4A11	Cytochrome P450 4A11 [OS=Homo sapiens]	12	1.93861e+06	1.4533e+06	2.11459e+06	1.98506e+06	1.81399e+06	1.91991e+06
P62330	ARF6	ADP-ribosylation factor 6 [OS=Homo sapiens]	26	2.37258e+06	1.8592e+06	2.65052e+06	2.5092e+06	3.20888e+06	1.70017e+06
O60636	TSPAN2	tetraspanin-2 [OS=Homo sapiens]	8	1.33154e+06	1.01361e+06	622623	1.23831e+06	1.65908e+06	1566130
P10768	ESD	S-formylglutathione hydrolase [OS=Homo sapiens]	15	1.02682e+07	1.01228e+07	8.7168e+06	8.99913e+06	1.21568e+07	1.1341e+07
O43813	LANCL1	LanC-like protein 1 [OS=Homo sapiens]	10	1.44896e+06	1.52691e+06	1.3904e+06	1.43339e+06	1.46451e+06	1.53295e+06
P01743		immunoglobulin heavy variable 1-46 [OS=Homo sapiens]	22	2.17398e+06	2.51622e+06	3.26574e+06	2.13062e+06	3.72517e+06	2.47561e+06
Q9NQ36	SCUBE2	Isoform 2 of Signal peptide, CUB and EGF-like domain-containing protein 2 [OS=Homo sapiens]	4	3.80817e+06	7.35678e+06	6.40239e+06	4.20674e+06	5.62352e+06	5.43926e+06
Q6ZVM7	TOM1L2	TOM1-like protein 2 [OS=Homo sapiens]	6	989206	795850	928105	1.05479e+06	783747	920764
Q8IZ21	PHACTR4	Phosphatase and actin regulator 4 [OS=Homo sapiens]	5	2.44215e+06	291436	586316	1.98219e+06	593291	265057
Q9H2U2	PPA2	Inorganic pyrophosphatase 2, mitochondrial [OS=Homo sapiens]	10	749985	734048	4.30972e+06	5.38842e+06	876742	4.11075e+06
P02795	MT2A	metallothionein-2 [OS=Homo sapiens]	20	8.14135e+06	6.82658e+06	5.91674e+06	8.69029e+06	8.35871e+06	849292
P34096	RNASE4	Ribonuclease 4 [OS=Homo sapiens]	32	474999	566847	161368	469427	494664	204989
Q13443	ADAM9	disintegrin and metalloproteinase domain-containing protein 9 [OS=Homo sapiens]	3	1.67383e+06	1.84286e+06	1.86541e+06	1.62442e+06	2.03861e+06	2.07892e+06
Q9HB71	CACYBP	Calcyclin-binding protein [OS=Homo sapiens]	7	442275	411484	492769	479447	NaN	479567
P10620	MGST1	Microsomal glutathione S-transferase 1 [OS=Homo sapiens]	16	2.78939e+06	2.57273e+06	3.64094e+06	2.88776e+06	3.32793e+06	2.54476e+06
A6NFA1	TRABD2B	Metalloprotease TIKI2 [OS=Homo sapiens]	3	1.43997e+06	2.22601e+06	2.33142e+06	1.72111e+06	1.57078e+06	2.94953e+06
P22307	SCP2	Isoform 8 of Non-specific lipid-transfer protein [OS=Homo sapiens]	14	6.51404e+06	5.24295e+06	6.0793e+06	5.2793e+06	6.83715e+06	5.00505e+06
P12273	PIP	Prolactin-inducible protein [OS=Homo sapiens]	8	NaN	NaN	NaN	NaN	NaN	NaN
Q6PK18	OGFOD3	Isoform 2 of 2-oxoglutarate and iron-dependent oxygenase domain-containing protein 3 [OS=Homo sapiens]	13	1.2738e+06	2.46497e+06	2.85783e+06	3.10259e+06	3.16418e+06	3.35515e+06
Q9HC57	WFDC1	WAP four-disulfide core domain protein 1 [OS=Homo sapiens]	12	580667	1.0068e+06	1.03058e+06	1.07285e+06	1.23924e+06	766852
Q9NPH3	IL1RAP	Interleukin-1 receptor accessory protein [OS=Homo sapiens]	7	2.97875e+06	3.572e+06	3.80572e+06	3.19811e+06	3.25589e+06	4.70131e+06
Q9GZP0	PDGFD	Platelet-derived growth factor D [OS=Homo sapiens]	17	5.37961e+06	6.97504e+06	5.89301e+06	6.61597e+06	9.53983e+06	6.91698e+06
P01714		Immunoglobulin lambda variable 3-19 [OS=Homo sapiens]	28	1.57451e+07	1.54004e+07	1.44928e+07	1.63664e+07	1.46721e+07	1.20943e+07
P04275	VWF	Von Willebrand factor [OS=Homo sapiens]	3	968457	1.12325e+06	679283	1.03996e+06	1.38095e+06	1.71107e+06
Q92542	NCSTN	Nicastrin [OS=Homo sapiens]	10	3.22688e+06	6.26927e+06	3.51396e+06	5.71126e+06	2.4766e+06	4.4266e+06
P26572	MGAT1	alpha-1,3-mannosyl-glycoprotein 2-beta-N-acetylglucosaminyltransferase [OS=Homo sapiens]	13	1.678e+07	1.1424e+07	1.03717e+07	8.74383e+06	1.61929e+07	1.01351e+07
Q14019	COTL1	coactosin-like protein [OS=Homo sapiens]	17	1.54049e+07	1.62258e+07	1.73437e+07	1.6254e+07	1.62173e+07	3.2677e+07
O75631	UPK3A	Uroplakin-3a [OS=Homo sapiens]	10	1.3623e+06	1.67983e+06	1.41851e+06	1.47103e+06	1.35073e+06	1.7251e+06
Q15149	PLEC	Isoform 7 of Plectin [OS=Homo sapiens]	3	5.59844e+07	5.38322e+07	5.2169e+07	5.00472e+07	4.87267e+07	4.36543e+07
O14494	PPAP2A	Phospholipid phosphatase 1 [OS=Homo sapiens]	14	3.54204e+06	3.19305e+06	3.49454e+06	3.72456e+06	2.27388e+06	3.26404e+06
O75348	ATP6V1G1	V-type proton ATPase subunit G 1 [OS=Homo sapiens]	9	2.44937e+06	2.12705e+06	2.59866e+06	2.76267e+06	2.16209e+06	1.90309e+06
P54819	AK2	Adenylate kinase 2, mitochondrial [OS=Homo sapiens]	29	3.34726e+06	2.86973e+06	2.51182e+06	2.93102e+06	9.45136e+06	4.6412e+06
P02766	TTR	Transthyretin [OS=Homo sapiens]	13	5.49664e+06	5.65938e+06	5.20173e+06	4.95688e+06	5.49109e+06	3.6028e+06
P54753	EPHB3	ephrin type-B receptor 3 [OS=Homo sapiens]	6	1.31244e+06	582061	408366	1.30117e+06	1.18389e+06	1.24824e+06
Q9BTY2	FUCA2	Plasma alpha-L-fucosidase [OS=Homo sapiens]	10	1.85909e+07	1.96568e+07	2.27096e+07	1.94188e+07	1.61366e+07	1.75729e+07
Q9NZ08	ERAP1	endoplasmic reticulum aminopeptidase 1 [OS=Homo sapiens]	6	3.06294e+06	3.98315e+06	4.33467e+06	5.68056e+06	4.57455e+06	4.23532e+06
Q9NQ79	CRTAC1	cartilage acidic protein 1 [OS=Homo sapiens]	10	2.56546e+06	2.85788e+06	3.8531e+06	2.99183e+06	3.37577e+06	2.58314e+06
Q13576	IQGAP2	Isoform 2 of Ras GTPase-activating-like protein IQGAP2 [OS=Homo sapiens]	7	9.52093e+06	8.17647e+06	1.01532e+07	6.67617e+06	9.96147e+06	7.92577e+06
Q9H8H3	METTL7A	methyltransferase-like protein 7A [OS=Homo sapiens]	14	2.00252e+06	3.58561e+06	3.87573e+06	1.73413e+06	2.24926e+06	3.59626e+06
P35555	FBN1	Fibrillin-1 [OS=Homo sapiens]	5	2.89404e+06	4.02729e+06	3.39312e+06	3.45672e+06	3.03737e+06	5.22383e+06
P36405	ARL3	ADP-ribosylation factor-like protein 3 [OS=Homo sapiens]	15	3.33918e+06	2.79313e+06	341852	464364	3.42841e+06	2.45674e+06
A0A075B6I0	IGLV8-61	immunoglobulin lambda variable 8-61 [OS=Homo sapiens]	20	1.27644e+07	1.28021e+07	1.20989e+07	1.26315e+07	6.98901e+06	1.09559e+07
Q96HN2	AHCYL2	Adenosylhomocysteinase 3 [OS=Homo sapiens]	11	1.41024e+06	1.46046e+06	3.51754e+06	3.4266e+06	634961	975035
Q9H9H4	VPS37B	Vacuolar protein sorting-associated protein 37B [OS=Homo sapiens]	6	4.21886e+06	3.90703e+06	2.28325e+06	2.13374e+06	4.32613e+06	3.11966e+06
P47929	LGALS7	galectin-7 [OS=Homo sapiens]	26	8.72993e+06	7.49613e+06	8.51606e+06	6.68545e+06	8.43249e+06	6.60909e+06
P02654	APOC1	Apolipoprotein C-I [OS=Homo sapiens]	33	2.18209e+07	1.93954e+07	1.98433e+07	2.17731e+07	1.98621e+07	1.17844e+07
Q8NEU8	APPL2	DCC-interacting protein 13-beta [OS=Homo sapiens]	11	3.31797e+06	3.42895e+06	3.68141e+06	4.0079e+06	3.66953e+06	3.93371e+06
Q9H1C7	CYSTM1	Cysteine-rich and transmembrane domain-containing protein 1 [OS=Homo sapiens]	11	1.74024e+06	1.06257e+06	2.03594e+06	2.07045e+06	1.4052e+06	1.54671e+06
Q9H4A4	RNPEP	aminopeptidase B [OS=Homo sapiens]	7	3.54208e+06	2.78938e+06	2.69796e+06	5.97527e+06	2.906e+06	1.19021e+06
P12107	COL11A1	Isoform B of Collagen alpha-1(XI) chain [OS=Homo sapiens]	1	503422	553154	438726	575789	590738	568634
P03950	ANG	angiogenin [OS=Homo sapiens]	24	2.13561e+06	3.25702e+06	2.99762e+06	3.32188e+06	3.45166e+06	2.89649e+06
Q96AC1	FERMT2	Fermitin family homolog 2 [OS=Homo sapiens]	5	8.2439e+07	7.99834e+07	7.41941e+07	7.51115e+07	7.69707e+07	6.52258e+07
P21397	MAOA	Amine oxidase [flavin-containing] A [OS=Homo sapiens]	17	953465	1.02106e+06	1.47501e+06	1.74631e+06	767864	1.00778e+06
Q99436	PSMB7	Proteasome subunit beta type-7 [OS=Homo sapiens]	11	1.00324e+08	9.50835e+07	9.27716e+07	9.98688e+07	8.3905e+07	8.6867e+07
P14174	MIF	Macrophage Migration inhibitory factor [OS=Homo sapiens]	17	5.85918e+06	7.73539e+06	6.24374e+06	4.00412e+06	5.98268e+06	3.62815e+06
Q15366	PCBP2	Poly(rC)-binding protein 2 [OS=Homo sapiens]	18	NaN	NaN	NaN	NaN	NaN	NaN
P15104	GLUL	Glutamine synthetase [OS=Homo sapiens]	8	1.09023e+06	794113	654439	1.9915e+06	1.60709e+06	NaN
O75436	VPS26A	Vacuolar protein sorting-associated protein 26A [OS=Homo sapiens]	10	1.17934e+06	1.11544e+06	1.55942e+06	1.2287e+06	1.17112e+06	799191
O14732	IMPA2	Isoform 2 of Inositol monophosphatase 2 [OS=Homo sapiens]	14	3.83455e+06	3.33859e+06	2.38383e+06	3.66182e+06	4.7221e+06	2.55297e+06
O76013	KRT36	Keratin, type I cuticular Ha6 [OS=Homo sapiens]	8	353522	545032	1.1554e+06	1.05129e+06	9.29884e+06	1.18396e+06
Q86WA6	BPHL	valacyclovir hydrolase [OS=Homo sapiens]	15	1.90826e+06	1.76316e+06	3.53567e+06	1.94007e+06	1.95313e+06	3.75603e+06
Q9BTZ2	DHRS4	dehydrogenase/reductase sdr family member 4 [OS=Homo sapiens]	14	1.52823e+06	2.05739e+06	1.40989e+06	1.40856e+06	2.56732e+06	2.1793e+06
Q96JQ0	DCHS1	Protocadherin-16 [OS=Homo sapiens]	1	1.38581e+06	575428	536581	583317	844794	937214
A0PJK1	SLC5A10	Sodium/glucose cotransporter 5 [OS=Homo sapiens]	3	1.02642e+06	923578	980204	1.02727e+06	994668	1.22325e+06
P42357	HAL	Histidine ammonia-lyase [OS=Homo sapiens]	5	1.22209e+06	715704	1.08014e+06	1.90031e+06	797663	325860
Q96QK1	VPS35	Vacuolar protein sorting-associated protein 35 [OS=Homo sapiens]	10	2.86618e+06	1.60267e+06	1.0952e+06	1.84773e+06	3.13787e+06	583073
Q9Y3I0	RTCB	tRNA-splicing ligase RtcB homolog [OS=Homo sapiens]	16	430097	698209	716683	624873	786486	811708
P00403	MT-CO2	Cytochrome c oxidase subunit 2 [OS=Homo sapiens]	10	1.48657e+06	1.48499e+06	1.66408e+06	1.7777e+06	1.17936e+06	344541
Q99447	PCYT2	Isoform 3 of Ethanolamine-phosphate cytidylyltransferase [OS=Homo sapiens]	21	NaN	NaN	59801	NaN	NaN	81627.3
O76076	WISP2	WNT1-inducible-signaling pathway protein 2 [OS=Homo sapiens]	21	3.08197e+06	3.47513e+06	2.19623e+06	2.03378e+06	3.5634e+06	3.44536e+06
Q9NWW5	CLN6	ceroid-lipofuscinosis neuronal protein 6 [OS=Homo sapiens]	12	102047	75071.1	109112	119842	150193	346591
O60500	NPHS1	Nephrin [OS=Homo sapiens]	5	400039	479164	476747	NaN	398600	584382
P41743	PRKCI	Protein kinase c iota type [OS=Homo sapiens]	7	4.95899e+06	4.93177e+06	2.73815e+06	3.12906e+06	4.5725e+06	2.88866e+06
P15848	ARSB	arylsulfatase B [OS=Homo sapiens]	7	508672	428143	539755	472030	462665	357808
P23083		Immunoglobulin heavy variable 1-2 [OS=Homo sapiens]	11	970124	944535	1.23481e+06	983148	1.15379e+06	1.16218e+06
Q8IZT6	ASPM	Abnormal spindle-like microcephaly-associated protein [OS=Homo sapiens]	2	6.32278e+06	5.46061e+06	5.67183e+06	6.74454e+06	5.82164e+06	5.10701e+06
Q8N0V4	LGI2	Leucine-rich repeat LGI family member 2 [OS=Homo sapiens]	10	4.9659e+06	9.29967e+06	1.19492e+07	4.98291e+06	4.08229e+06	1.02951e+07
P53004	BLVRA	Biliverdin reductase A [OS=Homo sapiens]	17	3.26161e+06	2.52902e+06	2.94935e+06	2.71865e+06	3.90186e+06	3.12282e+06
P02652	APOA2	Apolipoprotein A-II [OS=Homo sapiens]	17	2.54854e+07	2.35359e+07	1.7197e+07	2.36155e+07	2.45518e+07	1.30123e+07
O95398	RAPGEF3	Rap guanine nucleotide exchange factor 3 [OS=Homo sapiens]	8	5.16133e+06	3.20006e+06	4.28588e+06	4.78512e+06	3.28447e+06	5.27184e+06
A0A0C4DH72	IGKV1-6	immunoglobulin kappa variable 1-6 [OS=Homo sapiens]	21	3.37269e+06	3.00451e+06	3.57976e+06	3.05592e+06	3.39664e+06	1.51254e+06
Q13596	SNX1	Sorting nexin-1 [OS=Homo sapiens]	7	724666	556289	NaN	502897	415527	NaN
Q9HD42	CHMP1A	Charged multivesicular body protein 1a [OS=Homo sapiens]	22	1.1907e+07	1.21004e+07	1.52619e+07	1.33571e+07	1.24386e+07	1.56008e+07
P31151	S100A7	Protein S100-A7 [OS=Homo sapiens]	34	373035	373958	361691	NaN	NaN	183006
Q4U2R8	SLC22A6	Solute carrier family 22 member 6 [OS=Homo sapiens]	7	4.03614e+06	5.93777e+06	8.51646e+06	3.95667e+06	3.57305e+06	8.47891e+06
Q6NUJ1	PSAPL1	Proactivator polypeptide-like 1 [OS=Homo sapiens]	7	1.56962e+07	1.15647e+07	1.72709e+07	2.07728e+07	2.07512e+07	1.94951e+07
P27701	CD82	CD82 antigen [OS=Homo sapiens]	15	8.05297e+06	7.67674e+06	8.00102e+06	8.19477e+06	8.83177e+06	9.25123e+06
Q9NR34	MAN1C1	mannosyl-oligosaccharide 1,2-alpha-mannosidase IC [OS=Homo sapiens]	10	2.23098e+06	2.77443e+06	2.08075e+06	2.29977e+06	2.06741e+06	2.3571e+06
Q7Z7H5	TMED4	Isoform 2 of Transmembrane emp24 domain-containing protein 4 [OS=Homo sapiens]	13	NaN	437176	469749	NaN	NaN	638896
A0A0J9YX35		immunoglobulin heavy variable 3-64D [OS=Homo sapiens]	25	1.27174e+06	1.82223e+06	2.00823e+06	1.11386e+06	1.92261e+06	2.25888e+06
P16442	ABO	Histo-blood group ABO system transferase [OS=Homo sapiens]	17	2.7323e+07	2.78187e+07	3.33026e+07	2.53907e+07	2.59238e+07	2.22492e+07
O15240	VGF	Neurosecretory protein VGF [OS=Homo sapiens]	5	4.78511e+06	7.11103e+06	6.44252e+06	7.23672e+06	8.82037e+06	7.75798e+06
P00390	GSR	Glutathione reductase, mitochondrial [OS=Homo sapiens]	9	1.44594e+07	1.63446e+07	1.93895e+07	1.23891e+07	1.0863e+07	14334333
P07948	LYN	Tyrosine-protein kinase Lyn [OS=Homo sapiens]	10	810824	743965	838815	577687	580874	785771
P04062	GBA	glucosylceramidase [OS=Homo sapiens]	12	4.61944e+07	3.4608e+07	3.74368e+07	3.93881e+07	7.30481e+07	3.34963e+07
P30044	PRDX5	Peroxiredoxin-5, mitochondrial [OS=Homo sapiens]	14	5.10156e+06	7.10277e+06	5.96884e+06	4.86743e+06	5.60466e+06	5.04183e+06
Q9UHF0	TAC3	Isoform 2 of Tachykinin-3 [OS=Homo sapiens]	9	5.47768e+06	4.396e+06	5.07261e+06	4.62474e+06	5.51127e+06	5.59655e+06
P20674	COX5A	Cytochrome c oxidase subunit 5A, mitochondrial [OS=Homo sapiens]	10	485819	600448	516505	602210	607334	692285
P13385	TDGF1	Teratocarcinoma-derived growth factor 1 [OS=Homo sapiens]	17	3.15427e+06	3.64371e+06	3.70322e+06	2.6163e+06	3.40132e+06	2.60702e+06
Q5T754	LCE1F	late cornified envelope protein 1F [OS=Homo sapiens]	26	NaN	NaN	NaN	212088	NaN	NaN
P06730	EIF4E	Eukaryotic translation initiation factor 4E [OS=Homo sapiens]	22	1.25685e+07	1.37908e+07	1.37501e+07	1.13277e+07	1.15985e+07	1.62487e+07
P30520	ADSS	adenylosuccinate synthetase isozyme 2 [OS=Homo sapiens]	5	3.47874e+06	2.94103e+06	3.14416e+06	2.43533e+06	3.31509e+06	2.24862e+06
Q96FW1	OTUB1	Ubiquitin thioesterase otub1 [OS=Homo sapiens]	14	1.35537e+06	3.2807e+06	4.13982e+06	714142	3.88185e+06	3.29295e+06
Q71RC9	SMIM5	small integral membrane protein 5 [OS=Homo sapiens]	23	1.10918e+06	1.14478e+06	952168	1.1509e+06	930352	1.32643e+06
P54108	CRISP3	Cysteine-rich secretory protein 3 [OS=Homo sapiens]	10	3.04602e+06	2.8798e+06	2.13518e+06	2.75154e+06	3.47902e+06	3.52229e+06
P02741	CRP	C-reactive protein [OS=Homo sapiens]	13	5.45276e+06	4.80866e+06	5.12524e+06	3.82915e+06	4.87005e+06	7.44665e+06
Q9BRF8	CPPED1	Serine/threonine-protein phosphatase CPPED1 [OS=Homo sapiens]	7	2.9129e+07	9.5934e+06	9.43454e+06	9.87114e+06	1.42333e+07	11453023
O15484	CAPN5	calpain-5 [OS=Homo sapiens]	11	1.56804e+06	1.79104e+06	1.78619e+06	1.6991e+06	1.68276e+06	1.53219e+06
P43155	CRAT	Carnitine O-acetyltransferase [OS=Homo sapiens]	12	1.63042e+06	2.40592e+06	2.34236e+06	1.09625e+06	2.2361e+06	2.35339e+06
P05546	SERPIND1	Heparin cofactor 2 [OS=Homo sapiens]	9	5.65225e+06	5.37227e+06	5.1922e+06	5.86771e+06	5.5954e+06	7.85864e+06
Q13308	PTK7	Inactive tyrosine-protein kinase 7 [OS=Homo sapiens]	7	295000	NaN	290443	NaN	255335	286442
Q13103	SPP2	Secreted phosphoprotein 24 [OS=Homo sapiens]	17	792346	1.16185e+06	1.60083e+06	1.61871e+06	844344	1.53191e+06
O75608	LYPLA1	Acyl-protein thioesterase 1 [OS=Homo sapiens]	14	1.40982e+06	1.63557e+06	2.19677e+06	1.72928e+06	2.09969e+06	2438517
O95428	PAPLN	Isoform 5 of Papilin [OS=Homo sapiens]	3	878816	554024	1.701e+06	877332	544092	1.52362e+06
Q9H098	FAM107B	Isoform 2 of Protein FAM107B [OS=Homo sapiens]	13	264862	503603	1.00884e+06	364128	263551	1.14292e+06
P25774	CTSS	cathepsin S [OS=Homo sapiens]	11	3.80613e+06	3.3751e+06	4.3896e+06	4.46813e+06	3.9376e+06	3.93309e+06
Q9NSB4	KRT82	Keratin, type II cuticular Hb2 [OS=Homo sapiens]	5	835876	1.06067e+06	873304	958373	1.81176e+07	1.35709e+06
P51884	LUM	Lumican [OS=Homo sapiens]	10	6.60404e+06	6.65474e+06	7.39281e+06	7.00768e+06	7.63431e+06	7.15713e+06
Q9BV20	MRI1	methylthioribose-1-phosphate isomerase [OS=Homo sapiens]	12	856610	808946	1.11122e+06	1.02962e+06	862241	709620
O43768	ENSA	Isoform 7 of Alpha-endosulfine [OS=Homo sapiens]	42	2.00302e+06	3.73356e+06	3.52875e+06	3.48143e+06	2.75708e+06	2.72867e+06
P02538	KRT6A	Keratin, type II cytoskeletal 6A [OS=Homo sapiens]	52	7.60424e+07	6.26883e+07	6.24065e+07	7.3396e+07	7.63338e+07	7.67797e+07
P10114	RAP2A	Ras-related protein Rap-2a [OS=Homo sapiens]	31	1.24237e+07	1.13424e+07	9.91819e+06	1.2736e+07	8.94607e+06	1.01618e+07
P78417	GSTO1	Glutathione S-transferase omega-1 [OS=Homo sapiens]	18	1.96933e+06	2.32687e+06	1.92033e+06	1.84616e+06	3.17827e+06	1.77967e+06
P32004	L1CAM	Isoform 2 of Neural cell adhesion molecule L1 [OS=Homo sapiens]	9	1.65806e+07	1.35183e+07	1.04322e+07	1.07734e+07	1.5334e+07	9.23535e+06
Q9BVM4	GGACT	gamma-glutamylaminecyclotransferase [OS=Homo sapiens]	16	6.30703e+06	5.19368e+06	5.346e+06	7.21468e+06	7.06974e+06	6.97086e+06
Q12794	HYAL1	Hyaluronidase-1 [OS=Homo sapiens]	6	7.07523e+06	7.48265e+06	8.15205e+06	6.32584e+06	7.7302e+06	7.15775e+06
P06899	HIST1H2BJ	Histone H2B type 1-J [OS=Homo sapiens]	27	1.43044e+06	2.40523e+06	1.72702e+06	2.91345e+06	2.93996e+06	2.33393e+06
O43776	NARS	Asparagine--tRNA ligase, cytoplasmic [OS=Homo sapiens]	8	4.47988e+06	4.58517e+06	5.45682e+06	5.39511e+06	3.20776e+06	1.15475e+07
P01768		Immunoglobulin heavy variable 3-30 [OS=Homo sapiens]	25	7.50521e+06	6.56909e+06	7.1769e+06	7.86886e+06	7.41014e+06	7937000
O75674	TOM1L1	TOM1-like protein 1 [OS=Homo sapiens]	14	3.12187e+06	3.89571e+06	4.9869e+06	3.44909e+06	4.2166e+06	5.67182e+06
P02461	COL3A1	Collagen alpha-1(III) chain [OS=Homo sapiens]	3	1.11768e+07	1.09724e+07	9.45727e+06	1.15504e+07	1.0839e+07	10730637
P12830	CDH1	Cadherin-1 [OS=Homo sapiens]	6	286864	NaN	264338	NaN	NaN	228843
O43826	SLC37A4	Glucose-6-phosphate exchanger SLC37A4 [OS=Homo sapiens]	8	1.41557e+07	1.35559e+07	1.43102e+07	1.42586e+07	1.49497e+07	1.41201e+07
Q9HCH3	CPNE5	Copine-5 [OS=Homo sapiens]	13	4.60241e+06	5.07158e+06	7.20874e+06	7.01763e+06	6.93432e+06	5.80191e+06
Q13409	DYNC1I2	cytoplasmic dynein 1 intermediate chain 2 [OS=Homo sapiens]	7	1.28358e+06	1.25531e+06	1.19985e+06	1.39456e+06	1.6668e+06	1.93697e+06
P10301	RRAS	Ras-related protein R-Ras [OS=Homo sapiens]	12	664392	546627	775682	913412	716683	1.07173e+06
P31947	SFN	14-3-3 protein sigma [OS=Homo sapiens]	28	6.92268e+06	7.19399e+06	8.65955e+06	8.1402e+06	7.39327e+06	8.66276e+06
P51153	RAB13	Ras-related protein Rab-13 [OS=Homo sapiens]	30	961657	1.39257e+06	1.18859e+06	1.28322e+06	1.19978e+06	1.39659e+06
P16422	EPCAM	Epithelial cell adhesion molecule [OS=Homo sapiens]	11	NaN	NaN	NaN	NaN	NaN	NaN
P80294	MT1H	Metallothionein-1H [OS=Homo sapiens]	20	882543	1.04702e+06	1.08849e+06	936349	927734	1.04794e+06
Q15056	EIF4H	Eukaryotic translation initiation factor 4H [OS=Homo sapiens]	11	622182	531387	618712	653364	807047	663630
Q99961	SH3GL1	Endophilin-A2 [OS=Homo sapiens]	14	1.72357e+06	1.78123e+06	2212132	2.13161e+06	1.54572e+06	1.93512e+06
P48163	ME1	NADP-dependent malic enzyme [OS=Homo sapiens]	3	2.30582e+06	1.7376e+06	1.48909e+06	2.27204e+06	2.88366e+06	1.79791e+06
O15305	PMM2	Phosphomannomutase 2 [OS=Homo sapiens]	10	3.19182e+06	4.31111e+06	3.38021e+06	3.08343e+06	1.28317e+07	5.14974e+06
Q6P1N0	CC2D1A	Coiled-coil and C2 domain-containing protein 1A [OS=Homo sapiens]	6	1.05098e+06	1.21101e+06	1.366e+06	2.2159e+06	955722	1.49345e+06
O96000	NDUFB10	NADH dehydrogenase [ubiquinone] 1 beta subcomplex subunit 10 [OS=Homo sapiens]	12	696482	551852	689670	563542	536441	732954
Q16627	CCL14	Isoform HCC-3 of C-C motif chemokine 14 [OS=Homo sapiens]	20	1.5033e+06	1.65887e+06	1.03962e+06	2.64859e+06	1.05514e+06	2.33225e+06
P54578	USP14	Ubiquitin carboxyl-terminal hydrolase 14 [OS=Homo sapiens]	8	3.34789e+06	3.95084e+06	4.19546e+06	3.96345e+06	3.5018e+06	5.00351e+06
P01780		Immunoglobulin heavy variable 3-7 [OS=Homo sapiens]	31	1.69527e+07	1.42253e+07	1.57879e+07	1.5851e+07	1.5039e+07	1.84209e+07
Q7Z3F1	GPR155	Integral membrane protein GPR155 [OS=Homo sapiens]	6	1.61502e+07	1.648e+07	1.36701e+07	1.70358e+07	1.58285e+07	4.22453e+06
P51649	ALDH5A1	Isoform 2 of Succinate-semialdehyde dehydrogenase, mitochondrial [OS=Homo sapiens]	10	1.45811e+06	2.4723e+06	2.80735e+06	3.82125e+06	2.15425e+06	2.68699e+06
Q99538	LGMN	Legumain [OS=Homo sapiens]	12	2.63881e+06	4.4993e+06	3.98537e+06	3.58896e+06	2.8704e+06	6.02914e+06
Q9GZP8	IMUP	Immortalization up-regulated protein [OS=Homo sapiens]	25	135335	92212.6	50842	119518	71560.1	50590.2
P10586	PTPRF	Receptor-type tyrosine-protein phosphatase F [OS=Homo sapiens]	5	NaN	1.02014e+06	NaN	NaN	734906	NaN
P02812	PRB2	Basic salivary proline-rich protein 2 [OS=Homo sapiens]	19	NaN	NaN	NaN	NaN	NaN	NaN
Q8NF91	SYNE1	Isoform 7 of Nesprin-1 [OS=Homo sapiens]	2	2.35347e+07	2.37605e+07	2.56205e+07	2.31392e+07	2.17781e+07	3.67383e+07
O95715	CXCL14	C-X-C motif chemokine 14 [OS=Homo sapiens]	15	688354	910787	425114	969729	849212	1.10458e+06
P21291	CSRP1	Cysteine and glycine-rich protein 1 [OS=Homo sapiens]	17	NaN	628306	382501	362046	54170.7	697137
P08493	MGP	matrix Gla protein [OS=Homo sapiens]	11	1.11494e+06	607639	932903	818069	NaN	847681
P40227	CCT6A	T-complex protein 1 subunit zeta [OS=Homo sapiens]	13	NaN	NaN	NaN	NaN	NaN	NaN
Q14916	SLC17A1	Sodium-dependent phosphate transport protein 1 [OS=Homo sapiens]	3	NaN	NaN	NaN	NaN	NaN	NaN
Q9UL46	PSME2	proteasome activator complex subunit 2 [OS=Homo sapiens]	18	4.06716e+06	3.12895e+06	4.14126e+06	3.62084e+06	3.776e+06	4.37656e+06
P98173	FAM3A	Protein FAM3A [OS=Homo sapiens]	13	786823	771412	694567	762604	803078	944758
P31949	S100A11	protein S100-A11 [OS=Homo sapiens]	24	2.37314e+07	1.95888e+07	1.5307e+07	1.81168e+07	2.15464e+07	1.41457e+07
Q9UHK6	AMACR	Isoform 4 of Alpha-methylacyl-CoA racemase [OS=Homo sapiens]	10	1.99181e+06	1.9116e+06	1.62881e+06	1.67055e+06	1.91952e+06	2.24911e+06
Q96GD0	PDXP	Pyridoxal phosphate phosphatase [OS=Homo sapiens]	17	1.19191e+06	1.12683e+06	1.58784e+06	1.28238e+06	1.14651e+06	668219
O00233	PSMD9	26S proteasome non-ATPase regulatory subunit 9 [OS=Homo sapiens]	9	1.2969e+06	1.57923e+06	1.51629e+06	1.43387e+06	1.46957e+06	1.0186e+06
P51178	PLCD1	1-phosphatidylinositol 4,5-bisphosphate phosphodiesterase delta-1 [OS=Homo sapiens]	9	318653	707219	552460	784743	399013	1.27291e+06
P27144	AK4	Adenylate kinase 4, mitochondrial [OS=Homo sapiens]	17	1.86978e+07	1.73511e+07	1.99217e+07	2.09995e+07	19174065	1.94458e+07
Q99584	S100A13	Protein S100-A13 [OS=Homo sapiens]	27	2.94408e+06	2.176e+06	2.70033e+06	2.53298e+06	2.45795e+06	2.22814e+06
Q99733	NAP1L4	Isoform 2 of Nucleosome assembly protein 1-like 4 [OS=Homo sapiens]	11	4.66287e+06	4.40621e+06	4.25456e+06	4.73612e+06	3.25098e+06	2.86305e+06
Q8IZF4	GPR114	Adhesion G-protein coupled receptor G5 [OS=Homo sapiens]	5	7.30805e+06	9.63573e+06	1.00894e+07	5.8437e+06	7.87133e+06	9.92393e+06
Q8WVV4	POF1B	Protein POF1B [OS=Homo sapiens]	8	1.52656e+06	1.88543e+06	2.37387e+06	2.62665e+06	1.47323e+06	2.36784e+06
O60493	SNX3	sorting nexin-3 [OS=Homo sapiens]	28	5.16754e+06	6.15842e+06	5.14317e+06	8.12917e+06	1.55648e+07	5.47592e+06
Q15185	PTGES3	Prostaglandin E synthase 3 [OS=Homo sapiens]	19	2.5147e+06	2.01425e+06	2.6189e+06	2.97964e+06	2.02708e+06	2.28358e+06
Q9Y6C9	MTCH2	Mitochondrial carrier homolog 2 [OS=Homo sapiens]	11	1.19517e+06	1.21155e+06	1.36065e+06	1.33453e+06	1.35075e+06	1.2422e+06
P19012	KRT15	Keratin, type I cytoskeletal 15 [OS=Homo sapiens]	27	NaN	NaN	1.99202e+06	8.07972e+06	NaN	1.28179e+06
O14633	LCE2B	Late cornified envelope protein 2B [OS=Homo sapiens]	22	NaN	NaN	NaN	NaN	NaN	NaN
Q9BY67	CADM1	Isoform 4 of Cell adhesion molecule 1 [OS=Homo sapiens]	10	3.64393e+06	2.86424e+06	3.33867e+06	3.09678e+06	2.94653e+06	3.27256e+06
O95467	GNAS	neuroendocrine secretory protein 55 [OS=Homo sapiens]	13	816933	905710	841810	1.21024e+06	695423	1.94176e+06
Q8TCD5	NT5C	5'(3')-deoxyribonucleotidase, cytosolic type [OS=Homo sapiens]	15	3.44762e+06	3.51338e+06	2.93387e+06	3.58465e+06	3.27682e+06	3.4767e+06
Q8N8Y2	ATP6V0D2	V-type proton ATPase subunit d 2 [OS=Homo sapiens]	14	962862	819690	1.16835e+06	722886	1.87066e+06	1.13304e+06
P13716	ALAD	Delta-aminolevulinic acid dehydratase [OS=Homo sapiens]	13	4.62886e+07	4.49576e+07	4.51094e+07	4.3709e+07	2.31275e+07	3.11928e+07
Q9BUF7	CRB3	Protein crumbs homolog 3 [OS=Homo sapiens]	22	3.44999e+06	4.51473e+06	4.81195e+06	3.21258e+06	5.29906e+06	5.18304e+06
Q9Y281	CFL2	Cofilin-2 [OS=Homo sapiens]	41	1.90041e+06	3.96703e+06	4.28084e+06	3.72579e+06	2.46808e+06	3.74415e+06
Q5VUB5	FAM171A1	Protein FAM171A1 [OS=Homo sapiens]	3	309864	NaN	419073	NaN	NaN	572046
Q8NHL6	LILRB1	Isoform 2 of Leukocyte immunoglobulin-like receptor subfamily B member 1 [OS=Homo sapiens]	3	294833	NaN	263500	186349	290284	360539
Q8NHW5	RPLP0P6	60S acidic ribosomal protein P0-like [OS=Homo sapiens]	6	NaN	NaN	303953	314260	NaN	578598
Q4LDE5	SVEP1	Sushi, von Willebrand factor type A, EGF and pentraxin domain-containing protein 1 [OS=Homo sapiens]	3	670091	1.9176e+06	1.28233e+06	706510	2.13911e+06	2.7053e+06
Q09666	AHNAK	Neuroblast differentiation-associated protein AHNAK [OS=Homo sapiens]	12	2.9219e+07	2.88977e+07	2.75486e+07	2.94122e+07	2.37691e+07	2.14318e+07
Q14344	GNA13	Guanine nucleotide-binding protein subunit alpha-13 [OS=Homo sapiens]	19	6.69766e+06	2.89858e+06	3.21461e+06	2.68972e+06	6.7075e+06	2.526e+06
P63167	DYNLL1	Dynein light chain 1, cytoplasmic [OS=Homo sapiens]	30	4.6135e+06	4.90686e+06	5.49924e+06	4.9642e+06	4.69898e+06	6.15177e+06
P10606	COX5B	Cytochrome c oxidase subunit 5B, mitochondrial [OS=Homo sapiens]	34	1.94909e+07	2.15657e+07	2.23538e+07	1.60044e+07	2.09556e+07	17858993
P07099	EPHX1	epoxide hydrolase 1 [OS=Homo sapiens]	15	4.74741e+06	4.00713e+06	5.04845e+06	3.91394e+06	4.37772e+06	4.79136e+06
P01717		Immunoglobulin lambda variable 3-25 [OS=Homo sapiens]	20	1.0546e+06	740720	715811	834846	888679	883806
Q6ZMH5	SLC39A5	Zinc transporter ZIP5 [OS=Homo sapiens]	2	3.62183e+06	3.68e+06	4.2738e+06	3.86578e+06	3.26308e+06	4.28355e+06
P25685	DNAJB1	dnaJ homolog subfamily B member 1 [OS=Homo sapiens]	7	250311	NaN	460910	325102	260381	1.0734e+06
Q13813	SPTAN1	Spectrin alpha chain, non-erythrocytic 1 [OS=Homo sapiens]	3	3.72929e+06	1.26548e+06	983670	1.49596e+06	655583	758523
O96013	PAK4	serine/threonine-protein kinase PAK 4 [OS=Homo sapiens]	4	NaN	87983.9	128805	NaN	NaN	176056
O76041	NEBL	Isoform 2 of Nebulette [OS=Homo sapiens]	20	4.93206e+06	4.40269e+06	3.66276e+06	3.90543e+06	5.64202e+06	4.29967e+06
O60637	TSPAN3	Tetraspanin-3 [OS=Homo sapiens]	7	2.46802e+07	2.58498e+07	2.82672e+07	2.67452e+07	2.41637e+07	2.53047e+07
Q6KB66	KRT80	Keratin, type II cytoskeletal 80 [OS=Homo sapiens]	20	2.05211e+06	2.17881e+06	2.34558e+06	2.68618e+06	2.41206e+06	2.35657e+06
P49862	KLK7	Kallikrein-7 [OS=Homo sapiens]	16	8.36087e+06	7.59425e+06	8.75976e+06	1.025e+07	7.53112e+06	8.98631e+06
P12110	COL6A2	Isoform 2C2A of Collagen alpha-2(VI) chain [OS=Homo sapiens]	5	3.69079e+06	3.55695e+06	4.38122e+06	4.29902e+06	2.73271e+06	3.98555e+06
Q53T59	HS1BP3	HCLS1-binding protein 3 [OS=Homo sapiens]	8	NaN	NaN	741202	NaN	136885	NaN
Q9NR31	SAR1A	GTP-binding protein SAR1a [OS=Homo sapiens]	10	3.32171e+06	2.78855e+06	3.36398e+06	3.18081e+06	2.21388e+06	4261878
Q8TEA7	TBCK	TBC domain-containing protein kinase-like protein [OS=Homo sapiens]	2	NaN	NaN	NaN	NaN	NaN	NaN
O00487	PSMD14	26S proteasome non-ATPase regulatory subunit 14 [OS=Homo sapiens]	12	929856	938716	1.14279e+06	956491	1.13287e+06	1.04586e+06
P78504	JAG1	Protein jagged-1 [OS=Homo sapiens]	4	1.29178e+06	1.69941e+06	1.32294e+06	1.43454e+06	1.90914e+06	898614
O95279	KCNK5	potassium channel subfamily K member 5 [OS=Homo sapiens]	2	3.40706e+07	3.1525e+07	3.62665e+07	3.32151e+07	3.4392e+07	3.93431e+07
P10316	HLA-A	HLA class I histocompatibility antigen, A-69 alpha chain [OS=Homo sapiens]	23	532111	725206	1.01957e+06	816573	958129	795501
P07942	LAMB1	Laminin subunit beta-1 [OS=Homo sapiens]	3	508221	485171	484458	617993	674513	567280
Q15257	PPP2R4	Isoform 4 of Serine/threonine-protein phosphatase 2A activator [OS=Homo sapiens]	10	2.56075e+06	3.31512e+06	3.4756e+06	2.58547e+06	2.41357e+06	3.75433e+06
O96005	CLPTM1	Cleft lip and palate transmembrane protein 1 [OS=Homo sapiens]	2	NaN	254470	NaN	NaN	221538	286600
P22607	FGFR3	Isoform 3 of Fibroblast growth factor receptor 3 [OS=Homo sapiens]	8	8.34382e+06	9.60836e+06	1.01444e+07	9.70165e+06	8.90762e+06	9.40032e+06
O15145	ARPC3	Actin-related protein 2/3 complex subunit 3 [OS=Homo sapiens]	16	6.01104e+06	5.3603e+06	7.31714e+06	7.23341e+06	5.91654e+06	5.43249e+06
A0A075B6K5	IGLV3-9	Immunoglobulin lambda variable 3-9 [OS=Homo sapiens]	23	474523	462398	439266	643199	643925	382751
O60262	GNG7	guanine nucleotide-binding protein G(I)/G(S)/G(O) subunit gamma-7 [OS=Homo sapiens]	34	1.95825e+06	2.71537e+06	3.94725e+06	4.03016e+06	2.27228e+06	4.33936e+06
P50570	DNM2	Dynamin-2 [OS=Homo sapiens]	9	2.4818e+06	2.66432e+06	2.42955e+06	2.57409e+06	2.82833e+06	3.32381e+06
P14735	IDE	insulin-degrading enzyme [OS=Homo sapiens]	7	4.47324e+06	3.25643e+06	3.26047e+06	4.98007e+06	2.80037e+06	2.77832e+06
Q9BUP0	EFHD1	EF-hand domain-containing protein D1 [OS=Homo sapiens]	18	672226	732126	1.36933e+06	1.28532e+06	794490	1.2452e+06
Q7LGC8	CHST3	Carbohydrate sulfotransferase 3 [OS=Homo sapiens]	13	2.0877e+06	2.91992e+06	2.84151e+06	2.95124e+06	2.3226e+06	2.16969e+06
Q13630	TSTA3	GDP-L-fucose synthase [OS=Homo sapiens]	12	617923	604528	549083	465609	539057	619428
P07477	PRSS1	Trypsin-1 [OS=Homo sapiens]	14	3.56913e+08	1.00589e+08	3.34255e+07	1.85488e+08	610036927	2.74796e+07
A0A075B6H9	IGLV4-69	immunoglobulin lambda variable 4-69 [OS=Homo sapiens]	14	4.75097e+06	7.4638e+06	7.3117e+06	5.84299e+06	4.54199e+06	6.51992e+06
P01700		Immunoglobulin lambda variable 1-47 [OS=Homo sapiens]	25	2.18991e+06	2.02707e+06	2.37351e+06	2.1706e+06	2.7538e+06	3.15129e+06
P52788	SMS	Spermine synthase [OS=Homo sapiens]	10	2.426e+06	2.41775e+06	2.32594e+06	3.69462e+06	2.8829e+06	2.25636e+06
P35030	PRSS3	Trypsin-3 [OS=Homo sapiens]	7	152596	147821	70382.1	130033	141640	146741
P02144	MB	Myoglobin [OS=Homo sapiens]	25	407072	NaN	683747	NaN	NaN	558999
Q8N307	MUC20	Isoform 2 of Mucin-20 [OS=Homo sapiens]	3	849992	510178	577622	489643	586634	1.23689e+06
Q8N0V5	GCNT2	N-acetyllactosaminide beta-1,6-N-acetylglucosaminyl-transferase [OS=Homo sapiens]	12	2.53125e+06	2.30706e+06	2.43582e+06	2.13489e+06	2.62426e+06	2.98531e+06
P21246	PTN	Pleiotrophin [OS=Homo sapiens]	6	NaN	NaN	33586.9	NaN	31758.8	14143.7
Q9C075	KRT23	Keratin, type I cytoskeletal 23 [OS=Homo sapiens]	9	512259	326582	608193	NaN	585992	461186
Q53LP3	SOWAHC	ankyrin repeat domain-containing protein SOWAHC [OS=Homo sapiens]	3	NaN	117780	156723	95802.6	NaN	160861
O95741	CPNE6	Copine-6 [OS=Homo sapiens]	8	6.27398e+06	6.51196e+06	6.55835e+06	5.93136e+06	5.75858e+06	4.95969e+06
Q9UMR5	PPT2	Lysosomal thioesterase PPT2 [OS=Homo sapiens]	11	2.25594e+06	2.09674e+06	2.20268e+06	2.10579e+06	3.04493e+06	2.28902e+06
A0A075B6K4	IGLV3-10	immunoglobulin lambda variable 3-10 [OS=Homo sapiens]	14	1.01821e+07	1.15134e+07	1.22376e+07	1.20525e+07	1.63503e+07	2.08231e+07
Q8TAD7	OCC1	Overexpressed in colon carcinoma 1 protein [OS=Homo sapiens]	19	2.20768e+06	2.41682e+06	2.02041e+06	809398	775097	801583
P59998	ARPC4	Actin-related protein 2/3 complex subunit 4 [OS=Homo sapiens]	18	1.18607e+06	1.59242e+06	1.36153e+06	1.31704e+06	1.14225e+06	1.66349e+06
Q7L7X3	TAOK1	Serine/threonine-protein kinase TAO1 [OS=Homo sapiens]	5	4.6637e+06	4.21574e+06	3.74736e+06	4.93098e+06	4.73902e+06	4238704
Q15293	RCN1	Reticulocalbin-1 [OS=Homo sapiens]	18	3.08414e+06	3.0508e+06	3.0418e+06	2.79556e+06	3.28491e+06	3.23176e+06
P15151	PVR	Isoform Delta of Poliovirus receptor [OS=Homo sapiens]	7	2.02543e+06	1.2286e+06	649744	1.4112e+06	2.41964e+06	NaN
Q9Y5X3	SNX5	sorting nexin-5 [OS=Homo sapiens]	12	1.31944e+06	823397	1.70032e+06	1.66402e+06	517777	419349
O00401	WASL	Neural Wiskott-Aldrich syndrome protein [OS=Homo sapiens]	10	7.20532e+06	6.97614e+06	7.38221e+06	6.8067e+06	7.5216e+06	6.41425e+06
Q15485	FCN2	Ficolin-2 [OS=Homo sapiens]	10	6.53924e+06	5.92124e+06	1.49151e+06	6.74646e+06	7.05857e+06	2.88176e+06
Q9UPZ9	ICK	Serine/threonine-protein kinase ICK [OS=Homo sapiens]	6	403079	600816	708466	464374	316505	662159
P12814	ACTN1	Alpha-actinin-1 [OS=Homo sapiens]	9	746660	744017	860583	1.81746e+06	1.83556e+06	1.03729e+06
Q56VL3	OCIAD2	OCIA domain-containing protein 2 [OS=Homo sapiens]	12	9.63976e+06	1.26199e+07	1.2445e+07	1.09054e+07	1.15508e+07	12699027
P04114	APOB	apolipoprotein B-100 [OS=Homo sapiens]	3	3.66275e+06	3.5212e+06	4.07046e+06	4.01272e+06	4.08889e+06	3.87732e+06
P43005	SLC1A1	Excitatory amino acid transporter 3 [OS=Homo sapiens]	4	5.63674e+06	5.02125e+06	4.98197e+06	6.84542e+06	4.65343e+06	4364897
Q96FQ6	S100A16	Protein S100-A16 [OS=Homo sapiens]	44	1.1737e+07	1.14653e+07	1.13245e+07	1.2265e+07	1.28349e+07	1.58367e+07
P28676	GCA	Grancalcin [OS=Homo sapiens]	18	1.15525e+06	2.17384e+06	2.40927e+06	1.04948e+06	NaN	2087535
Q9NX62	IMPAD1	Inositol monophosphatase 3 [OS=Homo sapiens]	10	1.74712e+06	1.755e+06	1.7641e+06	1.83609e+06	1.95474e+06	2.10234e+06
O00241	SIRPB1	Signal-regulatory protein beta-1 [OS=Homo sapiens]	12	1.74886e+06	1.75651e+06	2.06607e+06	1.91107e+06	1.36267e+06	1.91495e+06
O15143	ARPC1B	Actin-related protein 2/3 complex subunit 1B [OS=Homo sapiens]	7	1.24621e+06	1.42786e+06	1.33808e+06	1.24005e+06	1.47197e+06	1.62899e+06
P24534	EEF1B2	Elongation factor 1-beta [OS=Homo sapiens]	15	1.02092e+06	671550	663473	696867	1.1011e+06	1.13731e+06
P41271	NBL1	Isoform 2 of Neuroblastoma suppressor of tumorigenicity 1 [OS=Homo sapiens]	8	302651	234045	323438	260273	271822	359355
A6ND91	ASPDH	putative L-aspartate dehydrogenase [OS=Homo sapiens]	15	33346.6	58191.6	417547	721748	612499	1.28058e+06
P04156	PRNP	Major prion protein [OS=Homo sapiens]	5	455993	508860	573460	590191	627044	481854
P23468	PTPRD	Receptor-type tyrosine-protein phosphatase delta [OS=Homo sapiens]	3	1.28115e+06	1.35182e+06	1.54569e+06	1.50092e+06	1.18466e+06	1.29524e+06
P0C7P4	UQCRFS1P1	Putative cytochrome b-c1 complex subunit Rieske-like protein 1 [OS=Homo sapiens]	12	952582	932435	960779	750127	830220	583059
Q6ZSM3	SLC16A12	Monocarboxylate transporter 12 [OS=Homo sapiens]	3	NaN	NaN	NaN	NaN	NaN	NaN
Q9H173	SIL1	nucleotide exchange factor SIL1 [OS=Homo sapiens]	5	2.04273e+06	1.94431e+06	2.35373e+06	2.08392e+06	2.61359e+06	2.59732e+06
O75832	PSMD10	26S proteasome non-ATPase regulatory subunit 10 [OS=Homo sapiens]	8	5.15842e+06	5.93359e+06	4.43902e+06	6.1532e+06	4.45925e+06	2.92699e+06
Q92734	TFG	Protein TFG [OS=Homo sapiens]	15	3.34971e+06	5.37502e+06	5.65469e+06	4.41573e+06	3.96275e+06	5.03952e+06
A0A0A0MS15	IGHV3-49	immunoglobulin heavy variable 3-49 [OS=Homo sapiens]	39	7.40264e+06	7.7852e+06	1.59736e+06	5.72728e+06	4.87954e+06	1.43968e+06
O75390	CS	citrate synthase, mitochondrial [OS=Homo sapiens]	2	535858	638660	798732	965165	239075	696384
Q14651	PLS1	Plastin-1 [OS=Homo sapiens]	11	4.42699e+06	4.12293e+06	4.13548e+06	1.98949e+07	4.1233e+06	4.69736e+06
O75695	RP2	Protein XRP2 [OS=Homo sapiens]	8	1.02647e+06	611966	666477	749240	1.10585e+06	343857
P08237	PFKM	ATP-dependent 6-phosphofructokinase, muscle type [OS=Homo sapiens]	9	207513	209859	249416	192267	NaN	307173
O43570	CA12	Carbonic anhydrase 12 [OS=Homo sapiens]	7	2.02289e+06	2.23784e+06	1.52502e+06	2.15409e+06	2.40163e+06	1.65128e+06
P04085	PDGFA	Platelet-derived growth factor subunit A [OS=Homo sapiens]	13	524506	643326	658112	670875	594376	639151
P82909	MRPS36	28S ribosomal protein S36, mitochondrial [OS=Homo sapiens]	35	354041	343784	347550	372900	218365	223756
Q9NUI1	DECR2	Peroxisomal 2,4-dienoyl-CoA reductase [OS=Homo sapiens]	19	2.07427e+06	2.31372e+06	2.89387e+06	2.45387e+06	2.58831e+06	1.88467e+06
P49721	PSMB2	proteasome subunit beta type-2 [OS=Homo sapiens]	8	4.94012e+06	4.38703e+06	4.76766e+06	5.16895e+06	4.40125e+06	4.78057e+06
P22352	GPX3	Glutathione peroxidase 3 [OS=Homo sapiens]	9	550934	667770	681638	470511	498312	818616
P01344	IGF2	Insulin-like growth factor II [OS=Homo sapiens]	10	898713	670156	950184	761639	764362	1.11967e+06
Q10472	GALNT1	Polypeptide N-acetylgalactosaminyltransferase 1 [OS=Homo sapiens]	4	NaN	NaN	NaN	NaN	NaN	NaN
Q15113	PCOLCE	Procollagen C-endopeptidase enhancer 1 [OS=Homo sapiens]	6	9.29813e+06	5.82209e+06	5.12481e+06	4.3749e+06	9.3717e+06	5672359
Q15831	STK11	Isoform 2 of Serine/threonine-protein kinase STK11 [OS=Homo sapiens]	8	838121	801742	434715	888324	770889	934223
Q86UD1	OAF	Out at first protein homolog [OS=Homo sapiens]	7	5.72121e+06	5.32941e+06	5.39425e+06	6.06669e+06	7.42168e+06	6.60159e+06
P0DP04		Immunoglobulin heavy variable 3-43D [OS=Homo sapiens]	25	1.78352e+06	1.35827e+06	1.17335e+06	1.12724e+06	2.0274e+06	1.63404e+06
O95292	VAPB	Vesicle-associated membrane protein-associated protein B/C [OS=Homo sapiens]	10	2.46023e+06	1.82187e+06	1.29736e+06	2059141	3.72216e+06	1.49464e+06
Q9H3K2	GHITM	Growth hormone-inducible transmembrane protein [OS=Homo sapiens]	3	3.18946e+06	2.53108e+06	2.43631e+06	1.37384e+06	3.27177e+06	1.76121e+06
Q695T7	SLC6A19	sodium-dependent neutral amino acid transporter B(0)AT1 [OS=Homo sapiens]	3	8.5455e+06	6.70082e+06	8.55212e+06	7.84465e+06	5.59007e+06	8.23653e+06
Q6GMV3	PTRHD1	Putative peptidyl-tRNA hydrolase PTRHD1 [OS=Homo sapiens]	15	NaN	NaN	486024	451996	454203	NaN
Q9Y274	ST3GAL6	Type 2 lactosamine alpha-2,3-sialyltransferase [OS=Homo sapiens]	18	3.51342e+07	4.78683e+07	3.59054e+07	5.51886e+07	4.50266e+07	3.10884e+07
P62993	GRB2	Growth factor receptor-bound protein 2 [OS=Homo sapiens]	15	2.69557e+06	2.30533e+06	2.72057e+06	2.43127e+06	3.34036e+06	3.55054e+06
A0A0C4DH24	IGKV6-21	Immunoglobulin kappa variable 6-21 [OS=Homo sapiens]	24	1.2619e+06	1.35899e+06	1.24423e+06	1.2819e+06	1.21721e+06	1.46209e+06
P0DMM9	SULT1A3	Sulfotransferase 1A3 [OS=Homo sapiens]	15	6.73952e+06	8.28297e+06	5.40054e+06	9.14726e+06	9.53838e+06	7.09112e+06
Q99442	SEC62	translocation protein sec62 [OS=Homo sapiens]	7	1.69203e+06	1.84833e+06	1.392e+06	2.20002e+06	2.29332e+06	2196612
Q7RTZ1	OVCH2	ovochymase-2 [OS=Homo sapiens]	4	1.0095e+06	993101	1.17393e+06	933350	939455	990992
O15229	KMO	Kynurenine 3-monooxygenase [OS=Homo sapiens]	9	445814	630162	542910	557389	495997	724303
P22626	HNRNPA2B1	heterogeneous nuclear ribonucleoproteins A2/B1 [OS=Homo sapiens]	14	636979	1.1527e+06	1.20631e+06	1.66007e+06	758195	2.50727e+06
Q14126	DSG2	Desmoglein-2 [OS=Homo sapiens]	5	9.69792e+06	8.86344e+06	8.00528e+06	7.82108e+06	7.70259e+06	3.87733e+06
Q9P2E9	RRBP1	Ribosome-binding protein 1 [OS=Homo sapiens]	3	278314	740712	103651	909361	808311	228308
P18085	ARF4	ADP-ribosylation factor 4 [OS=Homo sapiens]	16	1.9186e+06	1.80094e+06	2.27172e+06	2.11558e+06	1.758e+06	2.25969e+06
Q9H159	CDH19	cadherin-19 [OS=Homo sapiens]	8	9.49653e+06	8.67426e+06	8.79073e+06	9.79181e+06	1.01822e+07	1.2749e+07
P35475	IDUA	alpha-L-iduronidase [OS=Homo sapiens]	9	4.95775e+06	2.56293e+06	2.39409e+06	5.44331e+06	4.53539e+06	3.01456e+06
Q6IAA8	LAMTOR1	ragulator complex protein LAMTOR1 [OS=Homo sapiens]	20	NaN	NaN	NaN	1.20622e+06	NaN	379661
P02794	FTH1	Ferritin heavy chain [OS=Homo sapiens]	7	621847	468829	494577	507737	494287	799925
P01704		Immunoglobulin lambda variable 2-14 [OS=Homo sapiens]	13	6.80597e+06	7.47334e+06	8.94236e+06	7.0349e+06	6.7939e+06	8.21416e+06
Q7Z3Y8	KRT27	Keratin, type I cytoskeletal 27 [OS=Homo sapiens]	13	1.01943e+07	6.47028e+06	6.75455e+06	7.25938e+06	8.8341e+06	8.47034e+06
Q9P0K1	ADAM22	Disintegrin and metalloproteinase domain-containing protein 22 [OS=Homo sapiens]	2	278573	345329	319558	234841	393078	449215
Q7L5L3	GDPD3	Isoform 2 of Lysophospholipase D GDPD3 [OS=Homo sapiens]	14	4.61125e+06	4.36798e+06	4.30621e+06	4.6885e+06	3.50275e+06	3.60468e+06
O43657	TSPAN6	Tetraspanin-6 [OS=Homo sapiens]	19	1.23745e+06	1.53084e+06	1.62522e+06	952872	2.67612e+06	1.88797e+06
O75521	ECI2	Enoyl-CoA delta isomerase 2, mitochondrial [OS=Homo sapiens]	10	868563	1.49424e+06	1.64005e+06	1.29672e+06	1.80128e+06	1.69139e+06
Q9NQW7	XPNPEP1	xaa-Pro aminopeptidase 1 [OS=Homo sapiens]	5	1.39672e+06	248628	417847	1.27064e+06	391171	1.27556e+06
Q9HBJ8	TMEM27	Collectrin [OS=Homo sapiens]	12	6.24582e+06	5.63484e+06	6.25055e+06	6.0252e+06	6.52073e+06	4.81628e+06
Q9UJ70	NAGK	N-acetyl-D-glucosamine kinase [OS=Homo sapiens]	10	3.39969e+06	3.36039e+06	3.518e+06	2.54168e+06	3.53765e+06	3.10452e+06
P24821	TNC	Tenascin [OS=Homo sapiens]	3	3.92078e+06	4.33872e+06	4.44227e+06	3.48096e+06	4.37209e+06	6.05797e+06
P01116	KRAS	Isoform 2B of GTPase KRas [OS=Homo sapiens]	13	NaN	288870	487825	389495	180918	581897
O75822	EIF3J	Eukaryotic translation initiation factor 3 subunit J [OS=Homo sapiens]	12	NaN	NaN	NaN	NaN	NaN	NaN
P16949	STMN1	Stathmin [OS=Homo sapiens]	36	1.28316e+06	1.32183e+06	1.54223e+06	1.47773e+06	1.41106e+06	1.26534e+06
Q9NRN7	AASDHPPT	L-aminoadipate-semialdehyde dehydrogenase-phosphopantetheinyl transferase [OS=Homo sapiens]	5	NaN	317153	584562	289190	348426	NaN
Q9P0T7	TMEM9	Transmembrane protein 9 [OS=Homo sapiens]	11	796281	985565	634543	1.0304e+06	978200	1.20119e+06
Q9H1E1	RNASE7	Ribonuclease 7 [OS=Homo sapiens]	23	1.48006e+06	1.0367e+06	1.95438e+06	2.69955e+06	1.70582e+06	1.99932e+06
O14950	MYL12B	Myosin regulatory light chain 12B [OS=Homo sapiens]	19	1.81926e+06	3.30301e+06	3.29949e+06	1.59129e+06	1.8752e+06	3155019
Q9HBH0	RHOF	Rho-related GTP-binding protein RhoF [OS=Homo sapiens]	15	3.33106e+06	3.68069e+06	2.50915e+06	3.30258e+06	3.65088e+06	3.35381e+06
Q9BQI0	AIF1L	allograft inflammatory factor 1-like [OS=Homo sapiens]	25	647079	771064	1.03286e+06	836254	451565	1105677
P11233	RALA	Ras-related protein Ral-A [OS=Homo sapiens]	25	8.4798e+06	8.93655e+06	4.81003e+06	1.03019e+07	9.62799e+06	2.91661e+06
Q4KMG9	TMEM52B	Transmembrane protein 52B [OS=Homo sapiens]	14	5.60767e+08	9.17948e+08	9.18098e+08	685620526	5.23107e+08	4.05554e+08
P62140	PPP1CB	Serine/threonine-protein phosphatase PP1-beta catalytic subunit [OS=Homo sapiens]	7	765549	531091	587790	528750	650235	529697
Q9UPN3	MACF1	Microtubule-actin cross-linking factor 1, isoforms 1/2/3/5 [OS=Homo sapiens]	2	4.41901e+06	6.34165e+06	6.15692e+06	5.57418e+06	5.20748e+06	5.61454e+06
P31150	GDI1	Rab GDP dissociation inhibitor alpha [OS=Homo sapiens]	10	NaN	NaN	NaN	NaN	NaN	NaN
P42702	LIFR	Leukemia inhibitory factor receptor [OS=Homo sapiens]	6	227487	181449	197702	253092	299080	262692
Q13162	PRDX4	Peroxiredoxin-4 [OS=Homo sapiens]	7	1.86418e+06	1.83534e+06	2.12718e+06	1.36643e+06	1.00586e+06	1.24269e+06
P13861	PRKAR2A	cAMP-dependent protein kinase type II-alpha regulatory subunit [OS=Homo sapiens]	6	505297	NaN	NaN	365124	524167	297113
P53041	PPP5C	Serine/threonine-protein phosphatase 5 [OS=Homo sapiens]	4	2.34175e+06	2.05051e+06	1.13059e+06	2.47962e+06	2.89607e+06	880963
P11413	G6PD	Glucose-6-phosphate 1-dehydrogenase [OS=Homo sapiens]	11	2.80102e+06	3.06944e+06	3.36921e+06	3.30342e+06	3.48299e+06	3.86153e+06
Q9NQC3	RTN4	Reticulon-4 [OS=Homo sapiens]	2	615609	NaN	NaN	NaN	NaN	458778
P22061	PCMT1	protein-L-isoaspartate(D-aspartate) O-methyltransferase [OS=Homo sapiens]	13	1.19141e+06	1.14908e+06	1.35777e+06	1.14312e+06	972891	1.55819e+06
A0A0C4DH25	IGKV3D-20	immunoglobulin kappa variable 3D-20 [OS=Homo sapiens]	28	5.69954e+06	4.59668e+06	6.655e+06	6.71612e+06	4.81013e+06	6.12056e+06
P14151	SELL	L-selectin [OS=Homo sapiens]	7	415762	239034	NaN	427453	408353	437309
P08887	IL6R	Interleukin-6 receptor subunit alpha [OS=Homo sapiens]	7	5.85153e+06	6.16901e+06	6.15384e+06	6.44221e+06	7.68403e+06	2.84796e+06
O14966	RAB29	Ras-related protein Rab-7L1 [OS=Homo sapiens]	16	1.217e+06	1.19995e+06	1.24788e+06	1.31067e+06	1.09834e+06	1.39236e+06
O94886	TMEM63A	CSC1-like protein 1 [OS=Homo sapiens]	6	684139	763195	817806	867145	702890	567067
Q9BWD1	ACAT2	Acetyl-CoA acetyltransferase, cytosolic [OS=Homo sapiens]	11	1.0543e+06	631598	NaN	1.60215e+06	1.36437e+06	707527
P00441	SOD1	Superoxide dismutase [Cu-Zn] [OS=Homo sapiens]	21	2.32482e+06	2.6979e+06	2.0759e+06	2.37891e+06	2.92809e+06	2.84914e+06
Q15286	RAB35	Ras-related protein Rab-35 [OS=Homo sapiens]	19	5.38021e+06	3.32183e+06	3.47637e+06	3.70751e+06	5.13257e+06	4.28442e+06
Q8WWY7	WFDC12	WAP four-disulfide core domain protein 12 [OS=Homo sapiens]	24	335356	NaN	243777	356237	NaN	655766
Q8NBI6	XXYLT1	Xyloside xylosyltransferase 1 [OS=Homo sapiens]	10	NaN	NaN	NaN	NaN	NaN	NaN
Q63HM1	AFMID	kynurenine formamidase [OS=Homo sapiens]	12	511676	420352	390137	NaN	668276	565591
Q53RD9	FBLN7	Fibulin-7 [OS=Homo sapiens]	8	7.01167e+06	4.8774e+06	5.1543e+06	6.9084e+06	6.38527e+06	5.28724e+06
P54098	POLG	DNA polymerase subunit gamma-1 [OS=Homo sapiens]	2	7.42108e+06	5.04375e+06	1.13801e+07	1.1273e+07	4.69543e+06	2.46202e+07
Q96HC4	PDLIM5	PDZ and LIM domain protein 5 [OS=Homo sapiens]	8	593573	578466	531009	380205	434780	602805
O14908	GIPC1	PDZ domain-containing protein GIPC1 [OS=Homo sapiens]	11	3.51889e+06	1.74821e+06	930557	1.10401e+06	2.86723e+06	1.01483e+06
Q6L9W6	B4GALNT3	Beta-1,4-N-acetylgalactosaminyltransferase 3 [OS=Homo sapiens]	4	4.8327e+06	4.58918e+06	2.91378e+06	5.24388e+06	3.19847e+06	4.74583e+06
Q03426	MVK	mevalonate kinase [OS=Homo sapiens]	3	NaN	NaN	NaN	NaN	NaN	NaN
Q03167	TGFBR3	Transforming growth factor beta receptor type 3 [OS=Homo sapiens]	3	NaN	NaN	NaN	NaN	NaN	NaN
P09972	ALDOC	Fructose-bisphosphate aldolase C [OS=Homo sapiens]	10	NaN	NaN	NaN	NaN	NaN	NaN
O15126	SCAMP1	Secretory carrier-associated membrane protein 1 [OS=Homo sapiens]	21	3.43185e+06	3.14281e+06	372144	3.29069e+06	271693	2.88792e+06
Q99653	CHP1	Calcineurin B homologous protein 1 [OS=Homo sapiens]	9	3.0244e+06	2.37928e+06	2.9963e+06	3.40811e+06	2.8282e+06	2.80181e+06
Q92764	KRT35	Keratin, type I cuticular Ha5 [OS=Homo sapiens]	12	452251	1.81759e+06	1.91026e+06	650205	4.01048e+06	1.39442e+06
Q14982	OPCML	Opioid-binding protein/cell adhesion molecule [OS=Homo sapiens]	6	1.41526e+06	3.04335e+06	3.73914e+06	1.27801e+06	1.08417e+06	3.82148e+06
O95084	PRSS23	Serine protease 23 [OS=Homo sapiens]	7	714908	1.02938e+06	1.24505e+06	989292	792676	1.11337e+06
Q15008	PSMD6	26S proteasome non-ATPase regulatory subunit 6 [OS=Homo sapiens]	16	1.22063e+06	1.24719e+06	1.4971e+06	1.33999e+06	1.53115e+06	1.51429e+06
P19075	TSPAN8	Tetraspanin-8 [OS=Homo sapiens]	8	6.33895e+06	5.51981e+06	6.21934e+06	5.67671e+06	5.57573e+06	5.73505e+06
Q02318	CYP27A1	Sterol 26-hydroxylase, mitochondrial [OS=Homo sapiens]	4	428458	493945	478618	453310	429965	410699
Q8N468	MFSD4	Major facilitator superfamily domain-containing protein 4A [OS=Homo sapiens]	2	1.53772e+06	1.29512e+06	1.52017e+06	1.60104e+06	1.70085e+06	1.57117e+06
O75191	XYLB	xylulose kinase [OS=Homo sapiens]	8	175053	232296	226594	191857	237812	265694
O95164	UBL3	Ubiquitin-like protein 3 [OS=Homo sapiens]	10	393363	444153	657071	424776	480467	469025
P05413	FABP3	Fatty acid-binding protein, heart [OS=Homo sapiens]	24	1.87016e+07	1.82689e+07	1.71483e+07	2.20055e+07	1.47779e+07	2.51088e+07
Q9H0X4	ITFG3	Protein FAM234A [OS=Homo sapiens]	6	367487	677570	389815	413353	281068	828605
P37837	TALDO1	Transaldolase [OS=Homo sapiens]	10	485076	404929	851557	387666	355374	421512
Q9UJ99	CDH22	Cadherin-22 [OS=Homo sapiens]	3	424451	403063	464197	315100	445179	568549
Q9UBB4	ATXN10	Ataxin-10 [OS=Homo sapiens]	5	9.21619e+06	2.82323e+06	3.86053e+06	1.54642e+06	3.35851e+06	1.33081e+06
Q9H0E2	TOLLIP	Toll-interacting protein [OS=Homo sapiens]	11	8.67338e+06	7.25308e+06	6.16157e+06	6.49755e+06	7.90545e+06	6.02191e+06
O94813	SLIT2	Slit homolog 2 protein [OS=Homo sapiens]	2	398584	289955	298669	341932	537220	423438
Q96HD1	CRELD1	Isoform 2 of Cysteine-rich with EGF-like domain protein 1 [OS=Homo sapiens]	5	854613	930302	1.14358e+06	837208	1.13376e+06	1.36927e+06
P13686	ACP5	Tartrate-resistant acid phosphatase type 5 [OS=Homo sapiens]	6	440297	NaN	499270	419195	584347	515562
Q8TCT9	HM13	Minor histocompatibility antigen H13 [OS=Homo sapiens]	3	NaN	NaN	NaN	NaN	NaN	NaN
Q9BTC0	DIDO1	Isoform 1 of Death-inducer obliterator 1 [OS=Homo sapiens]	4	7.03666e+06	7.70285e+06	8.94621e+06	8.53165e+06	7.94043e+06	8.83168e+06
O14841	OPLAH	5-oxoprolinase [OS=Homo sapiens]	2	906323	769332	328129	582690	589579	NaN
Q8N0X4	CLYBL	Citrate lyase subunit beta-like protein, mitochondrial [OS=Homo sapiens]	7	5.04605e+06	5.52231e+06	5.16884e+06	4.86107e+06	5.81205e+06	6.38387e+06
P42126	ECI1	Enoyl-CoA delta isomerase 1, mitochondrial [OS=Homo sapiens]	10	NaN	NaN	NaN	NaN	NaN	NaN
P51580	TPMT	Thiopurine S-methyltransferase [OS=Homo sapiens]	16	1.48634e+06	2.37222e+06	3.11003e+06	3.49781e+06	2.76819e+06	2.75857e+06
O75884	RBBP9	Putative hydrolase RBBP9 [OS=Homo sapiens]	11	2.85263e+06	2.72349e+06	1.02026e+06	1.30131e+06	1.29017e+06	2.63392e+06
O94985	CLSTN1	Calsyntenin-1 [OS=Homo sapiens]	7	1.81907e+06	2.23415e+06	2.29265e+06	2.10964e+06	1.85912e+06	2.96132e+06
Q03164	KMT2A	Histone-lysine N-methyltransferase 2A [OS=Homo sapiens]	2	3.13623e+07	2.91253e+07	2.88498e+07	2.92498e+07	3.11976e+07	2.62852e+07
O60449	LY75	Lymphocyte antigen 75 [OS=Homo sapiens]	4	808331	852154	486456	491624	1.72562e+06	920931
Q96G03	PGM2	Phosphoglucomutase-2 [OS=Homo sapiens]	9	1.40145e+07	1.55292e+07	1.32644e+07	1.36883e+07	1.85382e+07	1.55603e+07
O60313	OPA1	Dynamin-like 120 kDa protein, mitochondrial [OS=Homo sapiens]	3	71072.4	57151.9	NaN	54199.9	NaN	NaN
P41236	PPP1R2	Protein phosphatase inhibitor 2 [OS=Homo sapiens]	10	341115	NaN	509261	379595	NaN	531109
P48444	ARCN1	Coatomer subunit delta [OS=Homo sapiens]	12	2.24311e+06	2.01265e+06	2.0156e+06	2.63984e+06	1.8808e+06	1.79825e+06
O96011	PEX11B	Peroxisomal membrane protein 11B [OS=Homo sapiens]	3	6.75177e+06	9.49119e+06	1.03098e+07	7.86761e+06	1.19282e+07	1.64667e+07
Q7Z3D6	C14orf159	Isoform 2 of D-glutamate cyclase, mitochondrial [OS=Homo sapiens]	2	68080.9	188288	103006	137805	69678.6	145252
Q96P70	IPO9	Importin-9 [OS=Homo sapiens]	2	102391	NaN	NaN	74428.7	97155.9	NaN
Q9BR76	CORO1B	Coronin-1B [OS=Homo sapiens]	9	7.05258e+06	7.46711e+06	6.88823e+06	6.05064e+06	7.81581e+06	4.96947e+06
Q7L576	CYFIP1	cytoplasmic FMR1-interacting protein 1 [OS=Homo sapiens]	3	303688	406286	402104	448050	636858	NaN
Q96DC8	ECHDC3	Enoyl-CoA hydratase domain-containing protein 3, mitochondrial [OS=Homo sapiens]	11	131863	601926	549229	777955	767256	291261
O43242	PSMD3	26S proteasome non-ATPase regulatory subunit 3 [OS=Homo sapiens]	4	NaN	NaN	NaN	NaN	NaN	NaN
P11117	ACP2	Lysosomal acid phosphatase [OS=Homo sapiens]	8	1.94005e+07	1.93747e+07	1.42976e+07	1.29132e+07	1.93508e+07	4.47927e+06
P12931	SRC	Proto-oncogene tyrosine-protein kinase Src [OS=Homo sapiens]	14	774633	774353	767461	689415	731107	772171
Q6PHR2	ULK3	Serine/threonine-protein kinase ULK3 [OS=Homo sapiens]	9	1.19089e+06	803380	1.9343e+06	1.02367e+06	1.94254e+06	1.09967e+06
Q92504	SLC39A7	Zinc transporter SLC39A7 [OS=Homo sapiens]	3	NaN	411602	NaN	NaN	421529	411046
Q8NCC3	PLA2G15	Group XV phospholipase A2 [OS=Homo sapiens]	6	294450	NaN	NaN	426144	341591	454009
P02489	CRYAA	Alpha-crystallin A chain [OS=Homo sapiens]	18	558776	801173	419442	468069	801981	979786
P98172	EFNB1	ephrin-B1 [OS=Homo sapiens]	9	807994	693290	355382	675379	776149	430233
Q7L2H7	EIF3M	Eukaryotic translation initiation factor 3 subunit M [OS=Homo sapiens]	2	NaN	NaN	NaN	NaN	NaN	NaN
O95239	KIF4A	Chromosome-associated kinesin KIF4A [OS=Homo sapiens]	2	4.61051e+07	5.83524e+07	5.47501e+07	4.82865e+07	4.17724e+07	5.49506e+07
Q9P2T1	GMPR2	GMP reductase 2 [OS=Homo sapiens]	16	7.11459e+06	5.11584e+06	2.25548e+07	9.94346e+06	9.06091e+06	8.4492e+06
P09601	HMOX1	heme oxygenase 1 [OS=Homo sapiens]	18	4.33387e+06	1.43134e+06	1.80576e+06	5.25879e+06	1.49633e+06	1.14178e+06
P45381	ASPA	aspartoacylase [OS=Homo sapiens]	11	2.17985e+06	1.98365e+06	1.65999e+06	1.5842e+06	2.11518e+06	1.62342e+06
Q9NPR2	SEMA4B	Semaphorin-4B [OS=Homo sapiens]	6	650702	NaN	344251	336352	770553	337734
Q9NY33	DPP3	Isoform 4 of Dipeptidyl peptidase 3 [OS=Homo sapiens]	5	708301	906973	1.97172e+06	555023	2.0927e+06	1174095
Q96TA1	FAM129B	Niban-like protein 1 [OS=Homo sapiens]	5	607805	1.14191e+06	1.30378e+06	1.25802e+06	1.45094e+06	930797
Q9H3Z4	DNAJC5	DnaJ homolog subfamily C member 5 [OS=Homo sapiens]	7	2.08628e+06	4.35512e+06	2.81378e+06	2.99809e+06	3.01056e+06	3.64482e+06
P13611	VCAN	Versican core protein [OS=Homo sapiens]	2	2.14401e+06	1.84921e+06	2.02564e+06	1.75038e+06	2.00004e+06	1.74966e+06
P12235	SLC25A4	ADP/ATP translocase 1 [OS=Homo sapiens]	16	320244	447315	406959	340101	386344	530355
Q96GX9	APIP	Methylthioribulose-1-phosphate dehydratase [OS=Homo sapiens]	8	NaN	NaN	NaN	NaN	NaN	NaN
Q9UKK3	PARP4	Poly [ADP-ribose] polymerase 4 [OS=Homo sapiens]	3	1.87995e+06	1.11068e+06	1.25294e+06	1.97131e+06	2.00656e+06	1.54765e+06
Q9Y2E5	MAN2B2	Epididymis-specific alpha-mannosidase [OS=Homo sapiens]	1	251065	275055	470806	409277	274758	NaN
P35542	SAA4	Serum amyloid A-4 protein [OS=Homo sapiens]	15	2.46033e+06	2.3914e+06	2.68667e+06	1.90389e+06	2.3554e+06	2.69954e+06
Q9H6B4	CLMP	CXADR-like membrane protein [OS=Homo sapiens]	9	3.60105e+06	4.27523e+06	2.85731e+06	3.73853e+06	4.76777e+06	5140735
Q8WZA1	POMGNT1	Isoform 2 of Protein O-linked-mannose beta-1,2-N-acetylglucosaminyltransferase 1 [OS=Homo sapiens]	7	2.08697e+06	2.0167e+06	1.88267e+06	1.77049e+06	2.05837e+06	2.21935e+06
Q9NTK5	OLA1	obg-like ATPase 1 [OS=Homo sapiens]	16	1.28834e+06	1.76875e+06	1.29891e+06	1.8603e+06	1.78045e+06	1.71934e+06
P61916	NPC2	Epididymal secretory protein E1 [OS=Homo sapiens]	22	2.00971e+06	2.44296e+06	2.5215e+06	2.49332e+06	2.04919e+06	2.5958e+06
Q9HC38	GLOD4	Glyoxalase domain-containing protein 4 [OS=Homo sapiens]	18	1.49259e+06	431444	998728	963596	1.56453e+06	472394
Q7L9L4	MOB1B	mob kinase activator 1b [OS=Homo sapiens]	14	1.86623e+06	2.32065e+06	NaN	1.87036e+06	1.63304e+06	1.86673e+06
P25787	PSMA2	Proteasome subunit alpha type-2 [OS=Homo sapiens]	17	5.79959e+06	6.12191e+06	7.59095e+06	6.35084e+06	5.58217e+06	7.33357e+06
Q9NWV4	C1orf123	UPF0587 protein C1orf123 [OS=Homo sapiens]	17	964857	788865	770687	916917	713860	731670
Q9BXS4	TMEM59	Transmembrane protein 59 [OS=Homo sapiens]	6	NaN	NaN	NaN	NaN	NaN	NaN
P17174	GOT1	Aspartate aminotransferase, cytoplasmic [OS=Homo sapiens]	10	1.06215e+06	NaN	NaN	NaN	1.06163e+06	937396
Q9UBV8	PEF1	Peflin [OS=Homo sapiens]	9	1.25425e+07	1.01263e+07	1.00732e+07	1.0844e+07	1.05663e+07	8.06712e+06
Q3KQV9	UAP1L1	UDP-N-acetylhexosamine pyrophosphorylase-like protein 1 [OS=Homo sapiens]	4	518272	448130	587944	450148	559842	671120
P78369	CLDN10	Claudin-10 [OS=Homo sapiens]	9	427553	392970	378415	379769	559883	355612
Q14956	GPNMB	Transmembrane glycoprotein NMB [OS=Homo sapiens]	2	1.08612e+07	1.24348e+07	1.25578e+07	1.46484e+07	1.05185e+07	1.04826e+07
P05362	ICAM1	Intercellular adhesion molecule 1 [OS=Homo sapiens]	3	NaN	NaN	NaN	NaN	NaN	NaN
Q96P48	ARAP1	Isoform 7 of Arf-GAP with Rho-GAP domain, ANK repeat and PH domain-containing protein 1 [OS=Homo sapiens]	2	1.43092e+07	1.1315e+07	1.39387e+07	1.60149e+07	1.25499e+07	1.20171e+07
P55957	BID	BH3-interacting domain death agonist [OS=Homo sapiens]	6	NaN	NaN	NaN	NaN	NaN	NaN
P29279	CTGF	Connective tissue growth factor [OS=Homo sapiens]	13	7.72553e+06	7.66524e+06	9.17702e+06	8.27452e+06	9.51211e+06	9.44369e+06
P11940	PABPC1	Polyadenylate-binding protein 1 [OS=Homo sapiens]	3	288367	318984	410694	321913	299427	378709
Q96EY8	MMAB	Cob(I)yrinic acid a,c-diamide adenosyltransferase, mitochondrial [OS=Homo sapiens]	6	249187	209175	265088	227896	NaN	239997
Q9BYN8	MRPS26	28S ribosomal protein S26, mitochondrial [OS=Homo sapiens]	5	692453	235955	90409.6	413975	2.91745e+06	268489
Q16718	NDUFA5	NADH dehydrogenase [ubiquinone] 1 alpha subcomplex subunit 5 [OS=Homo sapiens]	8	1.62231e+06	724137	NaN	1.19104e+06	1.85997e+06	520668
Q9Y5C1	ANGPTL3	Angiopoietin-related protein 3 [OS=Homo sapiens]	5	1.30886e+06	1.0756e+06	1.22739e+06	1.00085e+06	1.11272e+06	682678
P13693	TPT1	Translationally-controlled tumor protein [OS=Homo sapiens]	6	4.99318e+06	4.0091e+06	2.16812e+06	4.5216e+06	4.69056e+06	4.15703e+06
P28062	PSMB8	Proteasome subunit beta type-8 [OS=Homo sapiens]	9	NaN	NaN	NaN	NaN	NaN	NaN
Q6P4A8	PLBD1	Phospholipase B-like 1 [OS=Homo sapiens]	4	309511	NaN	NaN	104919	367816	NaN
P36537	UGT2B10	UDP-glucuronosyltransferase 2B10 [OS=Homo sapiens]	2	5.34203e+08	6.16698e+08	5.23477e+08	4.83015e+08	5.91451e+08	5.32553e+08
P60468	SEC61B	protein transport protein Sec61 subunit beta [OS=Homo sapiens]	16	465023	380133	379381	429638	358890	435021
A0A087WSX0	IGLV5-45	immunoglobulin lambda variable 5-45 [OS=Homo sapiens]	8	1.01267e+06	1.26218e+06	1.08893e+06	1.04475e+06	921892	1.10077e+06
Q9NQA5	TRPV5	Transient receptor potential cation channel subfamily V member 5 [OS=Homo sapiens]	3	1.64711e+06	1.71741e+06	2.31935e+06	1.77087e+06	1.44923e+06	2.53836e+06
P11532	DMD	Isoform 1 of Dystrophin [OS=Homo sapiens]	1	1.81326e+07	2.03389e+07	8.85926e+06	1.49354e+07	1.47035e+07	8.50864e+06
P84085	ARF5	ADP-ribosylation factor 5 [OS=Homo sapiens]	12	2.87717e+06	3.29587e+06	3.78884e+06	3.55317e+06	3.20476e+06	3.01346e+06
Q16890	TPD52L1	Isoform 3 of Tumor protein D53 [OS=Homo sapiens]	8	225895	135776	157014	126000	162072	45562.7
Q9UJZ1	STOML2	Stomatin-like protein 2, mitochondrial [OS=Homo sapiens]	8	551421	277955	299592	506802	402340	271664
Q16881	TXNRD1	Thioredoxin reductase 1, cytoplasmic [OS=Homo sapiens]	3	1.98102e+06	2.23329e+06	1.17336e+06	1.99267e+06	2.27002e+06	1.9941e+06
Q53TS8	ALS2CR11	Isoform 4 of C2 calcium-dependent domain-containing protein 6 [OS=Homo sapiens]	3	5.48997e+06	5.20437e+06	6.6554e+06	5.53336e+06	6.6545e+06	7.46661e+06
Q13561	DCTN2	dynactin subunit 2 [OS=Homo sapiens]	10	189062	179109	258058	325049	200494	198719
Q96QE2	SLC2A13	proton myo-inositol cotransporter [OS=Homo sapiens]	4	NaN	1.08096e+06	NaN	187992	NaN	1.61531e+06
P22234	PAICS	multifunctional protein ADE2 [OS=Homo sapiens]	13	2.87126e+06	2.57454e+06	2.58252e+06	513702	2.16018e+06	2.761e+06
P17813	ENG	Endoglin [OS=Homo sapiens]	3	NaN	NaN	NaN	NaN	NaN	NaN
Q11201	ST3GAL1	CMP-N-acetylneuraminate-beta-galactosamide-alpha-2,3-sialyltransferase 1 [OS=Homo sapiens]	7	NaN	NaN	NaN	NaN	NaN	NaN
P08311	CTSG	Cathepsin G [OS=Homo sapiens]	4	139567	199657	144330	150941	144521	309437
Q13563	PKD2	polycystin-2 [OS=Homo sapiens]	2	1.24987e+06	1.32345e+06	1.2821e+06	1.35696e+06	1.20438e+06	517716
P10515	DLAT	Dihydrolipoyllysine-residue acetyltransferase component of pyruvate dehydrogenase complex, mitochondrial [OS=Homo sapiens]	4	531480	305809	422255	355270	374166	508941
O00757	FBP2	fructose-1,6-bisphosphatase isozyme 2 [OS=Homo sapiens]	6	1.51703e+06	1.73846e+06	1.92373e+06	2.89604e+06	3.87451e+06	1595235
Q9Y2A7	NCKAP1	Nck-associated protein 1 [OS=Homo sapiens]	5	1.03835e+06	1.3437e+06	1.58636e+06	1.40002e+06	1.068e+06	1.31853e+06
Q92832	NELL1	Protein kinase c-binding protein nell1 [OS=Homo sapiens]	1	634470	522407	742348	607029	539216	705268
O00410	IPO5	Importin-5 [OS=Homo sapiens]	1	NaN	339018	453880	221792	NaN	466876
Q13423	NNT	NAD(P) transhydrogenase, mitochondrial [OS=Homo sapiens]	2	NaN	133075	114562	NaN	NaN	307141
Q6B0K9	HBM	Hemoglobin subunit mu [OS=Homo sapiens]	11	5.97225e+07	5.63352e+07	7.19513e+07	5.49819e+07	5.65298e+07	78506264
P22102	GART	trifunctional purine biosynthetic protein adenosine-3 [OS=Homo sapiens]	2	418997	374402	418523	517354	235819	436445
P42768	WAS	Wiskott-Aldrich syndrome protein [OS=Homo sapiens]	3	NaN	NaN	NaN	NaN	NaN	NaN
Q9BRT3	MIEN1	migration and invasion enhancer 1 [OS=Homo sapiens]	14	NaN	NaN	NaN	NaN	NaN	NaN
P34897	SHMT2	Serine hydroxymethyltransferase, mitochondrial [OS=Homo sapiens]	6	1.86283e+06	1.34965e+06	2.53264e+06	1.97348e+06	1.92258e+06	3.16441e+06
P28068	HLA-DMB	HLA class II histocompatibility antigen, DM beta chain [OS=Homo sapiens]	8	59569.1	381212	67609.1	54612.4	353091	455565
P62333	PSMC6	26S proteasome regulatory subunit 10B [OS=Homo sapiens]	8	296990	232765	425823	315605	374738	310726
Q14353	GAMT	guanidinoacetate N-methyltransferase [OS=Homo sapiens]	6	NaN	NaN	NaN	NaN	NaN	NaN
P08709	F7	coagulation factor VII [OS=Homo sapiens]	5	129654	106297	89073.5	85976.7	87711.4	NaN
P12268	IMPDH2	inosine-5'-monophosphate dehydrogenase 2 [OS=Homo sapiens]	2	968006	819317	962499	1.05105e+06	1.21263e+06	1.12069e+06
Q9UI42	CPA4	Carboxypeptidase A4 [OS=Homo sapiens]	5	1.17591e+06	2.6906e+06	1.91162e+06	1.63358e+06	2.87493e+06	3.2716e+06
O95445	APOM	apolipoprotein M [OS=Homo sapiens]	15	4.66857e+06	4.59187e+06	4.61104e+06	4.81159e+06	4.50027e+06	4.80562e+06
Q13835	PKP1	Plakophilin-1 [OS=Homo sapiens]	9	7.04337e+06	6.33886e+06	7.89034e+06	6.97557e+06	7.06531e+06	6.70746e+06
O60512	B4GALT3	beta-1,4-galactosyltransferase 3 [OS=Homo sapiens]	10	684669	375341	354701	416193	464926	516145
Q9BZG9	LYNX1	Ly-6/neurotoxin-like protein 1 [OS=Homo sapiens]	10	NaN	NaN	NaN	NaN	NaN	NaN
Q6GTS8	PM20D1	N-fatty-acyl-amino acid synthase/hydrolase PM20D1 [OS=Homo sapiens]	6	NaN	NaN	NaN	234558	NaN	232348
Q8N4C8	MINK1	Isoform 2 of Misshapen-like kinase 1 [OS=Homo sapiens]	1	2.99634e+06	2.25118e+06	3.30503e+06	3.4347e+06	3.16546e+06	3.07224e+06
P26440	IVD	Isoform 2 of Isovaleryl-CoA dehydrogenase, mitochondrial [OS=Homo sapiens]	8	NaN	NaN	NaN	NaN	NaN	NaN
P55809	OXCT1	Succinyl-CoA:3-ketoacid coenzyme A transferase 1, mitochondrial [OS=Homo sapiens]	11	3.85114e+06	4.5527e+06	5.3137e+06	3.52597e+06	2.67854e+06	5.23168e+06
Q16543	CDC37	Hsp90 co-chaperone Cdc37 [OS=Homo sapiens]	8	651044	481117	875855	580191	1.11722e+06	NaN
P23588	EIF4B	eukaryotic translation initiation factor 4B [OS=Homo sapiens]	11	3.19721e+06	3.60467e+06	4.28492e+06	3.50313e+06	3.71207e+06	4.24035e+06
O75954	TSPAN9	tetraspanin-9 [OS=Homo sapiens]	6	NaN	NaN	NaN	NaN	NaN	NaN
O95678	KRT75	Keratin, type II cytoskeletal 75 [OS=Homo sapiens]	19	NaN	473860	533189	2.56895e+06	1.21204e+07	285939
Q8NHG7	SVIP	Small VCP/p97-interacting protein [OS=Homo sapiens]	14	NaN	1.25919e+06	NaN	NaN	1.02793e+06	1.2501e+06
Q9Y3E7	CHMP3	Charged multivesicular body protein 3 [OS=Homo sapiens]	21	4.43652e+06	5.25582e+06	3.48277e+06	4.49315e+06	4.60832e+06	2.95103e+06
A0M8Q6	IGLC7	immunoglobulin lambda constant 7 [OS=Homo sapiens]	42	1.72322e+07	1.73935e+07	1.93523e+07	1.51495e+07	1.63446e+07	1.57972e+07
Q15274	QPRT	nicotinate-nucleotide pyrophosphorylase [carboxylating] [OS=Homo sapiens]	4	824671	768191	794850	839027	910154	927212
Q8TB96	ITFG1	T-cell immunomodulatory protein [OS=Homo sapiens]	8	NaN	246739	NaN	NaN	487820	443081
Q16348	SLC15A2	Solute carrier family 15 member 2 [OS=Homo sapiens]	6	6.91601e+06	7.28329e+06	5.54647e+06	9.24436e+06	5.10886e+06	6.03923e+06
O00159	MYO1C	Unconventional myosin-Ic [OS=Homo sapiens]	4	726446	716556	808299	847441	873889	903362
A6NCE7	MAP1LC3B2	Microtubule-associated proteins 1A/1B light chain 3 beta 2 [OS=Homo sapiens]	21	1.51039e+06	1.57118e+06	1.51704e+06	1.48579e+06	1.38416e+06	1.6841e+06
Q14103	HNRNPD	heterogeneous nuclear ribonucleoprotein D0 [OS=Homo sapiens]	6	336302	356551	268562	297304	272696	534270
O94973	AP2A2	AP-2 complex subunit alpha-2 [OS=Homo sapiens]	1	471211	429929	476442	573507	362021	NaN
Q16695	HIST3H3	histone H3.1t [OS=Homo sapiens]	15	4.17883e+06	4.88979e+06	4.40755e+06	4.36939e+06	4.43148e+06	4.19358e+06
P49767	VEGFC	Vascular endothelial growth factor C [OS=Homo sapiens]	3	628464	892420	147795	552382	875134	59810.6
Q96FC7	PHYHIPL	Isoform 2 of Phytanoyl-CoA hydroxylase-interacting protein-like [OS=Homo sapiens]	7	NaN	NaN	33552.3	NaN	NaN	79303.2
Q9NRX5	SERINC1	Serine incorporator 1 [OS=Homo sapiens]	11	4.38566e+06	4.18835e+06	4.66908e+06	3.91601e+06	3.93648e+06	4.52488e+06
P62191	PSMC1	26S proteasome regulatory subunit 4 [OS=Homo sapiens]	13	1.13733e+06	1.25416e+06	1.41465e+06	1.39142e+06	1.17019e+06	1.58553e+06
P62158	CALM1	Calmodulin [OS=Homo sapiens]	22	3.75314e+06	3.33292e+06	5.3254e+06	2.62576e+06	2.44134e+06	4.37658e+06
Q9ULD0	OGDHL	Isoform 2 of 2-oxoglutarate dehydrogenase-like, mitochondrial [OS=Homo sapiens]	6	NaN	NaN	NaN	NaN	NaN	NaN
P48728	AMT	Aminomethyltransferase, mitochondrial [OS=Homo sapiens]	3	97088.6	140233	100009	135247	88830	127189
Q9BXI6	TBC1D10A	TBC1 domain family member 10A [OS=Homo sapiens]	4	232657	285184	157803	321991	190369	NaN
Q86X76	NIT1	Deaminated glutathione amidase [OS=Homo sapiens]	8	1.99181e+06	2.36377e+06	1.95548e+06	2.25572e+06	2.92788e+06	1.91562e+06
Q9NZJ7	MTCH1	Mitochondrial carrier homolog 1 [OS=Homo sapiens]	3	58434.8	139395	114310	171222	86621.5	190926
P62318	SNRPD3	small nuclear ribonucleoprotein sm d3 [OS=Homo sapiens]	8	NaN	NaN	NaN	NaN	NaN	NaN
P78527	PRKDC	DNA-dependent protein kinase catalytic subunit [OS=Homo sapiens]	0	622309	NaN	NaN	1.33032e+06	676408	1.15986e+06
P16435	POR	NADPH--cytochrome P450 reductase [OS=Homo sapiens]	3	579091	1.62364e+06	1.66787e+06	1.57582e+06	630287	895879
Q9Y4E1	FAM21C	WASH complex subunit 2C [OS=Homo sapiens]	2	5.35098e+06	4.34391e+06	4.98215e+06	5.69787e+06	4.17884e+06	4.96752e+06
O95182	NDUFA7	NADH dehydrogenase [ubiquinone] 1 alpha subcomplex subunit 7 [OS=Homo sapiens]	11	9.73382e+06	9.78942e+06	1.18155e+07	1.1034e+07	1.11074e+07	14321268
Q641Q3	METRNL	Meteorin-like protein [OS=Homo sapiens]	5	NaN	NaN	NaN	NaN	NaN	NaN
P54619	PRKAG1	5'-AMP-activated protein kinase subunit gamma-1 [OS=Homo sapiens]	3	581889	426699	569515	550850	1.10086e+06	NaN
P49720	PSMB3	proteasome subunit beta type-3 [OS=Homo sapiens]	12	3.3972e+06	3.41358e+06	2.75152e+06	3.36652e+06	3.16374e+06	2.85614e+06
O60488	ACSL4	Long-chain-fatty-acid--CoA ligase 4 [OS=Homo sapiens]	2	144729	151307	172543	189339	159341	189109
Q13347	EIF3I	Eukaryotic translation initiation factor 3 subunit I [OS=Homo sapiens]	4	NaN	NaN	NaN	116465	146820	182646
P20774	OGN	Mimecan [OS=Homo sapiens]	5	1.32375e+06	3.21779e+06	2.83885e+06	1.13901e+06	1.24154e+06	4.21285e+06
Q9BSG0	PRADC1	Protease-associated domain-containing protein 1 [OS=Homo sapiens]	5	431546	316448	231191	522687	219782	197901
P48723	HSPA13	Heat shock 70 kDa protein 13 [OS=Homo sapiens]	6	1.92445e+06	2.4595e+06	2.54162e+06	1.71558e+06	1.61364e+06	2.91944e+06
Q9BW04	SARG	Specifically androgen-regulated gene protein [OS=Homo sapiens]	7	2.00188e+06	2.38874e+06	2.15264e+06	2.75729e+06	2.36739e+06	2.88928e+06
Q04323	UBXN1	UBX domain-containing protein 1 [OS=Homo sapiens]	4	NaN	NaN	NaN	NaN	NaN	NaN
Q6P587	FAHD1	Acylpyruvase FAHD1, mitochondrial [OS=Homo sapiens]	25	4.82972e+06	5.75842e+06	6.68334e+06	3.52338e+06	4.4885e+06	3.22396e+06
P30048	PRDX3	Thioredoxin-dependent peroxide reductase, mitochondrial [OS=Homo sapiens]	10	8.96309e+06	8.9463e+06	1.05965e+07	8.95295e+06	8.02758e+06	7.51882e+06
Q96F46	IL17RA	Interleukin-17 receptor A [OS=Homo sapiens]	1	521084	475942	429354	565264	429535	NaN
Q9NZD2	GLTP	glycolipid transfer protein [OS=Homo sapiens]	13	292261	350883	356705	418670	342632	345081
O95372	LYPLA2	acyl-protein thioesterase 2 [OS=Homo sapiens]	13	1.20085e+07	1.34519e+07	3.13998e+07	2.04789e+07	1.61514e+07	1.80628e+07
Q9BZE9	ASPSCR1	tether containing UBX domain for GLUT4 [OS=Homo sapiens]	7	273133	161364	316696	163539	226196	276863
Q9H6R3	ACSS3	Acyl-CoA synthetase short-chain family member 3, mitochondrial [OS=Homo sapiens]	5	404918	347894	382840	60858.5	325494	411021
Q9NSD5	SLC6A13	Sodium- and chloride-dependent GABA transporter 2 [OS=Homo sapiens]	4	1.93418e+06	1.90241e+06	2.60161e+06	2.33663e+06	1.90772e+06	2.37266e+06
Q16363	LAMA4	Laminin subunit alpha-4 [OS=Homo sapiens]	1	83733	123873	119190	142082	40124.1	259117
O00468	AGRN	Isoform 5 of Agrin [OS=Homo sapiens]	27	NaN	NaN	NaN	838666	NaN	422324
P69892	HBG2	Hemoglobin subunit gamma-2 [OS=Homo sapiens]	60	NaN	NaN	NaN	NaN	NaN	NaN
Q9Y5L4	TIMM13	mitochondrial import inner membrane translocase subunit TIM13 [OS=Homo sapiens]	12	NaN	NaN	NaN	NaN	NaN	NaN
Q86X29	LSR	Isoform 4 of Lipolysis-stimulated lipoprotein receptor [OS=Homo sapiens]	3	2.0807e+06	2.49679e+06	2.07372e+06	2.12656e+06	2.00542e+06	3.71019e+06
O94903	PROSC	Pyridoxal phosphate homeostasis protein [OS=Homo sapiens]	14	2.32886e+06	2.07984e+06	2.43225e+06	1.97742e+06	2.23918e+06	3.60491e+06
P23396	RPS3	40S ribosomal protein S3 [OS=Homo sapiens]	12	NaN	NaN	NaN	NaN	NaN	NaN
Q8NHP8	PLBD2	Putative phospholipase B-like 2 [OS=Homo sapiens]	3	1.16925e+06	1.06927e+06	609382	972439	1.11988e+06	312917
O76082	SLC22A5	solute carrier family 22 member 5 [OS=Homo sapiens]	2	847948	NaN	NaN	NaN	798419	NaN
O14964	HGS	Hepatocyte growth factor-regulated tyrosine kinase substrate [OS=Homo sapiens]	8	2.65055e+06	3.53552e+06	2.52423e+06	3.19404e+06	3.43021e+06	5.18563e+06
P48147	PREP	prolyl endopeptidase [OS=Homo sapiens]	5	171556	247931	354891	266385	232460	322662
Q01082	SPTBN1	Isoform 2 of Spectrin beta chain, non-erythrocytic 1 [OS=Homo sapiens]	3	2.68964e+06	3.14276e+06	2.27248e+06	2.31332e+06	4.03449e+06	4.30245e+06
Q9NQX3	GPHN	Gephyrin [OS=Homo sapiens]	7	1.55378e+06	2.73461e+06	1.47653e+06	1.793e+06	1.47887e+06	2.1698e+06
P53801	PTTG1IP	pituitary tumor-transforming gene 1 protein-interacting protein [OS=Homo sapiens]	4	96691.4	352017	184256	320190	106294	429469
O00338	SULT1C2	Sulfotransferase 1C2 [OS=Homo sapiens]	13	1.95607e+06	1.74745e+06	1.35837e+06	2.21681e+06	1.83993e+06	1.33784e+06
P48740	MASP1	Isoform 4 of Mannan-binding lectin serine protease 1 [OS=Homo sapiens]	4	4.55677e+06	4.42485e+06	3.04573e+06	1.21653e+06	3.11339e+06	1.94472e+06
P49788	RARRES1	Retinoic acid receptor responder protein 1 [OS=Homo sapiens]	10	3.30935e+06	5.00738e+06	2.81295e+06	3.27816e+06	2.89942e+06	2.4111e+06
Q8TF72	SHROOM3	protein Shroom3 [OS=Homo sapiens]	1	8.67646e+06	7.28391e+06	7.90141e+06	1.07614e+07	7.74147e+06	8574712
P51665	PSMD7	26S proteasome non-ATPase regulatory subunit 7 [OS=Homo sapiens]	9	3.90386e+06	5.2327e+06	5.53802e+06	5.06155e+06	4.3836e+06	7.00457e+06
P18428	LBP	lipopolysaccharide-binding protein [OS=Homo sapiens]	5	7.43396e+06	7.13119e+06	6.83078e+06	7.3188e+06	7.08146e+06	5.0473e+06
P43490	NAMPT	nicotinamide phosphoribosyltransferase [OS=Homo sapiens]	6	2.37508e+06	1.48558e+06	2.465e+06	2.00066e+06	1.25438e+06	1.7479e+06
A0A0C4DH34	IGHV4-28	immunoglobulin heavy variable 4-28 [OS=Homo sapiens]	9	1.05832e+07	1.05538e+07	1.10806e+07	1.07314e+07	1.21538e+07	1.12412e+07
Q9H7D0	DOCK5	dedicator of cytokinesis protein 5 [OS=Homo sapiens]	0	600719	624133	521964	473953	505190	462083
P18850	ATF6	Cyclic AMP-dependent transcription factor ATF-6 alpha [OS=Homo sapiens]	7	1.41725e+06	1.68557e+06	1.24713e+06	1.31702e+06	1.48494e+06	1.34525e+06
Q14152	EIF3A	Eukaryotic translation initiation factor 3 subunit A [OS=Homo sapiens]	3	563161	486389	797122	449708	434028	893479
P11177	PDHB	Isoform 2 of Pyruvate dehydrogenase E1 component subunit beta, mitochondrial [OS=Homo sapiens]	15	1.18717e+06	502370	1.09575e+06	946136	944776	895140
Q969H8	MYDGF	Myeloid-derived growth factor [OS=Homo sapiens]	16	784904	353731	504506	295280	611725	643561
P63244	GNB2L1	Receptor of activated protein C kinase 1 [OS=Homo sapiens]	10	NaN	NaN	NaN	NaN	NaN	NaN
Q9Y3B3	TMED7	Transmembrane emp24 domain-containing protein 7 [OS=Homo sapiens]	9	215735	179825	337161	152320	746671	272554
O43155	FLRT2	Leucine-rich repeat transmembrane protein FLRT2 [OS=Homo sapiens]	3	NaN	NaN	NaN	NaN	NaN	NaN
Q9HD40	SEPSECS	Isoform 3 of O-phosphoseryl-tRNA(Sec) selenium transferase [OS=Homo sapiens]	5	249922	305149	345125	172301	254906	NaN
Q7Z7D3	VTCN1	V-set domain-containing T-cell activation inhibitor 1 [OS=Homo sapiens]	4	863001	842644	1.0143e+06	956722	957479	1.13942e+06
Q14112	NID2	Nidogen-2 [OS=Homo sapiens]	2	1.1916e+06	1.4353e+06	1.40988e+06	1.41164e+06	437588	1.45367e+06
P25789	PSMA4	Proteasome subunit alpha type-4 [OS=Homo sapiens]	12	510055	606140	658171	675353	488072	597082
Q13404	UBE2V1	Isoform 1 of Ubiquitin-conjugating enzyme E2 variant 1 [OS=Homo sapiens]	9	3.07568e+06	2.94216e+06	3.01253e+06	3.01518e+06	2.97311e+06	3.09823e+06
Q9Y4K1	AIM1	beta/gamma crystallin domain-containing protein 1 [OS=Homo sapiens]	3	3.77234e+06	5.08335e+06	4.7313e+06	8.57267e+06	6.71858e+06	6.10598e+06
Q9UIJ7	AK3	GTP:AMP phosphotransferase AK3, mitochondrial [OS=Homo sapiens]	14	412143	243360	305526	441266	536112	311215
P35580	MYH10	Isoform 4 of Myosin-10 [OS=Homo sapiens]	3	1.31478e+06	1.16652e+06	1.03255e+06	1.31287e+06	1.05704e+06	1.0056e+06
O43529	CHST10	Carbohydrate sulfotransferase 10 [OS=Homo sapiens]	6	765285	592119	632572	560143	800977	666175
Q8NCW5	APOA1BP	NAD(P)H-hydrate epimerase [OS=Homo sapiens]	3	4.57216e+07	4.9597e+07	5.3468e+07	5.058e+07	3.51069e+07	39600724
P26447	S100A4	Protein S100-A4 [OS=Homo sapiens]	17	3.69743e+06	3.75309e+06	3.86868e+06	4.28398e+06	4.77924e+06	6159110
P46109	CRKL	Crk-like protein [OS=Homo sapiens]	8	2.06455e+07	2.26271e+07	2.12721e+07	2.10704e+07	2.30426e+07	2.57001e+07
P21964	COMT	Catechol O-methyltransferase [OS=Homo sapiens]	9	2.41266e+06	2.27219e+06	1.7908e+06	1.47354e+06	2.57738e+06	2.3357e+06
O75503	CLN5	Ceroid-lipofuscinosis neuronal protein 5 [OS=Homo sapiens]	5	1.50107e+06	1.55313e+06	1.942e+06	1.58194e+06	1.29957e+06	2036367
Q9NZN3	EHD3	EH domain-containing protein 3 [OS=Homo sapiens]	13	1.55763e+06	1.3125e+06	1.84428e+06	1.19086e+06	920626	644053
Q96B97	SH3KBP1	SH3 domain-containing kinase-binding protein 1 [OS=Homo sapiens]	3	936285	853244	1.07048e+06	900193	765876	1.08143e+06
P03952	KLKB1	Plasma kallikrein [OS=Homo sapiens]	4	158362	471147	366322	164496	160702	280790
P49641	MAN2A2	Alpha-mannosidase 2x [OS=Homo sapiens]	5	802265	5.15524e+06	4.94151e+06	268521	1.04814e+06	4.1057e+06
Q8NBQ5	HSD17B11	Estradiol 17-beta-dehydrogenase 11 [OS=Homo sapiens]	3	NaN	NaN	NaN	NaN	154811	159123
Q15404	RSU1	Ras suppressor protein 1 [OS=Homo sapiens]	10	219702	754223	1.15248e+06	1.03947e+06	766322	1.13858e+06
Q96T58	SPEN	Msx2-interacting protein [OS=Homo sapiens]	1	6.18694e+06	6.80934e+06	5.12898e+06	2.96751e+07	2.83355e+07	8.04807e+06
A4FU28	CTAGE9	cTAGE family member 9 [OS=Homo sapiens]	1	857897	950840	978543	1.03189e+06	1.01076e+06	1.22e+06
P52758	HRSP12	2-iminobutanoate/2-iminopropanoate deaminase [OS=Homo sapiens]	13	366998	351433	418516	414064	NaN	355100
A4UGR9	XIRP2	Isoform 3 of Xin actin-binding repeat-containing protein 2 [OS=Homo sapiens]	1	NaN	NaN	NaN	NaN	NaN	NaN
P20908	COL5A1	Collagen alpha-1(V) chain [OS=Homo sapiens]	1	251076	NaN	NaN	244897	289630	205013
Q96PD2	DCBLD2	Isoform 2 of Discoidin, CUB and LCCL domain-containing protein 2 [OS=Homo sapiens]	2	536205	588177	705201	550441	721716	574272
Q96K21	ZFYVE19	Isoform 2 of Abscission/NoCut checkpoint regulator [OS=Homo sapiens]	11	3.05567e+06	2.33558e+06	1.21887e+06	2.94605e+06	3.04241e+06	1.05946e+06
P07093	SERPINE2	Glia-derived nexin [OS=Homo sapiens]	8	2.77549e+06	3.2856e+06	3.07057e+06	2.69753e+06	2.7375e+06	3.296e+06
Q6NUP7	PPP4R4	Serine/threonine-protein phosphatase 4 regulatory subunit 4 [OS=Homo sapiens]	1	NaN	346044	NaN	2.86165e+06	1.76058e+06	190976
P35813	PPM1A	Isoform 3 of Protein phosphatase 1A [OS=Homo sapiens]	5	NaN	NaN	NaN	NaN	NaN	NaN
Q6P179	ERAP2	Endoplasmic reticulum aminopeptidase 2 [OS=Homo sapiens]	3	626488	694311	871398	1.4804e+06	627807	1.85385e+06
Q00169	PITPNA	Phosphatidylinositol transfer protein alpha isoform [OS=Homo sapiens]	9	5.34103e+06	4.80417e+06	4.99499e+06	6.37759e+06	4.84645e+06	6.15512e+06
Q9NQE9	HINT3	Histidine triad nucleotide-binding protein 3 [OS=Homo sapiens]	14	NaN	432945	696098	NaN	NaN	2.17083e+06
P00748	F12	Coagulation factor XII [OS=Homo sapiens]	5	1.37606e+06	1.09551e+06	1.23334e+06	1.02012e+06	1.36259e+06	1.01174e+06
Q9P0L0	VAPA	vesicle-associated membrane protein-associated protein A [OS=Homo sapiens]	13	3.43551e+06	2.92264e+06	1.36221e+06	1.07957e+06	507679	1.09834e+06
P49638	TTPA	Alpha-tocopherol transfer protein [OS=Homo sapiens]	3	1.22862e+06	863436	1.61599e+06	650086	1.65367e+06	1.62809e+06
Q6N022	TENM4	Teneurin-4 [OS=Homo sapiens]	2	780644	862191	711292	739640	838723	902465
Q8NEZ4	KMT2C	Isoform 3 of Histone-lysine N-methyltransferase 2C [OS=Homo sapiens]	1	1.74924e+07	1.36487e+07	1.6188e+07	1.62026e+07	1.60064e+07	1.22767e+07
Q9Y625	GPC6	Glypican-6 [OS=Homo sapiens]	6	NaN	NaN	NaN	NaN	NaN	NaN
Q10567	AP1B1	Isoform 4 of AP-1 complex subunit beta-1 [OS=Homo sapiens]	3	1.42142e+06	1.27737e+06	1.48623e+06	1.41078e+06	1.52553e+06	539366
Q5VZK9	LRRC16A	Isoform 2 of F-actin-uncapping protein LRRC16A [OS=Homo sapiens]	2	159750	225913	196582	NaN	189154	278546
Q8ND23	LRRC16B	Capping protein, Arp2/3 and myosin-I linker protein 3 [OS=Homo sapiens]	2	2.22743e+06	4.32202e+06	1.87338e+06	3.28802e+06	3.86718e+06	1.85372e+06
P35754	GLRX	Glutaredoxin-1 [OS=Homo sapiens]	18	NaN	155524	282029	180343	NaN	NaN
P55268	LAMB2	laminin subunit beta-2 [OS=Homo sapiens]	2	593402	465105	334735	585515	445611	358951
P51809	VAMP7	vesicle-associated membrane protein 7 [OS=Homo sapiens]	10	286587	211903	415132	256973	348062	575740
O43920	NDUFS5	NADH dehydrogenase [ubiquinone] iron-sulfur protein 5 [OS=Homo sapiens]	9	546809	591894	723939	775656	316884	876405
Q8TE68	EPS8L1	Epidermal growth factor receptor kinase substrate 8-like protein 1 [OS=Homo sapiens]	8	NaN	NaN	NaN	NaN	NaN	NaN
O75531	BANF1	Barrier-to-autointegration factor [OS=Homo sapiens]	21	NaN	NaN	NaN	NaN	NaN	NaN
P61077	UBE2D3	Isoform 3 of Ubiquitin-conjugating enzyme E2 D3 [OS=Homo sapiens]	7	1.21041e+06	1.34292e+06	1.40947e+06	1.05487e+06	1.28646e+06	1.0389e+06
Q10588	BST1	ADP-ribosyl cyclase/cyclic ADP-ribose hydrolase 2 [OS=Homo sapiens]	5	4.24552e+06	4.00668e+06	1.92708e+06	4.19153e+06	4.9454e+06	1.27665e+06
Q15691	MAPRE1	Microtubule-associated protein RP/EB family member 1 [OS=Homo sapiens]	17	169491	NaN	258165	244000	203899	282823
Q2M389	KIAA1033	WASH complex subunit 4 [OS=Homo sapiens]	2	NaN	184625	NaN	156426	NaN	408000
Q9NS86	LANCL2	lanC-like protein 2 [OS=Homo sapiens]	3	595505	637844	1.01785e+06	870146	621585	984023
Q5THJ4	VPS13D	Vacuolar protein sorting-associated protein 13D [OS=Homo sapiens]	1	2.9766e+07	2.39716e+07	2.24672e+07	2.59569e+07	2.31912e+07	2.49758e+07
P22033	MUT	Methylmalonyl-CoA mutase, mitochondrial [OS=Homo sapiens]	4	789803	782251	734630	1.31795e+06	523523	547323
Q969Z4	RELT	Tumor necrosis factor receptor superfamily member 19L [OS=Homo sapiens]	3	616479	973409	780685	754244	586441	600625
Q86X10	RALGAPB	Isoform 4 of Ral GTPase-activating protein subunit beta [OS=Homo sapiens]	1	1.32331e+07	1.30549e+07	1.0696e+07	1.53328e+07	1.59592e+07	975625
Q07812	BAX	Isoform Beta of Apoptosis regulator BAX [OS=Homo sapiens]	6	249027	NaN	NaN	196289	324838	NaN
Q16204	CCDC6	coiled-coil domain-containing protein 6 [OS=Homo sapiens]	4	462256	435639	462903	488856	428739	615507
Q96CF2	CHMP4C	Charged multivesicular body protein 4c [OS=Homo sapiens]	10	NaN	NaN	NaN	NaN	NaN	NaN
Q8NHM5	KDM2B	Isoform 3 of Lysine-specific demethylase 2B [OS=Homo sapiens]	1	NaN	NaN	NaN	NaN	NaN	NaN
Q9NZM1	MYOF	Myoferlin [OS=Homo sapiens]	1	750373	710949	649602	525179	386841	NaN
Q8NFZ8	CADM4	Cell adhesion molecule 4 [OS=Homo sapiens]	4	890018	1.00937e+06	1.02428e+06	1.14322e+06	783542	1.08051e+06
Q8IV45	UNC5CL	UNC5C-like protein [OS=Homo sapiens]	2	22094.1	17958.4	NaN	NaN	24158.3	NaN
P29144	TPP2	Tripeptidyl-peptidase 2 [OS=Homo sapiens]	2	144011	328599	262560	NaN	177937	455138
Q12805	EFEMP1	Isoform 5 of EGF-containing fibulin-like extracellular matrix protein 1 [OS=Homo sapiens]	55	470818	553924	453029	442070	414552	592234
O43490	PROM1	Prominin-1 [OS=Homo sapiens]	18	874902	969474	1.07822e+06	767463	543904	1.02005e+06
P07205	PGK2	Phosphoglycerate kinase 2 [OS=Homo sapiens]	14	677360	423674	621431	683467	541411	669222
P09210	GSTA2	Glutathione S-transferase A2 [OS=Homo sapiens]	36	1.12514e+07	9.63298e+06	9.12438e+06	10130496	1.04564e+07	9525000
P0CG39	POTEJ	POTE ankyrin domain family member J [OS=Homo sapiens]	5	NaN	NaN	NaN	NaN	NaN	NaN
Q3SY84	KRT71	Keratin, type II cytoskeletal 71 [OS=Homo sapiens]	15	367592	NaN	NaN	NaN	154495	316839
Q14CN4	KRT72	Keratin, type II cytoskeletal 72 [OS=Homo sapiens]	7	912920	NaN	245035	NaN	707504	821825
P22532	SPRR2D	small proline-rich protein 2D [OS=Homo sapiens]	67	6.15217e+06	5.91234e+06	5.94559e+06	1.62754e+07	7.90281e+06	1.41668e+07
P27449	ATP6V0C	V-type proton ATPase 16 kDa proteolipid subunit [OS=Homo sapiens]	12	2.86367e+07	2.39316e+07	2.41694e+07	2.4268e+07	2.92592e+07	2.31625e+07
P28161	GSTM2	Glutathione S-transferase Mu 2 [OS=Homo sapiens]	26	504456	394942	619522	331109	432593	362388
Q9HAV0	GNB4	Guanine nucleotide-binding protein subunit beta-4 [OS=Homo sapiens]	13	1.25312e+07	1.20807e+07	1.19454e+07	1.03472e+07	1.28703e+07	13425200
A0A0C4DH31	IGHV1-18	Immunoglobulin heavy variable 1-18 [OS=Homo sapiens]	24	NaN	NaN	NaN	NaN	NaN	NaN
P68366	TUBA4A	Tubulin alpha-4A chain [OS=Homo sapiens]	11	665999	448932	543573	724930	602880	580905
P12236	SLC25A6	ADP/ATP translocase 3 [OS=Homo sapiens]	20	778364	564613	642815	551043	639433	886468
P78386	KRT85	Keratin, type II cuticular Hb5 [OS=Homo sapiens]	10	NaN	NaN	NaN	298344	1.88475e+06	NaN
Q9NPJ3	ACOT13	Acyl-coenzyme A thioesterase 13 [OS=Homo sapiens]	29	791530	344352	444556	335066	398760	1.14987e+06
Q9H008	LHPP	Phospholysine phosphohistidine inorganic pyrophosphate phosphatase [OS=Homo sapiens]	9	821335	1.66479e+06	1.06788e+06	1.39873e+06	630298	1.28754e+06
P01709		Immunoglobulin lambda variable 2-8 [OS=Homo sapiens]	18	2.58973e+06	2.49152e+06	2.41259e+06	2.62775e+06	2.93386e+06	3.13496e+06
O94925	GLS	Glutaminase kidney isoform, mitochondrial [OS=Homo sapiens]	9	NaN	NaN	NaN	NaN	NaN	NaN
Q13557	CAMK2D	Calcium/calmodulin-dependent protein kinase type II subunit delta [OS=Homo sapiens]	4	506444	489143	702606	728362	496739	488671
Q01955	COL4A3	collagen alpha-3(IV) chain [OS=Homo sapiens]	1	1.36781e+06	1.7303e+06	1.65288e+06	1.3675e+06	1.18092e+06	2.41331e+06
P55011	SLC12A2	Solute carrier family 12 member 2 [OS=Homo sapiens]	2	142827	138026	NaN	167951	134561	NaN
A0A0A0MRZ8	IGKV3D-11	immunoglobulin kappa variable 3D-11 [OS=Homo sapiens]	8	1.49453e+07	1.14329e+07	1.09408e+07	1.62472e+07	1.54884e+07	16417644
P02100	HBE1	Hemoglobin subunit epsilon [OS=Homo sapiens]	18	550932	401720	309610	458854	742867	NaN
P01112	HRAS	GTPase HRas [OS=Homo sapiens]	19	1.14393e+06	1.17692e+06	1.38093e+06	NaN	NaN	NaN
O75144	ICOSLG	ICOS ligand [OS=Homo sapiens]	3	942594	722510	671267	619536	960190	841465
P55286	CDH8	Cadherin-8 [OS=Homo sapiens]	2	244525	163936	NaN	299404	244693	NaN
Q5T4F4	ZFYVE27	Protrudin [OS=Homo sapiens]	1	6.37741e+07	4.86433e+07	7.68735e+07	8.25727e+07	4.19342e+07	64632240
Q92817	EVPL	Envoplakin [OS=Homo sapiens]	0	321471	316405	436773	238643	385249	566558
Q9NVJ2	ARL8B	ADP-ribosylation factor-like protein 8B [OS=Homo sapiens]	10	1.98707e+06	1.76293e+06	2.08124e+06	2.02888e+06	1.5221e+06	1.76285e+06
O95969	SCGB1D2	Secretoglobin family 1D member 2 [OS=Homo sapiens]	12	NaN	NaN	NaN	NaN	NaN	NaN
Q7Z7M8	B3GNT8	UDP-GlcNAc:betaGal beta-1,3-N-acetylglucosaminyltransferase 8 [OS=Homo sapiens]	3	465230	618213	416038	235679	438129	348264
O75208	COQ9	Ubiquinone biosynthesis protein COQ9, mitochondrial [OS=Homo sapiens]	3	NaN	NaN	NaN	NaN	NaN	NaN
Q9UNX4	WDR3	WD repeat-containing protein 3 [OS=Homo sapiens]	1	6.96972e+08	6.74839e+08	6.29751e+08	6.45135e+08	7.54523e+08	619814312
Q9P0S2	COX16	Cytochrome c oxidase assembly protein COX16 homolog, mitochondrial [OS=Homo sapiens]	8	1.483e+06	1.5063e+06	1.67959e+06	1.5343e+06	1.45272e+06	1.61494e+06
P35222	CTNNB1	Catenin beta-1 [OS=Homo sapiens]	3	NaN	NaN	NaN	NaN	NaN	NaN
Q86YS6	RAB43	Ras-related protein Rab-43 [OS=Homo sapiens]	14	255253	149923	201268	255686	221732	223244
P20337	RAB3B	Ras-related protein Rab-3B [OS=Homo sapiens]	12	NaN	NaN	NaN	NaN	NaN	NaN
P50225	SULT1A1	Sulfotransferase 1A1 [OS=Homo sapiens]	13	2.18442e+06	1.89778e+06	2.07663e+06	2.38613e+06	2.15851e+06	2.51036e+06
Q15758	SLC1A5	Neutral amino acid transporter B(0) [OS=Homo sapiens]	2	NaN	NaN	NaN	NaN	NaN	NaN
P12110	COL6A2	Collagen alpha-2(VI) chain [OS=Homo sapiens]	3	NaN	NaN	NaN	NaN	NaN	NaN
Q86Y82	STX12	Syntaxin-12 [OS=Homo sapiens]	3	700028	460352	655873	578072	563127	644309
O15431	SLC31A1	High affinity copper uptake protein 1 [OS=Homo sapiens]	10	NaN	NaN	NaN	NaN	NaN	NaN
Q8TBP5	FAM174A	Membrane protein FAM174A [OS=Homo sapiens]	5	671878	740812	552794	614352	621453	665245
O14817	TSPAN4	Tetraspanin-4 [OS=Homo sapiens]	8	1.95682e+06	2.4457e+06	2.64738e+06	2.3091e+06	2.39318e+06	1818106
P00740	F9	Coagulation factor IX [OS=Homo sapiens]	2	NaN	528904	327562	445964	471031	711420
P20338	RAB4A	Ras-related protein Rab-4A [OS=Homo sapiens]	10	NaN	NaN	NaN	NaN	NaN	NaN
Q6IQ22	RAB12	Ras-related protein Rab-12 [OS=Homo sapiens]	9	NaN	NaN	NaN	NaN	NaN	NaN
P09493	TPM1	Tropomyosin alpha-1 chain [OS=Homo sapiens]	15	96175.6	90987.5	48413	126024	75967.2	87841.6
Q86V85	GPR180	Integral membrane protein GPR180 [OS=Homo sapiens]	2	709210	813367	670120	839193	775187	743998
Q8IWU5	SULF2	Extracellular sulfatase Sulf-2 [OS=Homo sapiens]	1	1.03481e+06	709156	719491	605459	NaN	523460
Q96DR8	MUCL1	Mucin-like protein 1 [OS=Homo sapiens]	10	317086	181975	209081	NaN	707587	NaN
P34741	SDC2	syndecan-2 [OS=Homo sapiens]	4	726634	631032	801191	587927	1.17682e+06	817549
Q969L2	MAL2	protein MAL2 [OS=Homo sapiens]	6	1.01098e+06	1.18406e+06	1.32121e+06	1.07831e+06	1.18412e+06	1.25056e+06
P15170	GSPT1	Eukaryotic peptide chain release factor GTP-binding subunit ERF3A [OS=Homo sapiens]	4	NaN	NaN	NaN	NaN	NaN	NaN
Q96T66	NMNAT3	Nicotinamide/nicotinic acid mononucleotide adenylyltransferase 3 [OS=Homo sapiens]	3	NaN	507565	483617	NaN	465078	NaN
Q9NZJ9	NUDT4	Diphosphoinositol polyphosphate phosphohydrolase 2 [OS=Homo sapiens]	13	661406	627237	817117	740085	728002	942384
P19438	TNFRSF1A	Isoform 5 of Tumor necrosis factor receptor superfamily member 1A [OS=Homo sapiens]	7	414894	452707	564201	504438	484098	494972
O75844	ZMPSTE24	caax prenyl protease 1 homolog [OS=Homo sapiens]	3	1.31154e+06	1.02254e+06	1.21508e+06	1.03581e+06	1.00639e+06	715271
O15551	CLDN3	Claudin-3 [OS=Homo sapiens]	7	NaN	NaN	NaN	NaN	NaN	NaN
P05783	KRT18	Keratin, type I cytoskeletal 18 [OS=Homo sapiens]	7	789278	831765	848490	953683	743733	902922
P46459	NSF	Vesicle-fusing ATPase [OS=Homo sapiens]	6	922103	1.42227e+06	1.41805e+06	1.71256e+06	1.02865e+06	1.83644e+06
O00483	NDUFA4	Cytochrome c oxidase subunit NDUFA4 [OS=Homo sapiens]	12	NaN	NaN	NaN	NaN	NaN	NaN
P02792	FTL	Ferritin light chain [OS=Homo sapiens]	15	893273	828496	1.09632e+06	891102	1.15606e+06	1.00937e+06
Q15417	CNN3	Calponin-3 [OS=Homo sapiens]	3	422087	273935	NaN	355558	1.03913e+06	336470
Q13442	PDAP1	28 kDa heat- and acid-stable phosphoprotein [OS=Homo sapiens]	6	411750	441309	588371	NaN	357130	973560
P07148	FABP1	Fatty acid-binding protein, liver [OS=Homo sapiens]	8	NaN	NaN	NaN	NaN	NaN	NaN
Q02246	CNTN2	Contactin-2 [OS=Homo sapiens]	1	NaN	NaN	NaN	NaN	NaN	NaN
O43768	ENSA	alpha-endosulfine [OS=Homo sapiens]	28	446382	448911	512229	476603	390080	593582
Q8NE62	CHDH	Choline dehydrogenase, mitochondrial [OS=Homo sapiens]	4	2.28208e+06	1.94814e+06	2.06553e+06	2.13493e+06	2.1364e+06	2.2641e+06
Q5VW38	GPR107	Protein GPR107 [OS=Homo sapiens]	2	49584.1	80834.9	NaN	92918.9	71655.7	NaN
O60610	DIAPH1	Protein diaphanous homolog 1 [OS=Homo sapiens]	1	150085	187220	225317	197982	212488	343793
Q8NFU3	TSTD1	Thiosulfate sulfurtransferase/rhodanese-like domain-containing protein 1 [OS=Homo sapiens]	9	NaN	NaN	NaN	NaN	NaN	NaN
Q9H0Q0	FAM49A	Protein FAM49A [OS=Homo sapiens]	7	337602	307781	457154	328421	473782	429474
Q9H1V8	SLC6A17	Sodium-dependent neutral amino acid transporter SLC6A17 [OS=Homo sapiens]	2	677868	772242	740895	763380	847699	834755
P15954	COX7C	Cytochrome c oxidase subunit 7C, mitochondrial [OS=Homo sapiens]	30	1.46059e+06	938774	950061	1.08417e+06	1.44276e+06	1.26245e+06
Q969Z3	2021-03-02	Mitochondrial amidoxime reducing component 2 [OS=Homo sapiens]	5	1.56059e+06	1.28886e+06	1.52954e+06	1.45973e+06	1.4424e+06	1482166
P08865	RPSA	40S ribosomal protein SA [OS=Homo sapiens]	7	NaN	NaN	NaN	NaN	NaN	NaN
Q9Y6Y8	SEC23IP	SEC23-interacting protein [OS=Homo sapiens]	1	2.94633e+06	3.51806e+06	3.76609e+06	3.19134e+06	2.23226e+06	2.35784e+06
Q8TBX8	PIP4K2C	Phosphatidylinositol 5-phosphate 4-kinase type-2 gamma [OS=Homo sapiens]	5	293766	269039	186214	479282	237259	NaN
P19256	CD58	Lymphocyte function-associated antigen 3 [OS=Homo sapiens]	4	643381	756705	486185	651075	837735	506249
P48739	PITPNB	Phosphatidylinositol transfer protein beta isoform [OS=Homo sapiens]	3	NaN	NaN	NaN	NaN	NaN	NaN
P30047	GCHFR	GTP cyclohydrolase 1 feedback regulatory protein [OS=Homo sapiens]	30	NaN	NaN	NaN	NaN	NaN	NaN
P06865	HEXA	Beta-hexosaminidase subunit alpha [OS=Homo sapiens]	6	1.27612e+06	1.16297e+06	1.53448e+06	1.09628e+06	1.3654e+06	1.20368e+06
Q9NV96	TMEM30A	Cell cycle control protein 50A [OS=Homo sapiens]	12	NaN	NaN	NaN	NaN	NaN	NaN
Q9Y2R0	COA3	Cytochrome c oxidase assembly factor 3 homolog, mitochondrial [OS=Homo sapiens]	18	630151	680683	616516	726644	808297	917067
P22607	FGFR3	Isoform 2 of Fibroblast growth factor receptor 3 [OS=Homo sapiens]	5	NaN	NaN	NaN	NaN	NaN	NaN
Q93091	RNASE6	Ribonuclease K6 [OS=Homo sapiens]	7	1.22062e+06	NaN	1.05158e+06	1.43923e+06	1.36247e+06	999057
Q9UN72	PCDHA7	Protocadherin alpha-7 [OS=Homo sapiens]	4	NaN	NaN	NaN	NaN	NaN	NaN
P57088	TMEM33	Transmembrane protein 33 [OS=Homo sapiens]	4	NaN	NaN	NaN	NaN	NaN	NaN
Q8IW45	CARKD	ATP-dependent (S)-NAD(P)H-hydrate dehydratase [OS=Homo sapiens]	9	1.13313e+06	991307	NaN	1.19543e+06	1.10217e+06	962052
Q6UWY0	ARSK	Arylsulfatase K [OS=Homo sapiens]	4	955218	835106	1.37743e+06	1.54637e+06	880074	630184
P05164	MPO	Myeloperoxidase [OS=Homo sapiens]	1	312764	188100	NaN	344611	422598	NaN
P40818	USP8	ubiquitin carboxyl-terminal hydrolase 8 [OS=Homo sapiens]	1	182448	185165	202086	267975	207537	258118
Q9Y259	CHKB	Choline/ethanolamine kinase [OS=Homo sapiens]	3	159778	182040	188868	148766	150889	127266
P30740	SERPINB1	Leukocyte elastase inhibitor [OS=Homo sapiens]	9	226043	255522	381492	326093	292056	382613
P08670	VIM	Vimentin [OS=Homo sapiens]	6	NaN	NaN	NaN	NaN	NaN	NaN
Q9NSB2	KRT84	Keratin, type II cuticular Hb4 [OS=Homo sapiens]	6	NaN	NaN	NaN	NaN	NaN	8.26592e+06
Q9BQG2	NUDT12	peroxisomal NADH pyrophosphatase NUDT12 [OS=Homo sapiens]	2	100159	113029	136497	173288	182094	154188
Q13464	ROCK1	Rho-associated protein kinase 1 [OS=Homo sapiens]	2	2.52618e+06	2.32768e+06	2.28678e+06	2.48059e+06	2.21518e+06	1.64445e+06
Q96C19	EFHD2	EF-hand domain-containing protein D2 [OS=Homo sapiens]	13	NaN	NaN	NaN	NaN	NaN	NaN
Q9H7C9	AAMDC	Mth938 domain-containing protein [OS=Homo sapiens]	7	NaN	NaN	NaN	NaN	NaN	NaN
O43795	MYO1B	Unconventional myosin-Ib [OS=Homo sapiens]	1	NaN	NaN	194029	NaN	189259	351070
P61163	ACTR1A	Alpha-centractin [OS=Homo sapiens]	2	355159	311249	348521	167103	314959	261947
Q9Y2T3	GDA	guanine deaminase [OS=Homo sapiens]	3	NaN	NaN	NaN	NaN	NaN	NaN
O75347	TBCA	Tubulin-specific chaperone A [OS=Homo sapiens]	8	NaN	NaN	NaN	NaN	NaN	NaN
P38571	LIPA	lysosomal acid lipase/cholesteryl ester hydrolase [OS=Homo sapiens]	3	424477	525398	388609	259058	592115	412484
P13726	F3	tissue factor [OS=Homo sapiens]	4	NaN	NaN	NaN	NaN	NaN	NaN
P46782	RPS5	40S ribosomal protein S5 [OS=Homo sapiens]	7	NaN	NaN	731920	636732	661010	NaN
B1AK53	ESPN	espin [OS=Homo sapiens]	2	471943	436208	219157	463689	437316	106951
Q13636	RAB31	ras-related protein rab-31 [OS=Homo sapiens]	6	204271	NaN	NaN	NaN	345977	188437
P07203	GPX1	Glutathione peroxidase 1 [OS=Homo sapiens]	18	1.79331e+06	1.11097e+06	1.82144e+06	1.64935e+06	1.68155e+06	911348
Q8N6T3	ARFGAP1	ADP-ribosylation factor GTPase-activating protein 1 [OS=Homo sapiens]	3	200907	261185	201397	172400	364861	305710
O60635	TSPAN1	Tetraspanin-1 [OS=Homo sapiens]	3	1.63115e+06	1.71885e+06	2.04631e+06	1.67721e+06	1.87385e+06	1.97865e+06
Q9H2G2	SLK	STE20-like serine/threonine-protein kinase [OS=Homo sapiens]	2	1.5339e+06	667872	897749	933194	966807	1.18854e+06
Q9Y5U8	MPC1	Mitochondrial pyruvate carrier 1 [OS=Homo sapiens]	7	788382	884122	859131	921674	791203	942708
P07738	BPGM	Bisphosphoglycerate mutase [OS=Homo sapiens]	4	NaN	NaN	NaN	NaN	NaN	NaN
P60903	S100A10	Protein S100-A10 [OS=Homo sapiens]	18	2.16203e+06	2.10167e+06	1.79693e+06	2.33614e+06	1.86656e+06	1.43666e+06
O75915	ARL6IP5	PRA1 family protein 3 [OS=Homo sapiens]	7	1.16391e+06	1.07094e+06	1.0885e+06	1.24532e+06	1.11291e+06	1.05512e+06
Q8TE77	SSH3	Protein phosphatase Slingshot homolog 3 [OS=Homo sapiens]	2	NaN	NaN	589931	761571	691079	565706
Q7L5Y1	ENOSF1	Mitochondrial enolase superfamily member 1 [OS=Homo sapiens]	2	NaN	NaN	NaN	NaN	NaN	NaN
O15212	PFDN6	Prefoldin subunit 6 [OS=Homo sapiens]	5	NaN	NaN	NaN	NaN	NaN	NaN
Q9Y5Y6	ST14	suppressor of tumorigenicity 14 protein [OS=Homo sapiens]	1	786719	776638	486636	752555	594247	NaN
O00337	SLC28A1	Sodium/nucleoside cotransporter 1 [OS=Homo sapiens]	1	NaN	NaN	NaN	NaN	NaN	NaN
Q9Y678	COPG1	Coatomer subunit gamma-1 [OS=Homo sapiens]	2	NaN	NaN	NaN	NaN	NaN	NaN
Q9H0T7	RAB17	Ras-related protein Rab-17 [OS=Homo sapiens]	9	445647	515670	477311	534256	316228	513935
P62714	PPP2CB	serine/threonine-protein phosphatase 2A catalytic subunit beta isoform [OS=Homo sapiens]	3	463176	330876	458891	NaN	339516	NaN
Q9P2P1	NYNRIN	Protein NYNRIN [OS=Homo sapiens]	1	7.59474e+06	8.97574e+06	7.42763e+06	7.62003e+06	8.29919e+06	8.04724e+06
P04233	CD74	HLA class II histocompatibility antigen gamma chain [OS=Homo sapiens]	3	NaN	NaN	NaN	NaN	NaN	NaN
Q16864	ATP6V1F	V-type proton ATPase subunit F [OS=Homo sapiens]	8	NaN	NaN	NaN	NaN	NaN	NaN
P50914	RPL14	60S ribosomal protein L14 [OS=Homo sapiens]	11	NaN	NaN	NaN	NaN	NaN	NaN
O14828	SCAMP3	Secretory carrier-associated membrane protein 3 [OS=Homo sapiens]	7	80022.3	69827.5	NaN	100053	NaN	NaN
Q9Y6N5	SQRDL	Sulfide:quinone oxidoreductase, mitochondrial [OS=Homo sapiens]	5	NaN	NaN	NaN	NaN	NaN	NaN
Q15435	PPP1R7	Protein phosphatase 1 regulatory subunit 7 [OS=Homo sapiens]	8	424667	388034	236466	439202	371683	403029
O43830	ZNF73	zinc finger protein 73 [OS=Homo sapiens]	4	NaN	NaN	NaN	NaN	NaN	NaN
P15529	CD46	Isoform B of Membrane cofactor protein [OS=Homo sapiens]	8	NaN	NaN	NaN	NaN	NaN	NaN
O95299	NDUFA10	NADH dehydrogenase [ubiquinone] 1 alpha subcomplex subunit 10, mitochondrial [OS=Homo sapiens]	5	NaN	NaN	NaN	NaN	NaN	NaN
P17050	NAGA	alpha-N-acetylgalactosaminidase [OS=Homo sapiens]	3	333535	331253	331907	374664	470221	274216
P14406	COX7A2	Cytochrome c oxidase subunit 7A2, mitochondrial [OS=Homo sapiens]	12	436480	535961	580373	392090	390151	481903
P40763	STAT3	Signal transducer and activator of transcription 3 [OS=Homo sapiens]	2	481733	574520	318905	459293	334183	NaN
O43676	NDUFB3	NADH dehydrogenase [ubiquinone] 1 beta subcomplex subunit 3 [OS=Homo sapiens]	11	2.2632e+06	469958	527887	NaN	1.39675e+06	449034
Q6P996	PDXDC1	Pyridoxal-dependent decarboxylase domain-containing protein 1 [OS=Homo sapiens]	2	126212	110048	NaN	149963	104629	NaN
Q96EU7	C1GALT1C1	C1GALT1-specific chaperone 1 [OS=Homo sapiens]	3	893595	700071	848976	619606	821142	885812
Q9HBL7	PLGRKT	Plasminogen receptor (KT) [OS=Homo sapiens]	7	NaN	NaN	NaN	NaN	NaN	NaN
Q14624	ITIH4	Isoform 2 of Inter-alpha-trypsin inhibitor heavy chain H4 [OS=Homo sapiens]	21	NaN	NaN	NaN	NaN	NaN	NaN
P10636	MAPT	Microtubule-associated protein tau [OS=Homo sapiens]	4	NaN	NaN	NaN	NaN	NaN	NaN
Q6UX53	METTL7B	Methyltransferase-like protein 7B [OS=Homo sapiens]	2	608062	705722	962276	950806	677142	1.22425e+06
Q6ZV73	FGD6	FYVE, RhoGEF and PH domain-containing protein 6 [OS=Homo sapiens]	1	569298	463356	587391	819890	511492	449205
Q6PI48	DARS2	Aspartate--tRNA ligase, mitochondrial [OS=Homo sapiens]	2	NaN	NaN	NaN	NaN	NaN	NaN
P51159	RAB27A	Ras-related protein Rab-27A [OS=Homo sapiens]	10	3.95859e+06	3.77962e+06	3.87597e+06	4.16344e+06	4.43698e+06	4.13912e+06
Q9BX63	BRIP1	Fanconi anemia group J protein [OS=Homo sapiens]	1	309920	337098	341987	387105	545132	471289
P27361	MAPK3	mitogen-activated protein kinase 3 [OS=Homo sapiens]	5	NaN	NaN	NaN	NaN	NaN	NaN
A1IGU5	ARHGEF37	Rho guanine nucleotide exchange factor 37 [OS=Homo sapiens]	1	1.19286e+06	1.0355e+06	988482	1.01015e+06	987297	1353908
Q9UKB3	DNAJC12	DnaJ homolog subfamily C member 12 [OS=Homo sapiens]	4	825584	780694	770798	738117	1.05306e+06	739923
Q93084	ATP2A3	Sarcoplasmic/endoplasmic reticulum calcium atpase 3 [OS=Homo sapiens]	3	NaN	NaN	NaN	NaN	NaN	NaN
P12694	BCKDHA	2-oxoisovalerate dehydrogenase subunit alpha, mitochondrial [OS=Homo sapiens]	4	NaN	NaN	NaN	NaN	NaN	NaN
Q8TE58	ADAMTS15	A disintegrin and metalloproteinase with thrombospondin motifs 15 [OS=Homo sapiens]	3	540622	743735	625767	418984	625180	884231
O00214	LGALS8	Galectin-8 [OS=Homo sapiens]	3	343113	290742	328196	242645	241891	340487
O60784	TOM1	Target of Myb protein 1 [OS=Homo sapiens]	5	NaN	302325	738277	737268	423597	314079
P41567	EIF1	eukaryotic translation initiation factor 1 [OS=Homo sapiens]	12	NaN	417267	NaN	NaN	NaN	NaN
P51452	DUSP3	dual specificity protein phosphatase 3 [OS=Homo sapiens]	14	398938	308746	663843	335096	415354	262671
Q9BXJ8	TMEM120A	Transmembrane protein 120A [OS=Homo sapiens]	3	NaN	NaN	NaN	NaN	NaN	NaN
O95433	AHSA1	activator of 90 kDa heat shock protein ATPase homolog 1 [OS=Homo sapiens]	3	NaN	NaN	NaN	NaN	NaN	NaN
C9J7I0	UMAD1	UBAP1-MVB12-associated (UMA)-domain containing protein 1 [OS=Homo sapiens]	14	509450	436698	484490	339286	550034	892059
P58107	EPPK1	epiplakin [OS=Homo sapiens]	2	547355	53381.7	69636	90889.8	975045	79102.7
Q8WY91	THAP4	THAP domain-containing protein 4 [OS=Homo sapiens]	2	NaN	NaN	NaN	NaN	NaN	NaN
P14927	UQCRB	Cytochrome b-c1 complex subunit 7 [OS=Homo sapiens]	23	416065	551915	728457	634968	628850	504747
P55036	PSMD4	26S proteasome non-ATPase regulatory subunit 4 [OS=Homo sapiens]	9	NaN	NaN	NaN	NaN	NaN	NaN
P80511	S100A12	Protein S100-A12 [OS=Homo sapiens]	9	NaN	NaN	NaN	NaN	NaN	NaN
Q8WWC4	C2orf47	m-AAA protease-interacting protein 1, mitochondrial [OS=Homo sapiens]	4	5.59317e+06	3.43678e+06	3.58828e+06	5.11604e+06	6.31263e+06	9189027
Q9Y577	TRIM17	E3 ubiquitin-protein ligase TRIM17 [OS=Homo sapiens]	3	2.10779e+06	2.25756e+06	2.12467e+06	1.67462e+06	2.33228e+06	2156406
P51993	FUT6	alpha-(1,3)-fucosyltransferase 6 [OS=Homo sapiens]	5	847839	685952	624808	742711	427054	598900
O00217	NDUFS8	NADH dehydrogenase [ubiquinone] iron-sulfur protein 8, mitochondrial [OS=Homo sapiens]	10	595041	736653	821911	949871	732074	743908
Q99999	GAL3ST1	Galactosylceramide sulfotransferase [OS=Homo sapiens]	4	941322	951633	1.03204e+06	505540	1.07674e+06	1.08563e+06
O94766	B3GAT3	Galactosylgalactosylxylosylprotein 3-beta-glucuronosyltransferase 3 [OS=Homo sapiens]	3	NaN	NaN	NaN	NaN	NaN	NaN
P16562	CRISP2	Cysteine-rich secretory protein 2 [OS=Homo sapiens]	5	NaN	NaN	83876.5	72595.7	NaN	88172.4
Q9GZP4	PITHD1	PITH domain-containing protein 1 [OS=Homo sapiens]	6	138346	NaN	NaN	145015	NaN	282697
Q12768	KIAA0196	WASH complex subunit 5 [OS=Homo sapiens]	1	NaN	NaN	NaN	NaN	NaN	NaN
P34949	MPI	mannose-6-phosphate isomerase [OS=Homo sapiens]	3	NaN	453040	438242	NaN	NaN	516983
P01817		immunoglobulin heavy variable 2-5 [OS=Homo sapiens]	6	3.07956e+06	3.30943e+06	3.31825e+06	3.21262e+06	2.96956e+06	3.77481e+06
Q8WZA9	IRGQ	Immunity-related GTPase family Q protein [OS=Homo sapiens]	2	NaN	261279	NaN	NaN	381806	380436
P00492	HPRT1	Hypoxanthine-guanine phosphoribosyltransferase [OS=Homo sapiens]	11	NaN	NaN	NaN	NaN	NaN	NaN
P21549	AGXT	Serine--pyruvate aminotransferase [OS=Homo sapiens]	3	NaN	NaN	NaN	NaN	NaN	NaN
Q99523	SORT1	Sortilin [OS=Homo sapiens]	1	NaN	NaN	NaN	NaN	NaN	NaN
Q15233	NONO	Non-POU domain-containing octamer-binding protein [OS=Homo sapiens]	3	NaN	112372	120045	91918.7	NaN	206214
O00194	RAB27B	ras-related protein rab-27b [OS=Homo sapiens]	5	NaN	NaN	NaN	NaN	NaN	NaN
Q6NUK1	SLC25A24	Calcium-binding mitochondrial carrier protein SCaMC-1 [OS=Homo sapiens]	4	292650	320651	283762	301562	313603	415027
P55061	TMBIM6	Bax inhibitor 1 [OS=Homo sapiens]	4	NaN	NaN	NaN	NaN	NaN	NaN
P53355	DAPK1	death-associated protein kinase 1 [OS=Homo sapiens]	1	NaN	NaN	NaN	NaN	NaN	NaN
Q6EEV6	SUMO4	small ubiquitin-related modifier 4 [OS=Homo sapiens]	13	NaN	NaN	NaN	NaN	NaN	NaN
O95825	CRYZL1	Quinone oxidoreductase-like protein 1 [OS=Homo sapiens]	6	NaN	NaN	NaN	NaN	NaN	NaN
O94979	SEC31A	Protein transport protein Sec31A [OS=Homo sapiens]	1	NaN	NaN	NaN	NaN	NaN	NaN
Q53SF7	COBLL1	Cordon-bleu protein-like 1 [OS=Homo sapiens]	1	69605.1	55319.5	44065.7	127984	63401.6	48326.6
Q8TDH9	BLOC1S5	Biogenesis of lysosome-related organelles complex 1 subunit 5 [OS=Homo sapiens]	5	NaN	NaN	NaN	NaN	NaN	NaN
Q9NR09	BIRC6	Baculoviral IAP repeat-containing protein 6 [OS=Homo sapiens]	0	NaN	180441	184811	145769	NaN	917794
P61313	RPL15	60S ribosomal protein L15 [OS=Homo sapiens]	7	NaN	NaN	NaN	NaN	NaN	NaN
Q9Y6B6	SAR1B	GTP-binding protein SAR1b [OS=Homo sapiens]	10	784483	NaN	874593	1.12249e+06	1.14017e+06	1.08083e+06
P26639	TARS	Threonine--tRNA ligase, cytoplasmic [OS=Homo sapiens]	1	237695	375306	243602	326244	245103	407570
Q9Y624	F11R	Junctional adhesion molecule A [OS=Homo sapiens]	3	NaN	NaN	NaN	NaN	NaN	NaN
O43399	TPD52L2	Tumor protein D54 [OS=Homo sapiens]	4	NaN	NaN	NaN	NaN	NaN	NaN
Q9UBX3	SLC25A10	Mitochondrial dicarboxylate carrier [OS=Homo sapiens]	4	NaN	NaN	NaN	NaN	NaN	NaN
Q6P9B6	TLDC1	TLD domain-containing protein 1 [OS=Homo sapiens]	4	NaN	NaN	NaN	NaN	NaN	NaN
Q9Y2K3	MYH15	Myosin-15 [OS=Homo sapiens]	1	114395	NaN	NaN	NaN	521328	NaN
O94804	STK10	Serine/threonine-protein kinase 10 [OS=Homo sapiens]	1	NaN	66104.2	NaN	83585.8	60308.9	NaN
Q6E0U4	DMKN	Dermokine [OS=Homo sapiens]	2	NaN	386702	466253	452448	390594	233506
Q9BZG1	RAB34	Ras-related protein Rab-34 [OS=Homo sapiens]	7	84967.7	52426.8	NaN	109502	70523	NaN
P06280	GLA	alpha-galactosidase A [OS=Homo sapiens]	2	365166	274489	206409	190960	376876	170300
P02458	COL2A1	Isoform 1 of Collagen alpha-1(II) chain [OS=Homo sapiens]	1	473774	486431	556312	539192	527391	562370
O43240	KLK10	Kallikrein-10 [OS=Homo sapiens]	7	NaN	NaN	NaN	NaN	NaN	NaN
Q5T0D9	TPRG1L	Tumor protein p63-regulated gene 1-like protein [OS=Homo sapiens]	4	NaN	NaN	NaN	NaN	NaN	NaN
Q96S37	SLC22A12	Solute carrier family 22 member 12 [OS=Homo sapiens]	4	593489	566603	706314	615250	590095	631738
P23246	SFPQ	splicing factor, proline- and glutamine-rich [OS=Homo sapiens]	2	178387	206818	162022	NaN	179755	348486
Q8N3R9	MPP5	MAGUK p55 subfamily member 5 [OS=Homo sapiens]	3	272358	240164	238782	46293.7	23694.8	409401
Q9Y5E4	PCDHB5	Protocadherin beta-5 [OS=Homo sapiens]	4	333168	133682	NaN	NaN	410111	118824
Q8WWI5	SLC44A1	choline transporter-like protein 1 [OS=Homo sapiens]	2	NaN	NaN	NaN	NaN	NaN	NaN
Q9HCH5	SYTL2	Synaptotagmin-like protein 2 [OS=Homo sapiens]	1	NaN	NaN	NaN	NaN	NaN	NaN
O60658	PDE8A	High affinity cAMP-specific and IBMX-insensitive 3',5'-cyclic phosphodiesterase 8A [OS=Homo sapiens]	6	2.00946e+06	322479	671899	1.10694e+06	2.50766e+06	668156
Q9ULA0	DNPEP	Aspartyl aminopeptidase [OS=Homo sapiens]	4	319955	261330	483709	403161	352828	386145
Q8WW59	SPRYD4	SPRY domain-containing protein 4 [OS=Homo sapiens]	5	NaN	NaN	NaN	NaN	NaN	NaN
P15169	CPN1	Carboxypeptidase N catalytic chain [OS=Homo sapiens]	2	NaN	NaN	NaN	NaN	NaN	NaN
P24311	COX7B	Cytochrome c oxidase subunit 7B, mitochondrial [OS=Homo sapiens]	10	242559	352382	301556	283837	439199	442527
Q99729	HNRNPAB	Isoform 2 of Heterogeneous nuclear ribonucleoprotein A/B [OS=Homo sapiens]	4	NaN	NaN	NaN	NaN	NaN	NaN
O14936	CASK	peripheral plasma membrane protein CASK [OS=Homo sapiens]	1	952992	1.09232e+06	986750	716991	686396	713599
P24666	ACP1	Low molecular weight phosphotyrosine protein phosphatase [OS=Homo sapiens]	7	819675	623200	874296	812482	775779	852949
Q9HAB8	PPCS	phosphopantothenate--cysteine ligase [OS=Homo sapiens]	4	NaN	NaN	NaN	NaN	NaN	NaN
P06748	NPM1	Nucleophosmin [OS=Homo sapiens]	3	NaN	NaN	NaN	NaN	NaN	NaN
P17540	CKMT2	Creatine kinase S-type, mitochondrial [OS=Homo sapiens]	2	71571.1	NaN	NaN	37910.8	139552	63497.6
P49281	SLC11A2	Isoform 3 of Natural resistance-associated macrophage protein 2 [OS=Homo sapiens]	2	NaN	NaN	NaN	NaN	NaN	NaN
Q69YW2	C1orf95	protein stum homolog [OS=Homo sapiens]	9	NaN	NaN	NaN	NaN	NaN	NaN
O43396	TXNL1	Thioredoxin-like protein 1 [OS=Homo sapiens]	4	NaN	NaN	NaN	NaN	NaN	NaN
P29373	CRABP2	Cellular retinoic acid-binding protein 2 [OS=Homo sapiens]	7	NaN	NaN	NaN	NaN	NaN	NaN
P13727	PRG2	Bone marrow proteoglycan [OS=Homo sapiens]	9	816731	795491	661655	807122	763450	669710
Q5TGZ0	MINOS1	MICOS complex subunit Mic10 [OS=Homo sapiens]	10	NaN	NaN	NaN	NaN	NaN	NaN
Q9BX68	HINT2	Histidine triad nucleotide-binding protein 2, mitochondrial [OS=Homo sapiens]	10	578103	412541	420707	399151	475325	NaN
Q8N1G4	LRRC47	Leucine-rich repeat-containing protein 47 [OS=Homo sapiens]	2	NaN	NaN	NaN	NaN	NaN	NaN
P62906	RPL10A	60S ribosomal protein L10A [OS=Homo sapiens]	7	1.30206e+06	1.47532e+06	1.47923e+06	1.39828e+06	1.40704e+06	2.25057e+06
P52790	HK3	Hexokinase-3 [OS=Homo sapiens]	4	NaN	NaN	NaN	NaN	NaN	NaN
P35221	CTNNA1	Catenin alpha-1 [OS=Homo sapiens]	4	147559	169977	NaN	223612	157908	NaN
P08034	GJB1	Gap junction beta-1 protein [OS=Homo sapiens]	4	NaN	NaN	NaN	NaN	NaN	NaN
Q96MR6	CFAP57	cilia- and flagella-associated protein 57 [OS=Homo sapiens]	1	NaN	NaN	NaN	NaN	NaN	NaN
Q96J84	KIRREL	Kin of IRRE-like protein 1 [OS=Homo sapiens]	2	406554	332203	411512	465148	337519	635473
Q9HAP6	LIN7B	protein lin-7 homolog B [OS=Homo sapiens]	5	NaN	NaN	NaN	NaN	NaN	NaN
P17655	CAPN2	Calpain-2 catalytic subunit [OS=Homo sapiens]	3	NaN	NaN	NaN	NaN	NaN	NaN
P56199	ITGA1	Integrin alpha-1 [OS=Homo sapiens]	1	NaN	NaN	NaN	NaN	NaN	NaN
Q9NVE7	PANK4	pantothenate kinase 4 [OS=Homo sapiens]	1	NaN	NaN	NaN	NaN	NaN	NaN
Q9H813	TMEM206	Transmembrane protein 206 [OS=Homo sapiens]	4	NaN	NaN	NaN	NaN	NaN	NaN
[truncated: 454 more rows]

## Sheet: After Bioinformatics Analysis
Supplementary Data 1. After Bioinformatics Analysis: All quantified urinary EV proteins with their coefficient of variations (CVs) after bioinformatics analysis. The proteins were ranked from the highest to the lowest CVs.
Accession	Gene name	Abundances (Normalized): Urine1	Abundances (Normalized): Urine2	Abundances (Normalized): Urine3	Abundances (Normalized): Urine4	Abundances (Normalized): Urine5	Abundances (Normalized): Urine6	Mean	Standard deviation	Coefficient of variation (%)	Number
P05814	CSN2	23.7091	21.6534	15.2467	19.0486	16.8949	18.5214	19.179	3.09109	16.117	1
Q9Y4X3	CCL27	21.5888	24.5483	25.013	22.2541	17.465	24.8703	22.6232	2.90792	12.8537	2
O95678	KRT75	16.6978	18.8541	19.0243	21.2927	23.5309	18.1253	19.5875	2.4414	12.464	3
A6ND91	ASPDH	15.0253	15.8285	18.6716	19.4611	19.2243	20.2884	18.0832	2.1375	11.8203	4
Q9Y265	RUVBL1	15.6577	16.4128	14.5932	16.789	15.8985	12.0129	15.2273	1.74439	11.4557	5
A0A075B6I4	IGLV10-54	19.9924	16.7201	17.47	17.405	21.097	16.5019	18.1977	1.88912	10.3811	6
P58107	EPPK1	19.0621	15.7041	16.0875	16.4718	19.8951	16.2714	17.2487	1.76549	10.2355	7
P31153	MAT2A	20.8678	21.1778	20.004	21.1061	21.299	16.1013	20.0927	2.00995	10.0034	8
P01834	IGKC	19.6609	17.2998	22.4666	18.0501	18.4845	17.8271	18.9648	1.8911	9.97163	9
Q8NHU6	TDRD7	20.7432	20.6991	20.9557	20.9135	15.9494	20.6077	19.9781	1.97803	9.901	10
Q8N3R9	MPP5	18.0551	17.8737	17.8653	15.4985	14.5323	18.6432	17.078	1.65124	9.66878	11
Q96C23	GALM	22.4471	26.3636	26.4616	21.9272	21.9076	21.9748	23.5137	2.25453	9.58816	12
Q96M91	CFAP53	24.8023	21.9868	20.7891	22.8095	26.2266	20.8937	22.918	2.19119	9.56099	13
Q9NX63	CHCHD3	15.3255	18.0367	18.7389	18.8192	16.3038	19.6874	17.8186	1.66723	9.35671	14
P15104	GLUL	20.0562	19.599	19.3199	20.9254	20.616	15.9638	19.4134	1.79382	9.24011	15
O43676	NDUFB3	21.1099	18.8422	19.0099	16.0818	20.4136	18.7765	19.039	1.73388	9.10702	16
Q9BYN8	MRPS26	19.4014	17.8482	16.4642	18.6592	21.4763	18.0345	18.6473	1.69422	9.08564	17
Q9Y263	PLAA	22.5133	22.5495	22.4936	22.4645	21.9905	17.8322	21.6406	1.87725	8.67466	18
P28068	HLA-DMB	15.8623	18.5402	16.0449	15.7369	18.4297	18.7973	17.2352	1.49107	8.65131	19
P49767	VEGFC	19.2615	19.7674	17.1732	19.0753	19.7391	15.8681	18.4808	1.59608	8.63645	20
P49641	MAN2A2	19.6137	22.2976	22.2365	18.0347	19.9994	21.9692	20.6919	1.7492	8.45357	21
O15126	SCAMP1	21.7106	21.5836	18.5055	21.65	18.0516	21.4616	20.4938	1.7239	8.41181	22
Q9NSB4	KRT82	19.6729	20.0165	19.7361	19.8702	24.1109	20.3721	20.6298	1.72347	8.35426	23
Q8IWU5	SULF2	19.9809	19.4357	19.4566	19.2077	15.7324	18.9977	18.8019	1.53916	8.18622	24
Q9Y5Y6	ST14	19.5855	19.5669	18.8925	19.5214	19.1807	15.6593	18.7344	1.53083	8.17122	25
O76013	KRT36	18.4314	19.056	20.14	20.0037	23.1486	20.1752	20.1592	1.62257	8.04881	26
Q02083	NAAA	19.9746	20.0531	19.9155	19.9676	19.8242	16.1957	19.3218	1.53333	7.93577	27
P28676	GCA	20.1398	21.0518	21.2002	20.0012	16.9878	20.9934	20.0624	1.58763	7.9135	28
Q9UBX5	FBLN5	20.031	23.4526	23.5173	20.4713	20.5277	23.4977	21.9163	1.73176	7.90172	29
Q9HCY8	S100A14	23.7447	20.315	23.6641	21.0497	20.3669	23.6825	22.1371	1.72861	7.80863	30
O00461	GOLIM4	21.7232	21.9174	21.9311	26.0814	21.5861	21.837	22.5127	1.75311	7.78719	31
P08493	MGP	20.0885	19.2129	19.8314	19.6419	16.256	19.6932	19.1206	1.43221	7.49037	32
P15151	PVR	20.9498	20.2286	19.3095	20.4285	21.2064	17.1775	19.8834	1.48019	7.44433	33
P80303	NUCB2	18.3555	18.3422	16.3353	18.6562	15.4524	17.71	17.4753	1.29361	7.40254	34
P36405	ARL3	21.6711	21.4135	18.383	18.8249	21.7091	21.2283	20.5383	1.51506	7.37673	35
P21291	CSRP1	17.9334	19.2611	18.5451	18.4658	15.7252	19.4111	18.2236	1.33975	7.35173	36
Q9Y570	PPME1	17.7395	21.2982	20.7789	18.7958	21.1583	19.2572	19.838	1.45519	7.33538	37
Q6X4U4	SOSTDC1	21.9507	21.1389	18.6034	21.422	22.3255	19.1961	20.7728	1.51961	7.31539	38
Q8TER0	SNED1	19.0775	16.4105	19.9466	19.1426	19.1948	20.3319	19.0173	1.37391	7.22451	39
Q96Q11	TRNT1	14.9687	15.3041	15.1084	16.1064	17.9745	15.6463	15.8514	1.11764	7.05077	40
Q15375	EPHA7	18.5972	18.3531	21.0607	20.9039	21.0075	18.4234	19.7243	1.39045	7.04942	41
Q9NPR2	SEMA4B	19.3116	15.91	18.3931	18.3596	19.5555	18.3655	18.3159	1.29049	7.04572	42
Q13769	THOC5	20.464	20.5848	20.5759	17.1009	20.5706	20.5229	19.9698	1.40623	7.04178	43
Q7L9L4	MOB1B	20.8317	21.1461	17.3895	20.8349	20.6391	20.8321	20.2789	1.42484	7.02622	44
Q8WVH0	CPLX3	21.7567	22.0062	21.0928	21.6086	21.6653	18.093	21.0371	1.47302	7.00202	45
Q8IZ21	PHACTR4	21.2197	18.1528	19.1613	20.9187	19.1784	18.0159	19.4411	1.35534	6.97149	46
Q6UB99	ANKRD11	25.7379	25.4809	25.1093	25.4898	25.6881	21.3251	24.8052	1.7192	6.93079	47
Q5VWZ2	LYPLAL1	18.6888	18.4967	18.8969	21.2253	18.799	21.4101	19.5861	1.34913	6.88818	48
Q9P2E9	RRBP1	18.0864	19.4986	16.6614	19.7945	19.6245	17.8006	18.5777	1.26032	6.78406	49
Q86X10	RALGAPB	23.6576	23.6381	23.3506	23.8701	23.9279	19.896	23.0567	1.56182	6.7738	50
A0A075B6I9	IGLV7-46	19.4025	20.8264	21.8764	20.2559	18.2307	21.5663	20.3597	1.37357	6.74651	51
Q9HB63	NTN4	15.951	18.3728	18.6106	17.6733	17.5475	19.5131	17.9447	1.20772	6.73026	52
P07477	PRSS1	28.411	26.5839	24.9944	27.4667	29.1843	24.7119	26.892	1.80782	6.72251	53
Q9H2U2	PPA2	19.5165	19.4855	22.0392	22.3614	19.7418	21.971	20.8526	1.40166	6.72175	54
Q93091	RNASE6	20.2192	17.0059	20.0041	20.4569	20.3778	19.9302	19.6657	1.31895	6.70687	55
P47710	CSN1S1	23.5096	21.9229	21.109	20.0711	19.7607	20.3094	21.1138	1.41136	6.68455	56
P49327	FASN	18.9987	19.0819	16.8089	17.9196	19.363	20.4393	18.7686	1.25355	6.67898	57
Q12923	PTPN13	16.1691	15.6623	14.2431	16.9321	16.4409	17.1242	16.0953	1.04902	6.51754	58
P50238	CRIP1	21.5773	21.4776	18.8358	21.6604	21.2458	18.9888	20.631	1.33935	6.49193	59
Q9BWD1	ACAT2	20.0079	19.2686	17.1448	20.6116	20.3798	19.4324	19.4742	1.2545	6.44186	60
P78385	KRT83	22.6293	22.5692	22.7135	22.8308	26.4339	23.2147	23.3986	1.50457	6.43019	61
P00439	PAH	17.3101	17.3059	18.6155	17.2204	17.5304	20.0381	18.0034	1.12414	6.24405	62
P78352	DLG4	17.1704	17.0401	15.4864	17.9817	17.5479	15.5742	16.8001	1.03718	6.17364	63
Q6UXI9	NPNT	23.4972	22.9322	21.1919	24.6679	23.9579	21.3707	22.9363	1.40362	6.11966	64
O95630	STAMBP	19.052	17.8924	18.0491	18.0175	18.5355	15.8532	17.9	1.09144	6.09746	65
Q9UBX7	KLK11	15.6681	18.0318	17.8384	16.2919	17.8479	18.1584	17.3061	1.05276	6.08317	66
A8MTZ0	BBIP1	15.881	15.9971	14.1377	16.8373	16.1094	15.0324	15.6658	0.944602	6.02971	67
O00182	LGALS9	20.7745	20.8382	18.4016	20.8046	21.2453	18.8174	20.1469	1.21032	6.00749	68
Q8IW45	CARKD	20.1119	19.919	17.1734	20.1891	20.0719	19.8758	19.5568	1.1736	6.00095	69
Q5JNZ3	ZNF311	18.2621	18.0576	16.8034	19.0531	18.397	16.2255	17.7998	1.06572	5.98725	70
Q9H6R3	ACSS3	18.6273	18.4083	18.5464	15.8932	18.3123	18.6489	18.0727	1.07557	5.95134	71
P46783	RPS10	15.0887	17.7572	17.1061	17.4365	16.1953	16.3431	16.6545	0.978877	5.87755	72
P02795	MT2A	22.9568	22.7027	22.4964	23.051	22.9949	19.6959	22.3163	1.30067	5.82834	73
Q6E0U4	DMKN	16.0934	18.5609	18.8308	18.7874	18.5753	17.8331	18.1135	1.05277	5.81206	74
Q8NFP4	MDGA1	19.0767	18.6328	18.4757	16.2216	18.0478	18.996	18.2418	1.05756	5.79746	75
Q16718	NDUFA5	20.6296	19.4659	17.8107	20.1838	20.8268	18.99	19.6512	1.13859	5.794	76
O94973	AP2A2	18.846	18.7137	18.8619	19.1295	18.4657	16.2692	18.381	1.05692	5.75005	77
Q96RF0	SNX18	19.7628	19.595	20.0213	19.615	17.1487	20.0045	19.3579	1.09772	5.67067	78
Q14C86	GAPVD1	16.4967	16.8633	15.2077	17.0022	16.6375	18.149	16.7261	0.947158	5.66276	79
Q9NQW7	XPNPEP1	20.4136	17.9236	18.6726	20.2771	18.5774	20.2827	19.3579	1.09093	5.63559	80
O60911	CTSV	18.3503	18.0755	20.3692	20.5665	19.2127	20.3168	19.4818	1.09469	5.61905	81
Q92764	KRT35	18.7868	20.7936	20.8653	19.3105	21.9353	20.4112	20.3505	1.14049	5.60425	82
P40763	STAT3	18.8779	19.132	18.2828	18.8091	18.3503	16.3222	18.2957	1.01976	5.57379	83
O60658	PDE8A	20.9384	18.2988	19.3579	20.0781	21.2579	19.3498	19.8802	1.1056	5.56134	84
Q16543	CDC37	19.3124	18.876	19.7403	19.1462	20.0915	17.0742	19.0401	1.05572	5.54472	85
Q08211	DHX9	24.4531	24.1711	23.7665	24.3929	24.3404	21.0692	23.6988	1.31186	5.53554	86
Q13228	SELENBP1	23.2476	21.538	20.3493	22.4553	20.354	21.1076	21.5086	1.16267	5.40561	87
Q96DC8	ECHDC3	17.0087	19.1992	19.067	19.5693	19.5493	18.152	18.7576	1.00021	5.33228	88
Q16363	LAMA4	16.3535	16.9185	16.8629	17.1164	15.2922	17.9832	16.7544	0.892029	5.32413	89
Q9UHW9	SLC12A6	19.2286	19.2483	17.0359	19.2219	19.5492	17.9192	18.7005	0.995237	5.32198	90
Q14525	KRT33B	21.3131	21.4682	21.6522	20.9857	24.1947	21.6867	21.8834	1.16085	5.30469	91
A1A4S6	ARHGAP10	16.9964	15.7172	14.6535	15.2127	15.06	15.9307	15.5951	0.825889	5.29583	92
P33151	CDH5	21.1166	19.3734	20.536	22.4169	22.0218	20.6511	21.0193	1.09964	5.23158	93
Q9Y334	VWA7	18.4602	17.6019	16.2719	18.3037	18.5898	17.0133	17.7068	0.922451	5.20959	94
P53801	PTTG1IP	16.5611	18.4253	17.4913	18.2886	16.6977	18.7122	17.696	0.921101	5.20512	95
Q8NCR9	CLRN3	19.1009	19.0898	17.9935	19.2844	19.7979	17.1551	18.7369	0.973375	5.19496	96
O75223	GGCT	22.3361	20.8413	21.3523	21.8576	22.2489	19.3974	21.3389	1.10532	5.17985	97
Q1EHB4	SLC5A12	20.9565	20.1053	20.3437	21.2152	18.2966	19.9525	20.145	1.0294	5.10994	98
P52758	HRSP12	18.4854	18.4229	18.6749	18.6595	16.2832	18.4379	18.1606	0.926182	5.09994	99
Q9BX68	HINT2	19.141	18.6542	18.6825	18.6066	18.8586	16.5447	18.4146	0.936706	5.08676	100
Q9Y230	RUVBL2	18.5	19.9537	20.353	19.9834	18.4459	20.8601	19.6827	0.992755	5.0438	101
A6NI73	LILRA5	16.1993	18.6973	17.9914	18.5444	17.8362	17.651	17.8199	0.892109	5.00624	102
A0A0A0MS15	IGHV3-49	22.8196	22.8923	20.6073	22.4494	22.2183	20.4573	21.9074	1.09414	4.99439	103
Q9P0L0	VAPA	21.7121	21.4788	20.3775	20.042	18.9536	20.0669	20.4385	1.02063	4.99366	104
P29144	TPP2	17.1358	18.326	18.0023	16.3499	17.441	18.7959	17.6752	0.881896	4.98947	105
Q9H098	FAM107B	18.0149	18.9419	19.9443	18.4741	18.0077	20.1243	18.9179	0.932761	4.93058	106
P01116	KRAS	16.8047	18.1401	18.896	18.5712	17.465	19.1504	18.1712	0.895681	4.92912	107
P20618	PSMB1	20.1605	17.7228	19.4147	19.5265	20.47	19.3726	19.4445	0.953045	4.90136	108
P10253	GAA	29.038	27.5402	26.0843	28.9972	28.5136	26.1492	27.7204	1.35451	4.88632	109
Q96T58	SPEN	22.5608	22.6991	22.2902	24.8227	24.7561	22.9402	23.3449	1.13873	4.87786	110
P54619	PRKAG1	19.1504	18.7029	19.1194	19.0713	20.0702	17.2666	18.8968	0.918289	4.8595	111
Q96FW1	OTUB1	20.3703	21.6456	21.9811	19.4459	21.8883	21.6509	21.1637	1.02405	4.83873	112
O15066	KIF3B	18.601	18.5894	18.9447	18.6566	16.6015	18.8592	18.3754	0.880977	4.79433	113
P51970	NDUFA8	18.5338	18.4613	18.5388	19.089	18.3711	16.5516	18.2576	0.873096	4.78209	114
Q96HN2	AHCYL2	20.4275	20.478	21.7461	21.7083	19.2763	19.8951	20.5886	0.983358	4.77624	115
B1AK53	ESPN	18.8483	18.7347	17.7416	18.8228	18.7383	16.7066	18.2654	0.871607	4.77191	116
Q9UBB4	ATXN10	23.1357	21.4289	21.8804	20.5605	21.6794	20.3439	21.5048	1.00764	4.68566	117
P62195	PSMC5	19.198	17.5077	18.0778	19.3354	19.7218	19.4742	18.8858	0.882809	4.67445	118
Q15404	RSU1	17.7452	19.5246	20.1363	19.9874	19.5476	20.1188	19.51	0.906311	4.64537	119
Q16890	TPD52L1	17.7853	17.0509	17.2605	16.9431	17.3063	15.4756	16.9703	0.787756	4.64198	120
P22234	PAICS	21.4533	21.2959	21.3003	18.9706	21.0427	21.3968	20.9099	0.960452	4.59328	121
P07358	C8B	19.2265	19.1598	17.3346	18.8951	18.8458	19.9586	18.9034	0.865811	4.58019	122
Q9Y3B3	TMED7	17.7189	17.4562	18.3631	17.2167	19.5101	18.0562	18.0535	0.822971	4.5585	123
Q9Y5H8	PCDHA3	21.4812	19.9557	21.524	19.4437	21.3511	21.5894	20.8909	0.940008	4.49961	124
Q15417	CNN3	18.6872	18.0635	17.5213	18.4397	19.9869	18.3601	18.5098	0.826692	4.46624	125
Q9NZM1	MYOF	19.5173	19.4394	19.3092	19.0024	18.5614	17.2947	18.8541	0.840088	4.45574	126
Q9NWW5	CLN6	16.6389	16.196	16.7354	16.8708	17.1965	18.4029	17.0067	0.75762	4.45483	127
Q13813	SPTAN1	21.8305	20.2712	19.9078	20.5126	19.3224	19.5328	20.2296	0.900738	4.45258	128
P09913	IFIT2	19.891	19.6676	17.5453	19.4495	19.4548	19.5273	19.2559	0.854352	4.43683	129
P00403	MT-CO2	20.5036	20.502	20.6663	20.7616	20.1696	18.3943	20.1662	0.891149	4.41902	130
Q96QK1	VPS35	21.4507	20.612	20.0628	20.8173	21.5814	19.1533	20.6129	0.907154	4.4009	131
Q9Y5X3	SNX5	20.3315	19.6512	20.6974	20.6662	18.982	18.6778	19.8344	0.869682	4.38472	132
Q8N960	CEP120	16.5573	18.1579	18.1637	18.2293	18.3423	18.924	18.0624	0.791607	4.38262	133
P42357	HAL	20.2209	19.449	20.0428	20.8578	19.6054	18.3139	19.7483	0.861231	4.36104	134
P09601	HMOX1	22.0472	20.4489	20.7842	22.3263	20.513	20.1229	21.0404	0.916817	4.35741	135
O75356	ENTPD5	19.3949	20.1112	21.8967	20.3135	20.2108	21.2278	20.5258	0.890777	4.33979	136
Q9Y6R7	FCGBP	16.8571	18.6196	18.8034	19.0753	18.3065	18.7561	18.403	0.797891	4.33566	137
Q7L576	CYFIP1	18.2122	18.6321	18.6172	18.7733	19.2806	16.9399	18.4092	0.797828	4.33385	138
O14841	OPLAH	19.7897	19.5532	18.3239	19.1524	19.1693	17.6149	18.9339	0.816195	4.31076	139
Q8WWX8	SLC5A11	18.4228	18.4103	16.8814	18.8012	18.1153	17.1636	17.9658	0.767615	4.27265	140
P13686	ACP5	18.7481	17.0004	18.9295	18.6773	19.1565	18.9758	18.5812	0.792972	4.26759	141
O14672	ADAM10	20.7768	20.5937	20.6263	22.293	20.5914	22.4715	21.2255	0.900421	4.24218	142
P25685	DNAJB1	17.9334	18.4977	18.8141	18.3105	17.9903	20.0338	18.5966	0.776129	4.17349	143
P34096	RNASE4	18.8576	19.1126	17.3	18.8405	18.9161	17.6452	18.4453	0.767465	4.16076	144
Q4LDE5	SVEP1	19.354	20.8709	20.2903	19.4303	21.0286	21.3674	20.3902	0.84834	4.16052	145
P14550	AKR1A1	28.9423	28.7694	26.7842	26.7923	26.5216	26.5606	27.3951	1.1383	4.15512	146
P00740	F9	17.2103	19.0126	18.3214	18.7666	18.8455	19.4403	18.5995	0.77114	4.14603	147
Q15485	FCN2	22.6407	22.4975	20.5083	22.6857	22.7509	21.4585	22.0903	0.912293	4.12984	148
Q9UBQ7	GRHPR	22.8816	21.4919	21.2494	22.0301	23.4594	21.4013	22.0856	0.89934	4.07206	149
Q14651	PLS1	22.0779	21.9752	21.9796	24.2459	21.9754	22.1634	22.4029	0.906029	4.04425	150
Q9HC38	GLOD4	20.5094	18.7188	19.9297	19.8781	20.5773	18.8496	19.7438	0.797943	4.04148	151
Q9UBN7	HDAC6	16.3648	16.2119	16.7901	16.7212	15.6012	15.1524	16.1403	0.645257	3.99781	152
Q8TAD7	OCC1	21.0741	21.2047	20.9462	19.6265	19.564	19.6125	20.338	0.811735	3.99122	153
Q14982	OPCML	20.4326	21.5372	21.8343	20.2855	20.0482	21.8657	21.0006	0.833367	3.96831	154
O14908	GIPC1	21.7467	20.7374	19.8277	20.0743	21.4512	19.9528	20.6317	0.817794	3.96377	155
Q13442	PDAP1	18.6514	18.7514	19.1664	17.6733	18.4461	19.8929	18.7636	0.740259	3.94519	156
Q8N357	SLC35F6	22.964	21.1525	21.2149	21.4471	22.8634	21.262	21.8173	0.855513	3.92126	157
P20774	OGN	20.3362	21.6176	21.4369	20.1193	20.2437	22.0064	20.96	0.820205	3.91319	158
P35321	SPRR1A	26.8129	26.711	26.7815	26.8827	26.9586	24.3262	26.4121	1.02543	3.88241	159
Q9NY33	DPP3	19.434	19.7907	20.911	19.0822	20.9969	20.1631	20.063	0.778867	3.88211	160
P50281	MMP14	18.9627	18.4389	18.7883	18.499	17.1068	17.6977	18.2489	0.708147	3.8805	161
Q04446	GBE1	21.1734	19.9553	21.192	22.2421	20.983	20.2222	20.9613	0.812067	3.87412	162
P54098	POLG	22.8232	22.2661	23.44	23.4264	22.1628	24.5533	23.112	0.892616	3.86214	163
Q13275	SEMA3F	16.4023	16.4663	15.9065	17.2885	15.5131	16.8016	16.3964	0.630118	3.84303	164
P03952	KLKB1	17.2729	18.8458	18.4828	17.3277	17.294	18.0991	17.887	0.687145	3.84158	165
Q9BQA1	WDR77	16.8346	18.283	17.9375	17.9923	17.0384	18.5295	17.7692	0.682322	3.83991	166
Q6P9A2	GALNT18	24.519	24.0751	24.1554	26.6015	24.5942	25.3192	24.8774	0.953007	3.83081	167
Q9NPJ3	ACOT13	19.5943	18.3935	18.762	18.3541	18.6052	20.133	18.9737	0.725309	3.82271	168
Q9UHI8	ADAMTS1	16.9606	17.7713	17.719	17.4711	16.1685	17.9028	17.3322	0.660219	3.8092	169
Q9NZJ7	MTCH1	15.8345	17.0888	16.8026	17.3855	16.4024	17.5427	16.8428	0.641402	3.80818	170
Q9UHG2	PCSK1N	21.6521	22.0597	21.9747	22.093	22.3646	20.0854	21.7049	0.825827	3.80479	171
Q8NHP8	PLBD2	20.1571	20.0282	19.217	19.8912	20.0949	18.2554	19.6073	0.745358	3.80143	172
P08637	FCGR3A	18.5433	18.3888	16.8425	18.4992	18.2634	18.7551	18.2154	0.692338	3.80084	173
Q96QA5	GSDMA	17.6768	17.5408	18.0902	17.8603	18.7552	19.2933	18.2028	0.683957	3.75743	174
Q5T750	XP32	20.1889	20.3652	18.635	20.5984	20.1191	20.7078	20.1024	0.754017	3.75088	175
P51178	PLCD1	18.2816	19.4318	19.0755	19.5819	18.6061	20.2797	19.2094	0.717834	3.73689	176
Q92854	SEMA4D	18.309	17.8178	16.6073	17.4113	18.1525	17.0742	17.562	0.654856	3.72882	177
Q9GZP8	IMUP	17.0462	16.4927	15.6337	16.8669	16.1269	15.6266	16.2988	0.607061	3.72457	178
Q9C075	KRT23	18.9665	18.3171	19.2142	17.3876	19.1605	18.815	18.6435	0.694344	3.72433	179
Q9BUL8	PDCD10	21.5812	20.803	21.6852	21.9032	19.8083	21.4621	21.2072	0.779493	3.67561	180
P54753	EPHB3	20.3238	19.1508	18.6395	20.3114	20.1751	20.2515	19.8087	0.727759	3.67394	181
O75390	CS	19.0315	19.2847	19.6074	19.8804	17.8671	19.4095	19.1801	0.704641	3.67382	182
Q5H8C1	FREM1	21.91	21.0265	20.3175	21.144	21.2998	19.7435	20.9069	0.765762	3.66273	183
Q10588	BST1	22.0175	21.934	20.878	21.999	22.2377	20.2839	21.5584	0.786716	3.64924	184
Q9BW30	TPPP3	17.2122	17.9779	17.9967	18.6569	16.998	18.3887	17.8717	0.649465	3.63404	185
Q13183	SLC13A2	22.7418	22.177	22.2198	23.76	21.434	21.8476	22.3634	0.809801	3.62111	186
P22626	HNRNPA2B1	19.2809	20.1366	20.2022	20.6628	19.5322	21.2577	20.1787	0.724557	3.5907	187
Q99941	ATF6B	17.6114	19.574	18.2223	18.8761	18.8631	18.8186	18.6609	0.669272	3.58649	188
Q86X55	CARM1	16.5185	16.056	15.8691	16.8275	16.1463	17.4544	16.4786	0.58923	3.57572	189
Q7Z3D6	C14orf159	16.055	17.5226	16.6524	17.0723	16.0884	17.1482	16.7565	0.59822	3.57008	190
Q9Y646	CPQ	22.4927	22.2562	22.4079	22.2723	22.5381	20.4909	22.0764	0.784963	3.55567	191
P16435	POR	19.1434	20.6308	20.6696	20.5877	19.2656	19.7729	20.0117	0.709269	3.54427	192
O95428	PAPLN	19.7452	19.0796	20.698	19.7428	19.0535	20.5391	19.8097	0.697787	3.52246	193
O15305	PMM2	21.6059	22.0396	21.6887	21.5561	23.6132	22.2961	22.1333	0.779017	3.51966	194
Q9H4A4	RNPEP	21.7562	21.4115	21.3634	22.5106	21.4706	20.1828	21.4492	0.752833	3.50985	195
Q5T0F9	CC2D1B	17.2756	18.5859	18.7945	17.9466	18.1653	19.0272	18.2992	0.63993	3.49704	196
Q96IX5	USMG5	20.4722	20.4048	20.7679	20.4536	22.0382	21.7877	20.9874	0.732493	3.49016	197
Q9ULZ9	MMP17	18.7447	18.4546	18.4684	18.2551	18.5854	17.0041	18.252	0.632318	3.46437	198
P11117	ACP2	24.2096	24.2077	23.7693	23.6223	24.2059	22.0948	23.6849	0.819679	3.46076	199
Q9Y6E0	STK24	23.507	24.0188	22.4014	23.5102	23.9092	22.0859	23.2387	0.804228	3.46072	200
P49908	SEPP1	22.7788	22.862	22.8884	22.3218	24.6368	22.9956	23.0806	0.797583	3.45565	201
O60449	LY75	19.6246	19.7008	18.892	18.9072	20.7187	19.8127	19.6093	0.676499	3.44989	202
Q53SF7	COBLL1	16.0869	15.7555	15.4274	16.9656	15.9522	15.5605	15.958	0.549994	3.4465	203
Q9H2K8	TAOK3	16.5815	16.048	15.8771	17.5044	16.5678	16.5117	16.5151	0.567643	3.43712	204
P48740	MASP1	22.1196	22.0772	21.5384	20.2143	21.5701	20.8911	21.4018	0.733371	3.42668	205
Q9UI17	DMGDH	21.3608	22.1034	22.4171	22.1445	23.6901	22.2674	22.3305	0.759788	3.40246	206
Q6P179	ERAP2	19.2569	19.4052	19.733	20.4976	19.26	20.8221	19.8291	0.674252	3.40031	207
Q14112	NID2	20.1845	20.4529	20.4271	20.4289	18.7392	20.4713	20.1173	0.683329	3.39672	208
Q15836	VAMP3	19.7373	18.1349	19.8553	19.5596	18.8842	19.1996	19.2285	0.644454	3.35156	209
O00231	PSMD11	17.8474	19.4411	19.0334	19.5725	19.4397	19.1376	19.0786	0.636729	3.3374	210
Q9UHI7	SLC23A1	22.1701	23.736	23.7929	23.2366	22.8508	24.3642	23.3584	0.778155	3.33137	211
Q7Z3F1	GPR155	23.945	23.9742	23.7045	24.0221	23.916	22.0104	23.5954	0.7842	3.32353	212
Q96K21	ZFYVE19	21.5431	21.1553	20.2171	21.4904	21.5368	20.0149	20.9929	0.697234	3.32128	213
P53041	PPP5C	21.1592	20.9676	20.1086	21.2417	21.4657	19.7487	20.7819	0.689414	3.31738	214
Q9GZM7	TINAGL1	24.3968	23.7857	23.2027	24.2039	24.9731	22.8365	23.8998	0.790087	3.30583	215
Q5SGD2	PPM1L	17.2168	18.6169	18.3971	18.0569	17.8121	18.8704	18.1617	0.59849	3.29534	216
Q5H9K5	ZMAT1	18.0041	17.9742	19.0847	18.5791	17.8482	19.2265	18.4528	0.601631	3.26037	217
P54819	AK2	21.6745	21.4525	21.2603	21.483	23.1721	22.1461	21.8647	0.707889	3.23758	218
P21333	FLNA	22.242	22.0252	22.337	22.086	21.7908	20.4331	21.819	0.704631	3.22944	219
P20340	RAB6A	22.1883	23.7094	22.2537	22.847	22.265	23.7605	22.8373	0.735161	3.21912	220
Q13618	CUL3	18.5921	17.9804	17.4713	18.6519	18.0764	17.2147	17.9978	0.579305	3.21875	221
O75884	RBBP9	21.4439	21.377	19.9605	20.3115	20.2991	21.3288	20.7868	0.666378	3.20577	222
O60784	TOM1	18.3693	18.2057	19.4938	19.4918	18.6923	18.2608	18.7523	0.597892	3.18837	223
Q9Y2E5	MAN2B2	17.9377	18.0694	18.8448	18.6427	18.0678	17.207	18.1282	0.577974	3.18826	224
P11233	RALA	23.0156	23.0913	22.1976	23.2964	23.1988	21.4759	22.7126	0.722104	3.17931	225
P39023	RPL3	17.2056	17.2063	17.3126	17.4832	16.973	15.9757	17.0261	0.54073	3.1759	226
Q8NHJ6	LILRB4	20.0841	21.1657	20.8644	19.5886	21.1652	20.2219	20.515	0.647773	3.15756	227
Q9BSG0	PRADC1	18.7192	18.2716	17.8187	18.9956	17.7457	17.5944	18.1909	0.570189	3.13448	228
O75695	RP2	19.9693	19.2231	19.3462	19.5151	20.0767	18.3915	19.4203	0.607313	3.12721	229
Q9H0X4	ITFG3	18.4873	19.37	18.5724	18.657	18.1006	19.6603	18.8079	0.587181	3.12198	230
P09486	SPARC	17.6949	18.7467	18.5193	17.5339	17.6589	18.6693	18.1372	0.563739	3.1082	231
Q9P2T1	GMPR2	22.7623	22.2865	24.4269	23.2453	23.1112	23.0104	23.1405	0.714972	3.0897	232
P35247	SFTPD	21.2445	21.4955	20.8732	21.3169	21.0561	19.7273	20.9522	0.637329	3.04182	233
O14520	AQP7	19.0323	20.0142	20.7766	20.5398	19.8722	20.0133	20.0414	0.606193	3.0247	234
P12814	ACTN1	19.5101	19.505	19.715	20.7935	20.8078	19.9844	20.0526	0.605327	3.01869	235
Q99424	ACOX2	21.6156	21.4055	21.2579	21.3724	19.9016	21.5318	21.1808	0.639036	3.01705	236
O43866	CD5L	18.5575	18.5853	19.1029	19.1107	18.1797	17.6606	18.5328	0.556374	3.00211	237
Q14344	GNA13	22.6752	21.4669	21.6162	21.359	22.6773	21.2684	21.8439	0.655128	2.99914	238
O14737	PDCD5	19.1286	19.1618	20.469	19.8902	19.6809	20.4362	19.7944	0.588655	2.97384	239
Q4KMQ2	ANO6	23.6436	24.4334	24.5579	22.6843	23.6392	24.3259	23.8807	0.708268	2.96586	240
P27695	APEX1	17.7971	16.9336	18.3435	18.3097	17.5255	17.7763	17.7809	0.525279	2.95417	241
P23381	WARS	18.2079	18.7314	17.9525	17.7074	19.1757	18.5723	18.3912	0.539946	2.9359	242
A1L0T0	ILVBL	19.646	20.907	20.1559	20.4086	19.5805	20.9511	20.2748	0.594378	2.9316	243
O00322	UPK1A	21.4552	21.813	21.8573	21.3554	20.2249	20.8836	21.2649	0.620105	2.9161	244
O60603	TLR2	21.2744	21.6195	21.0477	21.1266	21.0809	19.822	20.9952	0.611809	2.91404	245
Q9BXI6	TBC1D10A	17.8278	18.1215	17.2678	18.2967	17.5384	16.9532	17.6676	0.512707	2.90196	246
P10451	SPP1	19.6959	19.4755	21.0306	20.3396	19.9374	20.5977	20.1795	0.585306	2.9005	247
Q8N0V4	LGI2	22.2436	23.1487	23.5104	22.2486	21.9609	23.2955	22.7346	0.657845	2.89358	248
O60500	NPHS1	18.6098	18.8702	18.8629	17.6077	18.6046	19.1566	18.6186	0.535637	2.87689	249
P22532	SPRR2D	22.5527	22.4953	22.5034	23.9562	22.9139	23.756	23.0296	0.661736	2.87342	250
Q92575	UBXN4	16.0367	16.9098	16.5419	17.2109	16.5893	17.3343	16.7705	0.480556	2.86548	251
Q969H8	MYDGF	19.5822	18.4323	18.9445	18.1717	19.2225	19.2957	18.9415	0.541616	2.85941	252
Q10567	AP1B1	20.4389	20.2847	20.5032	20.4281	20.5409	19.0409	20.2061	0.577528	2.85818	253
O00754	MAN2B1	21.4414	21.9382	21.972	21.2396	21.6802	20.3253	21.4328	0.61176	2.85432	254
Q8NFJ5	GPRC5A	21.9596	21.0482	21.9001	21.264	20.7784	22.3535	21.5506	0.61073	2.83393	255
P16219	ACADS	20.45	21.7551	20.5611	20.4988	20.2261	20.1644	20.6092	0.582657	2.82716	256
P51809	VAMP7	18.1286	17.693	18.6632	17.9713	18.409	19.1351	18.3334	0.517743	2.82405	257
P02774	GC	25.2748	25.1479	23.8637	23.8666	23.9019	23.9061	24.3268	0.686531	2.82211	258
P09493	TPM1	16.5534	16.4734	15.5631	16.9433	16.2131	16.4226	16.3615	0.45849	2.80225	259
P49638	TTPA	20.2286	19.7197	20.624	19.3103	20.6572	20.6348	20.1958	0.565832	2.80174	260
Q9Y5H7	PCDHA5	16.179	16.4584	16.4087	16.5652	15.6446	17.0362	16.382	0.458935	2.80146	261
Q8WVQ1	CANT1	20.6361	19.7404	20.0444	19.1374	20.3776	20.5022	20.073	0.562276	2.80116	262
Q15691	MAPRE1	17.3709	16.7758	17.9779	17.8965	17.6375	18.1095	17.628	0.493727	2.8008	263
Q8NI99	ANGPTL6	19.1698	19.1588	18.8085	19.0174	19.7401	18.1197	19.0024	0.531706	2.79811	264
Q9NP79	VTA1	25.8918	25.8146	26.0955	27.6314	25.7525	25.781	26.1611	0.730759	2.7933	265
P22695	UQCRC2	21.218	21.3078	22.6879	21.6111	21.2349	21.0694	21.5215	0.598795	2.78231	266
Q14974	KPNB1	20.5138	20.5127	20.7295	19.4462	20.7918	21.1135	20.5179	0.569774	2.77696	267
Q9P2R7	SUCLA2	23.3421	21.6303	22.3515	22.2256	22.1473	21.7062	22.2338	0.615175	2.76684	268
P28799	GRN	24.3864	25.0461	25.5706	24.5346	24.2137	25.916	24.9446	0.686954	2.75392	269
O43776	NARS	22.095	22.1285	22.3796	22.3632	21.6131	23.4611	22.3401	0.615139	2.75352	270
Q9Y6B6	SAR1B	19.5814	18.6976	19.7383	20.0983	20.1208	20.0437	19.7133	0.542802	2.75348	271
Q8IW75	SERPINA12	19.5251	18.952	20.1579	20.3554	20.2751	20.0531	19.8864	0.543342	2.73223	272
P06280	GLA	18.4782	18.0664	17.6551	17.5429	18.5237	17.3777	17.9407	0.490173	2.73219	273
Q96JQ0	DCHS1	20.4023	19.1343	19.0334	19.1539	19.6882	19.838	19.5417	0.533782	2.7315	274
Q16627	CCL14	20.5197	20.6618	19.9876	21.3368	20.009	21.1533	20.6114	0.562632	2.72972	275
O60493	SNX3	22.301	22.5541	22.2942	22.9547	23.8918	22.3847	22.7301	0.620373	2.7293	276
O43920	NDUFS5	19.0607	19.175	19.4655	19.5651	18.2736	19.7412	19.2135	0.524188	2.72823	277
Q9HD40	SEPSECS	17.9311	18.2192	18.3968	17.3946	17.9596	18.8582	18.1266	0.493723	2.72375	278
Q9NZN3	EHD3	20.5709	20.3239	20.8146	20.1836	19.8123	19.2968	20.167	0.545987	2.70733	279
O15244	SLC22A2	22.5738	22.0485	22.318	23.253	22.9483	23.7095	22.8085	0.616789	2.7042	280
P08709	F7	16.9843	16.6977	16.4427	16.3917	16.4205	17.5478	16.7474	0.452866	2.70409	281
P07476	IVL	20.0752	19.7306	19.9325	20.9371	20.0101	21.0084	20.2823	0.547664	2.7002	282
Q9HCE6	ARHGEF10L	21.1707	22.406	21.2299	20.7298	21.0421	21.2474	21.3043	0.572549	2.68748	283
O95467	GNAS	19.6399	19.7887	19.6831	20.2069	19.4075	20.8889	19.9358	0.535551	2.68637	284
Q9UI42	CPA4	20.1653	21.3595	20.8664	20.6396	21.4551	21.6416	21.0212	0.563849	2.68228	285
Q13563	PKD2	20.2533	20.3359	20.2901	20.3719	20.1999	18.9818	20.0722	0.537572	2.6782	286
Q8N307	MUC20	19.6971	18.9606	19.1398	18.9014	19.1621	20.2383	19.3499	0.518053	2.67729	287
P20810	CAST	24.2069	24.1626	23.2439	24.3359	24.5153	22.9623	23.9045	0.638979	2.67305	288
Q9BRF8	CPPED1	24.796	23.1936	23.1695	23.2348	23.7628	23.4492	23.601	0.626637	2.65513	289
P23246	SFPQ	17.4447	17.658	17.3058	18.2805	17.4557	18.4107	17.7592	0.469697	2.64481	290
P36222	CHI3L1	21.2167	22.0877	22.4132	21.2984	21.1503	22.2171	21.7306	0.568836	2.61767	291
O95292	VAPB	21.2304	20.797	20.3071	20.9736	21.8277	20.5114	20.9412	0.543716	2.59639	292
Q9P2D8	UNC79	16.0154	17.1431	16.3702	16.8367	16.353	16.9528	16.6119	0.431299	2.59633	293
Q9H008	LHPP	19.6476	20.6669	20.0263	20.4157	19.2657	20.2962	20.0531	0.520095	2.5936	294
P08311	CTSG	17.0906	17.6072	17.139	17.2036	17.1409	18.2393	17.4034	0.450949	2.59115	295
O14521	SDHD	19.1806	18.9817	19.1403	17.9047	18.9323	18.5459	18.7809	0.484802	2.58136	296
Q96A22	C11orf52	23.8512	23.6267	23.1549	24.283	24.0753	22.6532	23.6074	0.608352	2.57696	297
Q15181	PPA1	21.4543	21.1279	22.0635	22.2743	20.9396	21.1007	21.4934	0.553335	2.57444	298
O00757	FBP2	20.5328	20.7294	20.8755	21.4657	21.8856	20.6053	21.0157	0.540807	2.57335	299
Q99574	SERPINI1	21.7345	22.8167	22.1567	21.6164	22.0488	23.0217	22.2324	0.571183	2.56914	300
P78371	CCT2	26.407	24.8573	24.9957	24.8782	24.9216	24.6273	25.1145	0.64519	2.56899	301
O60636	TSPAN2	20.3447	19.9511	19.248	20.2399	20.662	20.5788	20.1707	0.518175	2.56895	302
Q8TBX8	PIP4K2C	18.1643	18.0375	17.5066	18.8705	17.8561	18.3546	18.1316	0.46307	2.55394	303
P43234	CTSO	20.5801	20.0144	20.7436	20.1568	20.6599	19.3834	20.2563	0.516822	2.55141	304
P98172	EFNB1	19.624	19.4031	18.439	19.3653	19.566	18.7148	19.1854	0.488992	2.54878	305
Q11206	ST3GAL4	20.2968	20.3246	20.6815	21.0047	20.2496	21.5871	20.6907	0.526478	2.54451	306
Q6PHR2	ULK3	20.1836	19.6157	20.8834	19.9653	20.8895	20.0686	20.2677	0.515542	2.54367	307
P02489	CRYAA	19.0919	19.6118	18.6781	18.8364	19.6132	19.9021	19.2889	0.490325	2.542	308
P15880	RPS2	18.9901	20.2185	20.3152	19.5557	19.6177	19.4347	19.6887	0.49971	2.53806	309
Q4U2R8	SLC22A6	21.9445	22.5015	23.0218	21.9159	21.7687	23.0154	22.3613	0.566939	2.53536	310
P04279	SEMG1	20.7411	21.034	22.1105	21.3485	22.0315	21.3485	21.4357	0.542119	2.52905	311
Q8WWT9	SLC13A3	21.3512	21.1445	21.6355	21.5405	22.6606	22.0631	21.7326	0.549195	2.52706	312
Q8ND23	LRRC16B	21.087	22.0433	20.8372	21.6488	21.8828	20.822	21.3868	0.539746	2.52373	313
P35030	PRSS3	17.2194	17.1735	16.1029	16.9885	17.1119	17.1629	16.9598	0.427196	2.51887	314
O95715	CXCL14	19.3928	19.7968	18.6975	19.8872	19.6958	20.0751	19.5908	0.49255	2.51418	315
P51452	DUSP3	18.6058	18.2361	19.3405	18.3542	18.664	18.0029	18.5339	0.463816	2.50253	316
Q7Z7M8	B3GNT8	18.8276	19.2377	18.6664	17.8465	18.741	18.4098	18.6215	0.465621	2.50045	317
O60507	TPST1	17.1788	17.6852	17.2649	17.4328	16.7306	17.9904	17.3804	0.434512	2.50001	318
P13671	C6	22.3655	23.7444	23.396	22.3988	22.6456	23.2309	22.9635	0.573756	2.49855	319
P13646	KRT13	25.1941	25.8667	24.705	24.4934	24.6603	25.9087	25.138	0.625999	2.49024	320
Q9Y6W5	WASF2	18.3582	18.1248	18.0061	18.7169	18.3371	17.3766	18.1533	0.451463	2.48695	321
O43657	TSPAN6	20.2389	20.5459	20.6322	19.8619	21.3517	20.8484	20.5798	0.510572	2.48093	322
P14151	SELL	18.6654	17.8669	17.7536	18.7054	18.6395	18.7383	18.3948	0.455496	2.47622	323
P98095	FBLN2	16.7281	17.2483	17.507	16.6625	17.7202	17.3674	17.2056	0.425809	2.47483	324
P07741	APRT	20.7513	19.5458	20.4763	19.6665	20.3832	20.5597	20.2305	0.500044	2.47174	325
O94856	NFASC	21.589	21.507	20.3369	20.7639	21.2452	21.6176	21.1766	0.520351	2.4572	326
P22033	MUT	19.5911	19.5773	19.4867	20.3299	18.9979	19.062	19.5075	0.478901	2.45496	327
Q6PK18	OGFOD3	20.2807	21.2331	21.4465	21.565	21.5934	21.6779	21.2995	0.522314	2.45224	328
Q6UWM9	UGT2A3	21.8073	21.8758	20.9418	21.8348	22.2963	21.0505	21.6344	0.526695	2.43452	329
Q9UJZ1	STOML2	19.0728	18.0845	18.1926	18.9511	18.6181	18.0515	18.4951	0.450254	2.43445	330
C9J7I0	UMAD1	18.9586	18.7363	18.8861	18.3721	19.0692	19.7668	18.9648	0.461251	2.43214	331
P37837	TALDO1	18.8879	18.6273	19.6997	18.5645	18.439	18.6852	18.8173	0.457009	2.42867	332
Q08345	DDR1	23.6614	23.6486	23.6938	23.6059	23.6362	25.0665	23.8854	0.579355	2.42556	333
P08237	PFKM	17.6628	17.6791	17.9282	17.5528	16.9455	18.2287	17.6662	0.428384	2.42488	334
O75363	BCAS1	18.6972	18.5394	19.6005	19.0183	19.3856	18.4967	18.9563	0.459421	2.42358	335
Q9BQI0	AIF1L	19.3036	19.5565	19.9782	19.6736	18.7846	20.0765	19.5622	0.473621	2.42111	336
Q6UWY0	ARSK	19.8655	19.6716	20.3935	20.5605	19.7473	19.2654	19.9173	0.48112	2.41559	337
Q8N8Y2	ATP6V0D2	19.877	19.6447	20.156	19.4634	20.8351	20.1118	20.0147	0.482132	2.40889	338
O43272	PRODH	17.2031	17.9764	17.9989	18.1369	17.1748	17.5231	17.6689	0.42541	2.40768	339
P19652	ORM2	17.8296	18.5569	17.8294	17.8828	18.5722	18.7747	18.2409	0.438461	2.40372	340
P05787	KRT8	21.4467	22.1034	21.3911	22.285	21.6572	22.7221	21.9343	0.525718	2.39679	341
Q9UPZ9	ICK	18.6207	19.1966	19.4343	18.8249	18.2719	19.3368	18.9475	0.453633	2.39415	342
P07498	CSN3	24.876	24.2517	24.3523	24.4341	23.283	23.6439	24.1402	0.577296	2.39143	343
Q05682	CALD1	21.5714	21.1922	21.4743	21.6802	22.6994	21.5583	21.696	0.518565	2.39014	344
P50053	KHK	24.6145	24.2678	23.8637	24.5297	24.7906	23.2425	24.2181	0.576508	2.38048	345
Q8WWC4	C2orf47	22.4152	21.7126	21.7749	22.2866	22.5898	23.1315	22.3184	0.530576	2.3773	346
P42226	STAT6	15.5814	15.7688	15.3917	16.0376	15.0759	16.0034	15.6431	0.371442	2.37447	347
Q8IUR6	CREBRF	18.7854	19.0802	19.0216	19.1988	18.9347	17.9655	18.831	0.446253	2.36978	348
P35475	IDUA	22.2413	21.2894	21.191	22.3761	22.1128	21.5235	21.789	0.516076	2.36852	349
Q8NCL4	GALNT6	19.2735	18.565	18.1609	19.0295	19.3037	19.0373	18.895	0.446399	2.36253	350
Q9H8H3	METTL7A	20.9334	21.7738	21.886	20.7258	21.101	21.7781	21.3663	0.504734	2.36228	351
O75326	SEMA7A	23.9115	24.4834	24.9466	24.39	23.8481	25.3233	24.4838	0.576095	2.35296	352
P0C091	FREM3	16.9505	17.2083	17.6499	17.0077	17.0486	17.9526	17.3029	0.406798	2.35103	353
Q86VN1	VPS36	20.9653	20.9351	20.8856	21.156	21.0667	19.8286	20.8062	0.488692	2.34878	354
P10599	TXN	23.3651	22.661	23.0383	22.965	23.6211	24.1868	23.3062	0.54454	2.33646	355
Q92542	NCSTN	21.6217	22.5799	21.7447	22.4454	21.2399	22.0778	21.9516	0.512363	2.33406	356
Q92817	EVPL	18.2943	18.2714	18.7365	17.8645	18.5554	19.1119	18.4723	0.430634	2.33124	357
Q9NVV5	AIG1	16.6081	16.6584	16.3137	17.2854	16.4474	17.1546	16.7446	0.390043	2.32936	358
Q86WA6	BPHL	20.8638	20.7497	21.7536	20.8877	20.8974	21.8408	21.1655	0.492901	2.3288	359
O14950	MYL12B	20.7949	21.6553	21.6538	20.6018	20.8386	21.5892	21.1889	0.49328	2.328	360
Q9BUP0	EFHD1	19.3586	19.4817	20.385	20.2937	19.5997	20.2479	19.8944	0.462475	2.32464	361
Q9H3K2	GHITM	21.6049	21.2713	21.2163	20.3898	21.6416	20.7481	21.1453	0.491331	2.32359	362
Q13103	SPP2	19.5958	20.148	20.6104	20.6264	19.6875	20.5469	20.2025	0.469262	2.32279	363
P80404	ABAT	24.4077	24.5951	23.2814	24.3835	23.6292	23.5187	23.9693	0.556297	2.32088	364
P40227	CCT6A	22.5326	23.7453	23.8035	23.1875	22.6671	23.4618	23.233	0.539115	2.32047	365
Q8N6T3	ARFGAP1	17.6162	17.9947	17.6197	17.3954	18.477	18.2218	17.8875	0.414308	2.31619	366
Q9BZE9	ASPSCR1	18.0592	17.3	18.2727	17.3193	17.7872	18.0788	17.8029	0.412233	2.31554	367
P63104	YWHAZ	25.5038	25.4154	24.4528	25.5134	25.6402	24.3498	25.1459	0.582126	2.31499	368
Q8TEQ0	SNX29	16.6897	16.9158	17.1036	16.9471	17.7173	17.5455	17.1532	0.397034	2.31464	369
Q14152	EIF3A	19.1032	18.8918	19.6044	18.7786	18.7274	19.7691	19.1458	0.441594	2.30649	370
P02100	HBE1	19.0715	18.6158	18.2401	18.8077	19.5027	18.636	18.8123	0.433824	2.30606	371
Q9BZM4	ULBP3	18.3745	18.0335	18.8527	18.9123	18.9373	19.2036	18.719	0.430426	2.29941	372
P46952	HAAO	16.8954	17.4346	17.4554	17.3941	17.2051	18.1079	17.4154	0.399149	2.29193	373
Q14766	LTBP1	21.0859	21.5747	20.7903	21.935	20.999	20.6744	21.1765	0.48474	2.28904	374
P42785	PRCP	24.9158	25.0287	24.1144	25.0179	24.7547	23.6692	24.5834	0.562609	2.28857	375
Q96TA1	FAM129B	19.2132	20.123	20.3143	20.2627	20.4686	19.8281	20.035	0.456869	2.28036	376
Q9UKM7	MAN1B1	19.1628	19.7633	19.5404	19.9456	18.7983	19.8278	19.5064	0.44336	2.2729	377
P04275	VWF	19.8853	20.0992	19.3737	19.9881	20.3972	20.7065	20.075	0.45576	2.27029	378
Q96NY8	PVRL4	19.556	19.8797	20.38	19.8311	20.6651	20.5959	20.1513	0.457087	2.26828	379
Q9UIJ7	AK3	18.6528	17.8927	18.2209	18.7513	19.0322	18.2476	18.4662	0.41791	2.2631	380
Q99985	SEMA3C	19.3142	19.3322	18.7958	19.4331	18.3023	19.103	19.0468	0.429562	2.2553	381
Q9UNN8	PROCR	19.9708	19.5009	19.6789	20.4567	19.143	19.684	19.7391	0.444345	2.2511	382
O60262	GNG7	20.9011	21.3727	21.9124	21.9424	21.1157	22.0491	21.5489	0.484859	2.25004	383
P61163	ACTR1A	18.4381	18.2477	18.4109	17.3504	18.2648	17.9989	18.1185	0.407441	2.24876	384
Q9H1E1	RNASE7	20.4972	19.9836	20.8983	21.3643	20.702	20.9311	20.7294	0.465443	2.24532	385
O60610	DIAPH1	17.1954	17.5144	17.7816	17.595	17.697	18.3912	17.6958	0.396072	2.23823	386
P19013	KRT4	25.3878	25.8268	24.806	25.026	24.6841	26.0791	25.3016	0.564031	2.22923	387
Q9GZT9	EGLN1	19.5862	19.2988	19.2773	18.4738	19.2267	18.6685	19.0886	0.424484	2.22376	388
P08887	IL6R	22.4804	22.5566	22.5531	22.6191	22.8734	21.4415	22.4207	0.498544	2.22359	389
P43307	SSR1	18.1968	17.4909	17.916	18.4978	18.5801	18.0121	18.1156	0.402313	2.22081	390
P20042	EIF2S2	16.6851	16.3923	17.2066	16.5852	17.2024	16.4053	16.7462	0.371791	2.22016	391
P11532	DMD	24.1121	24.2777	23.0788	23.8322	23.8097	23.0205	23.6885	0.525353	2.21776	392
Q8NHL6	LILRB1	18.1695	17.4549	18.0074	17.5076	18.1471	18.4598	17.9577	0.397652	2.21438	393
Q9BQ51	PDCD1LG2	18.7042	19.1369	19.1003	18.0383	18.8578	18.4829	18.7201	0.414381	2.21357	394
P07360	C8G	18.8576	19.1346	19.1203	19.0086	18.4848	19.7717	19.0629	0.42194	2.21341	395
P11177	PDHB	20.1791	18.9384	20.0635	19.8517	19.8496	19.7718	19.7757	0.437697	2.21331	396
P38571	LIPA	18.6953	19.0031	18.568	17.9829	19.1755	18.654	18.6798	0.412138	2.20633	397
Q16610	ECM1	20.74	20.2095	20.8693	21.6302	20.9386	20.744	20.8553	0.45835	2.19777	398
P21709	EPHA1	20.9377	21.7439	22.1156	21.8739	22.2436	22.1177	21.8387	0.477585	2.18687	399
Q9NZP8	C1RL	24.8884	26.0138	25.9851	25.4427	24.8127	25.9484	25.5152	0.556531	2.18118	400
P15531	NME1	18.6938	19.1737	18.3984	18.4268	19.2669	19.2538	18.8689	0.411558	2.18114	401
P21397	MAOA	19.8628	19.9616	20.4923	20.7359	19.5505	19.9428	20.091	0.43814	2.18078	402
P43155	CRAT	20.6368	21.1982	21.1595	20.0641	21.0926	21.1663	20.8863	0.454101	2.17416	403
P28332	ADH6	22.5125	23.1439	23.3259	22.2252	22.4955	23.3882	22.8485	0.496482	2.17293	404
P51649	ALDH5A1	20.4757	21.2374	21.4208	21.8656	21.0388	21.3576	21.2326	0.460929	2.17085	405
P05060	CHGB	21.5112	21.3997	22.2316	21.6338	21.7422	22.6256	21.8574	0.473854	2.16794	406
A0A0C4DH72	IGKV1-6	21.6855	21.5187	21.7714	21.5432	21.6957	20.5285	21.4572	0.465039	2.16729	407
Q9UNS2	COPS3	19.3095	19.317	19.5472	20.1195	19.8107	20.3356	19.7399	0.42548	2.15543	408
O00299	CLIC1	22.8452	21.9386	23.2996	22.8508	23.203	22.591	22.788	0.490171	2.151	409
Q9Y281	CFL2	20.8579	21.9196	22.0295	21.8291	21.235	21.8362	21.6179	0.464105	2.14686	410
P22059	OSBP	18.7311	18.9574	18.6791	19.4517	18.2746	19.1226	18.8694	0.405002	2.14634	411
Q6P1N0	CC2D1A	20.0033	20.2078	20.3815	21.0795	19.8662	20.5102	20.3414	0.431924	2.12337	412
Q99999	GAL3ST1	19.8443	19.86	19.9771	18.9475	20.0382	20.0501	19.7862	0.419976	2.12257	413
P33121	ACSL1	21.4105	21.12	20.9339	21.6003	20.3572	20.7979	21.0366	0.445794	2.11914	414
Q96DA0	ZG16B	22.2699	21.2049	21.5555	21.1731	21.1854	21.0657	21.4091	0.453395	2.11777	415
P06702	S100A9	25.2583	26.0145	26.4069	26.3115	25.117	26.103	25.8685	0.547633	2.11698	416
P31431	SDC4	22.1335	22.0153	21.2093	21.1243	22.1403	21.6515	21.7124	0.459306	2.11541	417
Q63HM1	AFMID	18.9649	18.6812	18.5736	18.2538	19.3501	19.1094	18.8222	0.396546	2.1068	418
P55084	HADHB	25.7538	24.6844	24.8538	24.7941	25.8199	24.7731	25.1132	0.525072	2.09082	419
P01591	IGJ	25.9266	24.8905	25.1295	25.9915	25.9227	24.9458	25.4678	0.53141	2.0866	420
Q9H9H4	VPS37B	22.0084	21.8976	21.1227	21.025	22.0446	21.573	21.6119	0.449784	2.08119	421
P22102	GART	18.6766	18.5142	18.6749	18.9808	17.8473	18.7354	18.5716	0.385709	2.07688	422
Q15126	PMVK	19.806	20.3972	20.8587	20.3406	20.7251	19.9132	20.3401	0.421405	2.07179	423
P21283	ATP6V1C1	23.6244	22.8613	22.8573	22.8186	23.9407	22.9833	23.1809	0.479808	2.06984	424
Q15831	STK11	19.6768	19.6128	18.7297	19.7607	19.5562	19.8334	19.5283	0.403689	2.0672	425
Q14126	DSG2	23.2092	23.0794	22.9325	22.8989	22.8769	21.8866	22.8139	0.471572	2.06704	426
P48147	PREP	17.3883	17.9196	18.437	18.0232	17.8266	18.2997	17.9824	0.371521	2.06603	427
P04075	ALDOA	24.54	24.3482	24.2028	24.5052	24.6058	25.6311	24.6389	0.507502	2.05976	428
Q96GD0	PDXP	20.1848	20.1038	20.5986	20.2904	20.1288	19.35	20.1094	0.413509	2.0563	429
P17980	PSMC3	21.2995	21.262	20.8526	22.1087	21.7978	21.5012	21.4703	0.440417	2.05128	430
O95372	LYPLA2	23.5176	23.6813	24.9043	24.2876	23.9452	24.1065	24.0737	0.493246	2.0489	431
P07203	GPX1	20.7742	20.0834	20.7966	20.6535	20.6814	19.7976	20.4644	0.419263	2.04874	432
Q9H993	ARMT1	19.3793	20.0622	19.8809	19.4786	19.1683	20.1555	19.6875	0.401235	2.03803	433
Q99460	PSMD1	17.3057	17.3476	17.8023	17.9269	17.7455	18.2596	17.7313	0.360829	2.03499	434
Q9H2G2	SLK	20.5488	19.3492	19.776	19.8318	19.8829	20.1808	19.9282	0.404634	2.03046	435
P51580	TPMT	20.5033	21.1778	21.5685	21.738	21.4005	21.3955	21.2973	0.431912	2.02802	436
Q15113	PCOLCE	23.1485	22.4731	22.2891	22.0608	23.1599	22.4355	22.5945	0.457099	2.02306	437
Q9HB71	CACYBP	18.7546	18.6505	18.9106	18.871	17.919	18.8714	18.6628	0.376843	2.01921	438
Q13162	PRDX4	20.8301	20.8076	21.0205	20.382	19.94	20.245	20.5375	0.414395	2.01774	439
Q14103	HNRNPD	18.3594	18.4438	18.0349	18.1816	18.0569	19.0272	18.3506	0.369061	2.01116	440
P13693	TPT1	22.2515	21.9348	21.048	22.1084	22.1613	21.9871	21.9152	0.440137	2.00836	441
P27216	ANXA13	20.3864	20.0685	20.0671	20.2097	20.2322	21.1503	20.3523	0.408576	2.00751	442
P11216	PYGB	18.6365	18.3342	18.6955	18.0499	18.6562	19.1566	18.5881	0.373076	2.00706	443
Q9BQG2	NUDT12	16.6119	16.7863	17.0585	17.4028	17.4743	17.2343	17.0947	0.342934	2.00608	444
Q9UJJ9	GNPTG	21.3169	20.6203	21.0537	20.9617	21.8558	21.4111	21.2033	0.424839	2.00365	445
Q9UBQ6	EXTL2	24.2653	25.0417	24.8277	24.2744	24.3778	25.4867	24.7123	0.494974	2.00295	446
Q9HC57	WFDC1	19.1474	19.9413	19.975	20.033	20.241	19.5486	19.8144	0.39682	2.00268	447
Q99538	LGMN	21.3315	22.1013	21.9263	21.7751	21.4528	22.5235	21.8517	0.436992	1.99981	448
P34897	SHMT2	20.8291	20.3642	21.2722	20.9123	20.8746	21.5935	20.9743	0.419361	1.9994	449
Q8TF65	GIPC2	20.7684	20.6177	20.738	21.0705	20.7222	19.8543	20.6285	0.408707	1.98127	450
P62158	CALM1	21.8397	21.6684	22.3445	21.3243	21.2192	22.0614	21.7429	0.430734	1.98103	451
P06899	HIST1H2BJ	20.448	21.1977	20.7199	21.4743	21.4874	21.1543	21.0803	0.41711	1.97867	452
P62854	RPS26	18.2346	18.6243	18.5823	18.4079	17.7217	18.7007	18.3786	0.362964	1.97493	453
O95831	AIFM1	23.8799	23.8083	23.0006	23.635	23.6161	22.7467	23.4478	0.462933	1.97432	454
O75445	USH2A	19.1271	19.5653	19.2543	19.0185	19.7137	20.0178	19.4494	0.383163	1.97005	455
Q6UX53	METTL7B	19.2139	19.4287	19.8761	19.8588	19.3691	20.2235	19.6617	0.384926	1.95775	456
Q9UI12	ATP6V1H	23.5459	22.9705	22.9318	22.5522	23.7633	22.9023	23.111	0.452178	1.95655	457
P35237	SERPINB6	19.8453	20.7674	20.6356	20.5313	21.0557	20.6294	20.5774	0.402246	1.95479	458
O96011	PEX11B	22.6868	23.1782	23.2975	22.9075	23.5079	23.973	23.2585	0.454036	1.95213	459
A0A0J9YX35		20.2784	20.7973	20.9375	20.0871	20.8746	21.1072	20.6803	0.403286	1.95009	460
P51648	ALDH3A2	22.1584	21.5774	22.0313	21.4426	22.139	22.618	21.9944	0.428111	1.94645	461
P82909	MRPS36	18.4336	18.3911	18.4069	18.5084	17.7364	17.7716	18.208	0.35415	1.94503	462
P49773	HINT1	23.1422	23.58	23.1303	24.0749	23.1481	24.0676	23.5238	0.456997	1.9427	463
P46459	NSF	19.8146	20.4398	20.4355	20.7077	19.9723	20.8085	20.3631	0.395434	1.94192	464
P50591	TNFSF10	22.5193	22.7863	21.754	22.225	22.4972	21.7355	22.2529	0.431857	1.94068	465
Q8TE58	ADAMTS15	19.0443	19.5044	19.2553	18.6765	19.2539	19.7541	19.2481	0.37149	1.93001	466
Q5JXB2	UBE2NL	21.6948	20.6148	20.8488	21.4795	21.2254	21.4181	21.2136	0.408876	1.92743	467
P23470	PTPRG	18.8633	19.8466	19.6892	19.6956	19.8005	19.8359	19.6219	0.377812	1.92547	468
P37802	TAGLN2	21.7938	21.4644	21.5286	21.63	22.1126	22.5654	21.8491	0.420546	1.92477	469
Q16698	DECR1	22.4396	22.4871	21.888	22.2052	22.7363	21.5786	22.2225	0.426133	1.91758	470
P24311	COX7B	17.888	18.4268	18.2021	18.1147	18.7445	18.7554	18.3552	0.351124	1.91293	471
P24534	EEF1B2	19.9614	19.3571	19.3397	19.4105	20.0705	20.1172	19.7094	0.376918	1.91238	472
A4D1P6	WDR91	20.0585	19.8033	19.9252	20.3484	19.202	19.9366	19.879	0.379998	1.91156	473
Q96AP7	ESAM	19.8214	19.9785	20.2594	19.1694	19.5174	19.6862	19.7387	0.377147	1.9107	474
P26639	TARS	17.8588	18.5177	17.8942	18.3156	17.903	18.6367	18.1877	0.34706	1.90822	475
O60568	PLOD3	24.6307	24.4415	24.1012	24.519	24.4458	23.3803	24.2531	0.462763	1.90806	476
Q00765	REEP5	22.6184	22.768	22.3767	23.1329	22.7785	21.8696	22.5907	0.430649	1.90631	477
P01023	A2M	21.4019	21.6496	20.7501	21.4615	20.7836	21.6125	21.2765	0.405485	1.90579	478
P80188	LCN2	18.7141	19.1911	19.7504	19.6005	19.2438	19.4782	19.3297	0.368223	1.90496	479
P51572	BCAP31	23.8656	23.6604	23.4676	23.7042	24.0885	24.7487	23.9225	0.455357	1.90347	480
O75521	ECI2	19.7283	20.511	20.6453	20.3064	20.7806	20.6898	20.4436	0.387273	1.89435	481
P61626	LYZ	25.7813	26.137	26.439	25.3824	25.4813	26.5518	25.9622	0.491052	1.89142	482
A6NFA1	TRABD2B	20.4576	21.086	21.1528	20.7149	20.583	21.4921	20.9144	0.394518	1.88635	483
P07339	CTSD	26.3007	26.0618	26.2621	25.9809	27.0281	27.1315	26.4609	0.495236	1.87158	484
P54826	GAS1	20.5086	21.6002	21.0545	21.032	20.9913	20.5884	20.9625	0.391619	1.86819	485
P40197	GP5	22.4056	23.2199	23.0754	22.2322	22.3441	22.3981	22.6125	0.421565	1.8643	486
Q13561	DCTN2	17.5285	17.4505	17.9773	18.3103	17.6132	17.6004	17.7467	0.330281	1.86109	487
P09622	DLD	22.9982	22.7113	22.9191	22.7085	23.6817	23.586	23.1008	0.429424	1.85891	488
P14174	MIF	22.4823	22.883	22.574	21.9331	22.5124	21.7908	22.3626	0.415632	1.85861	489
Q9Y4K1	AIM1	21.847	22.2773	22.1738	23.0313	22.6797	22.5418	22.4252	0.415954	1.85486	490
P41743	PRKCI	22.2416	22.2337	21.3848	21.5773	22.1246	21.462	21.8373	0.404067	1.85035	491
O60512	B4GALT3	19.385	18.5178	18.4362	18.6669	18.8266	18.9774	18.8017	0.347591	1.84872	492
Q96J84	KIRREL	18.6331	18.3417	18.6506	18.8273	18.3646	19.2775	18.6825	0.345144	1.84742	493
O43490	PROM1	19.7388	19.8868	20.0402	19.5497	19.053	19.9602	19.7048	0.363575	1.84511	494
P78504	JAG1	20.3009	20.6966	20.3353	20.4522	20.8645	19.7773	20.4045	0.376304	1.84422	495
P43490	NAMPT	21.1795	20.5026	21.2332	20.932	20.2585	20.7372	20.8072	0.383241	1.84187	496
Q9P0K1	ADAM22	18.0877	18.3976	18.2857	17.8413	18.5845	18.777	18.329	0.337236	1.83991	497
P52565	ARHGDIA	22.8358	22.6653	22.4714	22.4585	22.8807	23.5942	22.8176	0.419384	1.83798	498
Q01082	SPTBN1	21.359	21.5836	21.1158	21.1415	21.944	22.0367	21.5301	0.395648	1.83765	499
P04259	KRT6B	23.3976	22.6564	22.8811	23.5155	23.7	22.8459	23.1661	0.425268	1.83573	500
P08195	SLC3A2	24.2463	25.0334	25.2485	24.2712	24.4836	25.1364	24.7366	0.454087	1.83569	501
P55268	LAMB2	19.1786	18.8272	18.3527	19.1593	18.7654	18.4534	18.7895	0.344673	1.8344	502
P50897	PPT1	23.5465	23.4041	23.4526	23.625	23.882	22.6145	23.4208	0.42931	1.83303	503
Q8N4C0	C9orf62	18.5024	17.8818	18.4705	18.8781	18.7014	18.5685	18.5005	0.338038	1.82719	504
P41250	GARS	18.0687	19.071	18.6752	18.693	18.3681	18.5017	18.5629	0.338736	1.8248	505
O94813	SLIT2	18.6045	18.1455	18.1882	18.3834	19.0352	18.6918	18.5081	0.337708	1.82465	506
Q53FA7	TP53I3	22.2757	21.818	22.756	22.3595	22.7733	22.9092	22.4819	0.410109	1.82417	507
Q6P587	FAHD1	22.2035	22.4572	22.6721	21.7485	22.0978	21.6204	22.1333	0.403134	1.8214	508
Q9NP72	RAB18	20.7023	20.4717	21.3446	21.1131	20.4208	21.0899	20.8571	0.379542	1.81972	509
P69891	HBG1	22.3494	22.1732	23.0715	21.8854	22.6434	22.518	22.4401	0.408236	1.81922	510
P34741	SDC2	19.4709	19.2674	19.6118	19.1653	20.1665	19.6409	19.5538	0.353888	1.80982	511
Q9NS86	LANCL2	19.1838	19.2828	19.9571	19.7309	19.2456	19.9083	19.5514	0.353558	1.80835	512
P10176	COX8A	19.3589	19.4234	20.1322	19.9944	19.3036	19.4908	19.6172	0.353873	1.80389	513
Q9H0R4	HDHD2	18.8364	19.1848	19.3842	19.367	18.4917	19.0778	19.057	0.342985	1.79978	514
Q99983	OMD	21.1055	21.1548	20.3221	21.3113	21.3742	21.0665	21.0557	0.378755	1.79882	515
P35270	SPR	20.3227	19.296	19.6139	19.862	19.9782	19.6065	19.7799	0.355657	1.79807	516
P84095	RHOG	19.6791	20.0816	20.1733	20.4723	19.8115	20.6091	20.1378	0.362009	1.79765	517
P21912	SDHB	21.3474	21.2139	21.0965	21.7505	21.5843	20.6726	21.2776	0.380906	1.79018	518
P31939	ATIC	21.6308	21.4431	21.425	21.7167	21.4939	20.6479	21.3929	0.382159	1.78638	519
P16278	GLB1	21.8039	21.8242	21.489	21.8868	22.6647	21.98	21.9414	0.391125	1.78259	520
Q8NBZ7	UXS1	18.9723	18.8757	18.4491	19.0672	18.282	19.0514	18.7829	0.334571	1.78125	521
P08174	CD55	27.0655	27.9688	27.871	27.0968	26.8852	27.8416	27.4548	0.488107	1.77786	522
P60842	EIF4A1	20.5848	20.5366	21.1213	20.4957	20.3645	21.2563	20.7265	0.367974	1.77538	523
Q9BTZ2	DHRS4	20.5434	20.9724	20.4272	20.4258	21.2918	21.0554	20.786	0.368932	1.77491	524
P13797	PLS3	24.446	24.4134	25.5772	24.5077	24.6174	24.662	24.7039	0.43847	1.7749	525
Q7KYR7	BTN2A1	17.5704	17.9608	17.301	18.1802	17.7629	17.958	17.7889	0.315529	1.77374	526
Q15435	PPP1R7	18.696	18.5658	17.8513	18.7445	18.5037	18.6205	18.497	0.327983	1.77317	527
P28161	GSTM2	18.9444	18.5913	19.2408	18.3369	18.7227	18.4672	18.7172	0.331286	1.76995	528
Q68CK6	ACSM2B	20.9652	21.0048	21.731	21.7629	20.9832	21.3809	21.3047	0.375756	1.76373	529
Q9H1C7	CYSTM1	20.7309	20.0191	20.9573	20.9815	20.4223	20.5608	20.612	0.36331	1.76262	530
Q01955	COL4A3	20.3834	20.7226	20.6565	20.3831	20.1715	21.2026	20.5866	0.362722	1.76193	531
O75832	PSMD10	22.2985	22.5005	22.0818	22.5529	22.0884	21.481	22.1672	0.390248	1.76048	532
Q9UKK3	PARP4	20.8423	20.083	20.2569	20.9107	20.9363	20.5616	20.5985	0.361882	1.75684	533
P10301	RRAS	19.3417	19.0602	19.5651	19.8009	19.451	20.0315	19.5417	0.342851	1.75446	534
P51993	FUT6	19.6934	19.3877	19.2531	19.5024	18.7041	19.192	19.2888	0.338153	1.75311	535
P22223	CDH3	21.1229	20.8522	21.6882	20.8429	21.1928	21.6429	21.2236	0.370301	1.74476	536
P16662	UGT2B7	22.1385	22.0104	23.1043	22.2565	22.5638	22.4243	22.4163	0.390533	1.74218	537
Q8NBS9	TXNDC5	23.2204	22.9665	22.3123	23.0608	23.1995	22.4174	22.8628	0.398142	1.74144	538
Q9Y3I0	RTCB	18.7143	19.4133	19.451	19.2532	19.5851	19.6306	19.3412	0.335027	1.73219	539
Q8N436	CPXM2	24.5575	24.6445	25.0527	25.3964	24.501	25.4745	24.9378	0.431959	1.73215	540
P55809	OXCT1	21.8769	22.1183	22.3413	21.7496	21.353	22.3188	21.9596	0.379162	1.72663	541
Q9NQX3	GPHN	20.5674	21.3829	20.4938	20.7739	20.4961	21.0491	20.7939	0.358488	1.72401	542
O14732	IMPA2	21.8706	21.6708	21.1849	21.8041	22.171	21.2837	21.6642	0.372451	1.7192	543
Q14019	COTL1	23.8769	23.9518	24.0479	23.9543	23.951	24.9618	24.1239	0.414028	1.71626	544
P22748	CA4	22.755	22.198	23.1703	22.6362	22.7007	23.2764	22.7894	0.391018	1.71578	545
O14964	HGS	21.3379	21.7535	21.2674	21.607	21.7099	22.3061	21.6636	0.371293	1.7139	546
P09958	FURIN	20.8563	20.3494	20.1625	21.0971	20.626	20.3615	20.5755	0.352408	1.71276	547
Q5TEU4	NDUFAF5	19.506	19.3894	19.0378	19.7876	18.9989	18.9849	19.2841	0.330274	1.71268	548
P46777	RPL5	18.2625	18.8184	18.9342	18.7482	18.4783	19.1533	18.7325	0.319644	1.70636	549
O15173	PGRMC2	19.7861	20.1989	20.2788	19.7863	20.6491	20.4068	20.1843	0.343993	1.70426	550
P10316	HLA-A	19.0214	19.468	19.9595	19.6392	19.8699	19.6015	19.5933	0.333341	1.70131	551
Q9BX63	BRIP1	18.2415	18.3628	18.3836	18.5624	19.0562	18.8463	18.5755	0.315657	1.69932	552
Q14254	FLOT2	23.6537	24.4317	24.7288	24.0285	24.2711	24.6934	24.3012	0.411896	1.69496	553
P30740	SERPINB1	17.7862	17.9631	18.5413	18.3149	18.1559	18.5455	18.2178	0.308688	1.69443	554
Q8WVV4	POF1B	20.5419	20.8465	21.1788	21.3248	20.4906	21.1751	20.9263	0.35455	1.69428	555
P23284	PPIB	25.9549	25.6602	25.8671	25.9572	26.8931	25.8039	26.0227	0.440465	1.69261	556
O14818	PSMA7	23.9879	23.6444	23.1445	23.7126	23.8852	23.013	23.5646	0.39773	1.68783	557
Q96P63	SERPINB12	21.6432	21.1491	21.5626	22.1865	21.98	21.523	21.6741	0.365513	1.68641	558
P98082	DAB2	20.4039	21.0341	21.2005	21.0424	20.7637	21.4177	20.9771	0.353755	1.68639	559
Q16881	TXNRD1	20.9178	21.0907	20.1622	20.9263	21.1143	20.9273	20.8564	0.351281	1.68428	560
O76076	WISP2	21.5554	21.7286	21.0666	20.9557	21.7648	21.7162	21.4646	0.360212	1.67817	561
P26885	FKBP2	20.8547	20.6462	21.1666	21.0059	21.1406	21.6878	21.0836	0.353525	1.67678	562
P48728	AMT	16.567	17.0975	16.6098	17.0452	16.4388	16.9566	16.7858	0.280325	1.67001	563
P41181	AQP2	22.6815	23.2692	22.9458	22.2285	23.0333	23.1745	22.8888	0.381947	1.66871	564
Q9Y653	GPR56	20.1861	20.2473	20.9626	20.5065	20.404	20.9608	20.5446	0.342345	1.66635	565
Q9H3Z4	DNAJC5	20.9925	22.0543	21.4241	21.5156	21.5216	21.7974	21.5509	0.358932	1.66551	566
P04083	ANXA1	22.7684	22.9803	22.6166	22.4084	22.1885	23.2267	22.6982	0.377951	1.66512	567
P0DP04		20.7663	20.3733	20.1622	20.1044	20.9512	20.64	20.4996	0.340815	1.66255	568
Q9Y5C1	ANGPTL3	20.3199	20.0367	20.2272	19.9328	20.0857	19.3808	19.9972	0.331792	1.6592	569
P10515	DLAT	19.0197	18.2223	18.6878	18.4386	18.5133	18.9571	18.6398	0.309231	1.65899	570
P49788	RARRES1	21.6581	22.2556	21.4237	21.6445	21.4673	21.2013	21.6084	0.358458	1.65888	571
P53396	ACLY	21.693	22.0439	21.8641	21.5836	21.4442	21.0153	21.6073	0.358173	1.65765	572
Q6ZV73	FGD6	19.1188	18.8218	19.164	19.6451	18.9644	18.777	19.0818	0.316134	1.65673	573
Q9HAU5	UPF2	18.2478	17.6586	17.7799	18.359	17.908	17.6842	17.9396	0.297159	1.65644	574
P04062	GBA	25.4612	25.0446	25.158	25.2313	26.1223	24.9975	25.3358	0.418612	1.65225	575
Q99835	SMO	22.678	22.4247	21.9161	22.8358	22.8661	22.2459	22.4944	0.371346	1.65084	576
P48163	ME1	21.1368	20.7287	20.506	21.1156	21.4595	20.7779	20.9541	0.345694	1.64977	577
Q9NP85	NPHS2	18.6502	18.8482	19.3763	18.9229	18.8846	19.4332	19.0193	0.313604	1.64888	578
Q9ULA0	DNPEP	18.2875	17.9955	18.8838	18.621	18.4286	18.5588	18.4625	0.303881	1.64593	579
P31371	FGF9	21.9374	21.9724	22.1917	21.963	21.469	22.5772	22.0185	0.362198	1.64497	580
P48723	HSPA13	20.876	21.2299	21.2773	20.7103	20.6219	21.4773	21.0321	0.344572	1.63831	581
Q08431	MFGE8	21.5806	22.181	21.1315	21.36	21.7028	21.5833	21.5898	0.353625	1.63792	582
P26572	MGAT1	24.0002	23.4456	23.3061	23.0598	23.9489	23.2729	23.5056	0.384034	1.6338	583
P62333	PSMC6	18.1801	17.8285	18.6999	18.2678	18.5155	18.2453	18.2895	0.298805	1.63375	584
Q9P0T7	TMEM9	19.6029	19.9106	19.2754	19.9748	19.8998	20.196	19.8099	0.323442	1.63273	585
A0A0C4DH38	IGHV5-51	22.5095	22.3108	22.4734	22.557	22.6115	21.6344	22.3494	0.364851	1.63248	586
P07737	PFN1	22.4415	22.5946	22.5273	21.8487	22.7256	22.9331	22.5118	0.367419	1.63212	587
P13716	ALAD	25.4642	25.4221	25.4269	25.3814	24.4631	24.8947	25.1754	0.408921	1.62429	588
P14735	IDE	22.0929	21.6349	21.6366	22.2477	21.4172	21.4058	21.7392	0.352127	1.61978	589
Q99571	P2RX4	19.226	19.1334	19.6528	18.8088	19.3296	19.5971	19.2913	0.312312	1.61893	590
Q5T749	KPRP	25.1005	24.7642	24.7609	25.4911	25.3528	25.7741	25.2073	0.407427	1.61631	591
A0A075B6K4	IGLV3-10	23.2795	23.4568	23.5448	23.5228	23.9628	24.3117	23.6797	0.382667	1.61601	592
A0A075B6K5	IGLV3-9	18.8561	18.8188	18.7447	19.2949	19.2965	18.546	18.9262	0.305611	1.61475	593
Q86YS6	RAB43	17.9616	17.1939	17.6188	17.964	17.7585	17.7683	17.7108	0.285753	1.61343	594
O15162	PLSCR1	24.7895	24.5669	24.1067	24.762	25.1381	24.1645	24.5879	0.396197	1.61135	595
P05067	APP	27.8981	28.1178	27.7495	27.8609	28.0626	26.8942	27.7638	0.446873	1.60955	596
P19256	CD58	19.2953	19.5294	18.8911	19.3125	19.6761	18.9495	19.2757	0.310074	1.60863	597
P22792	CPN2	24.504	24.3417	23.8166	24.5795	24.247	23.6062	24.1825	0.388938	1.60835	598
Q4KMG9	TMEM52B	29.0628	29.7738	29.7741	29.3528	28.9625	28.5953	29.2536	0.470284	1.60761	599
Q9NQ36	SCUBE2	21.8607	22.8106	22.6102	22.0043	22.423	22.375	22.3473	0.359104	1.60692	600
Q06495	SLC34A1	24.6493	24.7073	24.7368	24.5839	24.8751	23.7742	24.5544	0.3945	1.60663	601
Q86X29	LSR	20.9886	21.2516	20.9838	21.0201	20.9355	21.8231	21.1671	0.340043	1.60647	602
Q6L9W6	B4GALNT3	22.2044	22.1298	21.4745	22.3222	21.609	22.1782	21.9863	0.35276	1.60445	603
Q8N9L9	ACOT4	17.4082	17.4075	17.9238	17.0925	17.3445	17.6139	17.4651	0.280176	1.60421	604
P62330	ARF6	21.178	20.8263	21.3378	21.2588	21.6136	20.6972	21.152	0.33842	1.59995	605
P06870	KLK1	24.6407	24.5247	24.8264	24.659	24.3757	23.7221	24.4581	0.390457	1.59643	606
P22352	GPX3	19.0715	19.349	19.3786	18.8439	18.9267	19.6428	19.2021	0.306012	1.59364	607
P02652	APOA2	24.6032	24.4884	24.0357	24.4932	24.5493	23.6334	24.3005	0.38501	1.58437	608
Q9UPI3	FLVCR2	19.3618	19.1108	19.5755	19.0683	19.4023	19.8956	19.4024	0.307098	1.58278	609
Q5T601	GPR110	19.8236	19.4862	20.4324	19.9911	20.0494	20.1198	19.9837	0.315378	1.57817	610
O15400	STX7	22.329	22.3384	22.1844	22.1348	22.2704	21.4215	22.1131	0.348127	1.5743	611
O43768	ENSA	20.9337	21.8321	21.7507	21.7313	21.3947	21.3798	21.5037	0.338452	1.57392	612
P28066	PSMA5	21.3655	21.9349	22.2231	22.0886	21.6189	22.1945	21.9043	0.344216	1.57145	613
Q13449	LSAMP	18.2094	18.6306	18.5706	18.6639	18.1993	18.9575	18.5385	0.291254	1.57107	614
Q9UKS6	PACSIN3	22.3306	23.1397	23.2992	22.9742	22.6251	23.0511	22.9033	0.359133	1.56804	615
Q5VZK9	LRRC16A	17.2855	17.7854	17.5848	17.4973	17.5292	18.0876	17.6283	0.276417	1.56803	616
O43520	ATP8B1	18.5219	18.5412	18.8836	18.5109	18.559	19.2294	18.7077	0.291956	1.56062	617
P39059	COL15A1	23.9189	24.5836	24.443	24.1313	24.0131	24.9056	24.3326	0.37876	1.5566	618
P02794	FTH1	19.2462	18.8387	18.9158	18.9537	18.915	19.6095	19.0798	0.295414	1.5483	619
Q86SR1	GALNT10	21.374	21.7764	21.8895	20.9958	21.3021	21.3239	21.4436	0.331448	1.54568	620
Q3SXY8	ARL13B	18.4221	18.8258	19.1311	18.5095	18.9046	19.0726	18.8109	0.290528	1.54446	621
Q9UIB8	CD84	22.4178	21.9847	21.9642	21.5134	22.3257	22.3321	22.0897	0.34087	1.54312	622
O75436	VPS26A	20.1695	20.0892	20.5726	20.2287	20.1595	19.6082	20.1379	0.310364	1.54119	623
O14498	ISLR	24.8402	24.9754	24.7187	24.7155	24.9411	23.9492	24.69	0.378763	1.53407	624
P01743		21.0519	21.2628	21.639	21.0228	21.8289	21.2394	21.3408	0.324977	1.5228	625
P49588	AARS	21.4521	21.953	21.8059	21.5606	21.4602	22.2919	21.7539	0.330595	1.5197	626
Q9Y337	KLK5	21.0162	20.8327	21.5548	21.3092	21.1205	21.6733	21.2511	0.322847	1.5192	627
O95084	PRSS23	19.4474	19.9733	20.2478	19.916	19.5964	20.0865	19.8779	0.301819	1.51836	628
O75844	ZMPSTE24	20.3228	19.9637	20.2126	19.9823	19.9408	19.4481	19.9784	0.3021	1.51213	629
Q9BV40	VAMP8	23.5741	23.9635	23.2925	23.0164	23.1169	23.1884	23.3586	0.35246	1.50891	630
P42702	LIFR	17.7954	17.4692	17.593	17.9493	18.1902	18.003	17.8333	0.268841	1.50752	631
P00751	CFB	26.064	26.1107	26.6546	25.9778	26.1192	26.957	26.3139	0.396039	1.50506	632
Q13131	PRKAA1	18.7716	18.2433	18.4052	18.2961	18.0271	18.0392	18.2971	0.275363	1.50495	633
Q86UX2	ITIH5	23.9714	23.738	23.2345	23.6006	23.8278	23.0652	23.5729	0.353292	1.49872	634
Q9H0T7	RAB17	18.7655	18.9761	18.8646	19.0272	18.2706	18.9712	18.8125	0.28164	1.49709	635
P78417	GSTO1	20.9093	21.15	20.8729	20.8161	21.5998	20.7632	21.0185	0.314478	1.49619	636
P14927	UQCRB	18.6664	19.0741	19.4745	19.2763	19.2624	18.9452	19.1165	0.285887	1.4955	637
P39019	RPS19	18.6337	18.5978	19.0457	18.3329	18.8751	18.3709	18.6427	0.278685	1.49488	638
Q9UJS0	SLC25A13	22.1118	21.8338	22.231	22.6694	21.7872	22.3516	22.1641	0.331316	1.49483	639
P14618	PKM	24.8063	24.9712	25.0198	25.0388	25.8602	25.2981	25.1657	0.375304	1.49133	640
P55072	VCP	25.466	25.3752	25.3654	25.5683	25.6524	24.6011	25.3381	0.377724	1.49074	641
Q9NQA5	TRPV5	20.6515	20.7118	21.1453	20.756	20.4669	21.2755	20.8345	0.310128	1.48853	642
P02452	COL1A1	20.7744	20.7356	20.2232	20.4167	20.8258	21.0823	20.6763	0.307575	1.48757	643
Q9UJ99	CDH22	18.6952	18.6206	18.8244	18.2655	18.764	19.1169	18.7144	0.278315	1.48717	644
P30613	PKLR	21.7859	21.9521	22.1979	21.9913	22.6847	22.3945	22.1677	0.329575	1.48673	645
Q9UBP0	SPAST	20.63	21.2296	21.2826	20.771	20.8251	21.3705	21.0181	0.312354	1.48612	646
Q495W5	FUT11	18.8827	19.2528	19.3242	18.7982	19.0968	18.5946	18.9915	0.281695	1.48327	647
Q15642	TRIP10	22.0273	22.1055	21.7224	22.0472	21.4558	21.3612	21.7866	0.323114	1.48309	648
P45954	ACADSB	20.9695	21.3277	21.6121	21.1659	21.2927	21.8512	21.3699	0.316218	1.47974	649
Q92859	NEO1	24.5921	23.7837	23.9815	23.7847	23.6026	23.7401	23.9141	0.353626	1.47873	650
P04070	PROC	20.0425	20.4293	20.4906	20.7362	20.5137	19.954	20.361	0.300872	1.47769	651
O14936	CASK	19.8621	20.059	19.9123	19.4516	19.3887	19.4448	19.6864	0.290819	1.47726	652
P30050	RPL12	19.9744	20.1157	19.7832	20.1994	19.9481	19.3779	19.8998	0.293346	1.47412	653
Q969Z4	RELT	19.2337	19.8927	19.5744	19.5247	19.1616	19.1961	19.4305	0.286061	1.47222	654
P21964	COMT	21.2022	21.1157	20.7722	20.4909	21.2975	21.1554	21.0056	0.309143	1.47172	655
Q7Z5N4	SDK1	20.1332	20.2106	20.0688	19.8065	19.8075	19.4177	19.9074	0.292903	1.47133	656
O75674	TOM1L1	21.574	21.8935	22.2497	21.7178	22.0076	22.4354	21.9797	0.323103	1.47001	657
O15230	LAMA5	22.8394	22.3264	21.9968	22.2969	22.1042	21.9444	22.2514	0.326859	1.46894	658
Q9H0Q0	FAM49A	18.365	18.2315	18.8023	18.3252	18.8539	18.7122	18.5483	0.271474	1.4636	659
Q04756	HGFAC	20.4481	21.3353	20.8137	20.9985	21.0063	21.1642	20.961	0.30647	1.4621	660
Q5T4F4	ZFYVE27	25.9265	25.5357	26.196	26.2992	25.3216	25.9458	25.8708	0.37731	1.45844	661
O94903	PROSC	21.1512	20.988	21.2139	20.9152	21.0945	21.7815	21.1907	0.309	1.45819	662
Q9NR31	SAR1A	21.6635	21.4111	21.6817	21.601	21.0781	22.0231	21.5764	0.314443	1.45735	663
A2NJV5	IGKV A18	23.0579	23.0971	22.9656	22.8058	22.8776	23.7387	23.0905	0.335657	1.45366	664
P38117	ETFB	22.968	22.7628	23.4289	22.5777	23.0544	23.3774	23.0282	0.334727	1.45355	665
A0A075B6I0	IGLV8-61	23.6056	23.6099	23.5284	23.5905	22.7367	23.3852	23.4094	0.340242	1.45345	666
P02656	APOC3	23.2194	22.8236	22.9652	23.3874	22.51	22.6623	22.928	0.332758	1.45132	667
O95398	RAPGEF3	22.2993	21.6097	22.0312	22.1901	21.6472	22.3299	22.0179	0.319501	1.4511	668
Q96HC4	PDLIM5	19.1791	19.1419	19.0184	18.5364	18.7299	19.2013	18.9678	0.273753	1.44325	669
Q13557	CAMK2D	18.95	18.8999	19.4224	19.4743	18.9221	18.8985	19.0945	0.275172	1.4411	670
P10153	RNASE2	26.3884	27.1945	27.2475	26.866	26.6495	27.3868	26.9554	0.387744	1.43846	671
Q8TCD6	PHOSPHO2	17.7017	17.8987	17.8282	18.4338	17.871	18.0722	17.9676	0.257865	1.43517	672
P05165	PCCA	23.5117	23.2324	23.0704	22.8753	23.2957	22.5794	23.0941	0.330912	1.43288	673
P32004	L1CAM	23.983	23.6884	23.3145	23.361	23.8702	23.1387	23.5593	0.337336	1.43186	674
O60701	UGDH	22.0493	21.5813	21.7551	21.216	21.317	21.7605	21.6132	0.309362	1.43136	675
P35555	FBN1	21.4647	21.9414	21.6942	21.721	21.5344	22.3167	21.7787	0.311342	1.42957	676
O75608	LYPLA1	20.4271	20.6414	21.0669	20.7217	21.0017	21.2176	20.8461	0.297977	1.42942	677
P12235	SLC25A4	18.2888	18.7709	18.6345	18.3756	18.5595	19.0166	18.6077	0.265496	1.42681	678
P0C7P4	UQCRFS1P1	19.8615	19.8306	19.8738	19.5168	19.6631	19.1533	19.6499	0.28004	1.42515	679
Q9Y6Y8	SEC23IP	21.4905	21.7464	21.8446	21.6057	21.0901	21.169	21.4911	0.305887	1.42332	680
P15954	COX7C	20.4781	19.8404	19.8577	20.0482	20.4604	20.2678	20.1588	0.286041	1.41894	681
Q99611	SEPHS2	17.8347	17.597	17.6924	17.5939	17.4777	18.1815	17.7295	0.251448	1.41824	682
P09758	TACSTD2	20.4292	20.2692	20.3529	20.1827	20.9994	20.4226	20.4427	0.288535	1.41144	683
P07205	PGK2	19.3696	18.6926	19.2452	19.3825	19.0464	19.3521	19.1814	0.270643	1.41097	684
O75354	ENTPD6	20.749	20.6905	20.6883	20.4377	20.7717	21.3223	20.7766	0.292799	1.40927	685
O00338	SULT1C2	20.8995	20.7368	20.3734	21.0801	20.8112	20.3515	20.7088	0.291762	1.40888	686
P13866	SLC5A1	23.2702	23.1878	23.4287	23.1526	23.0626	22.4832	23.0975	0.325371	1.40869	687
Q96HD1	CRELD1	19.7049	19.8273	20.1251	19.6752	20.1127	20.385	19.9717	0.280758	1.40578	688
P82980	RBP5	21.6005	21.7102	21.6587	22.2572	21.5434	22.1605	21.8218	0.306549	1.40478	689
P02741	CRP	22.3786	22.1972	22.2892	21.8686	22.2155	22.8282	22.2962	0.312721	1.40258	690
Q92947	GCDH	18.6926	18.0711	18.7671	18.3275	18.3314	18.3848	18.4291	0.258345	1.40183	691
Q9H6B4	CLMP	21.78	22.0276	21.4462	21.834	22.1849	22.2935	21.9277	0.307366	1.40172	692
Q6UWP8	SBSN	24.45	24.5986	24.9841	25.1635	24.577	25.2883	24.8436	0.34807	1.40105	693
P17050	NAGA	18.3475	18.3376	18.3404	18.5152	18.843	18.065	18.4081	0.257518	1.39894	694
P51570	GALK1	22.2358	22.5561	22.6684	22.1887	21.9693	22.7694	22.398	0.313035	1.3976	695
Q9BUF7	CRB3	21.7182	22.1062	22.1982	21.6153	22.3373	22.3054	22.0468	0.307211	1.39345	696
P61019	RAB2A	21.7673	21.6401	21.4113	21.0298	21.0604	21.3933	21.3837	0.29784	1.39284	697
P06753	TPM3	20.4808	20.5242	20.6211	20.7845	20.2034	21.0475	20.6102	0.286814	1.39161	698
Q9UPZ6	THSD7A	22.7	22.6064	22.6108	22.7788	22.6465	21.9167	22.5432	0.313641	1.39129	699
Q9Y3E7	CHMP3	22.081	22.3255	21.7318	22.0993	22.1358	21.4928	21.9777	0.305619	1.39059	700
Q9P2R3	ANKFY1	22.5234	22.9017	23.0068	22.2738	23.0017	22.4617	22.6949	0.31476	1.38692	701
P02654	APOC1	24.3792	24.2092	24.2421	24.376	24.2435	23.4904	24.1567	0.334428	1.38441	702
P12236	SLC25A6	19.5701	19.1069	19.294	19.0718	19.2864	19.7577	19.3478	0.267693	1.38358	703
P09496	CLTA	19.0562	18.5657	18.7948	18.8109	18.7542	19.307	18.8815	0.260785	1.38117	704
Q99733	NAP1L4	22.1528	22.0711	22.0206	22.1753	21.6324	21.4491	21.9169	0.302213	1.37891	705
P62906	RPL10A	20.3124	20.4926	20.4964	20.4152	20.4242	21.1019	20.5404	0.283062	1.37807	706
Q8N1N4	KRT78	23.4956	23.608	23.1581	24.0633	23.433	23.8839	23.607	0.325298	1.37798	707
P05981	HPN	22.1133	22.0234	21.7508	22.6747	22.2761	22.1753	22.169	0.305438	1.37777	708
O95817	BAG3	21.9205	21.8151	21.7703	21.7964	21.3243	21.2004	21.6378	0.297889	1.3767	709
P02753	RBP4	24.8595	24.652	24.5041	24.5513	24.1435	23.9493	24.4433	0.336459	1.37649	710
O75251	NDUFS7	19.2566	19.5979	19.6863	19.8717	19.7636	20.0564	19.7054	0.271148	1.37601	711
O15031	PLXNB2	18.6946	18.4049	18.3374	18.845	18.2115	18.2674	18.4601	0.253047	1.37078	712
Q92743	HTRA1	20.658	20.8601	20.8515	21.3764	20.6473	21.1435	20.9228	0.286176	1.36777	713
P56537	EIF6	19.0946	19.0193	19.0378	18.6285	19.0645	19.4478	19.0488	0.260454	1.3673	714
Q96A59	MARVELD3	17.7338	17.7983	17.5043	17.681	17.3814	18.0766	17.6959	0.241947	1.36725	715
P60022	DEFB1	26.7413	27.6243	27.1846	27.1942	27.0596	27.7522	27.2594	0.372611	1.36691	716
P31639	SLC5A2	19.9886	20.0969	19.7141	19.8052	20.4404	19.7658	19.9685	0.272778	1.36604	717
P30085	CMPK1	21.8375	22.0217	22.5131	21.8923	22.2279	22.5258	22.1697	0.302428	1.36415	718
Q16348	SLC15A2	22.7215	22.7962	22.4031	23.1401	22.2846	22.5259	22.6452	0.308691	1.36316	719
A0A075B6H9	IGLV4-69	22.1798	22.8315	22.8018	22.4783	22.1149	22.6364	22.5071	0.30678	1.36303	720
P33176	KIF5B	20.2301	20.7561	20.45	20.5726	20.1016	20.793	20.4839	0.279012	1.3621	721
O75369	FLNB	23.1352	23.1845	23.3107	23.5793	23.9944	23.5431	23.4579	0.319467	1.36187	722
P11021	HSPA5	28.0859	27.5363	28.3861	28.192	28.1068	28.6951	28.167	0.383525	1.36161	723
O95164	UBL3	18.5855	18.7607	19.3257	18.6963	18.8741	18.8393	18.8469	0.256306	1.35994	724
Q9GZX3	CHST6	19.5708	19.1338	19.4161	19.7223	19.2031	19.769	19.4692	0.264734	1.35976	725
Q8IZF4	GPR114	22.8011	23.2	23.2663	22.4784	22.9082	23.2425	22.9827	0.312396	1.35926	726
P49006	MARCKSL1	19.2231	19.4	19.9603	19.4425	19.3947	19.7017	19.5204	0.264997	1.35754	727
P00746	CFD	23.7242	24.0605	24.1329	23.9829	23.72	24.6027	24.0372	0.325906	1.35584	728
P01344	IGF2	19.7775	19.3541	19.8578	19.5387	19.5439	20.0946	19.6945	0.267011	1.35577	729
Q96GA7	SDSL	18.1338	18.5874	18.608	18.7364	18.7164	18.8613	18.6072	0.252076	1.35472	730
P0DMM9	SULT1A3	22.6842	22.9817	22.3647	23.1249	23.1853	22.7576	22.8497	0.308846	1.35164	731
Q93099	HGD	23.3694	23.3169	23.5226	23.3201	23.3939	22.6368	23.2599	0.314361	1.35151	732
Q14520	HABP2	19.7012	19.2736	19.0536	19.3435	19.7168	19.2841	19.3955	0.262114	1.35142	733
P05166	PCCB	21.894	21.5127	21.7174	21.6712	21.8597	21.0996	21.6257	0.292148	1.35093	734
A0MZ66	KIAA1598	19.2224	19.457	19.5168	19.1992	19.0925	18.8004	19.2147	0.259564	1.35086	735
Q6NUJ1	PSAPL1	23.9039	23.4632	24.0418	24.3082	24.3067	24.2166	24.0401	0.324171	1.34846	736
P40818	USP8	17.4771	17.4984	17.6246	18.0317	17.663	17.9777	17.7121	0.238168	1.34466	737
Q99442	SEC62	20.6903	20.8178	20.4087	21.0691	21.129	21.0668	20.8636	0.280359	1.34377	738
O75144	ICOSLG	19.8463	19.4627	19.3565	19.2408	19.873	19.6825	19.577	0.263035	1.34359	739
Q01415	GALK2	19.3325	19.4974	19.7607	19.5685	19.3129	19.9942	19.5777	0.26219	1.33923	740
Q99714	HSD17B10	20.8463	20.7453	20.9766	21.0262	20.9514	20.2734	20.8032	0.278437	1.33843	741
Q9NVH1	DNAJC11	18.0812	18.2162	18.4277	17.9165	18.5164	17.9777	18.1893	0.243073	1.33635	742
P00167	CYB5A	21.3717	20.9642	20.9678	21.5924	20.9245	20.9559	21.1294	0.282339	1.33624	743
Q15286	RAB35	22.3592	21.6635	21.7292	21.822	22.2912	22.0307	21.9826	0.293681	1.33597	744
Q96CM8	ACSF2	22.8776	23.3793	23.7734	23.5584	23.4021	23.6481	23.4398	0.312987	1.33528	745
P68371	TUBB4B	25.233	25.3125	25.3793	24.9538	24.542	24.7663	25.0311	0.333627	1.33285	746
Q9NUM4	TMEM106B	18.7923	18.6122	19.1489	18.9074	18.4948	19.0406	18.8327	0.250277	1.32895	747
Q14789	GOLGB1	18.8296	19.0498	19.1878	19.4858	19.4822	19.1372	19.1954	0.254956	1.32821	748
O75309	CDH16	21.6918	22.1701	22.341	21.838	21.807	22.3619	22.035	0.292355	1.32678	749
Q13409	DYNC1I2	20.2917	20.2596	20.1944	20.4114	20.6686	20.8854	20.4519	0.270349	1.32188	750
P04899	GNAI2	21.7564	21.8527	22.5627	21.9005	22.0939	22.1616	22.0546	0.291413	1.32132	751
Q9UBC9	SPRR3	24.0993	24.5144	24.3243	24.318	23.7061	24.5891	24.2585	0.320362	1.32062	752
O15240	VGF	22.1901	22.7616	22.6192	22.7869	23.0724	22.8872	22.7196	0.299767	1.31942	753
P13500	CCL2	20.2994	19.7466	19.9033	19.8858	19.6673	19.5466	19.8415	0.261461	1.31775	754
Q9NZ08	ERAP1	21.5465	21.9255	22.0475	22.4376	22.1252	22.014	22.016	0.289587	1.31535	755
Q9Y478	PRKAB1	19.1765	18.8278	19.3291	19.1903	18.677	19.162	19.0605	0.250582	1.31467	756
P19961	AMY2B	25.0877	25.1232	25.0969	24.6159	25.0561	24.3479	24.888	0.326475	1.31178	757
P62805	HIST1H4A	19.4283	19.235	19.2371	19.6105	18.9218	19.0363	19.2448	0.251131	1.30493	758
P63000	RAC1	27.0047	27.0315	26.7358	26.9394	26.7847	26.0944	26.7651	0.349236	1.30482	759
P51665	PSMD7	21.8965	22.3191	22.4009	22.2711	22.0637	22.7399	22.2819	0.290372	1.30317	760
Q92734	TFG	21.6756	22.3578	22.431	22.0742	21.9181	22.2649	22.1203	0.287971	1.30184	761
Q9UNZ2	NSFL1C	18.6598	18.036	18.343	18.2174	18.0297	18.3718	18.2763	0.237748	1.30085	762
O15229	KMO	18.7661	19.2654	19.0504	19.0883	18.92	19.4662	19.0927	0.248059	1.29923	763
P49257	LMAN1	21.3961	21.2543	20.9642	21.6082	21.6043	21.0377	21.3108	0.275606	1.29327	764
O00214	LGALS8	18.3883	18.1494	18.3242	17.8885	17.884	18.3772	18.1686	0.234883	1.2928	765
Q8N5I2	ARRDC1	20.8335	20.211	20.8745	20.8737	20.4839	20.7028	20.6632	0.266891	1.29162	766
Q9UHD8	2021-09-09	17.9235	17.5293	17.3412	17.3054	17.3913	17.5104	17.5002	0.225937	1.29106	767
O00264	PGRMC1	21.2765	20.7662	20.9422	20.8939	21.4466	21.3025	21.1046	0.272389	1.29066	768
P55285	CDH6	23.4729	23.5235	24.0547	23.997	23.4775	23.3275	23.6422	0.304955	1.28988	769
Q9P0K7	RAI14	19.2909	18.9644	18.6365	18.9074	19.2442	18.8864	18.9883	0.244268	1.28642	770
P07384	CAPN1	25.2193	25.3298	25.6444	25.4519	25.1338	26.0271	25.4677	0.327601	1.28634	771
P26447	S100A4	21.8181	21.8396	21.8834	22.0305	22.1884	22.5543	22.0524	0.282693	1.28192	772
P34913	EPHX2	24.7933	23.9872	24.6935	24.6669	24.8623	24.5988	24.6003	0.314634	1.27898	773
P28074	PSMB5	20.9584	20.7417	20.6935	21.0093	21.4461	21.0041	20.9755	0.267568	1.27562	774
Q9UHE5	NAT8	20.9184	21.1679	21.4203	20.9698	20.7873	21.4292	21.1155	0.269027	1.27407	775
P43034	PAFAH1B1	21.4537	21.309	21.4098	20.806	21.302	20.9194	21.2	0.270049	1.27382	776
Q13501	SQSTM1	22.122	22.5352	22.8135	22.5822	22.711	22.954	22.6196	0.287704	1.27192	777
O43760	SYNGR2	19.2774	18.7787	19.0498	18.7709	19.1476	19.334	19.0597	0.242018	1.26979	778
P52788	SMS	21.2101	21.2052	21.1494	21.817	21.4591	21.1056	21.3244	0.270763	1.26973	779
Q53GD3	SLC44A4	22.7539	22.8258	22.8617	22.6123	22.0777	22.6311	22.6271	0.287291	1.26968	780
P63267	ACTG2	24.8981	25.3075	25.4507	24.808	24.8608	24.627	24.992	0.317185	1.26914	781
P42685	FRK	21.9085	21.9205	22.062	22.1071	21.833	21.336	21.8612	0.276819	1.26626	782
P08134	RHOC	22.7574	22.2873	22.0034	22.6202	22.6889	22.4717	22.4715	0.284309	1.2652	783
O15197	EPHB6	23.0023	22.3085	23.003	22.489	22.8496	22.8632	22.7526	0.287525	1.2637	784
P78369	CLDN10	18.7057	18.5841	18.5296	18.5348	19.0948	18.4399	18.6481	0.235435	1.26251	785
Q9Y5K6	CD2AP	23.6068	23.4889	23.4097	23.7339	23.8185	22.9869	23.5075	0.296229	1.26015	786
Q15257	PPP2R4	21.2881	21.6606	21.7288	21.302	21.2027	21.8401	21.5037	0.270636	1.25856	787
Q9BUD6	SPON2	18.1208	18.5097	18.5259	18.0003	18.0979	18.4004	18.2758	0.229938	1.25815	788
P52907	CAPZA1	22.5339	22.9185	22.3212	22.7312	22.5774	22.1242	22.5344	0.28351	1.25812	789
O00763	ACACB	22.2969	21.8704	22.0387	22.4242	22.2618	22.6634	22.2592	0.279933	1.25761	790
P14406	COX7A2	18.7356	19.0318	19.1466	18.5808	18.5737	18.8784	18.8245	0.236571	1.25672	791
P31040	SDHA	23.3111	23.2206	23.2056	23.9796	23.4991	23.5994	23.4692	0.29484	1.25628	792
P68366	TUBA4A	19.3452	18.7761	19.0521	19.4675	19.2015	19.1479	19.1651	0.240638	1.25561	793
P54646	PRKAA2	23.0557	23.0214	23.3392	22.6879	23.4899	22.9191	23.0856	0.289375	1.25349	794
P61224	RAP1B	22.1535	21.9021	21.683	21.9116	22.375	22.3474	22.0621	0.275553	1.24899	795
Q9Y274	ST3GAL6	25.0664	25.5126	25.0977	25.7179	25.4243	24.8899	25.2848	0.315456	1.24761	796
Q9UL25	RAB21	23.0044	22.9204	23.2272	23.3203	23.312	23.7413	23.2543	0.289671	1.24567	797
Q9GZP0	PDGFD	22.3591	22.7338	22.4906	22.6575	23.1855	22.7217	22.6914	0.282419	1.24461	798
O43852	CALU	21.1912	21.4941	21.0496	21.5414	21.6351	21.031	21.3237	0.265259	1.24396	799
P07948	LYN	19.629	19.5049	19.678	19.1399	19.1479	19.5837	19.4472	0.241792	1.24332	800
O75191	XYLB	17.4174	17.8256	17.7898	17.5497	17.8595	18.0194	17.7436	0.220157	1.24077	801
Q7LBR1	CHMP1B	24.5028	25.2095	25.1344	24.8632	24.7859	25.3334	24.9716	0.309837	1.24076	802
P41271	NBL1	18.2073	17.8364	18.3031	17.9897	18.0523	18.4551	18.1406	0.224874	1.23961	803
P50148	GNAQ	22.9644	22.5197	23.0209	22.5795	22.9225	23.2707	22.8796	0.283388	1.2386	804
O43570	CA12	20.948	21.0937	20.5404	21.0386	21.1956	20.6552	20.9119	0.258774	1.23745	805
P54108	CRISP3	21.5385	21.4575	21.0259	21.3918	21.7302	21.7481	21.482	0.265464	1.23575	806
Q8WZ75	ROBO4	26.0334	25.6843	25.7132	26.3058	25.6501	25.4076	25.7991	0.318656	1.23515	807
P00390	GSR	23.7855	23.9623	24.2088	23.5626	23.3729	23.773	23.7775	0.293299	1.23351	808
Q92485	SMPDL3B	21.9272	21.9175	21.5299	21.8711	22.33	22.1394	21.9525	0.270015	1.23	809
Q86Y46	KRT73	27.1803	27.0695	27.2355	27.0632	27.4661	27.9416	27.326	0.335515	1.22782	810
P00505	GOT2	25.3019	25.6035	25.3112	25.9071	25.0282	25.6425	25.4657	0.312149	1.22576	811
Q15517	CDSN	21.8448	21.5032	21.6694	22.2781	21.7623	21.6565	21.7857	0.267032	1.22572	812
P51170	SCNN1G	20.9433	21.3878	21.3934	21.2255	21.094	21.6841	21.288	0.260124	1.22193	813
Q9Y287	ITM2B	24.3576	24.0195	24.2763	24.9289	24.4376	24.3747	24.3991	0.297862	1.22079	814
Q02383	SEMG2	21.8228	21.7702	21.2861	21.7644	21.5615	21.2177	21.5704	0.263242	1.22038	815
P04632	CAPNS1	22.4442	22.3547	22.4001	22.2495	22.8457	22.0148	22.3848	0.272894	1.2191	816
P09488	GSTM1	21.4382	20.9083	21.2165	21.3363	21.6759	21.4421	21.3362	0.258631	1.21217	817
O00560	SDCBP	26.329	26.9103	26.9879	26.1991	26.497	26.7743	26.6163	0.322574	1.21194	818
Q9HCH3	CPNE5	22.134	22.274	22.7813	22.7426	22.7253	22.4681	22.5209	0.272838	1.21149	819
O94985	CLSTN1	20.7948	21.0913	21.1286	21.0086	20.8262	21.4978	21.0579	0.254948	1.2107	820
O00533	CHL1	22.2507	22.7902	22.9122	22.4238	22.2735	22.595	22.5409	0.272897	1.21068	821
Q9Y2Q3	GSTK1	21.7793	21.242	21.9071	21.8521	21.9286	21.9029	21.7687	0.263511	1.21051	822
Q9Y259	CHKB	17.2857	17.4739	17.527	17.1827	17.2031	16.9575	17.2717	0.208626	1.20791	823
P24821	TNC	21.9027	22.0488	22.0829	21.7311	22.0599	22.5304	22.0593	0.266408	1.20769	824
P22392	NME2	23.4799	24.0301	23.742	23.4687	23.7142	24.1735	23.7681	0.286114	1.20378	825
Q9H479	FN3K	20.8515	20.3338	20.8746	21.0598	20.8857	20.9186	20.8207	0.249737	1.19947	826
Q9Y5B9	SUPT16H	20.048	19.9182	19.7463	19.9567	19.5757	20.2646	19.9182	0.23881	1.19895	827
O95954	FTCD	22.336	23.026	22.804	22.9424	23.0962	22.9467	22.8585	0.274011	1.19872	828
P60903	S100A10	21.044	21.0031	20.7771	21.1557	20.832	20.4543	20.8777	0.249857	1.19676	829
Q3KQV9	UAP1L1	18.9833	18.7736	19.1653	18.78	19.0947	19.3562	19.0255	0.227686	1.19674	830
P13073	COX4I1	21.8734	21.8207	22.1704	21.7641	22.0517	22.4629	22.0238	0.263214	1.19513	831
Q9BV20	MRI1	19.7083	19.6257	20.0837	19.9737	19.7177	19.4367	19.7576	0.235562	1.19226	832
P29475	NOS1	19.1129	19.4991	19.3695	19.4109	18.9733	19.5627	19.3214	0.230124	1.19103	833
P50895	BCAM	24.8874	24.8701	25.2583	24.9337	25.0778	25.6443	25.1119	0.298882	1.1902	834
Q86T13	CLEC14A	22.4153	22.5749	22.4776	22.2477	22.6405	21.9104	22.3777	0.26631	1.19007	835
P08294	SOD3	26.9023	27.369	27.171	26.7294	26.6423	27.3843	27.033	0.321635	1.18978	836
O14494	PPAP2A	21.7562	21.6065	21.7367	21.8286	21.1167	21.6382	21.6138	0.256611	1.18726	837
P31949	S100A11	24.5003	24.2235	23.8677	24.1108	24.3609	23.7539	24.1362	0.286225	1.18587	838
Q9HAC8	UBTD1	21.6721	21.064	21.3791	21.665	21.3096	21.683	21.4621	0.254057	1.18375	839
Q9UNF0	PACSIN2	23.6361	23.3947	23.3003	23.4894	23.6879	22.9261	23.4057	0.276036	1.17935	840
Q9BPW8	NIPSNAP1	24.8036	24.8723	24.8515	24.795	24.7755	24.1129	24.7018	0.290798	1.17723	841
Q96BW5	PTER	25.238	25.2514	25.0061	25.3523	25.711	24.8504	25.2349	0.29697	1.17682	842
O75503	CLN5	20.5176	20.5667	20.8891	20.5933	20.3096	20.9576	20.639	0.242733	1.17609	843
P30520	ADSS	21.7301	21.4879	21.5842	21.2157	21.6606	21.1006	21.4632	0.25228	1.17541	844
P03950	ANG	21.0262	21.6351	21.5154	21.6636	21.7189	21.4659	21.5042	0.252459	1.174	845
Q9H3S3	TMPRSS5	19.5856	19.404	19.2041	19.895	19.5774	19.583	19.5415	0.229211	1.17294	846
O43237	DYNC1LI2	18.0695	18.2192	18.5363	18.1775	18.4402	18.6007	18.3406	0.214826	1.17131	847
Q9NTK5	OLA1	20.2971	20.7543	20.3089	20.8271	20.7638	20.7134	20.6108	0.241206	1.17029	848
P05937	CALB1	21.8239	21.3879	21.3243	21.8732	21.9019	21.7312	21.6737	0.253568	1.16993	849
Q8N474	SFRP1	22.1858	22.2456	22.7582	22.6499	22.8045	22.6168	22.5435	0.263702	1.16975	850
P31689	DNAJA1	21.1791	21.7039	21.6899	21.3643	21.3599	21.8151	21.5187	0.251329	1.16796	851
P08236	GUSB	24.2725	24.1563	23.9596	24.427	24.2064	23.6272	24.1082	0.280723	1.16443	852
Q9Y2A7	NCKAP1	19.9859	20.3578	20.5973	20.417	20.0265	20.3305	20.2858	0.236064	1.16369	853
Q8N335	GPD1L	21.4509	21.1443	21.7221	21.5255	21.8704	21.6382	21.5586	0.250847	1.16356	854
P62993	GRB2	21.3622	21.1365	21.3755	21.2133	21.6716	21.7596	21.4198	0.247802	1.15689	855
P30084	ECHS1	27.9985	27.9473	28.384	27.9404	28.2329	28.7713	28.2124	0.326258	1.15643	856
P22061	PCMT1	20.1842	20.1321	20.3728	20.1246	19.8919	20.5714	20.2128	0.233373	1.15458	857
Q7Z7A1	CNTRL	19.1685	19.2292	19.3718	18.9963	18.9542	18.7581	19.0797	0.219833	1.15218	858
P30533	LRPAP1	23.8334	23.9282	24.5595	24.3194	24.021	23.961	24.1038	0.277592	1.15166	859
P20339	RAB5A	21.0851	20.6859	20.757	21.0599	21.0306	20.5038	20.8537	0.239706	1.14947	860
P07947	YES1	21.8207	21.9058	21.4519	21.6708	21.956	21.3492	21.6924	0.248026	1.14338	861
P12110	COL6A2	21.8155	21.7622	22.0629	22.0356	21.3819	21.9263	21.8307	0.249553	1.14313	862
P32754	HPD	21.192	21.5862	21.3115	21.3372	21.875	21.3958	21.4496	0.245183	1.14307	863
P01700		21.0624	20.951	21.1786	21.0497	21.393	21.5875	21.2037	0.241382	1.1384	864
P01111	NRAS	23.1536	23.1874	23.2277	23.5432	23.0719	22.727	23.1518	0.263461	1.13797	865
Q96RL7	VPS13A	21.6965	21.2997	21.255	21.1672	21.3693	20.9659	21.2923	0.24206	1.13684	866
O00217	NDUFS8	19.1826	19.4906	19.6486	19.8574	19.4816	19.5048	19.5276	0.221992	1.13681	867
P51148	RAB5C	22.2011	22.0744	22.5067	21.9846	21.8459	22.4008	22.1689	0.251478	1.13437	868
P08123	COL1A2	25.0817	24.888	24.7071	25.0921	25.1299	24.4108	24.8849	0.282176	1.13392	869
O00233	PSMD9	20.3066	20.5908	20.5321	20.4515	20.487	19.9582	20.3877	0.23113	1.13368	870
Q9Y2R0	COA3	19.2653	19.3766	19.2338	19.4709	19.6245	19.8067	19.463	0.220606	1.13346	871
Q14165	MLEC	21.0966	21.2812	21.2014	21.3503	21.5551	21.7526	21.3729	0.241694	1.13084	872
P11182	DBT	21.4644	21.5952	22.0943	21.4367	21.5218	21.5522	21.6108	0.24377	1.128	873
P49411	TUFM	23.2739	23.0289	23.3468	23.8247	23.2428	23.3307	23.3413	0.262944	1.12652	874
Q86Y82	STX12	19.4171	18.8124	19.3231	19.1409	19.1031	19.2974	19.1823	0.215869	1.12535	875
P62140	PPP1CB	19.5461	19.0186	19.1649	19.0122	19.3106	19.0148	19.1779	0.215777	1.12513	876
O43196	MSH5	20.0501	20.1277	20.3971	19.9377	19.9134	19.7353	20.0269	0.225218	1.12458	877
P54289	CACNA2D1	23.3528	22.7479	22.9843	23.3501	23.3209	22.9378	23.1156	0.259795	1.12389	878
Q9UHR4	BAIAP2L1	22.6108	22.5731	22.3249	22.8819	22.7244	22.1958	22.5518	0.253336	1.12335	879
Q86UN3	RTN4RL2	21.9228	21.9949	22.0303	21.5374	22.1908	22.2195	21.9826	0.246465	1.12118	880
Q5IJ48	CRB2	18.1533	18.1435	18.3307	18.6843	18.4298	18.4666	18.368	0.205658	1.11965	881
O94886	TMEM63A	19.3839	19.5417	19.6414	19.7259	19.4229	19.1132	19.4715	0.217694	1.11801	882
Q16563	SYPL1	24.529	24.8382	24.9773	24.6119	24.2124	24.8222	24.6652	0.275095	1.11532	883
P05413	FABP3	24.1567	24.1229	24.0316	24.3914	23.8169	24.5817	24.1835	0.26967	1.1151	884
P09960	LTA4H	27.4743	27.4489	27.7126	27.3869	27.689	28.222	27.6556	0.307584	1.11219	885
Q14980	NUMA1	18.8895	19.0498	18.8358	19.3375	18.7954	18.8057	18.9523	0.210483	1.1106	886
Q8NF91	SYNE1	24.4883	24.5021	24.6108	24.4638	24.3764	25.1308	24.5954	0.272888	1.10951	887
P15848	ARSB	18.9564	18.7077	19.0419	18.8485	18.8196	18.4488	18.8038	0.208556	1.10911	888
O75351	VPS4B	25.511	25.4183	25.6447	25.4389	25.5856	26.1822	25.6301	0.283749	1.10709	889
P22735	TGM1	23.8903	23.2535	23.6108	23.5892	23.9334	23.4347	23.6187	0.261148	1.10569	890
Q9UHL4	DPP7	23.825	23.5774	23.5344	23.7074	23.7888	23.1125	23.5909	0.260681	1.10501	891
Q86X76	NIT1	20.9256	21.1727	20.8991	21.1052	21.4814	20.8694	21.0756	0.232877	1.10496	892
Q7Z3Y8	KRT27	23.2813	22.6254	22.6874	22.7914	23.0747	23.014	22.9124	0.253109	1.10468	893
P30153	PPP2R1A	22.4083	21.8004	21.925	21.819	22.0834	22.2355	22.0452	0.242929	1.10196	894
Q13217	DNAJC3	26.0229	25.8703	26.4396	26.3881	25.8366	25.7918	26.0582	0.286656	1.10006	895
A0A0A0MRZ8	IGKV3D-11	23.8332	23.4467	23.3832	23.9537	23.8847	23.9687	23.745	0.261069	1.09947	896
Q14210	LY6D	21.9476	22.4996	22.3894	22.5983	22.2912	22.5941	22.3867	0.245969	1.09873	897
O94905	ERLIN2	21.7114	21.1847	21.5687	21.7387	21.2465	21.5883	21.5064	0.235647	1.09571	898
Q13177	PAK2	20.1933	19.8898	20.3539	20.3011	20.0973	19.8082	20.1073	0.220303	1.09564	899
Q01469	FABP5	22.6139	22.1596	22.1786	22.739	22.3704	22.2148	22.3794	0.244984	1.09469	900
P02766	TTR	22.3901	22.4322	22.3106	22.241	22.3887	21.7807	22.2572	0.243209	1.09272	901
Q71U36	TUBA1A	24.2708	24.0593	24.1637	24.0086	24.2066	23.5432	24.042	0.26247	1.09171	902
O43768	ENSA	18.7679	18.7761	18.9664	18.8624	18.5734	19.1791	18.8542	0.205235	1.08853	903
P27348	YWHAQ	22.878	22.7506	22.8029	22.2477	22.4083	22.6741	22.6269	0.246207	1.08811	904
Q9NZJ9	NUDT4	19.3352	19.2587	19.6402	19.4973	19.4736	19.846	19.5085	0.212145	1.08745	905
P11940	PABPC1	18.1375	18.2831	18.6477	18.2963	18.1918	18.5307	18.3479	0.199384	1.08669	906
Q96EU7	C1GALT1C1	19.7693	19.4171	19.6954	19.241	19.6473	19.7566	19.5878	0.212576	1.08525	907
P45974	USP5	22.5325	22.1576	22.6654	22.761	22.7327	22.831	22.6134	0.245104	1.08389	908
P02675	FGB	23.9073	24.2716	23.6104	24.1547	23.9409	24.2863	24.0285	0.26027	1.08317	909
Q6NUK1	SLC25A24	18.1588	18.2906	18.1143	18.2021	18.2586	18.6628	18.2812	0.197654	1.08119	910
Q9NPH3	IL1RAP	21.5063	21.7683	21.8597	21.6088	21.6346	22.1646	21.7571	0.235225	1.08114	911
P52943	CRIP2	22.015	22.0933	22.3837	22.0097	21.7782	22.3948	22.1124	0.238926	1.0805	912
P59998	ARPC4	20.1778	20.6028	20.3768	20.3289	20.1235	20.6658	20.3792	0.219385	1.07651	913
Q15067	ACOX1	21.6882	21.7228	21.882	21.6527	22.0594	22.2429	21.8747	0.235321	1.07577	914
Q7LGC8	CHST3	20.9935	21.4775	21.4382	21.4929	21.1473	21.0491	21.2664	0.228599	1.07493	915
P02810	PRH1	23.5461	23.5562	23.3694	23.7411	23.6924	23.0516	23.4928	0.252273	1.07383	916
Q96FL8	SLC47A1	21.66	21.6756	21.2365	21.1944	21.6821	21.6234	21.512	0.230993	1.07379	917
P13667	PDIA4	24.6726	24.523	24.5289	24.4915	24.7544	25.1933	24.694	0.264903	1.07274	918
Q695T7	SLC6A19	23.0267	22.6759	23.0279	22.9033	22.4144	22.9736	22.837	0.244945	1.07258	919
Q9UDY2	TJP2	22.9916	23.4312	23.0958	22.7184	22.9808	23.2641	23.0803	0.247329	1.0716	920
P08185	SERPINA6	25.2757	24.985	24.6321	24.5977	25.0998	24.8319	24.9037	0.266826	1.07143	921
Q13464	ROCK1	21.2685	21.1505	21.1249	21.2423	21.079	20.6492	21.0857	0.225507	1.06948	922
O43674	NDUFB5	18.6494	18.577	18.9469	19.0156	18.8816	19.0722	18.8571	0.200808	1.06489	923
Q9NQ79	CRTAC1	21.2908	21.4465	21.8776	21.5126	21.6868	21.3007	21.5192	0.22881	1.06328	924
Q12805	EFEMP1	18.8448	19.0793	18.7892	18.7539	18.6612	19.1758	18.8841	0.200192	1.06011	925
Q9BYV1	AGXT2	21.8736	21.983	22.1079	21.646	21.6016	22.1552	21.8946	0.232065	1.05992	926
O96033	MOCS2	17.1696	17.5354	17.1447	17.3921	17.4307	17.0853	17.293	0.183244	1.05965	927
Q9BR76	CORO1B	22.7497	22.8321	22.7157	22.5287	22.898	22.2447	22.6615	0.239645	1.0575	928
Q92832	NELL1	19.2752	18.9948	19.5017	19.2114	19.0405	19.4278	19.2419	0.202844	1.05418	929
O43529	CHST10	19.5456	19.1755	19.2709	19.0954	19.6114	19.3455	19.3407	0.203772	1.05359	930
Q9NUI1	DECR2	20.9842	21.1418	21.4646	21.2266	21.3036	20.8459	21.1611	0.222589	1.05188	931
P13385	TDGF1	21.5889	21.797	21.8203	21.3191	21.6977	21.314	21.5895	0.226746	1.05026	932
Q15185	PTGES3	21.262	20.9418	21.3205	21.5067	20.951	21.1229	21.1841	0.221608	1.0461	933
P62820	RAB1A	21.9474	21.6705	22.2611	21.6752	21.8116	21.7194	21.8475	0.227917	1.04322	934
Q06828	FMOD	18.7404	18.7339	18.4523	18.3622	18.6185	18.8797	18.6312	0.194292	1.04283	935
A0A0C4DH25	IGKV3D-20	22.4424	22.1322	22.666	22.6792	22.1976	22.5452	22.4438	0.233576	1.04072	936
O96000	NDUFB10	19.4097	19.0739	19.3955	19.1042	19.0331	19.4834	19.25	0.200244	1.04023	937
P07942	LAMB1	18.9551	18.8881	18.886	19.2372	19.3635	19.1137	19.0739	0.198014	1.03814	938
Q9NU53	GINM1	22.2269	22.0525	22.638	22.584	22.5184	22.5384	22.4264	0.232489	1.03668	939
Q6UXB8	PI16	21.8379	22.1435	22.2067	22.0433	22.3142	22.5095	22.1759	0.22989	1.03667	940
P36980	CFHR2	21.0674	20.9934	20.4944	21.0239	21.0469	20.9349	20.9268	0.216852	1.03624	941
P43005	SLC1A1	22.4264	22.2596	22.2483	22.7067	22.1499	22.0575	22.3081	0.230932	1.0352	942
O75781	PALM	20.4435	20.1838	20.2626	20.5239	20.2451	20.7407	20.3999	0.211167	1.03514	943
Q14108	SCARB2	24.4893	24.6565	24.0913	24.0633	24.5216	24.1893	24.3352	0.251568	1.03376	944
Q07960	ARHGAP1	23.5026	23.5596	23.8649	23.5048	23.7882	24.113	23.7222	0.24471	1.03157	945
Q08188	TGM3	24.2753	23.8928	24.2117	24.613	24.3846	24.067	24.2408	0.250032	1.03145	946
P01717		20.0083	19.4986	19.4492	19.6712	19.7613	19.7534	19.6903	0.202668	1.02928	947
Q5JTV8	TOR1AIP1	19.565	19.374	19.1015	19.0911	19.0959	19.3584	19.2643	0.19807	1.02817	948
Q9UGB7	MIOX	21.8378	22.3027	21.8103	21.806	22.0214	21.6644	21.9071	0.224895	1.02658	949
P35858	IGFALS	23.3367	22.8295	23.4563	23.1545	23.3388	23.4543	23.2617	0.238682	1.02607	950
O76041	NEBL	22.2338	22.07	21.8045	21.897	22.4278	22.0358	22.0781	0.226274	1.02488	951
P02763	ORM1	21.5059	21.8349	21.9386	21.5882	22.0175	22.0304	21.8192	0.223552	1.02457	952
Q53RD9	FBLN7	22.7413	22.2177	22.2973	22.7199	22.6063	22.3341	22.4861	0.23024	1.02392	953
A0A087WSY6	IGKV3D-15	19.9183	19.7686	19.5851	19.5979	19.324	19.5785	19.6287	0.200813	1.02306	954
Q13576	IQGAP2	23.1827	22.963	23.2754	22.6706	23.2479	22.9181	23.043	0.235035	1.01999	955
P51674	GPM6A	21.8495	21.292	21.5844	21.9007	21.6394	21.5557	21.6369	0.220495	1.01907	956
O60343	TBC1D4	17.1206	17.4406	17.644	17.4184	17.4608	17.5546	17.4398	0.177594	1.01832	957
P53004	BLVRA	21.6372	21.2701	21.492	21.3745	21.8957	21.5744	21.5406	0.218951	1.01646	958
Q96S96	PEBP4	23.7005	24.0647	24.0553	23.4322	23.7183	23.73	23.7835	0.240953	1.01311	959
Q15056	EIF4H	19.247	19.0194	19.2389	19.3175	19.6223	19.34	19.2975	0.19546	1.01287	960
P12821	ACE	23.423	23.0788	23.4903	22.9508	23.3444	23.5317	23.3032	0.235733	1.01159	961
Q8N4C8	MINK1	21.5148	21.1023	21.6562	21.7118	21.594	21.5509	21.5216	0.217383	1.01007	962
P48735	IDH2	23.3203	22.9493	22.9117	22.7358	23.1342	22.7235	22.9625	0.231881	1.00983	963
Q16204	CCDC6	18.8183	18.7328	18.8204	18.899	18.7097	19.2314	18.8686	0.190317	1.00864	964
Q06278	AOX1	22.0118	22.4846	22.5195	22.3802	22.1446	22.5708	22.3519	0.224951	1.00641	965
Q8IX30	SCUBE3	18.0067	18.2	17.8298	18.246	18.1373	18.3359	18.126	0.182219	1.00529	966
O00241	SIRPB1	20.738	20.7443	20.9785	20.8659	20.378	20.8689	20.7623	0.208531	1.00438	967
P20039	HLA-DRB1	22.3627	22.2583	21.9822	22.1454	22.1055	21.7315	22.0976	0.221704	1.00329	968
Q02809	PLOD1	21.3673	20.7344	20.9106	21.0378	21.1072	21.0082	21.0276	0.210639	1.00173	969
Q8NFZ8	CADM4	19.7635	19.945	19.9662	20.1247	19.5797	20.0433	19.9037	0.199296	1.0013	970
P49184	DNASE1L1	19.3904	19.6265	19.527	19.3792	19.8715	19.7429	19.5896	0.196036	1.00071	971
P35613	BSG	19.8676	20.0216	19.7921	20.1267	19.9188	19.5523	19.8798	0.19884	1.00021	972
P43487	RANBP1	19.3451	19.4498	19.3074	19.399	19.4611	19.8464	19.4682	0.194545	0.999298	973
P25789	PSMA4	18.9603	19.2093	19.3281	19.3653	18.8967	19.1876	19.1579	0.191182	0.997931	974
Q96H20	SNF8	24.9628	24.5387	24.7602	24.7977	24.8378	24.2812	24.6964	0.245967	0.995965	975
P49189	ALDH9A1	25.1591	25.1721	24.9429	25.1927	25.4074	24.6809	25.0925	0.249681	0.995039	976
P00748	F12	20.3921	20.0632	20.2341	19.9603	20.3779	19.9484	20.1627	0.200422	0.994023	977
Q9BRK5	SDF4	25.2658	25.4703	25.8573	25.3506	25.5175	25.8665	25.5547	0.253944	0.993728	978
O14975	SLC27A2	22.4834	22.737	22.8721	22.4059	22.2713	22.6608	22.5718	0.224058	0.992647	979
P45381	ASPA	21.0558	20.9197	20.6627	20.5953	21.0123	20.6306	20.8128	0.206548	0.992409	980
Q13332	PTPRS	24.6106	24.8779	25.1788	24.9149	24.5894	25.1182	24.8816	0.24668	0.991413	981
Q9H9B4	SFXN1	18.8354	18.7807	18.7742	18.561	18.914	19.1288	18.8324	0.186692	0.991334	982
P12268	IMPDH2	19.8847	19.6441	19.8764	20.0034	20.2097	20.096	19.9524	0.19741	0.989404	983
Q969P0	IGSF8	23.2308	23.1526	23.4156	23.213	23.3814	23.7867	23.3633	0.231027	0.988842	984
P57739	CLDN2	20.0063	19.8761	20.3162	20.2689	19.9183	20.2766	20.1104	0.198854	0.988813	985
P51153	RAB13	19.8752	20.4093	20.1808	20.2913	20.1943	20.4135	20.2274	0.199572	0.986642	986
Q6EMK4	VASN	29.6511	30.074	29.3629	29.2424	29.4504	29.5302	29.5519	0.291458	0.986259	987
Q9UKB3	DNAJC12	19.6551	19.5744	19.556	19.4935	20.0062	19.497	19.6304	0.193397	0.985196	988
P11498	PC	24.9868	24.8333	24.6056	24.7833	25.078	24.4149	24.7836	0.244152	0.985136	989
O43707	ACTN4	24.8734	24.8671	25.2399	25.0694	25.4764	25.3215	25.1413	0.247648	0.985027	990
A0A0C4DH68	IGKV2-24	23.3466	23.1796	23.0493	23.101	22.8854	22.6995	23.0436	0.22673	0.983919	991
P02462	COL4A1	23.7629	23.6424	23.5249	23.7732	23.262	23.9266	23.6487	0.232677	0.98389	992
P05109	S100A8	25.8531	25.7875	26.0853	26.4431	25.9699	25.7609	25.9833	0.255632	0.98383	993
Q04917	YWHAH	22.5232	22.5461	22.1252	22.5465	22.7701	22.6807	22.532	0.221245	0.981914	994
O14817	TSPAN4	20.9001	21.2218	21.3361	21.1389	21.1905	20.794	21.0969	0.206807	0.980273	995
Q92673	SORL1	25.184	24.7716	24.7261	24.7368	25.1324	24.5834	24.8557	0.24351	0.979694	996
Q92747	ARPC1A	22.8598	22.8657	23.1267	23.1208	22.5279	23.0112	22.9187	0.224357	0.978924	997
P01614		22.6184	22.9963	22.7807	22.5181	22.6825	23.0924	22.7814	0.222968	0.97873	998
Q12792	TWF1	20.3636	20.2405	20.5218	20.4993	20.6485	20.804	20.513	0.199954	0.974767	999
P06310		20.2961	20.5856	20.4715	20.2992	20.5147	20.83	20.4995	0.199574	0.973554	1000
P30626	SRI	22.5086	22.5536	22.5692	22.3424	22.4555	21.9913	22.4034	0.217886	0.972556	1001
Q12841	FSTL1	23.2088	23.5436	23.7619	23.5187	23.3072	23.7633	23.5172	0.228175	0.970246	1002
Q96B97	SH3KBP1	19.8366	19.7026	20.0298	19.7799	19.5468	20.0445	19.8234	0.192197	0.969547	1003
Q15389	ANGPT1	18.731	19.0049	18.8663	19.0376	19.1755	18.7137	18.9215	0.183014	0.96723	1004
P07686	HEXB	23.2907	23.3754	23.6184	23.2576	23.3142	23.8267	23.4472	0.226564	0.966275	1005
P00813	ADA	24.8853	24.8765	24.7747	24.8496	24.5437	24.292	24.7036	0.238407	0.965069	1006
P02545	LMNA	22.4038	22.3184	22.6239	22.7349	22.1374	22.526	22.4574	0.216346	0.963363	1007
P10620	MGST1	21.4115	21.2949	21.7959	21.4615	21.6662	21.2791	21.4848	0.206869	0.962859	1008
P12111	COL6A3	25.0979	25.4714	25.2786	25.1518	24.9116	24.8074	25.1198	0.241377	0.960902	1009
Q13867	BLMH	24.6031	24.3862	24.2031	24.467	24.8684	24.3239	24.4753	0.234888	0.959695	1010
Q16891	IMMT	23.2577	23.209	23.3005	23.5298	22.8831	23.4353	23.2692	0.223309	0.959674	1011
P05546	SERPIND1	22.4304	22.3571	22.3079	22.4844	22.4158	22.9058	22.4836	0.215679	0.959273	1012
P20674	COX5A	18.8901	19.1957	18.9784	19.1999	19.2121	19.401	19.1462	0.183501	0.95842	1013
Q96PD2	DCBLD2	19.0324	19.1659	19.4277	19.0702	19.4611	19.1314	19.2148	0.184108	0.958156	1014
P14923	JUP	25.2288	25.1098	25.0709	25.6002	25.1251	24.8767	25.1685	0.240834	0.956886	1015
Q14914	PTGR1	22.8896	22.969	23.071	22.6126	22.4987	22.8616	22.8171	0.218145	0.956059	1016
Q9BW04	SARG	20.9329	21.1878	21.0377	21.3948	21.1749	21.4623	21.1984	0.202578	0.955628	1017
O75348	ATP6V1G1	21.224	21.0204	21.3093	21.3976	21.044	20.8599	21.1425	0.202002	0.955431	1018
Q86TJ2	TADA2B	20.1415	19.8211	20.0742	20.3061	19.8267	20.1245	20.049	0.190974	0.952535	1019
P02792	FTL	19.7687	19.6601	20.0642	19.7652	20.1408	19.945	19.8907	0.189412	0.952263	1020
P48444	ARCN1	21.0971	20.9407	20.9428	21.332	20.8429	20.7782	20.9889	0.199803	0.951945	1021
Q9UMR5	PPT2	21.1053	20.9997	21.0708	21.0059	21.538	21.1263	21.141	0.201103	0.951246	1022
Q71RC9	SMIM5	20.0811	20.1266	19.8609	20.1343	19.8274	20.3391	20.0616	0.190817	0.951158	1023
Q9BSE5	AGMAT	22.3441	22.172	22.0938	22.1044	22.4128	22.6363	22.2939	0.211977	0.950829	1024
P04156	PRNP	18.7987	18.9569	19.1293	19.1708	19.2582	18.8782	19.032	0.180913	0.950573	1025
P35052	GPC1	23.5995	23.7042	23.8688	23.3523	23.6767	24.0034	23.7008	0.224556	0.947461	1026
P26641	EEF1G	21.326	20.9694	21.4633	21.5214	21.4599	21.4251	21.3609	0.202317	0.947139	1027
O60488	ACSL4	17.143	17.2071	17.3966	17.5306	17.2818	17.5289	17.348	0.164123	0.946062	1028
O00161	SNAP23	21.6695	22.1659	22.263	21.9548	21.9148	22.0226	21.9984	0.207715	0.944227	1029
O75340	PDCD6	23.9822	23.7208	24.0037	23.8655	23.5922	23.4408	23.7675	0.224117	0.942955	1030
P61020	RAB5B	24.5931	24.7935	25.2123	24.8856	24.9776	25.1741	24.9394	0.23456	0.94052	1031
P19021	PAM	26.182	26.1958	26.2848	26.6432	26.05	25.9202	26.2127	0.246502	0.940392	1032
Q8TF74	WIPF2	18.4846	18.7222	18.4118	18.8501	18.4737	18.4739	18.5694	0.174617	0.94035	1033
Q6ZMI0	PPP1R21	22.6367	23.0303	23.0392	23.0674	22.884	22.5826	22.8734	0.21468	0.938559	1034
O95563	MPC2	19.2799	18.8348	19.2324	19.0991	19.3396	19.176	19.1603	0.179795	0.938372	1035
Q99961	SH3GL1	20.717	20.7644	21.077	21.0235	20.5599	20.884	20.8376	0.19549	0.938158	1036
P54578	USP14	21.6748	21.9137	22.0004	21.9183	21.7397	22.2545	21.9169	0.205416	0.937249	1037
Q9NSD5	SLC6A13	20.8833	20.8594	21.311	21.156	20.8634	21.1781	21.0419	0.19712	0.936799	1038
Q9H7D0	DOCK5	19.1963	19.2515	18.9936	18.8544	18.9465	18.8178	19.01	0.178047	0.936597	1039
Q13530	SERINC3	19.2615	19.1961	19.4098	19.1495	19.3865	19.6449	19.3414	0.180647	0.933992	1040
P53597	SUCLG1	28.8527	28.657	28.6599	28.5961	29.3216	28.9127	28.8333	0.269284	0.933932	1041
Q9BVM4	GGACT	22.5885	22.3083	22.35	22.7825	22.7532	22.7329	22.5859	0.210215	0.930735	1042
Q9HBH0	RHOF	21.6675	21.8115	21.2588	21.6552	21.7998	21.6774	21.645	0.201265	0.929845	1043
O94919	ENDOD1	20.8566	21.0197	21.2056	21.0256	20.8792	21.3659	21.0588	0.19577	0.929636	1044
Q6XQN6	NAPRT	23.7274	23.2873	23.5496	23.6503	23.1563	23.5035	23.4791	0.217981	0.928404	1045
A8K2U0	A2ML1	22.2512	22.2849	22.6194	22.7942	22.4647	22.5858	22.5	0.208601	0.927115	1046
P00352	ALDH1A1	23.8322	24.1098	23.9097	24.0511	24.164	23.5628	23.9382	0.221851	0.926764	1047
A1IGU5	ARHGEF37	20.186	19.9819	19.9149	19.9461	19.9131	20.3687	20.0518	0.185724	0.926222	1048
Q9H0E2	TOLLIP	23.0482	22.7902	22.5549	22.6315	22.9144	22.5218	22.7435	0.210475	0.925432	1049
P18428	LBP	22.8257	22.7657	22.7036	22.8032	22.7556	22.2671	22.6868	0.209879	0.925116	1050
Q9NPR9	GPR108	19.5727	19.2763	19.6205	19.2526	19.2948	19.6088	19.4376	0.179808	0.925049	1051
P00568	AK1	21.6878	22.1398	22.1841	22.2362	22.1659	22.1802	22.099	0.203916	0.922738	1052
P30043	BLVRB	22.8285	22.8853	22.5666	23.0637	22.992	23.1702	22.9177	0.211141	0.921301	1053
Q14247	CTTN	23.8548	24.1657	24.0178	23.9919	24.0011	24.4917	24.0872	0.221423	0.919258	1054
Q8NCW5	APOA1BP	25.4464	25.5637	25.6722	25.5921	25.0653	25.239	25.4298	0.233488	0.918168	1055
P01701		23.1762	23.702	23.7525	23.6161	23.4658	23.6915	23.5674	0.216111	0.916992	1056
P61006	RAB8A	26.4886	26.0425	26.5987	26.63	26.4833	26.7414	26.4974	0.242728	0.916045	1057
Q86YQ8	CPNE8	23.2662	23.4351	23.6343	23.4961	23.2923	23.8324	23.4928	0.214591	0.913433	1058
Q53TS8	ALS2CR11	22.3884	22.3113	22.6661	22.3997	22.6659	22.832	22.5439	0.205871	0.913199	1059
P30044	PRDX5	22.2825	22.7599	22.509	22.2147	22.4182	22.2655	22.4083	0.203755	0.909282	1060
P00441	SOD1	21.1487	21.3634	20.9853	21.1819	21.4815	21.4421	21.2671	0.19317	0.9083	1061
O00244	ATOX1	19.7972	19.9475	20.0295	20.1347	19.7953	19.6398	19.8907	0.180446	0.907192	1062
Q8IY95	TMEM192	22.9546	22.6541	22.5142	22.6114	23.0423	22.8007	22.7629	0.206338	0.906464	1063
P08758	ANXA5	21.0315	21.0064	20.8117	21.2885	20.752	20.9328	20.9705	0.190007	0.906069	1064
Q9H3S1	SEMA4A	18.0458	17.8387	18.2241	18.0169	18.0105	17.7653	17.9835	0.162565	0.903965	1065
Q9NWV4	C1orf123	19.88	19.5894	19.5558	19.8064	19.4453	19.4808	19.6263	0.177228	0.903015	1066
Q02928	CYP4A11	20.8866	20.4709	21.0119	20.9207	20.7907	20.8726	20.8256	0.188009	0.90278	1067
Q5VST9	OBSCN	23.8269	23.7544	23.5953	23.4085	24.0227	23.8446	23.742	0.214206	0.902221	1068
Q06323	PSME1	22.4995	22.7306	22.8355	22.5778	22.9799	22.9956	22.7698	0.205393	0.902038	1069
P61077	UBE2D3	20.2071	20.3569	20.4267	20.0086	20.295	19.9866	20.2135	0.1823	0.901874	1070
P24666	ACP1	19.6447	19.2493	19.7378	19.632	19.5653	19.7021	19.5885	0.176524	0.901159	1071
P62191	PSMC1	20.1172	20.2583	20.432	20.4081	20.1583	20.5965	20.3284	0.182993	0.900184	1072
Q9NZD2	GLTP	18.1569	18.4206	18.4444	18.6755	18.3863	18.3966	18.4134	0.165223	0.897301	1073
P31948	STIP1	23.1887	23.5535	23.1304	23.2406	23.4629	22.9993	23.2626	0.208559	0.896542	1074
Q01433	AMPD2	21.8701	21.8295	21.5424	21.7823	22.0828	22.0456	21.8588	0.19594	0.896388	1075
P61604	HSPE1	25.1991	24.8518	24.6641	25.0427	25.1504	25.2342	25.0237	0.223789	0.894307	1076
P52823	STC1	23.5754	23.7106	23.9854	23.6125	23.5611	24.0389	23.7473	0.212345	0.894185	1077
Q9Y6U3	SCIN	22.4566	22.4589	22.3601	22.4789	22.678	22.9092	22.557	0.201626	0.893851	1078
P42330	AKR1C3	23.5662	23.8063	23.9747	23.5829	23.8018	24.1068	23.8064	0.212699	0.893454	1079
P60953	CDC42	26.209	26.1183	25.799	26.3949	26.1644	25.8197	26.0842	0.232822	0.892577	1080
P25786	PSMA1	22.3885	22.5756	22.6505	22.4896	22.3679	22.9097	22.5636	0.20093	0.890504	1081
P04040	CAT	23.9569	23.8506	23.9002	24.1516	23.6705	23.5548	23.8474	0.211762	0.887988	1082
Q9UBV8	PEF1	23.5803	23.2716	23.264	23.3704	23.333	22.9436	23.2938	0.206639	0.887098	1083
O14773	TPP1	29.161	29.122	29.0811	28.762	29.142	28.5395	28.9679	0.256946	0.887002	1084
P53007	SLC25A1	22.9927	22.8179	23.3083	22.7731	22.9531	23.161	23.001	0.203882	0.886403	1085
P02511	CRYAB	25.1726	25.1868	25.1391	25.2358	25.2656	25.7374	25.2895	0.223985	0.885682	1086
P01859	IGHG2	26.7938	26.7264	26.7494	26.7377	26.8231	27.3411	26.8619	0.237602	0.884532	1087
P02743	APCS	24.7159	24.4626	24.7324	25.0504	24.8163	24.4872	24.7108	0.218421	0.88391	1088
P32456	GBP2	18.2298	18.1876	18.5278	18.5431	18.273	18.4918	18.3755	0.162387	0.883715	1089
P07357	C8A	27.796	27.377	27.8693	28.0327	27.4868	27.7648	27.7211	0.244907	0.883466	1090
P61421	ATP6V0D1	22.8146	22.901	23.1436	22.9634	23.1783	23.3585	23.0599	0.202446	0.877912	1091
O95182	NDUFA7	23.2146	23.2228	23.4942	23.3955	23.405	23.7717	23.4173	0.205444	0.877319	1092
Q9H173	SIL1	20.9621	20.8908	21.1665	20.9909	21.3176	21.3086	21.1061	0.184258	0.873007	1093
O15145	ARPC3	22.5192	22.3539	22.8028	22.7862	22.4963	22.3732	22.5553	0.196537	0.871358	1094
P19320	VCAM1	21.471	21.849	22.0137	21.8398	21.6522	21.8517	21.7796	0.1897	0.871002	1095
Q9H159	CDH19	23.179	23.0483	23.0676	23.2231	23.2796	23.6039	23.2336	0.202097	0.86985	1096
Q96HD9	ACY3	22.4029	22.0403	22.1041	21.88	22.3031	22.0344	22.1275	0.192224	0.868712	1097
P07998	RNASE1	25.57	25.5344	25.7709	25.7099	25.8511	26.1503	25.7644	0.22365	0.868057	1098
P35542	SAA4	21.2304	21.1894	21.3574	20.8605	21.1675	21.3643	21.1949	0.183818	0.867273	1099
P02671	FGA	26.7844	26.5151	26.5667	26.5968	26.9434	26.2729	26.6132	0.230726	0.866962	1100
P26006	ITGA3	22.4455	22.3052	22.2399	22.5609	22.2566	21.997	22.3008	0.193153	0.866124	1101
P08582	MFI2	26.3562	26.3771	25.9836	26.2582	25.9151	25.888	26.1297	0.225774	0.86405	1102
Q9UQ80	PA2G4	22.2494	22.2404	22.4673	22.3467	22.6397	22.6887	22.4387	0.193556	0.8626	1103
P01019	AGT	27.6048	27.143	27.7845	27.3437	27.3018	27.582	27.46	0.236704	0.861997	1104
P06865	HEXA	20.2833	20.1494	20.5493	20.0642	20.3809	20.199	20.271	0.174605	0.861353	1105
P35580	MYH10	20.3264	20.1538	19.9778	20.3243	20.0116	19.9396	20.1222	0.173179	0.860637	1106
Q6ZVM7	TOM1L2	19.9159	19.6021	19.8239	20.0085	19.58	19.8125	19.7905	0.170084	0.859422	1107
Q8TF72	SHROOM3	23.0487	22.7963	22.9137	23.3594	22.8842	23.0317	23.0056	0.197325	0.857726	1108
Q9NRA2	SLC17A5	21.9543	21.6535	21.4737	21.5167	21.7938	21.807	21.6998	0.185433	0.854536	1109
P10114	RAP2A	23.5666	23.4352	23.2416	23.6024	23.0928	23.2767	23.3692	0.199465	0.853538	1110
P07711	CTSL	25.6704	25.5527	25.9602	25.737	26.0688	26.0728	25.8437	0.220389	0.852776	1111
P12107	COL11A1	18.9414	19.0773	18.743	19.1352	19.1722	19.1171	19.031	0.162074	0.851629	1112
Q9Y4W6	AFG3L2	22.8621	22.5466	23.0013	22.7827	22.5507	22.9389	22.7804	0.193928	0.851294	1113
Q09328	MGAT5	22.9354	23.1503	23.335	22.9737	23.017	23.4061	23.1362	0.196727	0.850297	1114
Q96F46	IL17RA	18.9912	18.8604	18.7118	19.1086	18.7124	18.7836	18.8613	0.160346	0.850133	1115
P09668	CTSH	28.3872	28.3074	28.0391	28.0827	28.1103	27.7053	28.1053	0.238838	0.849796	1116
P17342	NPR3	23.0169	22.9777	22.6841	22.8085	23.2132	22.769	22.9116	0.1945	0.848917	1117
P46926	GNPDA1	22.6393	22.8957	22.6971	23.0661	22.5785	22.6086	22.7476	0.192652	0.846914	1118
O75947	ATP5H	25.2316	24.7883	24.7802	24.905	25.0604	25.2537	25.0032	0.211524	0.84599	1119
Q8WW52	FAM151A	23.2985	23.111	23.5363	23.0464	23.4545	23.1589	23.2676	0.196647	0.845155	1120
Q96DB5	RMDN1	19.0704	18.8689	19.0834	19.272	19.1699	19.3168	19.1302	0.161585	0.844657	1121
Q9BYF1	ACE2	22.7388	22.6392	23.0183	22.4479	22.8363	22.7036	22.7307	0.191309	0.841634	1122
Q96FN5	KIF12	21.8633	21.6862	21.9357	21.8088	21.8233	22.2272	21.8907	0.183886	0.840018	1123
Q9H6X2	ANTXR1	23.8074	23.7785	24.0395	23.5933	23.6278	23.4749	23.7202	0.198905	0.838545	1124
A4FU28	CTAGE9	19.7104	19.8588	19.9003	19.9769	19.947	20.2184	19.9353	0.167134	0.838383	1125
Q9UJ70	NAGK	21.697	21.6802	21.7463	21.2773	21.7544	21.5659	21.6202	0.181047	0.837397	1126
Q9UPN3	MACF1	22.0753	22.5964	22.5538	22.4103	22.3122	22.4207	22.3948	0.187487	0.837189	1127
Q13630	TSTA3	19.2371	19.2055	19.0667	18.8288	19.0401	19.2406	19.1031	0.159928	0.837185	1128
O75594	PGLYRP1	27.428	27.1336	27.802	27.3234	27.2953	27.5132	27.4159	0.228683	0.834124	1129
Q86VP6	CAND1	22.107	22.1278	21.8643	22.3989	22.2493	22.02	22.1279	0.184235	0.83259	1130
Q6B0K9	HBM	25.8318	25.7475	26.1005	25.7125	25.7525	26.2263	25.8952	0.215115	0.830713	1131
P22307	SCP2	22.6351	22.3219	22.5355	22.3319	22.705	22.255	22.4641	0.18643	0.829902	1132
P20930	FLG	26.5556	26.424	26.648	26.8917	26.5612	27.0006	26.6802	0.220802	0.827588	1133
Q9Y6R1	SLC4A4	21.8267	21.6827	21.7388	21.9414	21.6841	21.4066	21.7134	0.179678	0.8275	1134
P28070	PSMB4	22.3362	22.2631	22.3255	22.765	22.4283	22.5458	22.444	0.185494	0.826473	1135
Q12929	EPS8	24.0182	24.1034	24.4501	24.0496	24.0679	24.4353	24.1874	0.199727	0.825748	1136
P23083		19.8878	19.8492	20.2359	19.907	20.1379	20.1484	20.0277	0.164941	0.823562	1137
P60033	CD81	21.0283	21.003	21.0392	21.0822	20.8781	21.3961	21.0711	0.1735	0.823401	1138
O60238	BNIP3L	17.9246	17.9543	18.0039	18.2424	18.2177	18.2257	18.0947	0.148977	0.823316	1139
Q9UHK6	AMACR	20.9256	20.8663	20.6354	20.6719	20.8723	21.1009	20.8454	0.171527	0.822853	1140
P63151	PPP2R2A	24.3152	24.4375	23.9254	24.131	24.0344	23.996	24.1399	0.198607	0.822732	1141
Q7L5L3	GDPD3	22.1367	22.0585	22.038	22.1607	21.7401	21.7814	21.9859	0.180849	0.822566	1142
Q9NVJ2	ARL8B	20.9222	20.7495	20.989	20.9523	20.5376	20.7495	20.8167	0.170944	0.821186	1143
Q6UVK1	CSPG4	23.8576	23.7617	23.4023	23.586	23.6055	23.3634	23.5961	0.193746	0.821093	1144
P22004	BMP6	22.0057	21.9321	21.836	22.2876	21.9632	22.2458	22.0451	0.181006	0.821074	1145
P02788	LTF	25.5285	25.1788	25.0665	24.9837	25.1291	24.965	25.1419	0.206373	0.820832	1146
O00764	PDXK	22.1299	22.258	22.4037	22.1545	22.2826	22.6243	22.3088	0.183105	0.820773	1147
Q86UD1	OAF	22.4479	22.3455	22.363	22.5325	22.8233	22.6544	22.5278	0.184467	0.818842	1148
P08263	GSTA1	27.138	27.1975	27.7258	27.2288	27.1548	27.2151	27.2767	0.222784	0.816756	1149
P06730	EIF4E	23.5833	23.7172	23.7129	23.4334	23.4674	23.9538	23.6447	0.192523	0.814234	1150
Q14393	GAS6	24.3871	23.8679	24.0743	24.3379	24.3034	24.1373	24.1846	0.19661	0.812956	1151
Q14956	GPNMB	23.3727	23.5679	23.5821	23.8042	23.3264	23.3215	23.4958	0.190789	0.812013	1152
Q9BXJ0	C1QTNF5	21.5233	21.5159	21.7125	21.5753	21.346	21.8506	21.5873	0.174676	0.80916	1153
O75841	UPK1B	19.2909	19.5503	19.6774	19.401	19.2663	19.4687	19.4424	0.156995	0.807486	1154
P35914	HMGCL	22.8698	22.5386	22.5503	22.4635	22.4901	22.845	22.6262	0.182023	0.804479	1155
Q02790	FKBP4	21.8019	21.9632	21.6479	21.5016	21.9103	21.6669	21.7486	0.174852	0.803969	1156
Q9Y577	TRIM17	21.0073	21.1063	21.0188	20.6754	21.1533	21.0402	21.0002	0.168639	0.803036	1157
P01031	C5	23.7819	23.7727	23.926	23.5911	23.7353	24.1498	23.8261	0.191332	0.803033	1158
Q8NEZ4	KMT2C	24.0602	23.7023	23.9484	23.9497	23.9321	23.5494	23.857	0.191024	0.800704	1159
Q7Z7D3	VTCN1	19.719	19.6846	19.9521	19.8677	19.8689	20.1199	19.8687	0.158963	0.800068	1160
Q00169	PITPNA	22.3487	22.1959	22.2521	22.6046	22.2085	22.5534	22.3605	0.178259	0.797203	1161
P25787	PSMA2	22.4675	22.5456	22.8558	22.5985	22.4124	22.8061	22.6143	0.180229	0.796967	1162
P10768	ESD	23.2917	23.2711	23.0554	23.1014	23.5353	23.435	23.2816	0.18535	0.796121	1163
Q99653	CHP1	21.5282	21.1821	21.5148	21.7005	21.4315	21.4179	21.4625	0.170465	0.794244	1164
Q9BYE9	CDHR2	21.726	21.5043	21.6482	21.5486	21.7714	21.9804	21.6965	0.172195	0.793655	1165
P81605	DCD	26.8231	26.4855	27.0848	26.9416	26.708	26.9555	26.8331	0.212947	0.7936	1166
P19438	TNFRSF1A	18.6624	18.7882	19.1059	18.9443	18.8849	18.917	18.8838	0.149821	0.793387	1167
Q9NTX5	ECHDC1	22.9384	22.9655	22.989	22.7955	22.9107	22.5086	22.8513	0.180949	0.791855	1168
Q9UL46	PSME2	21.9556	21.5772	21.9816	21.7879	21.8484	22.0614	21.8687	0.172807	0.790204	1169
P47929	LGALS7	23.0575	22.8377	23.0218	22.6726	23.0075	22.656	22.8755	0.180405	0.788638	1170
Q24JP5	TMEM132A	23.1719	23.6195	23.4688	23.2894	23.1324	23.3636	23.3409	0.183942	0.788067	1171
O95834	EML2	18.4006	18.2789	18.5311	18.4123	18.3409	18.1046	18.3447	0.144516	0.78778	1172
P35080	PFN2	20.3633	20.2218	20.5327	20.6059	20.2801	20.5594	20.4272	0.160276	0.784623	1173
P17858	PFKL	22.1918	21.7571	22.1901	21.9518	22.1678	22.0712	22.055	0.17284	0.783679	1174
P25705	ATP5A1	24.7392	24.6503	24.397	24.7799	24.5232	24.2991	24.5648	0.192085	0.781952	1175
Q9UNE7	STUB1	21.432	21.1151	21.4386	21.2075	21.4565	21.1136	21.2939	0.166373	0.781318	1176
P80748		23.6285	23.4589	23.5862	23.9068	23.5519	23.3675	23.5833	0.184227	0.781174	1177
Q96P48	ARAP1	23.7704	23.4317	23.7326	23.9329	23.5812	23.5186	23.6612	0.18453	0.779883	1178
Q8N0V5	GCNT2	21.2714	21.1376	21.216	21.0257	21.3235	21.5095	21.2473	0.165658	0.779666	1179
P18206	VCL	23.7508	24.1007	24.1199	23.8338	23.7323	24.099	23.9394	0.186385	0.77857	1180
Q00610	CLTC	21.8595	21.8301	22.2155	22.0231	22.2387	22.0459	22.0355	0.171533	0.778438	1181
P60468	SEC61B	18.8269	18.5361	18.5333	18.7128	18.4532	18.7307	18.6322	0.145037	0.77842	1182
Q9NS15	LTBP3	23.7875	23.9728	23.7617	24.2591	23.9157	23.8073	23.9174	0.186056	0.777912	1183
Q99584	S100A13	21.4894	21.0532	21.3647	21.2724	21.229	21.0874	21.2494	0.165259	0.777711	1184
Q9UBR2	CTSZ	23.0507	23.154	22.7846	23.0754	23.2484	23.2832	23.0994	0.179458	0.776897	1185
P31946	YWHAB	25.9156	25.9319	25.6734	25.8658	25.8372	25.4097	25.7723	0.200116	0.77648	1186
P18085	ARF4	20.8716	20.7803	21.1154	21.0126	20.7455	21.1077	20.9389	0.162566	0.776384	1187
P50570	DNM2	21.243	21.3453	21.2123	21.2956	21.4315	21.6644	21.3654	0.165826	0.776145	1188
P48643	CCT5	24.2261	24.0946	24.1179	23.698	24.1651	24.0512	24.0588	0.186684	0.775948	1189
Q9HBG4	ATP6V0A4	21.2186	21.2342	21.617	21.3823	21.3212	21.5552	21.3881	0.165672	0.774601	1190
P62826	RAN	20.9853	20.8408	20.8176	20.8102	21.227	20.8575	20.9231	0.161974	0.774142	1191
P16442	ABO	24.7036	24.7295	24.9891	24.5978	24.6278	24.4072	24.6759	0.190972	0.773921	1192
Q9HDC9	APMAP	19.1672	19.1635	19.3348	19.3755	19.514	19.4792	19.339	0.149634	0.773739	1193
Q9Y4E1	FAM21C	22.3514	22.0506	22.2483	22.442	21.9947	22.2441	22.2218	0.171688	0.772607	1194
Q15363	TMED2	22.0435	22.2105	22.2605	22.4566	22.3166	22.518	22.3009	0.171883	0.770745	1195
O43291	SPINT2	20.8384	21.208	21.215	21.0398	21.1144	21.2917	21.1179	0.162474	0.769369	1196
Q09666	AHNAK	24.8004	24.7845	24.7155	24.8099	24.5026	24.3532	24.661	0.189538	0.768573	1197
Q96FQ6	S100A16	23.4846	23.4508	23.4329	23.548	23.6136	23.9168	23.5744	0.180449	0.765442	1198
P61916	NPC2	20.9386	21.2202	21.2658	21.2496	20.9666	21.3077	21.1581	0.161927	0.765319	1199
P61586	RHOA	26.4199	26.3924	26.359	26.5735	26.8991	26.6204	26.544	0.202693	0.76361	1200
P28072	PSMB6	23.9387	23.9629	24.1994	23.89	23.8779	23.6305	23.9166	0.182584	0.763421	1201
P43251	BTD	23.1311	22.9661	22.945	23.1103	23.2516	22.7541	23.0264	0.175007	0.760029	1202
Q9NQR4	NIT2	27.6469	27.4759	27.6453	28.0631	27.5194	27.6061	27.6594	0.209485	0.757372	1203
Q15828	CST6	19.9458	20.0319	20.2874	20.2344	20.2433	20.3259	20.1781	0.15268	0.756662	1204
P10606	COX5B	24.2163	24.3622	24.414	23.932	24.3208	24.0901	24.2226	0.183216	0.756387	1205
P09467	FBP1	25.185	25.4704	25.4414	25.435	25.3461	25.7722	25.4417	0.192409	0.756275	1206
Q9UMX5	NENF	20.9208	21.215	20.9816	20.9068	20.9649	21.2736	21.0438	0.158816	0.754693	1207
P07237	P4HB	25.3686	25.3297	25.367	25.1284	25.5181	25.6979	25.4016	0.191542	0.754053	1208
Q9Y490	TLN1	24.5036	24.7285	24.6059	24.6074	24.3303	24.8714	24.6079	0.185423	0.75351	1209
Q9NRX4	PHPT1	21.1019	21.3369	21.42	21.0824	21.021	21.1161	21.1797	0.159509	0.753123	1210
Q7Z794	KRT77	26.2947	25.8196	26.1394	25.8588	26.177	26.2109	26.0834	0.196383	0.752905	1211
P18850	ATF6	20.4347	20.6848	20.2502	20.3288	20.502	20.3594	20.4267	0.153368	0.750821	1212
P49419	ALDH7A1	23.8722	23.9325	23.5361	23.7849	23.9998	23.635	23.7934	0.178633	0.750767	1213
P23588	EIF4B	21.6084	21.7814	22.0308	21.7402	21.8238	22.0158	21.8334	0.163917	0.750764	1214
P08571	CD14	24.9574	25.3758	25.0489	25.2704	24.9327	24.9521	25.0895	0.188295	0.750491	1215
Q15904	ATP6AP1	24.1364	23.7907	23.9181	23.8583	24.2558	23.8975	23.9761	0.179843	0.750093	1216
A0A087WSX0	IGLV5-45	19.9497	20.2675	20.0545	19.9947	19.8142	20.0701	20.0251	0.150135	0.749733	1217
P15374	UCHL3	21.6157	21.5842	21.4038	21.4342	21.4481	21.8323	21.5531	0.161438	0.749026	1218
Q8IYS5	OSCAR	20.7005	20.8902	20.6049	20.5294	20.7952	20.9139	20.739	0.154944	0.747115	1219
P11362	FGFR1	21.0264	21.3557	21.3545	21.0292	21.2341	21.3431	21.2238	0.158525	0.74692	1220
Q08554	DSC1	23.5351	23.3062	23.5681	23.8297	23.6522	23.4702	23.5602	0.175712	0.7458	1221
O15143	ARPC1B	20.2491	20.4454	20.3517	20.242	20.4893	20.6355	20.4022	0.152032	0.745174	1222
O75631	UPK3A	20.3776	20.6799	20.4359	20.4884	20.3653	20.7183	20.5109	0.152733	0.744644	1223
P07919	UQCRH	19.0806	18.8927	19.2786	19.2187	19.0622	19.2206	19.1256	0.142382	0.744461	1224
Q96G03	PGM2	23.7404	23.8885	23.6611	23.7064	24.144	23.8914	23.8386	0.177296	0.743736	1225
P49747	COMP	20.4701	20.325	20.7079	20.3147	20.5607	20.5616	20.49	0.152286	0.74322	1226
Q8TBP5	FAM174A	19.3578	19.4987	19.0764	19.2287	19.2453	19.3435	19.2917	0.143118	0.74186	1227
P98173	FAM3A	19.5857	19.5571	19.4058	19.5406	19.6152	19.8496	19.5923	0.145241	0.741316	1228
P31944	CASP14	22.6237	22.5342	22.9889	22.8429	22.8801	22.7799	22.775	0.168714	0.740787	1229
O75891	ALDH1L1	26.028	25.8654	26.1705	25.7493	26.1184	25.7168	25.9414	0.192055	0.740342	1230
P50990	CCT8	24.3945	24.3948	24.5523	24.2612	24.1539	24.0621	24.3032	0.179437	0.738326	1231
P51659	HSD17B4	23.5348	23.3026	23.777	23.4831	23.6541	23.3868	23.5231	0.17354	0.737744	1232
O43505	B4GAT1	24.5361	24.6641	24.6666	24.5381	24.8366	24.2955	24.5895	0.181378	0.737625	1233
Q2KHT3	CLEC16A	20.2191	20.2902	20.4117	20.6468	20.4318	20.4846	20.414	0.150229	0.735911	1234
Q9NR34	MAN1C1	21.0892	21.4038	20.9887	21.1331	20.9794	21.1686	21.1271	0.155378	0.735441	1235
P60900	PSMA6	22.6908	22.5466	22.713	22.8994	22.7761	23.0233	22.7749	0.167456	0.735267	1236
Q02978	SLC25A11	22.3329	22.2667	22.4876	22.1681	22.3561	22.6314	22.3738	0.164362	0.734617	1237
Q14264	ERV3-1	18.9039	18.759	18.8268	18.9059	18.8759	18.5449	18.8027	0.137996	0.733912	1238
Q96EY8	MMAB	17.9269	17.6743	18.0161	17.798	18.0069	17.8727	17.8825	0.131037	0.732765	1239
P30048	PRDX3	23.0956	23.0929	23.3371	23.0939	22.9365	22.8421	23.0663	0.168976	0.732565	1240
P27338	MAOB	24.9148	25.1455	24.9439	24.8635	24.6802	25.1672	24.9525	0.182682	0.73212	1241
P17096	HMGA1	18.6722	18.6266	18.7419	18.9675	18.6482	18.8739	18.7551	0.137248	0.731792	1242
P11413	G6PD	21.4175	21.5495	21.684	21.6555	21.7319	21.8807	21.6532	0.158247	0.730826	1243
P20827	EFNA1	25.2654	25.6976	25.3393	25.3453	25.3123	25.1451	25.3509	0.185218	0.73062	1244
P09417	QDPR	22.6355	22.2944	22.56	22.5311	22.447	22.2109	22.4465	0.163949	0.730399	1245
O60271	SPAG9	23.1405	23.1537	23.2294	23.0068	23.3921	23.4607	23.2305	0.169194	0.728328	1246
Q13591	SEMA5A	19.8736	19.9256	19.8243	19.761	19.9348	20.1816	19.9168	0.145059	0.728326	1247
P02679	FGG	24.1172	24.4772	24.4997	24.1805	24.1999	24.4778	24.3254	0.177044	0.727816	1248
Q9UKU9	ANGPTL2	24.8368	24.8841	25.0014	24.9408	24.6718	25.2157	24.9251	0.181186	0.726922	1249
O75339	CILP	19.1046	19.191	19.2539	19.4909	19.399	19.2624	19.2836	0.140163	0.726849	1250
O95157	NXPH3	21.4024	21.2403	21.4273	21.5183	21.1348	21.5173	21.3734	0.154983	0.72512	1251
P49862	KLK7	22.9952	22.8565	23.0625	23.2891	22.8444	23.0993	23.0245	0.166477	0.723045	1252
Q15008	PSMD6	20.2192	20.2502	20.5137	20.3538	20.5462	20.5302	20.4022	0.147298	0.721972	1253
Q9UBX1	CTSF	22.6267	22.7663	22.7272	22.7302	22.5192	23.0096	22.7299	0.164092	0.721921	1254
Q9HD42	CHMP1A	23.5053	23.5285	23.8634	23.6711	23.5683	23.8951	23.672	0.170612	0.720733	1255
P11766	ADH5	25.5577	25.1535	25.1528	25.4414	25.2037	25.1224	25.2719	0.182026	0.72027	1256
P0C0L4	C4A	24.9368	25.0747	25.0151	24.6331	24.8362	24.6809	24.8628	0.178958	0.719784	1257
Q9UHG3	PCYOX1	26.9886	27.0029	27.3897	27.0828	27.0068	27.3964	27.1445	0.195304	0.719496	1258
P62879	GNB2	25.2831	25.0252	24.8596	25.0133	25.2532	24.8835	25.053	0.179747	0.717466	1259
O95239	KIF4A	25.4584	25.7983	25.7064	25.5251	25.316	25.7116	25.586	0.183408	0.71683	1260
P23468	PTPRD	20.289	20.3665	20.5598	20.5174	20.176	20.3048	20.3689	0.145737	0.715489	1261
Q969X1	TMBIM1	21.9014	21.9168	22.0585	21.7626	21.6403	21.7032	21.8305	0.155857	0.713942	1262
P55290	CDH13	23.2411	23.2744	23.3508	23.1131	22.9803	22.9464	23.151	0.164744	0.711607	1263
P24592	IGFBP6	24.3821	24.3217	24.0899	24.3667	24.5294	24.0988	24.2981	0.172585	0.71028	1264
O00159	MYO1C	19.4705	19.4507	19.6245	19.6928	19.7371	19.7849	19.6268	0.139258	0.70953	1265
P51606	RENBP	20.6021	20.5878	20.9217	20.5974	20.6156	20.8365	20.6935	0.146516	0.708029	1266
P63167	DYNLL1	22.1374	22.2264	22.3908	22.2431	22.1639	22.5526	22.2857	0.157743	0.70782	1267
Q53TN4	CYBRD1	23.0485	23.0343	22.8373	22.6171	22.8462	22.7875	22.8618	0.161777	0.707628	1268
O60749	SNX2	19.9809	20.0384	20.1963	20.0154	20.1969	20.3509	20.1298	0.142422	0.707517	1269
Q96FV2	SCRN2	20.7256	20.8086	20.8708	20.4835	20.7137	20.8796	20.747	0.146774	0.70745	1270
O94760	DDAH1	24.6167	24.6542	24.5728	24.9165	24.5645	24.3813	24.6177	0.174	0.706808	1271
O00499	BIN1	21.1923	21.1378	20.9023	21.2317	21.327	21.0454	21.1394	0.149376	0.706622	1272
P99999	CYCS	21.3131	21.1344	21.1625	21.2797	21.5509	21.3579	21.2998	0.150489	0.706529	1273
P01704		22.6984	22.8333	23.0922	22.7461	22.6958	22.9697	22.8393	0.161334	0.70639	1274
Q9H6S3	EPS8L2	23.3419	23.6359	23.4599	23.3952	23.2097	23.6236	23.4443	0.165556	0.706164	1275
Q15007	WTAP	19.7902	19.881	20.0757	20.0357	20.149	19.8624	19.9657	0.140883	0.705627	1276
Q8IVF5	TIAM2	20.819	20.5944	20.715	20.5587	20.4262	20.7589	20.6454	0.145617	0.705325	1277
O60704	TPST2	23.3077	23.2197	23.0985	23.1125	23.0383	22.8332	23.1016	0.162848	0.704919	1278
Q9HBJ8	TMEM27	22.5745	22.4259	22.5756	22.5226	22.6366	22.1995	22.4891	0.158431	0.704479	1279
P13727	PRG2	19.6395	19.6015	19.3357	19.6224	19.5422	19.3532	19.5157	0.136809	0.701019	1280
O15511	ARPC5	22.689	22.6489	22.7901	22.8761	22.6695	22.4081	22.6803	0.158542	0.699028	1281
Q969L2	MAL2	19.9473	20.1753	20.3334	20.0403	20.1754	20.2541	20.1543	0.14055	0.697371	1282
Q15365	PCBP1	23.0009	22.6465	23.117	22.9774	23.0022	22.9929	22.9562	0.159804	0.696127	1283
Q08AH3	ACSM2A	26.3227	26.2664	26.3525	26.288	26.5975	26.7068	26.4223	0.183746	0.69542	1284
P21796	VDAC1	26.0034	25.7725	26.1104	25.8427	26.1835	26.207	26.0199	0.180463	0.693556	1285
Q13443	ADAM9	20.6747	20.8135	20.8311	20.6315	20.9592	20.9874	20.8162	0.144297	0.693193	1286
P05090	APOD	32.8699	33.198	32.5853	32.7547	32.7527	32.5884	32.7915	0.227166	0.69276	1287
P07437	TUBB	20.6849	20.6434	20.7048	20.7681	20.8081	21.043	20.7754	0.143759	0.691967	1288
Q6ZMH5	SLC39A5	21.7883	21.8113	22.0271	21.8823	21.6378	22.0304	21.8629	0.151184	0.691512	1289
Q9H2A2	ALDH8A1	22.7896	22.6367	22.8569	22.7609	22.7468	23.1012	22.8153	0.157277	0.689349	1290
P54803	GALC	19.1039	18.9489	18.9495	19.1561	19.0425	19.2907	19.0819	0.131424	0.688738	1291
Q9BTY2	FUCA2	24.1481	24.2285	24.4368	24.2109	23.9438	24.0669	24.1725	0.166444	0.688568	1292
Q96PX8	SLITRK1	21.4898	21.6929	21.9393	21.6001	21.7229	21.6967	21.6903	0.149314	0.688393	1293
Q9H3T2	SEMA6C	21.514	21.5835	21.5212	21.5617	21.9078	21.667	21.6259	0.148695	0.687582	1294
P09525	ANXA4	20.1314	20.1549	20.264	20.3074	19.969	20.344	20.1951	0.138825	0.687419	1295
P04085	PDGFA	19.0006	19.2952	19.328	19.3557	19.181	19.2858	19.241	0.131947	0.685758	1296
A0PJK1	SLC5A10	19.9692	19.8169	19.9027	19.9704	19.9239	20.2223	19.9676	0.136905	0.68564	1297
P05089	ARG1	23.0789	23.1102	23.3325	23.3112	22.9161	23.2267	23.1626	0.158451	0.684082	1298
Q12907	LMAN2	28.0362	28.2527	28.1304	27.8372	27.9129	28.3294	28.0831	0.191449	0.681723	1299
P50225	SULT1A1	21.0588	20.8559	20.9858	21.1862	21.0416	21.2595	21.0646	0.143598	0.681704	1300
Q6N022	TENM4	19.5743	19.7176	19.4401	19.4965	19.6778	19.7835	19.615	0.133554	0.680877	1301
P84085	ARF5	21.4562	21.6522	21.8533	21.7607	21.6118	21.523	21.6429	0.147265	0.680431	1302
P01709		21.3044	21.2486	21.2022	21.3254	21.4844	21.58	21.3575	0.145228	0.679987	1303
O00487	PSMD14	19.8266	19.8403	20.1241	19.8674	20.1115	19.9963	19.9611	0.135568	0.679165	1304
P30049	ATP5D	19.4463	19.6242	19.3889	19.4198	19.697	19.3954	19.4953	0.131654	0.675313	1305
P41222	PTGDS	24.366	24.5114	24.1723	24.3744	24.4999	24.1167	24.3401	0.164196	0.674589	1306
P07099	EPHX1	22.1787	21.9341	22.2674	21.9002	22.0617	22.192	22.089	0.148903	0.674106	1307
Q13200	PSMD2	21.8095	21.9166	21.8368	21.7875	22.0276	21.5862	21.8274	0.147109	0.673964	1308
P25774	CTSS	21.8599	21.6865	22.0657	22.0912	21.9089	21.9072	21.9199	0.147622	0.673462	1309
P02649	APOE	28.136	28.146	28.2401	28.1228	28.1313	28.6074	28.2306	0.189577	0.671529	1310
O95741	CPNE6	22.5809	22.6347	22.6449	22.4999	22.4573	22.2418	22.5099	0.150714	0.669546	1311
P00734	F2	23.8448	24.0217	24.1702	23.7487	23.9447	24.1138	23.974	0.16039	0.669016	1312
P35232	PHB	22.7049	22.5006	22.8772	22.6687	22.9188	22.7708	22.7402	0.151897	0.667968	1313
P35527	KRT9	29.8817	29.8802	29.9884	30.2656	29.7138	29.7491	29.9131	0.199304	0.666276	1314
O00748	CES2	23.1221	22.887	22.9416	22.9802	23.2856	23.1725	23.0648	0.153341	0.664825	1315
Q56VL3	OCIAD2	23.2006	23.5892	23.5691	23.3785	23.4615	23.5982	23.4662	0.155823	0.664033	1316
Q01518	CAP1	22.7137	22.7946	23.1379	22.778	22.8653	22.7813	22.8451	0.151348	0.662495	1317
O43280	TREH	23.0298	23.0354	22.6398	22.86	22.9559	22.8109	22.8886	0.151514	0.661961	1318
Q6ZQN7	SLCO4C1	21.4815	21.7181	21.6961	21.39	21.7363	21.6583	21.6134	0.142981	0.66154	1319
Q7Z2Z2	EFTUD1	22.1745	22.2476	22.3906	22.3316	22.2062	22.5739	22.3207	0.147621	0.661362	1320
Q6IB77	GLYAT	24.3418	24.5627	24.7584	24.6276	24.3706	24.6302	24.5486	0.162201	0.660736	1321
Q7L7X3	TAOK1	22.153	22.0074	21.8374	22.2334	22.1762	22.0152	22.0704	0.145525	0.659367	1322
P05783	KRT18	19.5902	19.6658	19.6945	19.8631	19.5044	19.7842	19.6837	0.129333	0.657053	1323
Q9UHF0	TAC3	22.3851	22.0678	22.2743	22.1409	22.394	22.4161	22.2797	0.146273	0.656532	1324
Q9Y376	CAB39	23.3889	23.262	23.3028	23.5148	23.3427	23.6714	23.4138	0.153376	0.655068	1325
Q6ZWJ8	KCP	24.0186	24.0872	23.7372	23.8367	24.1292	24.0666	23.9793	0.156353	0.652033	1326
Q8N0X4	CLYBL	22.2667	22.3968	22.3014	22.2128	22.4706	22.606	22.3757	0.145885	0.651978	1327
P01034	CST3	28.242	28.1517	28.3675	28.2731	28.6855	28.3745	28.349	0.184583	0.651108	1328
P62834	RAP1A	24.6504	24.5762	24.7748	24.8474	24.8461	25.0304	24.7876	0.161006	0.649543	1329
O60635	TSPAN1	20.6375	20.713	20.9646	20.6776	20.8376	20.9161	20.7911	0.134507	0.646948	1330
Q3LXA3	DAK	25.5831	25.6467	25.8246	25.5351	25.6536	25.9764	25.7032	0.16597	0.645718	1331
P01714		23.9084	23.8765	23.7888	23.9642	23.8066	23.5278	23.8121	0.153587	0.644995	1332
Q8IZT6	ASPM	22.5921	22.3806	22.4354	22.6853	22.473	22.284	22.4751	0.144832	0.644411	1333
Q8N468	MFSD4	20.5524	20.3046	20.5358	20.6106	20.6978	20.5834	20.5474	0.131911	0.641981	1334
Q5D862	FLG2	26.5426	26.4196	26.7435	26.9092	26.6414	26.732	26.6647	0.170901	0.640926	1335
P08133	ANXA6	24.9397	24.8212	24.9245	24.8937	25.2313	25.1498	24.9934	0.160185	0.64091	1336
Q9HBB8	CDHR5	24.7808	24.7092	24.6387	24.3466	24.6894	24.5202	24.6142	0.157157	0.638483	1337
O75964	ATP5L	21.7759	21.6556	21.9491	21.8051	22.055	21.8577	21.8497	0.139428	0.638123	1338
P06756	ITGAV	25.3963	25.2989	25.0043	25.2212	25.4679	25.3065	25.2825	0.160831	0.636134	1339
Q9HCC0	MCCC2	23.7874	23.4842	23.5901	23.5468	23.857	23.7591	23.6708	0.150166	0.634393	1340
O60884	DNAJA2	21.4938	21.6436	21.5503	21.335	21.2976	21.3708	21.4485	0.135749	0.632908	1341
P43652	AFM	24.0208	24.093	24.2041	24.0231	24.1968	24.4259	24.1606	0.152712	0.632071	1342
P49720	PSMB3	21.6959	21.7029	21.3918	21.6828	21.5932	21.4456	21.5854	0.136072	0.630392	1343
Q6KB66	KRT80	20.9687	21.0551	21.1615	21.3571	21.2018	21.1683	21.1521	0.132597	0.626874	1344
Q9Y651	SOX21	20.8454	20.6085	20.876	20.6703	20.6272	20.5682	20.6993	0.129661	0.626405	1345
Q96PD5	PGLYRP2	24.0347	24.2503	24.3043	24.1226	23.9784	24.3511	24.1736	0.151302	0.625897	1346
Q9HCU0	CD248	23.886	23.8002	23.9609	23.8643	24.0234	23.5946	23.8549	0.149298	0.62586	1347
Q86V85	GPR180	19.4359	19.6335	19.3541	19.6786	19.5642	19.5049	19.5285	0.121999	0.624723	1348
P23490	LOR	22.4648	22.3461	22.5051	22.4112	22.7547	22.5312	22.5022	0.140464	0.624223	1349
P24752	ACAT1	26.5968	26.4154	26.4311	26.6343	26.5585	26.1854	26.4703	0.165161	0.623948	1350
P22692	IGFBP4	23.5701	23.6374	23.5425	23.6635	23.4972	23.2558	23.5277	0.146527	0.622783	1351
P29279	CTGF	22.8812	22.8699	23.1296	22.9802	23.1813	23.1709	23.0355	0.143348	0.622293	1352
P32119	PRDX2	26.1931	26.2292	26.3486	26.0647	26.1486	26.5234	26.2513	0.16296	0.620772	1353
P07093	SERPINE2	21.4043	21.6477	21.5501	21.3632	21.3844	21.6523	21.5003	0.133227	0.619649	1354
Q12805	EFEMP1	26.5015	26.3992	26.2441	26.563	26.5392	26.1697	26.4028	0.163428	0.618981	1355
P35606	COPB2	22.2514	22.6288	22.4881	22.3877	22.5537	22.3548	22.4441	0.138828	0.618551	1356
P0DOX2		26.2495	26.4088	26.2214	26.3429	26.4065	25.9769	26.2677	0.162407	0.618276	1357
O00526	UPK2	23.5475	23.3671	23.3369	23.5525	23.3175	23.1797	23.3835	0.144067	0.616102	1358
P59666	DEFA3	24.7002	24.6748	24.4385	24.3443	24.6261	24.6956	24.5799	0.151301	0.615546	1359
P0DMV8	HSPA1A	26.1955	26.0388	26.2662	26.3398	26.0677	25.9055	26.1356	0.160808	0.615284	1360
O15144	ARPC2	23.6451	23.6918	23.7214	23.9081	23.5312	23.8917	23.7316	0.145673	0.613836	1361
P31947	SFN	22.7229	22.7784	23.0459	22.9566	22.8178	23.0464	22.8947	0.140473	0.613562	1362
P48047	ATP5O	22.5254	22.2694	22.607	22.517	22.5055	22.6772	22.5169	0.138054	0.61311	1363
P80294	MT1H	19.7513	19.9979	20.0539	19.8367	19.8234	19.9991	19.9104	0.122014	0.612817	1364
P09327	VIL1	24.6027	24.408	24.1854	24.4131	24.5344	24.5428	24.4477	0.149782	0.612661	1365
Q96EY5	MVB12A	24.3356	24.4289	24.7496	24.5452	24.4187	24.603	24.5135	0.150032	0.612036	1366
P35908	KRT2	30.3103	30.0148	30.2413	30.3252	30.0015	30.4675	30.2268	0.184667	0.610939	1367
P0DOX7		28.3978	28.1492	28.3303	28.0348	28.4419	28.0834	28.2396	0.172441	0.610636	1368
P10619	CTSA	23.0915	22.9507	23.0386	22.9694	23.2688	23.2658	23.0975	0.140809	0.609628	1369
Q04695	KRT17	28.6857	28.3694	28.7036	28.857	28.5273	28.756	28.6498	0.174361	0.608594	1370
P36871	PGM1	25.4072	25.266	25.4864	25.5765	25.6	25.2351	25.4285	0.154229	0.60652	1371
P01903	HLA-DRA	22.5096	22.6062	22.8616	22.6752	22.6058	22.8258	22.6807	0.137286	0.6053	1372
Q9H1V8	SLC6A17	19.3706	19.5587	19.4989	19.542	19.6932	19.671	19.5557	0.118205	0.604453	1373
Q5T0N5	FNBP1L	22.4556	22.3487	22.2021	22.3066	22.0604	22.2805	22.2756	0.134486	0.603738	1374
Q9Y2S2	CRYL1	28.8932	28.8755	28.9625	28.913	28.5085	28.9766	28.8549	0.174136	0.603488	1375
P04264	KRT1	31.5445	31.3753	31.6246	31.9215	31.4416	31.5787	31.581	0.190232	0.602363	1376
P20073	ANXA7	25.3817	25.5893	25.5027	25.6265	25.2112	25.524	25.4726	0.15325	0.601626	1377
P45880	VDAC2	28.6648	28.9673	28.8953	29.0362	28.5904	28.8215	28.8292	0.173413	0.601518	1378
Q7RTZ1	OVCH2	19.9452	19.9216	20.1629	19.8321	19.8415	19.9185	19.937	0.119852	0.601157	1379
Q9UHI5	SLC7A8	22.4887	22.2351	22.238	22.295	22.4149	22.1186	22.2984	0.133971	0.60081	1380
P78380	OLR1	25.0332	25.0732	25.2102	25.1071	25.2072	25.4519	25.1805	0.150886	0.599218	1381
P05023	ATP1A1	27.2427	27.1527	27.0683	27.1178	27.3929	26.9122	27.1478	0.162378	0.598126	1382
Q14376	GALE	19.4501	19.3228	19.3033	19.3963	19.3035	19.5993	19.3959	0.115547	0.595729	1383
Q16851	UGP2	25.0097	25.0016	24.8016	24.7788	24.6457	24.9675	24.8675	0.14807	0.595435	1384
Q00325	SLC25A3	23.3336	22.974	23.1143	23.1947	23.1942	23.3394	23.1917	0.13809	0.59543	1385
Q9BRG1	VPS25	24.755	24.5063	24.6502	24.7236	24.7393	24.3945	24.6281	0.146595	0.595232	1386
O43653	PSCA	23.4326	23.6812	23.3669	23.4171	23.5962	23.3211	23.4692	0.139657	0.595066	1387
P31930	UQCRC1	21.9015	21.7136	21.8131	22.0109	21.882	21.6575	21.8298	0.129712	0.594199	1388
P54652	HSPA2	23.1087	22.8086	23.0396	23.1482	23.08	22.8765	23.0103	0.136386	0.592718	1389
A0A0B4J1V0	IGHV3-15	23.1452	23.1943	23.4903	23.153	23.3566	23.337	23.2794	0.137834	0.592085	1390
P27449	ATP6V0C	24.7714	24.5124	24.5267	24.5325	24.8024	24.4653	24.6018	0.145638	0.59198	1391
P69905	HBA1	28.6936	29.0548	28.7935	28.5799	28.9339	28.8735	28.8215	0.170462	0.591438	1392
P11142	HSPA8	27.2898	27.1887	27.007	27.2773	27.3886	26.9931	27.1908	0.16079	0.59134	1393
Q9BY67	CADM1	21.7971	21.4497	21.6708	21.5623	21.4906	21.642	21.6021	0.127721	0.591245	1394
P09871	C1S	21.5382	21.6488	21.8001	21.6561	21.4297	21.6874	21.6267	0.12786	0.591215	1395
Q5THJ4	VPS13D	24.8272	24.5148	24.4213	24.6296	24.4671	24.574	24.5723	0.145199	0.590906	1396
Q7L266	ASRGL1	24.109	24.1128	24.0102	24.1251	24.206	23.7997	24.0605	0.142098	0.590587	1397
O00115	DNASE2	25.099	24.9867	25.2049	25.2123	25.0222	25.3889	25.1523	0.148011	0.588457	1398
Q9Y512	SAMM50	25.2222	25.6734	25.4079	25.417	25.3336	25.4506	25.4174	0.149569	0.58845	1399
Q13113	PDZK1IP1	22.7431	22.9313	22.9391	23.1505	22.8471	22.9002	22.9185	0.134614	0.587358	1400
P07954	FH	23.0069	23.1834	23.309	23.0256	22.9794	22.9788	23.0805	0.135483	0.587003	1401
P24593	IGFBP5	24.4554	24.6259	24.6953	24.7429	24.6848	24.8976	24.6837	0.144794	0.586598	1402
P21266	GSTM3	26.1573	26.3106	26.5854	26.3323	26.3414	26.5188	26.3743	0.154557	0.586014	1403
P30086	PEBP1	23.5697	23.6466	23.6567	23.3902	23.4951	23.7857	23.5907	0.138049	0.585185	1404
P02533	KRT14	27.5938	27.4421	27.5476	27.8714	27.5495	27.7787	27.6305	0.161389	0.584097	1405
Q9NY97	B3GNT2	23.8556	24.072	24.0962	24.0954	23.8022	24.1213	24.0071	0.139974	0.583054	1406
P13611	VCAN	21.0319	20.8185	20.9499	20.7392	20.9316	20.7386	20.8683	0.121146	0.580526	1407
Q9BTC0	DIDO1	22.7465	22.877	23.0928	23.0244	22.9208	23.0743	22.956	0.133254	0.580475	1408
P27824	CANX	24.9052	25.0498	24.9388	24.7372	24.8364	25.1383	24.9343	0.144425	0.579221	1409
P25311	AZGP1	25.5498	25.2676	25.441	25.4158	25.6949	25.5676	25.4895	0.147607	0.57909	1410
P40939	HADHA	24.6505	24.4802	24.6778	24.5276	24.5891	24.8838	24.6348	0.14252	0.57853	1411
Q16822	PCK2	25.374	25.4084	25.5777	25.4303	25.7573	25.608	25.5259	0.147635	0.578374	1412
P50416	CPT1A	20.5682	20.3382	20.5604	20.472	20.4794	20.6913	20.5182	0.118562	0.577839	1413
P39060	COL18A1	25.688	25.905	25.8978	25.6111	25.6066	25.9017	25.7683	0.148722	0.577151	1414
P06312	IGKV4-1	24.2244	24.2179	24.1449	24.0175	24.3547	23.9831	24.1571	0.139411	0.577102	1415
P11597	CETP	25.7134	25.9771	25.9559	25.6584	25.6747	25.9164	25.816	0.148962	0.577013	1416
Q96S37	SLC22A12	19.1789	19.112	19.43	19.2308	19.1706	19.269	19.2319	0.110952	0.576919	1417
O14966	RAB29	20.2149	20.1945	20.2511	20.3219	20.0669	20.4091	20.2431	0.116641	0.576203	1418
P35998	PSMC2	22.7034	22.7065	22.8904	22.6227	22.7012	22.9585	22.7638	0.130151	0.571744	1419
Q9UBF2	COPG2	19.4872	19.6003	19.4665	19.3347	19.5453	19.6497	19.514	0.111317	0.57045	1420
Q8IUL8	CILP2	24.4794	24.4009	24.3827	24.5767	24.764	24.5188	24.5204	0.139595	0.569299	1421
P13804	ETFA	24.2103	23.8518	23.9574	23.9853	24.094	23.8733	23.9953	0.136371	0.568322	1422
P16949	STMN1	20.2913	20.3341	20.5566	20.495	20.4283	20.2711	20.3961	0.115781	0.567664	1423
P50395	GDI2	24.6289	24.867	24.9165	24.9674	24.6779	24.918	24.8293	0.140734	0.566806	1424
P32189	GK	23.3769	23.2252	23.3371	23.088	23.4169	23.4286	23.3121	0.132051	0.566448	1425
P13645	KRT10	30.9403	30.6998	30.952	31.1898	30.7476	30.9381	30.9113	0.174526	0.564603	1426
Q10471	GALNT2	22.9953	22.9731	23.2517	22.8963	23.0522	22.9113	23.0133	0.129905	0.564478	1427
Q15833	STXBP2	22.7256	22.8649	22.786	22.7774	22.493	22.781	22.738	0.128053	0.563168	1428
O43493	TGOLN2	24.7636	24.6496	24.5886	24.8565	24.9514	24.6579	24.7446	0.138923	0.561428	1429
Q9Y617	PSAT1	22.5468	22.5973	22.7915	22.751	22.853	22.8323	22.7287	0.12725	0.559867	1430
Q6PCB0	VWA1	22.2769	22.1072	22.2153	22.2338	22.3836	22.4542	22.2785	0.124297	0.557924	1431
P30038	ALDH4A1	25.8012	25.6977	25.7775	25.5408	25.8269	25.4873	25.6886	0.142923	0.556368	1432
P29992	GNA11	23.5506	23.4183	23.6965	23.3338	23.4134	23.5465	23.4932	0.130268	0.554491	1433
P02042	HBD	24.6291	24.6409	24.888	24.7116	24.7074	24.9623	24.7565	0.13688	0.552904	1434
Q13621	SLC12A1	28.2063	28.2598	28.2903	28.1844	28.6064	28.3893	28.3228	0.156587	0.552865	1435
Q8IX04	UEVLD	22.8756	23.1124	23.0247	22.8489	22.8846	23.1344	22.9801	0.126949	0.552429	1436
Q99519	NEU1	24.4374	24.6142	24.6424	24.2765	24.5323	24.5645	24.5112	0.135382	0.552325	1437
Q9Y5U8	MPC1	19.5885	19.7539	19.7125	19.8139	19.5937	19.8465	19.7182	0.108837	0.551964	1438
Q8WZA1	POMGNT1	20.993	20.9436	20.8444	20.7557	20.9731	21.0817	20.9319	0.115505	0.551815	1439
Q12794	HYAL1	22.7543	22.8351	22.9587	22.5928	22.8821	22.7711	22.799	0.125699	0.551335	1440
Q16775	HAGH	22.618	22.6426	22.6757	22.6859	22.4849	22.8709	22.663	0.124948	0.551329	1441
P01817		21.5543	21.6582	21.662	21.6153	21.5018	21.848	21.6399	0.119261	0.551114	1442
Q9HAV0	GNB4	23.579	23.5262	23.51	23.3027	23.6175	23.6784	23.5356	0.129593	0.550626	1443
P04424	ASL	23.5828	23.4902	23.6364	23.4089	23.4917	23.2721	23.4803	0.12926	0.550502	1444
P55017	SLC12A3	24.3494	24.3943	24.5667	24.5671	24.4585	24.7162	24.5087	0.13476	0.549846	1445
P02538	KRT6A	26.1803	25.9017	25.8952	26.1292	26.1858	26.1942	26.0811	0.143294	0.549416	1446
P01780		24.015	23.762	23.9123	23.9181	23.8422	24.1348	23.9307	0.130832	0.54671	1447
Q02318	CYP27A1	18.7088	18.914	18.8685	18.7901	18.7139	18.6477	18.7738	0.102573	0.546361	1448
O75874	IDH1	24.4296	24.3355	24.5858	24.4242	24.441	24.7037	24.4866	0.133437	0.544937	1449
P00709	LALBA	21.8801	21.8251	22.0567	22.0398	21.8806	22.119	21.9669	0.119661	0.544735	1450
P16152	CBR1	27.0138	27.0895	27.251	26.8626	26.958	26.8709	27.0076	0.147092	0.544631	1451
P27797	CALR	25.2508	25.0913	25.506	25.1965	25.2375	25.2258	25.2513	0.137355	0.543953	1452
Q15274	QPRT	19.6535	19.5511	19.6003	19.6784	19.7958	19.8225	19.6836	0.107058	0.543897	1453
P62873	GNB1	23.5215	23.5931	23.6172	23.5847	23.5247	23.8673	23.6181	0.127978	0.541864	1454
P48509	CD151	23.5315	23.5792	23.7919	23.4949	23.4293	23.4878	23.5524	0.127379	0.540833	1455
P14384	CPM	25.2233	25.054	25.3061	25.144	25.2778	25.448	25.2422	0.13647	0.540643	1456
P26992	CNTFR	22.9764	22.9959	22.9574	22.7841	23.1649	23.0447	22.9872	0.124268	0.540595	1457
O95336	PGLS	25.1159	25.4841	25.3117	25.2425	25.1942	25.1346	25.2472	0.136397	0.540245	1458
P15941	MUC1	25.3	25.3695	25.5259	25.3011	25.1025	25.3438	25.3238	0.136658	0.539641	1459
Q8N7M2	ZNF283	23.928	23.9779	23.9895	23.7538	23.8279	24.1201	23.9329	0.12915	0.539636	1460
P02458	COL2A1	18.8538	18.8919	19.0855	19.0404	19.0085	19.1012	18.9969	0.102228	0.538132	1461
P25788	PSMA3	24.033	24.0329	23.9242	23.9443	23.9464	23.6827	23.9273	0.128695	0.537859	1462
P02748	C9	26.1039	25.9397	25.8942	26.2404	26.0445	25.8807	26.0172	0.139883	0.537656	1463
O95967	EFEMP2	23.3329	23.1601	23.3285	23.0825	23.2472	23.4229	23.2624	0.125009	0.537389	1464
P61160	ACTR2	24.0686	24.0488	24.1333	24.2055	24.3535	23.9966	24.1344	0.129395	0.536141	1465
Q9UM54	MYO6	24.8185	24.779	24.53	24.5473	24.6382	24.5169	24.6383	0.131925	0.535448	1466
Q12931	TRAP1	28.529	28.4962	28.6681	28.7439	28.4616	28.316	28.5358	0.152483	0.534358	1467
Q9NPG4	PCDH12	24.2745	24.4273	24.2888	24.3311	24.4112	24.0682	24.3002	0.129622	0.533421	1468
P53634	CTSC	24.0998	23.9567	23.8078	24.015	24.1472	23.8889	23.9859	0.127911	0.533276	1469
P60981	DSTN	24.1735	24.3487	24.3142	24.1386	24.2622	24.4959	24.2888	0.129391	0.532719	1470
Q9HB40	SCPEP1	25.439	25.3527	25.2636	25.3509	25.6439	25.3149	25.3942	0.135112	0.53206	1471
O75787	ATP6AP2	25.3734	25.6295	25.5656	25.4455	25.3839	25.7005	25.5164	0.13574	0.531972	1472
P50502	ST13	24.8769	24.6333	24.7637	24.919	24.7751	24.5833	24.7586	0.131508	0.531163	1473
P40121	CAPG	24.7275	24.6118	24.929	24.6136	24.6194	24.8158	24.7195	0.131194	0.530729	1474
Q8NBJ4	GOLM1	29.1332	28.9094	29.1045	29.2336	28.9618	28.8256	29.028	0.154014	0.53057	1475
P09936	UCHL1	23.7696	23.9966	24.151	23.965	23.9812	24.0647	23.988	0.127129	0.529968	1476
Q99497	PARK7	22.4479	22.7753	22.5159	22.4804	22.5504	22.6262	22.566	0.11957	0.529865	1477
P63096	GNAI1	25.1702	25.0649	25.4244	25.2625	25.1155	25.3089	25.2244	0.13329	0.528419	1478
Q99969	RARRES2	25.3183	25.3059	25.4638	25.3448	25.2948	25.6377	25.3942	0.134161	0.528313	1479
Q14847	LASP1	24.7154	24.8789	25.0378	24.8163	24.9468	25.0559	24.9085	0.131576	0.528237	1480
Q5JWF2	GNAS	25.124	25.1193	25.2749	24.9286	25.23	25.2726	25.1582	0.132107	0.525105	1481
P15121	AKR1B1	24.3191	24.1894	24.1774	24.1936	23.9371	24.2257	24.1737	0.126853	0.524754	1482
P0DP08		24.6635	24.889	24.9611	24.7527	24.6206	24.7801	24.7778	0.129906	0.524282	1483
Q6P531	GGT6	22.3144	22.3143	22.3849	22.1905	22.1194	22.1035	22.2378	0.116333	0.523134	1484
Q9H0W9	C11orf54	23.2087	22.9538	22.986	23.001	22.8717	22.8953	22.9861	0.120112	0.522542	1485
Q9HC84	MUC5B	18.2405	18.25	18.2373	18.1435	18.335	18.4212	18.2712	0.0953264	0.52173	1486
P16870	CPE	23.6195	23.7658	23.5347	23.5246	23.4353	23.7035	23.5972	0.122985	0.521184	1487
P48061	CXCL12	24.852	25.1152	25.1016	24.9638	25.2272	25.0368	25.0494	0.13046	0.520808	1488
P11047	LAMC1	25.9739	25.843	25.6028	25.738	25.7891	25.6533	25.7667	0.133993	0.520025	1489
P13639	EEF2	28.5878	28.4726	28.7526	28.5379	28.5067	28.8433	28.6168	0.148169	0.517768	1490
O00451	GFRA2	20.4133	20.1597	20.257	20.419	20.3684	20.4006	20.3363	0.105288	0.517734	1491
A0M8Q6	IGLC7	24.0386	24.052	24.206	23.8528	23.9623	23.9132	24.0042	0.124234	0.517552	1492
Q9HAT2	SIAE	23.4879	23.264	23.5337	23.5352	23.397	23.6	23.4696	0.121074	0.515876	1493
Q9NX62	IMPAD1	20.7365	20.743	20.7505	20.8082	20.8985	21.0036	20.8234	0.107381	0.515673	1494
P09110	ACAA1	22.8898	22.9105	22.876	22.9665	22.6521	22.9752	22.8783	0.117931	0.515471	1495
P30039	PBLD	25.3396	25.4414	25.69	25.4248	25.349	25.5283	25.4622	0.13111	0.514921	1496
Q86XT2	VPS37D	24.6181	24.6371	24.7358	24.6526	24.4356	24.4218	24.5835	0.126564	0.514831	1497
P10809	HSPD1	27.0344	27.1538	27.279	27.0777	26.9309	27.2811	27.1261	0.13931	0.513563	1498
Q15599	SLC9A3R2	21.9613	21.903	22.156	22.1342	21.9321	22.113	22.0333	0.113141	0.513502	1499
P08962	CD63	24.8402	24.6155	24.7755	24.9006	24.8599	24.6058	24.7662	0.127162	0.513449	1500
Q92930	RAB8B	21.9391	21.7952	21.8651	21.7696	21.7552	21.6087	21.7888	0.111694	0.512622	1501
P11234	RALB	24.763	24.7144	24.803	24.723	24.8199	25.0582	24.8136	0.126975	0.511715	1502
P30042	C21orf33	24.5271	24.3103	24.5031	24.4001	24.615	24.6357	24.4986	0.125165	0.510908	1503
P15313	ATP6V1B1	23.5835	23.8085	23.8304	23.7388	23.66	23.9167	23.7563	0.121157	0.510001	1504
P0DJD8	PGA3	24.2291	24.3871	24.3439	24.3108	24.084	24.4245	24.2966	0.123888	0.509898	1505
P35579	MYH9	25.3976	25.3403	25.2456	25.3385	25.5681	25.2005	25.3484	0.129069	0.509179	1506
Q9BWS9	CHID1	18.5389	18.4517	18.4427	18.3756	18.4672	18.6467	18.4871	0.094041	0.508683	1507
O75264	SMIM24	25.5388	25.4279	25.6689	25.6516	25.8119	25.5883	25.6146	0.130049	0.507713	1508
P08572	COL4A2	26.007	26.0779	26.154	26.0548	26.1422	26.3831	26.1365	0.132677	0.507632	1509
P51149	RAB7A	23.7915	23.8562	23.947	23.7416	23.8811	24.0833	23.8834	0.121084	0.506977	1510
Q9BS26	ERP44	25.0545	25.0045	24.9582	25.0752	24.7339	25.0401	24.9777	0.126365	0.505911	1511
P05091	ALDH2	24.1533	24.1966	24.0952	24.378	24.0833	24.329	24.2059	0.122393	0.505633	1512
P61204	ARF3	23.1271	23.0986	23.3591	23.1592	23.1411	23.3512	23.2061	0.117201	0.505044	1513
Q14697	GANAB	25.8141	25.8385	25.9923	26.0574	25.7401	25.7512	25.8656	0.130444	0.504313	1514
Q96KN2	CNDP1	21.6778	21.7064	21.8292	21.5728	21.6677	21.8654	21.7199	0.109038	0.502019	1515
Q16827	PTPRO	19.053	19.0974	18.9934	19.2635	19.112	19.024	19.0906	0.0956058	0.500801	1516
Q9NUN5	LMBRD1	20.2587	20.4029	20.1154	20.3599	20.3384	20.2855	20.2935	0.101376	0.499552	1517
P07602	PSAP	26.7971	26.8881	26.6526	27.0382	26.8391	26.7272	26.8237	0.133916	0.499246	1518
P14314	PRKCSH	22.9394	23.1981	23.2565	23.1112	23.1586	23.2347	23.1497	0.115559	0.499179	1519
Q86XE5	HOGA1	23.1893	22.9986	23.1815	23.1663	23.1147	23.354	23.1674	0.115534	0.49869	1520
P47755	CAPZA2	22.2617	22.5674	22.5118	22.4975	22.5113	22.3893	22.4565	0.111792	0.497817	1521
P05556	ITGB1	28.6096	28.6025	28.903	28.7582	28.5031	28.6095	28.6643	0.142563	0.497353	1522
Q9UGT4	SUSD2	26.7629	26.7785	26.7452	26.709	26.6382	26.4259	26.6766	0.132602	0.497073	1523
P29622	SERPINA4	26.0185	26.0752	26.2997	26.0294	26.1123	26.3041	26.1399	0.129933	0.497066	1524
Q08380	LGALS3BP	28.3916	28.6379	28.5587	28.2652	28.4258	28.5901	28.4782	0.141488	0.496829	1525
Q709F0	ACAD11	22.1682	22.4081	22.3613	22.1466	22.2053	22.3326	22.2703	0.11057	0.496488	1526
Q99623	PHB2	23.4512	23.2024	23.4918	23.4796	23.2948	23.4152	23.3892	0.115781	0.495019	1527
P01876	IGHA1	29.3253	29.0554	29.0311	29.2333	29.3609	29.0803	29.181	0.14442	0.49491	1528
Q15149	PLEC	25.7385	25.682	25.6367	25.5768	25.5382	25.3796	25.592	0.126325	0.493611	1529
P07900	HSP90AA1	26.1096	25.9187	26.182	26.1696	25.953	25.9046	26.0396	0.128409	0.493131	1530
P04066	FUCA1	23.515	23.5742	23.5141	23.5629	23.3712	23.2867	23.4707	0.115581	0.492449	1531
Q9HBR0	SLC38A10	24.6186	24.7649	24.6566	24.9015	24.6994	24.9009	24.757	0.121839	0.492142	1532
Q8NEU8	APPL2	21.6619	21.7093	21.8118	21.9344	21.8072	21.9075	21.8053	0.106709	0.489372	1533
Q8TCD5	NT5C	21.7172	21.7444	21.4844	21.7734	21.6439	21.7293	21.6821	0.106053	0.489128	1534
Q2M2E5	C5orf64	23.0992	23.1838	22.9639	23.0206	23.1756	22.9104	23.0589	0.112573	0.488195	1535
Q9NS93	TM7SF3	23.8203	23.7753	23.9504	23.8154	23.5974	23.7356	23.7824	0.115951	0.487549	1536
Q9UJU6	DBNL	21.5426	21.6031	21.5895	21.7495	21.6273	21.4302	21.5904	0.10466	0.484754	1537
Q16270	IGFBP7	30.5675	30.6	30.905	30.6839	30.5913	30.8694	30.7029	0.148515	0.483718	1538
A0A0C4DH24	IGKV6-21	20.2672	20.3741	20.2468	20.2898	20.2151	20.4796	20.3121	0.0980597	0.482765	1539
O95861	BPNT1	23.3971	23.5313	23.3924	23.4108	23.6722	23.4024	23.4677	0.11317	0.482235	1540
[truncated: 412 more rows]

## Sheet: Urine vs. EV Raw Abundances
Supplementary Data 1. Urine vs. EV Raw Abundances: All identified direct urine and urinary EV proteins with their raw abundances.
[truncated: 1,741 more rows]

[truncated: 1 more sheets: Urine vs. EV Transformed]
