# Supplementary material for: Quantitative proteomics and phosphoproteomics of urinary extracellular vesicles define putative diagnostic biosignatures for Parkinson’s disease
Source: Commun Med (Lond). 2023 May 10;3:64. doi: 10.1038/s43856-023-00294-w (PMC10172329; doi:10.1038/s43856-023-00294-w)
Supplement: Supplementary file 3 — Supplementary Data [file 43856_2023_294_MOESM3_ESM.zip › Supplementary Data 11.xlsx]

## Sheet: Discovery Experiment
Supplementary Data 11. Discovery Experiment: The complete information of cohort demographics and clinical characteristics for all 82 patients.
Categories	Patient	Age	Gender	Duration	MoCA	UPDRS III
Control	1	67	Female	NULL	28	0
	2	62	Female	NULL	28	0
	3	61	Female	NULL	27	0
	4	59	Female	NULL	29	0
	5	85	Male	NULL	24	4
	6	76	Male	NULL	27	0
	7	85	Male	NULL	26	1
	8	69	Female	NULL	28	0
	9	68	Male	NULL	28	3
	10	72	Male	NULL	30	1
	11	76	Male	NULL	26	5
	12	62	Female	NULL	28	0
	13	73	Male	NULL	28	0
	14	65	Male	NULL	29	0
	15	66	Male	NULL	27	1
	16	70	Female	NULL	24	1
	17	79	Male	NULL	27	4
	18	60	Female	NULL	28	0
	19	65	Male	NULL	30	0
	20	69	Female	NULL	30	0
	21	68	Female	NULL	29	4
NMC	22	38	Male	NULL	28	1
	23	62	Female	NULL	29	0
	24	62	Female	NULL	29	3
	25	63	Male	NULL	29	0
	26	65	Female	NULL	27	1
	27	51	Male	NULL	30	2
	28	69	Male	NULL	28	0
	29	59	Male	NULL	28	0
	30	43	Female	NULL	30	2
	31	66	Female	NULL	27	2
	32	37	Male	NULL	30	0
	33	62	Male	NULL	29	0
	34	83	Female	NULL	27	0
iPD	35	72	Male	1	23	7
	36	72	Male	10	28	14
	37	82	Male	17	25	37
	38	56	Male	8	27	38
	39	55	Male	12	28	12
	40	71	Male	11	26	18
	41	62	Male	0	28	8
	42	67	Male	4	30	17
	43	76	Female	4	27	14
	44	54	Female	10	27	5
	45	63	Male	7	28	7
	46	75	Male	3	23	15
	47	48	Male	10	27	6
	48	45	Female	18	28	8
	49	67	Male	3	28	8
	50	72	Male	6	28	32
	51	65	Male	2	27	17
	52	68	Female	1	25	6
	53	70	Female	12	30	9
	54	72	Female	10	30	33
	55	63	Female	0	28	8
	56	73	Female	13	27	27
	57	68	Female	7	29	32
	58	57	Female	7	28	23
	59	73	Female	9	27	23
	60	51	Female	10	27	22
	61	74	Male	7	27	25
	62	80	Male	1	25	18
LRRK2 PD	63	64	Male	10	NULL	24.5
	64	90	Female	7	22	27
	65	65	Male	8	24	19
	66	81	Male	NULL	8	22
	67	67	Female	3	29	16
	68	73	Female	13	30	14
	69	64	Female	10	27	15
	70	63	Male	26	28	29
	71	79	Male	21	28	28
	72	80	Female	10	23	14
	73	76	Male	15	25	31
	74	59	Female	11	29	9
	75	62	Male	18	29	23
	76	65	Female	5	30	11
	77	68	Female	24	26	1
	78	76	Male	10	27	20
	79	70	Male	15	28	15
	80	77	Female	11	25	30
	81	58	Male	21	29	53
	82	56	Male	1	30	21

## Sheet: PRM Experiment
Supplementary Data 11. PRM Experiment: The complete information of cohort demographics and clinical characteristics for all 36 patients.
Categories	Patient	Age	Gender	Duration	MoCA	UPDRS III
Control	1	68	Female	NULL	29	1
	2	58	Male	NULL	30	8
	3	60	Female	NULL	29	0
	4	66	Male	NULL	27	0
	5	47	Female	NULL	29	0
	6	71	Male	NULL	30	0
	7	76	Female	NULL	20	3
	8	76	Male	NULL	26	2
	9	65	Female	NULL	30	0
	10	43	Female	NULL	29	0
	11	55	Female	NULL	27	0
NMC	12	42	Female	NULL	30	0
	13	56	Male	NULL	22	0
iPD	14	60	Female	1	21	19
	15	47	Male	0	29	20
	16	65	Male	1	26	18
	17	67	Male	9	27	9
	18	62	Female	0	29	12
	19	63	Male	NULL	26	10
	20	58	Male	6	30	29
	21	67	Male	2	24	29
	22	51	Male	0	28	12
	23	61	Female	4	26	0
	24	57	Male	NULL	24	13
	25	36	Male	1	0	0
	26	75	Male	5	23	25
	27	67	Male	16	27	6.5
	28	40	Male	3	25	11
	29	50	Male	9	25	26
	30	77	Male	7	30	20
	31	75	Male	13	29	11
	32	57	Male	12	24	0
	33	61	Male	3	25	12
LRRK2 PD	34	66	Male	15	26	28
	35	81	Male	10	23	7
	36	76	Male	3	25	13

## Sheet: Immunoassay Experiment
Supplementary Data 11. Immunoassay Experiment: The complete information of cohort demographics and clinical characteristics for all 20 patients.
Categories	Patient	Age	Gender	Duration	MoCA	UPDRS III
Control	1	58	Male	NULL	30	8
	2	60	Female	NULL	29	0
	3	66	Male	NULL	27	0
	4	47	Female	NULL	29	0
	5	71	Male	NULL	30	0
	6	76	Female	NULL	20	3
	7	76	Male	NULL	26	2
	8	65	Female	NULL	30	0
	9	43	Female	NULL	29	0
	10	55	Female	NULL	27	0
PD	11	67	Male	9	27	9
	12	62	Female	0	29	12
	13	63	Male	NULL	26	10
	14	50	Male	9	25	26
	15	77	Male	7	30	20
	16	75	Male	13	29	11
	17	69	Male	5	26	26
	18	81	Male	10	23	7
	19	76	Male	3	25	13
	20	65	Male	24	30	28
