# Supplementary material for: Quantitative proteomics and phosphoproteomics of urinary extracellular vesicles define putative diagnostic biosignatures for Parkinson’s disease
Source: Commun Med (Lond). 2023 May 10;3:64. doi: 10.1038/s43856-023-00294-w (PMC10172329; doi:10.1038/s43856-023-00294-w)
Supplement: Supplementary file 3 — Supplementary Data [file 43856_2023_294_MOESM3_ESM.zip › Supplementary Data 15.xlsx]

## Sheet: Training Set - Disease
Supplementary Data 15. Training Set - Disease: The list of all potential protein and phosphoprotein disease biomarkers and their normalized abundances needed for the feature selection.
Categories	Patient	Binary	TGM3	ABCA1	PCSK1N	HNRNPA1	SLC22A13	FUT6	RPS4X	NCCRP1	RALA	SAA4	STK11	ITCH	FABP3	C4BPA	KLK10	UCHL1	IGF1	C6orf211;ARMT1	CC2D1A	ACAT2	VASP	IDE	ERBB2	PGM2	UGP2	CAPN5	GALNT7	FLOT1	FAM151A	pCLDN14	pDYNC1LI1	pPLA2G4A	pNEU1	pLTB4R	pEDN1	pPRG4	pLAD1	pPRR15	pSSB	pTMPO	pTBC1D9B	pCLIC6	pTJP3	pDKC1	pPRKAR2A	pPPFIA1	pFNBP1
Control	Patient01	Normal	-1.96419	-4.84185	-4.34103	-5.44912	-5.19193	0.900827	-3.29721	-3.10875	-1.36953	0.239914	-0.417309	-4.92899	-4.49666	1.05641	-0.543016	-0.0193596	-4.12143	-1.13679	-2.28185	-0.0997391	-4.90862	1.76522	-2.73238	0.287909	1.17052	1.47137	0.214382	2.25497	2.16504	-1.71484	-0.478489	-5.60108	-2.48774	-1.2492	-5.07938	-4.96504	-1.14435	-3.58087	-2.40656	-2.48629	-3.36695	-1.36021	-5.01231	-1.0225	3.6669	-4.94315	-0.621212
	Patient02	Normal	-0.539183	-4.22514	-3.84271	-3.91836	-5.05881	-2.06038	-5.02748	-0.778769	-5.96228	-0.48555	-2.1321	-5.67894	-6.14656	0.531395	-0.10429	0.971651	-3.83654	-4.49754	-1.7874	0.251244	-5.33213	2.14714	-2.67233	0.699802	1.07402	1.79909	0.225721	2.00387	1.91425	-1.52862	-1.86638	-2.70284	0.878084	-0.236446	-5.12766	-5.64701	-1.40144	-2.19473	-1.71329	-1.85782	-4.8124	-1.52484	-2.35945	0.361456	5.12167	-3.56097	-0.317097
	Patient03	Normal	0.165977	-6.11114	-0.329109	-4.64909	-3.17077	-1.00914	-4.70939	-0.958282	-1.4555	-0.254616	-1.02833	-4.85888	-5.23455	1.23326	1.66364	0.100735	-2.29379	-5.47292	-1.48829	1.97554	-2.92412	2.05589	-1.56124	-0.0620575	0.328299	1.84883	0.915276	1.79161	1.64873	-1.72068	-1.71875	-4.27154	0.523251	-3.23603	-4.35736	-4.52939	1.87426	-5.67721	-2.63251	-0.522232	-4.22262	0.497885	-5.67432	-2.53609	4.04842	-2.67912	-1.21168
	Patient04	Normal	-1.45238	-5.01702	-4.3804	-4.98145	-4.4862	1.19797	-4.82156	-5.85024	-0.0100498	-0.518806	-1.18604	-3.94801	-6.66843	0.958109	-0.529085	0.997458	-1.61859	-1.81513	-3.02171	0.452953	-5.14167	2.50684	-1.83304	0.744894	0.50572	1.46806	0.414104	1.91067	1.81227	-0.262638	-0.184824	-3.86776	0.47238	-0.960421	-3.31879	-3.00537	0.0305901	-1.70809	-0.151903	-0.973545	-3.15248	0.0981693	-3.26463	-1.09256	4.11287	-5.02836	0.415409
	Patient06	Normal	-0.951801	-4.71026	-0.974815	-4.42694	-4.37041	-0.152479	-4.48005	-6.17109	-1.15561	0.941336	-2.63809	-3.83396	-4.51352	0.535603	-2.74471	0.689171	-4.56283	-3.5372	-2.80138	0.402411	-5.61521	2.44681	-4.28688	-0.0704536	-0.16036	1.02618	0.752741	2.99481	2.53964	-0.803827	-3.39291	-3.13244	-0.689188	-2.21055	-3.5824	-4.43329	0.680851	-3.65282	-0.816364	-0.812119	-3.18459	0.891603	-1.61816	-1.20992	2.42712	-3.87672	-0.975679
	Patient08	Normal	-3.01039	-3.79532	-2.52538	-4.58721	-5.65496	-0.190201	-3.17074	-0.949669	-0.979574	-0.105305	-2.75077	-3.06754	-3.79795	0.0334053	-1.30674	0.721487	-5.29744	-4.54603	-2.37143	1.37801	-5.58891	1.64217	-0.00133896	0.315973	1.00059	1.08845	0.753944	2.51122	2.00522	-0.990702	-2.50126	-3.95585	-3.2133	-0.961798	-3.18246	-4.27452	2.12162	-0.872736	-4.19518	-0.758966	-6.30283	1.86339	-4.47367	0.0481815	3.37796	-4.92382	0.169737
	Patient09	Normal	-0.732952	-4.91891	-0.726696	-5.69007	-5.17891	0.578629	-3.52122	-5.12784	2.20036	0.622269	-3.6408	-3.36065	-3.21832	0.365734	-3.47909	2.01592	-4.72946	-4.09668	-1.4697	-0.271538	-6.96725	1.81325	-0.502476	0.0328121	1.49883	0.872742	-0.821682	1.94405	1.33939	-1.86279	-1.82586	-3.62946	-3.69733	-2.28824	1.81946	-4.72709	0.39732	-2.32318	-0.959229	-5.79527	-4.07317	1.84358	-1.32788	-0.400862	2.62631	-3.72527	-1.53327
	Patient10	Normal	-4.1152	-4.58504	-4.53479	-5.76251	-5.07951	0.646645	-6.93289	-5.1828	-1.54072	-0.601664	-1.11243	-5.28865	-6.55721	0.542032	-1.24415	0.215231	-1.5866	-3.38405	-3.82692	-0.275728	-4.44116	1.83405	-3.07985	0.874653	0.0101852	1.55093	0.289141	2.11922	2.11044	-1.31306	-4.86499	-2.93749	-4.13489	-4.15167	-3.65597	-2.58907	-1.55426	-1.47255	-1.23577	-0.738348	-3.96648	0.590158	-5.46693	0.404972	3.17564	-4.02793	1.3826
	Patient11	Normal	-5.3155	-3.0204	-6.27429	-4.69687	-3.7791	1.30707	-5.10422	-4.81879	-0.167637	-0.252491	-0.134007	-3.09177	-4.33968	0.886662	-0.806135	0.470121	-3.53827	-4.20629	-1.4494	3.65129	-5.27674	0.808432	-1.36313	0.260738	0.748869	2.38322	0.363283	3.19646	2.55315	-0.958401	-3.87932	-4.54856	0.160107	-0.969093	1.26083	-4.6277	0.0741482	-1.34007	-1.82752	0.0507145	-4.90206	0.690933	-2.84971	-0.811872	2.56899	-3.32405	-1.37203
	Patient13	Normal	-5.28599	-5.13128	-5.61135	-4.26716	-3.16752	-0.0413456	-4.55294	-6.62409	-2.73252	0.327005	-2.66725	-4.92648	-3.84469	0.459719	-0.968605	-0.0506496	-4.30749	-3.51807	-4.09158	-1.37998	-4.54884	2.0478	-2.04568	0.430958	0.608376	1.81184	0.0447426	2.37396	1.57753	-2.60672	0.455555	-4.86427	-5.26117	0.284077	-4.82863	-5.31977	0.190849	-2.5151	0.739574	-0.444477	-3.40078	0.822987	-3.12041	0.598564	3.82486	-4.59459	1.2893
	Patient15	Normal	-3.57844	-4.60021	-1.78236	-5.29182	-2.93455	-3.21634	-1.47216	-4.51248	-2.16096	-0.965143	-1.48758	-1.35358	-6.02513	-1.29262	-4.65778	0.687099	-6.40342	-0.692129	0.515951	-1.27021	-3.08095	-0.580791	-1.47253	0.107883	2.10847	1.8651	-0.273436	3.54446	1.95769	-0.347982	1.32821	-2.64937	-2.20494	-1.15292	-3.67501	-3.31393	-0.0632763	-5.52082	-1.03943	-0.147781	-0.835215	0.30323	-1.48676	0.427702	3.29583	-2.99901	1.57571
	Patient17	Normal	-1.32755	-2.91692	-5.54141	-6.18261	-2.52006	-1.30265	-3.03869	-2.90247	-5.27527	1.95582	-3.43429	-6.71677	-4.80739	1.20895	-1.03935	0.110601	-4.56248	-3.98875	-1.56354	-0.126534	-3.27176	-0.76416	-3.64755	-1.4434	1.15771	1.21939	0.991865	3.03648	1.72645	-1.52331	-3.4922	-3.44425	-2.40723	1.48627	-4.25631	-2.75463	-0.519421	-1.97162	-0.847471	1.0936	-3.54636	-4.13447	-2.07842	-0.223421	2.72946	-2.76718	-0.535269
	Patient19	Normal	-0.466972	-6.34326	0.35486	-3.87708	-4.43782	-3.94232	-2.34801	-1.5178	-1.77563	0.134855	-1.96596	-2.3134	-3.7381	-0.807384	-0.202732	0.855015	-3.99611	-4.78656	-1.14964	1.23306	-2.86639	2.29776	-0.671673	0.0501556	1.91913	1.94456	0.0655708	3.00098	1.84465	-1.04556	-2.76897	-4.19506	-3.18521	-0.926373	0.886164	-4.56311	0.494238	-1.62854	-0.555254	-0.0384483	-4.08699	0.932526	-2.94806	-0.0711021	4.15671	-4.18827	0.603559
	Patient20	Normal	-0.34046	-4.48579	-6.08212	-4.42137	-3.58145	1.40931	-4.66321	-1.63041	-2.76808	-1.01652	-1.54754	-3.87974	-6.02979	0.14826	-0.00743294	-0.282919	-5.03918	-4.44806	-0.848053	0.437506	-4.71231	1.62425	-3.03075	-0.393932	0.379169	1.58776	0.745529	2.27206	1.6408	-2.01287	-2.62065	-4.49104	-4.24412	-0.415939	-3.89241	-1.42164	-0.235392	-2.73896	0.392271	-0.398027	-4.49555	-0.791025	-1.1215	-0.574696	3.91627	-4.40823	-1.12088
	Patient21	Normal	-1.7328	-4.04613	-3.13067	-4.64163	-5.06088	2.12198	-2.80946	-0.352564	-4.79774	0.411108	-1.06788	-3.68278	-6.36083	0.265284	0.215984	0.914202	-4.73134	-5.16431	-0.264578	-0.384605	-2.7816	1.80311	-2.01418	-0.134125	0.0470619	1.93706	0.614042	2.4946	1.98694	0.119802	-4.6291	-3.93931	-5.06041	-3.03614	-4.66813	-2.00586	0.569311	-1.74227	0.682009	-0.937977	-2.92833	-1.00306	-1.08125	-0.203989	3.60081	-4.26689	-3.10283
NMC	Patient22	Normal	1.33442	-2.12443	-4.67317	-5.526	-0.897861	-0.919264	-5.70014	-5.09999	0.371794	0.965099	-0.925104	-4.72674	-4.51198	0.926409	-0.137072	0.953087	-3.26489	-1.59526	-1.97482	1.77601	-7.1933	2.54893	-1.18443	0.985626	1.25021	1.98547	0.52821	2.9598	2.71825	-0.889359	-0.429543	-3.09443	-4.9002	-1.16821	-4.21939	-2.65293	2.71544	-0.969837	1.16901	0.90423	-3.24392	-3.21066	-2.43863	0.754261	4.65585	-5.01405	0.793016
	Patient23	Normal	-0.739885	-4.452	-5.30524	-4.48721	-5.74949	1.185	-4.955	-2.04756	3.60928	1.36502	-0.194181	-5.13027	-3.99746	0.921505	-0.120045	1.546	-5.1031	-2.9366	-1.53121	-0.728794	-4.21509	2.05195	-2.24682	0.457039	1.44393	2.78909	0.259895	1.93113	2.42176	-1.47439	-4.73143	-4.36895	-3.8461	-0.0456562	-5.34677	-2.43187	-2.21345	-0.727495	-0.619598	0	-4.31641	-2.17152	-4.13896	-1.13004	3.65258	-4.1703	-2.08953
	Patient24	Normal	-2.30521	-6.66684	-1.67995	-6.66652	-4.02409	-0.691257	-4.48934	-4.39252	-0.547398	1.52956	-3.87384	-2.78818	-3.90784	-0.280148	-1.22964	2.10346	-5.59753	-2.22836	-0.0987091	-0.401518	-3.67611	1.91269	-2.45408	1.64406	1.09562	0.966173	0.319695	3.36396	2.1139	-0.232748	-0.53282	-2.22126	-3.76189	-2.03252	-4.43218	-3.75371	-0.846615	-1.6183	-1.46889	-0.175627	-2.85465	0.367367	-1.0859	-0.66251	3.58339	-2.61852	0.896906
	Patient27	Normal	-0.9853	-2.06307	-2.86208	-3.63875	-5.81874	0.965799	-1.28883	-5.23993	-1.09057	1.66475	-2.97555	-4.93235	-5.593	1.03534	-0.71085	1.09477	-5.60597	-3.3288	-0.152567	-0.615685	-3.06668	0.888523	-4.02039	0.0769958	0.833578	2.32429	0.190628	2.73529	2.0004	-0.246586	-4.70716	-2.96854	-4.03831	0.0559483	-5.00523	-5.72978	-1.11396	-2.17187	-0.422684	-0.371193	-3.1144	-0.148258	-0.343199	-0.419298	2.57709	-6.38532	-3.5817
	Patient28	Normal	-0.866377	-5.84474	-4.30956	-5.44485	-3.69343	0.938471	-4.68771	-5.04704	-2.63584	0.522717	-2.73429	-2.85684	-4.73369	0.849268	-0.739191	0.256927	-5.02156	-3.05791	-2.32149	1.0954	-4.53903	1.50248	-2.64625	0.304781	0.784191	1.79038	0.621119	2.86293	2.07918	0.0349636	-3.25484	-1.97377	-5.89259	-1.06807	-4.62853	-1.47073	0.326492	-3.19813	-0.991301	1.47868	-1.94718	0.0942802	-3.2195	-0.602179	3.49772	-4.58471	-0.00597191
	Patient30	Normal	-0.792561	-2.52542	-3.55815	-5.74267	-4.0491	-3.24466	-0.836468	-2.71279	-2.22939	2.33179	-1.70335	-4.14547	-5.40848	0.918808	-0.0173225	0.825911	-5.79067	-2.92222	-1.10267	2.44532	-3.46531	2.04255	0.0452442	-0.709936	1.40678	1.96088	1.80983	3.2264	2.23064	-1.50989	1.27832	-4.26951	-4.99778	-4.1764	-0.0368214	-3.77811	1.39396	-1.45972	0.0123615	-0.685295	-3.75304	1.61951	-0.612616	-0.177263	2.88471	-2.72018	1.81968
	Patient31	Normal	-2.15318	-5.10367	-4.06899	-4.46057	-2.27203	0.46908	-5.53524	-6.94282	3.37785	-1.16074	-1.26837	-3.0368	-3.87909	1.72834	-0.758959	1.41604	-1.79953	-5.54427	-0.649485	2.35721	0.085268	1.22982	1.18684	1.02371	-0.112091	1.33172	0.0509453	1.98803	2.82113	-0.170807	6.45713	-2.51181	-2.32217	-2.91455	0.698793	-2.68953	2.73269	-1.76461	-2.71067	-2.19225	-2.83085	2.52441	-1.42121	-3.01255	3.82776	-2.83833	0.0415783
	Patient32	Normal	-0.741684	-3.4773	-4.78551	-3.39043	-0.997484	-1.83294	-3.68005	-5.44688	-2.58864	0.214554	-1.41082	-6.39362	-5.09351	-0.000207901	-0.781574	1.36185	-3.73242	-4.00971	-1.26156	1.60573	-3.88443	1.9071	-4.11464	-0.677797	-0.173628	2.37587	0.978369	1.87638	2.49968	-3.12714	5.77063	-3.6405	-5.25543	-0.31596	-1.31297	-1.45812	1.99249	-2.09067	-4.49165	1.66958	-4.83869	1.61659	-1.06248	-1.67508	4.38518	-4.97549	-0.831392
	Patient33	Normal	-1.61437	-2.5216	-5.11445	-4.25968	-1.73704	-2.1813	-3.89146	-3.69765	-1.49498	-1.34541	-1.20411	-4.9604	-3.83263	0.426744	-0.0977917	-0.379709	-4.08557	-3.20315	-1.21494	1.45686	-3.47299	1.77941	-3.32622	-0.000745773	0.321259	2.11061	0.755192	2.22432	2.74005	-1.20728	-0.449749	-5.81307	-3.46271	-0.710543	-2.3508	-0.797264	-2.07224	-2.02674	0.361366	0.448605	-3.00796	-0.0637035	-1.94768	-1.37321	4.62047	-3.38735	1.24067
iPD	Patient36	Disease	-0.908436	-2.76652	-2.38731	-2.65486	-1.68713	0.635523	-1.17033	-2.53837	-3.10194	-0.771479	-0.494978	-3.87573	-3.09619	0.96682	-0.614319	1.52375	-1.32675	-4.26896	-0.70109	1.77621	-4.95006	1.5467	-2.73951	0.116438	0.40576	1.81608	1.43013	2.58375	2.60835	6.17489	4.01269	-0.441673	1.58247	-0.153185	-0.599012	-3.12989	2.05342	-1.64426	-0.282213	-0.332716	-4.03975	1.73631	-2.68479	-0.0586567	3.25815	-4.76733	0.0871754
	Patient37	Disease	-0.938034	-1.03321	-0.57806	-3.33051	-3.41114	0.952578	-3.71028	-1.18531	-1.33222	1.91634	-0.76157	-3.90364	-2.59948	1.85179	0.819265	1.94258	-2.72856	-3.59432	-0.435623	0.702364	-4.81407	2.80399	-0.803532	1.08594	0.723978	2.58616	0.983913	4.20144	2.19889	-2.45872	-1.075	-4.194	-2.17442	-1.27617	-4.7607	-0.817579	1.24827	-0.511034	0.905157	1.12385	-1.66145	0.878065	-2.29734	1.36377	4.18947	-1.24759	-0.256622
	Patient38	Disease	0.625994	-0.68681	0.391666	-1.98298	-1.14622	1.66049	0.59341	-0.535368	-2.02222	2.52105	-0.62513	-3.87724	-4.41732	3.31935	-1.828	2.18412	-3.15838	-1.58491	-0.248753	0.995934	-4.73413	3.36244	-2.41131	0.232504	0.223127	2.53455	1.53804	4.83498	2.13008	4.2264	-3.12764	0.543966	2.68287	1.66695	-1.78293	-1.38247	1.96124	-2.90515	0.179905	-0.305796	-3.73304	1.06731	-1.70506	-1.47596	3.82199	-4.49158	0.122875
	Patient39	Disease	-1.38915	-4.70852	-0.556	-3.50033	-1.62689	2.47772	-3.93837	-1.52369	0.0547123	-1.1054	0.192596	-2.07176	-4.27795	0.951014	-1.19901	2.04394	-1.56308	-4.03555	-0.1952	1.54663	-4.00762	2.13227	-1.54365	-0.0949707	1.52775	2.12317	1.03204	2.88438	2.18951	7.2108	-0.578911	-2.0921	1.72323	2.01817	2.01768	-2.82737	-0.451338	-1.10893	-0.855799	-0.868628	-2.33121	2.62388	-0.725857	2.87509	3.58831	-4.89411	0.134806
	Patient40	Disease	0.898134	-1.2471	0.260284	-1.43349	-1.40462	2.26871	-0.856789	-0.386795	0.0505695	2.58417	-1.33257	-2.81019	-5.19127	3.77763	-0.998171	1.90423	-3.41864	-3.05294	-0.409126	1.26077	-2.92137	3.73742	-2.39289	-0.0220985	0.711338	2.22066	1.87834	3.87956	2.2389	3.51504	3.51876	-3.97305	4.3878	2.09001	-0.172487	-2.59831	1.24056	-1.52009	-0.904837	1.17896	-3.04185	1.37138	-0.484785	-1.30157	3.33222	-4.32189	0.898247
	Patient42	Disease	-1.12239	-4.64553	-0.612219	-2.27444	-4.57277	0.52002	-4.89337	-4.90847	1.76633	0.150457	-1.46478	-2.29506	-3.90282	-0.795067	-1.58653	2.54592	-4.49415	-2.65893	-0.506134	0.156252	-4.18839	2.69148	-0.844923	2.26636	0.854849	2.2361	-0.254545	2.3457	1.95225	3.956	3.67437	-4.98027	2.4526	1.39016	-1.80984	-4.7153	1.95821	-0.590054	-0.534456	0.512089	-2.98602	2.86967	-3.22418	2.79055	3.6945	-1.4385	0.0779514
	Patient43	Disease	0.601562	-1.08811	-1.56686	-1.74966	-3.09257	-0.43796	-2.55594	-0.916908	-0.671318	0.869394	-0.479708	-2.82961	-4.09481	1.77558	0.572062	2.32533	-2.98897	-2.59349	-0.275354	0.0053997	-3.14869	2.06696	-1.07656	2.66638	2.40731	1.82481	0.297871	3.31495	2.78319	5.21244	1.39641	-2.79255	0.987059	1.87294	-0.167995	-2.65353	1.41958	-0.382576	-0.923115	0.324619	-2.67242	2.06633	-3.30772	-0.412148	5.08402	-4.44695	0.117756
	Patient46	Disease	3.39965	-2.2438	-1.80914	-1.71915	-3.09601	1.06029	-3.60459	-6.53411	-1.69811	3.20491	-1.30895	-2.43567	-2.25234	0.797636	-0.804031	1.90223	-4.05637	-3.48393	-1.61748	0.986544	-4.11053	2.97181	0.849943	1.37256	1.6433	1.98166	-0.00160027	2.39815	1.82944	5.53561	3.84022	-0.379368	0.853634	0.850243	0.541471	-3.88833	2.36995	-0.74435	-0.555962	2.42411	-2.18478	1.89181	-4.2491	3.72083	3.14557	-3.97039	-0.452425
	Patient48	Disease	0.757683	-1.06704	-1.79959	-4.8023	-3.13234	0.019804	1.94174	-1.10167	-1.01718	3.21908	-1.19769	-0.548752	-2.71197	3.02604	-0.0401878	0.843094	-3.02498	-1.07005	-0.988678	1.44476	-3.9861	2.16172	-1.11107	2.59854	2.87427	1.48421	2.1585	3.97894	2.75354	-1.42429	1.71809	1.72115	-5.10931	-0.391497	-2.23785	-2.95016	1.89857	-0.504843	0.776413	0.739918	-4.29543	2.07031	-1.8441	0.53536	5.34371	-3.35297	1.83635
	Patient49	Disease	-0.625017	-2.30667	-1.40192	-4.8703	-0.91165	1.73388	-4.74059	-2.83293	1.05338	-0.28429	0.00414276	-3.60389	-5.42757	0.971106	-0.0634422	0.952389	-3.74555	-2.38219	-1.10636	0.881012	-4.02749	2.15183	-0.216208	1.10379	0.980213	2.34139	0.47925	2.33081	1.7059	-2.00376	-0.0123863	1.14619	1.36413	0.91243	-0.654743	-4.25907	2.25809	-1.14563	-1.22309	-0.739388	-3.51789	0.567389	-3.04268	0.5035	3.45994	-2.97992	-0.0822163
	Patient50	Disease	-0.725023	-6.09386	-1.79328	-2.44854	-1.11278	1.08589	-4.63551	-1.54155	0.93996	-0.329533	-0.763285	-2.57488	-3.28983	-0.449703	-2.47724	1.46208	-1.91703	-3.75793	-1.07362	0.450989	-4.05939	0.913744	-2.28059	1.32405	1.8311	2.24599	0.110981	2.85556	1.73162	6.53285	-3.63602	-2.1748	1.31786	0.964167	0.293732	-3.17129	0.12785	-0.789612	-0.999092	-0.750061	-4.48511	2.25604	-1.63441	0.666264	3.99216	-3.17308	0
	Patient54	Disease	-0.231831	-1.99069	-1.30297	-5.17657	-0.700037	1.47133	-2.81968	-1.95895	-0.95883	0.636156	-0.0310287	-3.71347	-4.92999	2.66382	2.1315	1.69444	-1.41705	-1.95418	-0.370293	1.18186	-1.90248	1.27483	-0.87471	1.33103	3.25773	2.0562	0.503815	2.31288	4.64933	-0.202539	0.195576	-3.27918	-2.87583	-0.992931	-2.49265	-1.59391	0.937403	-2.52765	2.35221	-1.91959	-0.448463	-0.522385	-1.42629	1.49925	6.77913	-2.92162	1.22649
	Patient55	Disease	0.169289	-4.33144	-3.00155	-3.05949	-3.56914	0	-2.52039	-1.05296	-1.97987	0.280941	-0.967405	-2.56311	-5.93755	0.447556	0.827908	0.695835	-3.77424	-2.53207	-0.759365	0.518137	-4.975	1.56593	-2.21165	-0.204523	2.16246	2.06934	0.425354	2.21055	3.12576	-0.43609	0.0889931	0.916422	-2.3806	0.139044	-3.90037	-3.05268	1.70279	-1.65495	-0.617727	-0.36166	-2.26174	-3.00144	-3.43289	0.409136	4.92621	-4.60323	-0.0703564
	Patient56	Disease	-1.11481	-5.61892	-1.8883	-4.12681	-4.28589	-0.0351086	-1.82138	-1.99467	-2.0632	0.606924	-1.16707	-1.59812	-4.23916	0.501385	-0.675884	1.35125	-4.51501	-1.53119	0.175331	0.66683	-2.80553	1.51269	-1.20074	0.694614	2.35768	1.67374	1.40759	4.06133	2.8416	-0.0378342	-3.76208	-1.44608	-0.00165176	0.872921	-1.66496	-3.60115	1.67891	-2.05457	0.5998	0.185396	-0.987402	0.640112	-1.23788	1.32686	2.49372	-2.63735	0.442482
	Patient58	Disease	-0.94591	-0.665916	-1.36496	-5.20166	-2.16663	0.767101	-1.78038	-1.58231	0.513155	3.67108	0.0831089	-4.27464	-3.99665	2.53437	0.141613	0.717752	-1.57678	-1.59651	-0.738747	0.577343	-3.59837	1.3029	-1.02479	0.829205	1.9341	5.11305	1.21047	3.89759	1.85587	-0.00172424	0.880856	-1.88393	-3.45294	2.54004	-0.185637	-2.14686	0.531391	-0.092474	0.586336	0.438204	-2.6359	1.06529	-0.269421	-0.357222	4.8361	-1.69952	1.80732
	Patient59	Disease	-0.316616	-1.86148	-3.79967	-4.73915	-4.88439	2.78731	1.70014	-1.65243	-1.43469	0.428015	-1.00357	-2.12283	-3.99923	1.395	1.74691	0.646654	-4.13929	-2.46338	-3.0796	1.09261	-2.36071	3.18982	-0.942978	0.649532	2.07812	2.3152	0.571646	2.58617	2.662	-0.737488	-2.41748	-4.59561	-4.28096	1.03209	-0.849274	-1.87897	2.42992	0.124466	0.89999	-0.0745754	-3.99924	0.313637	-0.889559	-1.27506	5.76282	-2.30931	0.930035
	Patient60	Disease	0.996578	-1.94036	-3.52375	-1.41031	-2.272	0.603409	-2.30689	-0.942965	-1.17222	2.53564	-1.21691	-2.37557	-3.92568	2.06321	1.35486	1.56621	-2.32449	-4.55049	-2.4835	2.55481	-3.79722	2.63791	-0.669485	-0.181406	1.51195	2.6213	1.70612	2.91821	2.76412	-1.70878	0.358227	0.408588	-1.88149	-3.66086	-3.52446	-1.12715	0.801184	-3.35704	0.81027	1.40359	-0.693426	0.472158	-0.353935	-1.4624	5.15134	-2.02506	0.793022
	Patient61	Disease	-0.0538101	-3.90356	-0.506947	-2.07524	-2.68537	3.0762	-5.86856	-1.79135	0.418653	1.37796	-0.875582	-5.54369	-3.26349	1.14017	2.04302	2.02007	-3.39693	-2.87151	-1.47121	4.66507	-2.7024	3.3583	-1.27005	0.572723	0.838348	1.61995	2.29449	3.22341	2.42043	-0.420107	0.107309	0.663681	-3.20605	0.40761	-2.99567	0.156338	2.80611	-0.184303	1.32588	0.353392	-2.45049	1.32434	-3.42471	0.0222836	4.51275	-3.5239	-1.00281
	Patient62	Disease	-0.674475	-3.86423	-0.968288	-2.28889	-1.82044	1.53971	-6.20852	-3.4398	-0.960526	1.44059	0.18903	-3.55037	-3.89664	0.891451	0.739824	2.03577	-4.4018	-1.94452	-0.966255	2.38659	-3.56255	3.10679	-1.68681	0.173923	0.963488	2.20095	1.64815	2.63474	2.32409	-0.177605	1.04077	0.0897732	-2.08365	-4.12763	-2.29457	-1.77272	-0.374105	-3.85335	0.618559	0.419821	-1.81947	0.295912	-0.560934	0.0379734	4.00322	-2.08484	0.810282
LRRK2 PD	Patient64	Disease	-0.556892	-4.21424	-1.34544	-5.20626	-2.19082	0.839649	-1.11045	-1.56607	-0.0512905	2.01992	-0.352421	-2.00242	-3.51566	0.595976	0.644842	0.905298	-2.81469	-3.74409	-0.56778	1.21606	-2.91426	2.86314	-0.68186	0.903725	2.14051	2.5402	-0.391937	2.74096	2.93908	-0.784893	-1.03716	-2.97506	2.42147	3.5504	1.48302	-2.86529	2.67915	-1.49668	-1.08043	-0.33271	-2.34154	2.7139	-0.354757	-0.0534821	3.61986	-2.45384	1.02149
	Patient66	Disease	-2.47626	-3.81483	-0.744951	-2.47413	-2.38247	0.282579	-2.73038	-1.34771	-2.01406	2.16833	-1.89899	-4.78813	-4.77433	0.098402	-1.13225	2.92222	-0.402136	-3.37419	-0.845194	1.05992	-2.67751	1.78326	-1.71918	2.606	0.856052	0.802214	2.46135	2.06603	2.46855	-2.44408	0.210115	-0.40984	2.11811	-1.83267	-3.21475	-5.10919	-1.13267	-1.2582	-0.755939	-0.418268	-3.14504	-0.811409	-2.36951	-0.889963	4.3489	-1.71892	0.950762
	Patient67	Disease	-0.915897	-2.58928	-1.32444	-2.8883	-5.32031	-1.99015	-5.94371	-0.167274	-0.0322227	0.0018959	-1.09826	-3.11152	-4.4239	0.34239	-0.739382	0.98996	-2.87895	-2.71157	-0.538319	0.88892	-2.03545	2.40612	-1.60885	2.16002	2.37601	2.3053	0.589397	4.29152	2.94661	-0.227615	4.4535	-0.938583	2.37277	5.57885	-0.936554	-1.82422	1.46822	-2.54136	0.213589	1.10158	-2.77018	2.2928	-0.974676	0.134176	4.03143	-4.52942	0.156483
	Patient68	Disease	-0.618589	-2.05888	-1.42971	-3.61523	-3.40276	1.41963	-4.39252	0.689247	-0.151178	0.569225	-1.01354	-3.72707	-4.64647	1.41225	0.592175	0.0167561	-1.13166	-1.64695	-5.50927	0.408474	-2.46643	2.38385	-0.402742	0.882952	1.31434	1.81382	0.709208	2.94101	2.19028	-0.806057	0.75914	-3.9609	-2.2921	-0.42519	-4.67639	-2.45021	0.717171	-1.99163	-4.09603	-0.873711	-4.9539	-0.764099	-5.30673	-0.490129	4.67465	-2.57855	0.727764
	Patient71	Disease	-2.01109	-1.6403	-2.06586	-3.06746	0.0164337	1.47121	-3.11501	-1.9029	-0.289713	0.941952	0.0648937	-3.33155	-3.11111	0.586813	-0.500307	0.112623	-3.15666	-2.55927	-0.769291	0.430841	-4.215	2.02706	-1.55733	0.570438	1.44416	1.98821	1.33814	3.80638	1.58681	0.425507	0.860441	-1.06944	-1.89335	-1.06396	-3.35231	-2.24279	1.84294	-1.5884	-0.582514	0.418976	-2.56367	0.899742	-1.76747	0.0799217	5.63507	-2.51119	0.949663
	Patient72	Disease	-0.163631	-2.6153	-1.53322	-1.63289	-4.35711	0.118311	-0.483873	-1.41467	-1.48246	1.00756	-1.83896	-3.50117	-3.59128	1.30562	0.65366	1.37775	-1.64586	-1.54169	0.544273	2.80799	-2.73005	1.83287	-1.77188	1.44315	3.19535	2.14642	0.543411	3.22011	3.2208	-1.4471	0.0355034	-1.57546	-2.58126	1.83771	-4.18021	-1.05327	-0.714479	-2.87334	2.79606	0.0671482	-2.81299	2.95164	0.394226	1.67547	6.32642	-2.38149	1.86027
	Patient73	Disease	-1.9003	-4.0896	-1.44973	-3.29103	-2.91829	-0.47933	0.536711	-3.20216	-1.70981	0.815395	-1.02523	-1.58987	-3.68802	0.309122	-1.61246	0.301659	-3.17452	-2.20462	-0.148006	1.33126	-2.39045	2.65557	-2.37329	1.96382	1.7074	2.05961	0.765192	3.44733	2.61216	4.11981	-0.720432	-2.85409	-3.54887	-0.679621	-0.439001	-2.50201	1.02938	-1.01494	2.21124	1.40464	-2.6078	1.99604	-0.17728	2.27247	4.88785	-2.45991	1.39375
	Patient74	Disease	-3.74405	-4.65651	-1.05598	-1.83467	-4.14579	1.86511	-3.16938	-0.572905	-0.482023	0.891985	-0.983671	-3.82981	-4.50614	-0.013916	-0.133047	0.529116	-4.49386	-2.02729	-0.913452	1.54916	-1.16268	0.256289	-0.961828	0.171654	1.74534	2.68964	1.30273	2.36979	2.62604	-0.142109	-2.92823	-4.17848	0.0729561	3.48897	1.81177	-4.68535	2.86101	-0.977844	-0.810717	2.55232	-5.33718	2.63657	-0.828617	-0.56951	3.54865	-3.97636	0.0437698
	Patient75	Disease	0.341135	-2.94527	0.308338	-5.72516	-3.80419	1.47807	-2.63301	-2.09097	-2.2988	0.900402	-1.01327	-1.28754	-4.43632	0.08251	-1.00645	1.34806	-4.71087	-2.4518	-0.732811	1.9794	-2.9391	2.71779	-1.32608	0.293236	0.252003	2.31389	1.28265	2.76086	2.96806	5.57621	-3.90534	-2.21882	1.65498	2.30766	1.22445	-3.62539	1.49482	-1.51739	-0.949953	1.76899	-2.55733	1.30775	-1.24925	-0.704102	3.1958	-4.79889	0.65748
	Patient76	Disease	-0.211037	-2.7849	-1.30833	-5.34503	-3.02698	1.54466	-0.289785	-0.233807	-0.398157	2.83908	-0.90321	-4.64617	-3.54976	3.8678	1.08784	1.90093	-3.63774	-2.67618	0.848305	0.961256	-1.03185	4.22618	-1.48372	0.527946	2.87994	2.03429	0.924278	3.5389	2.07453	-1.46108	1.14842	-4.8781	-1.89796	2.67969	-4.09772	-4.36665	0.789938	-1.72705	2.63293	-2.02295	1.12257	-0.564766	0.679981	0.623829	5.13378	-0.457291	1.42892
	Patient78	Disease	-0.71224	-4.21479	-1.49779	-2.82738	-3.41031	1.35511	-1.06273	-2.7929	-2.61392	-0.492132	-1.71934	-2.30927	-3.14282	0.717875	0.760883	1.80366	-3.91998	-0.828382	-1.33526	3.45763	-1.89373	2.4804	0.682627	1.52317	2.37034	2.21088	0.57947	3.27856	3.43133	4.79939	-3.61765	-1.6613	0.129793	1.23288	1.59064	-1.36597	2.20966	-1.13662	2.03049	2.22485	-2.68151	2.24501	-0.237806	1.4769	3.72442	-2.77069	0.82353
	Patient80	Disease	0.96413	-3.04063	-1.41464	-2.93062	-3.89415	1.14852	-4.64936	-1.90897	-0.487345	-0.0268116	-1.72593	-0.422569	-4.05148	1.61276	3.36944	1.59803	-1.68356	1.40096	3.84389	0.511164	-0.634855	2.19154	2.17596	-0.255112	2.84648	1.81952	0.394043	3.17572	4.5731	4.83513	-4.15415	-3.79612	-1.73895	4.20566	2.68839	-1.59101	4.61207	-0.491941	0.62862	1.56295	-1.00327	1.84773	-0.917461	0.849401	4.45651	-4.18151	0.661425
	Patient81	Disease	0.480677	-2.07676	-5.88314	-2.73133	-1.86546	2.64036	-1.58583	-2.59946	2.27837	-0.0933933	-0.739281	-2.50843	-3.79428	3.75242	1.25178	0.698385	-5.03348	-0.596859	-0.0481586	3.7401	0.973722	3.19079	0.996141	1.06592	1.73564	3.29771	0.0818348	3.55074	2.59453	3.98352	4.59987	-4.03765	3.18961	3.62237	1.03947	-1.96453	1.16891	-0.743471	1.02924	0.301817	-2.08986	1.83676	-2.49273	1.28891	3.42711	-4.17972	-1.09326
	Patient82	Disease	0.0853481	-2.00507	-0.0628014	-4.20229	-4.71933	1.32886	-5.20444	0.764292	0.765491	1.7206	-0.818151	-4.56702	-4.4187	1.9195	-0.245897	0.795923	-1.27037	0.571745	-1.08583	3.56119	0.035429	2.66824	1.4679	0.591869	1.26595	1.5164	2.58914	2.9336	2.55275	-2.41494	6.04557	-0.931738	-2.08261	2.72221	-1.80432	-1.86702	3.20068	-0.379826	0.289246	0.658922	-1.29006	1.4474	-5.02823	-0.788103	3.76814	-3.77167	0.226744
[truncated: 1 more columns]

## Sheet: Test Set - Disease
Supplementary Data 15. Test Set - Disease: The list of all potential protein and phosphoprotein disease biomarkers and their normalized abundances needed for the predictive ability estimation.
Categories	Patient	Binary	TGM3	ABCA1	PCSK1N	HNRNPA1	SLC22A13	FUT6	RPS4X	NCCRP1	RALA	SAA4	STK11	ITCH	FABP3	C4BPA	KLK10	UCHL1	IGF1	C6orf211;ARMT1	CC2D1A	ACAT2	VASP	IDE	ERBB2	PGM2	UGP2	CAPN5	GALNT7	FLOT1	FAM151A	pCLDN14	pDYNC1LI1	pPLA2G4A	pNEU1	pLTB4R	pEDN1	pPRG4	pLAD1	pPRR15	pSSB	pTMPO	pTBC1D9B	pCLIC6	pTJP3	pDKC1	pPRKAR2A	pPPFIA1	pFNBP1
Control	Patient05	Normal	-6.31634	-5.67276	-2.26819	-3.24903	-2.42656	-3.65341	-3.94604	-2.39255	2.81308	1.30904	-4.53884	-3.78838	-4.18811	0.503124	-2.51531	3.08442	-4.42759	-4.02732	-0.50701	-1.23386	-4.74027	3.80521	-1.20719	0.286215	1.04465	0.963291	1.86096	2.53875	1.55237	-2.33518	-2.73019	-3.62618	-2.0358	-0.558531	-2.38713	-3.81256	-1.28519	0.502031	-1.29024	0.658995	-4.06537	3.16023	-2.22104	-3.63076	3.91213	-3.98557	-0.833977
	Patient07	Normal	-0.0646744	-2.89329	-2.47429	-4.79626	-2.97639	1.43192	-2.22202	-3.64689	-0.38258	0.427357	-1.77244	-1.50049	-3.05112	-0.446882	-3.39601	0.714582	-4.18209	-3.09694	-1.02651	1.55732	-4.16477	-0.378613	0.671082	0.090023	0.892445	1.62324	-0.328346	2.20322	2.80791	-2.04139	-2.6033	-3.74439	-4.91806	-1.38824	1.99886	-3.61136	1.60112	-1.36191	-0.248095	-0.18022	-0.567629	1.78396	-6.0889	0.351261	3.10575	-2.91655	-0.183334
	Patient12	Normal	-1.85513	-5.24207	-2.80952	-4.61468	-4.56952	0.202915	-1.57781	-3.0776	-0.0185013	-0.0856247	-0.331804	-2.05593	-6.12699	0.444118	0.793083	1.41301	-1.43764	-1.00272	-0.557281	-0.00428391	-4.2678	1.19779	-1.35679	0.782032	1.05721	1.73017	0.428293	3.57092	1.34315	0.134417	0.972397	-2.32222	-4.846	-0.294546	-3.10536	-3.37278	1.67644	-0.845551	1.01883	0.272041	-0.745447	0.375797	-1.686	0.721281	3.79666	-1.92082	1.92812
	Patient14	Normal	-1.76086	-3.07942	-2.00069	-3.8621	-6.56479	1.4712	-5.44365	-5.80164	-2.08115	-0.330837	-1.40814	-8.62816	-4.02612	1.07092	-0.666189	1.40447	-1.0226	-5.73932	-2.17517	-0.0537968	-2.4587	1.71992	-0.676342	-0.826437	0.521894	1.51115	0.702372	1.93134	1.87515	-4.63483	-1.94004	-2.51904	-5.49374	-0.508333	-3.3287	-1.82767	-0.335573	-5.26243	-1.17327	-0.544144	-2.89053	0.365467	-4.74367	0.342619	2.00393	-4.47251	0.12533
	Patient16	Normal	-1.7406	-4.66693	-3.10758	-4.22078	-2.24767	-3.95819	-2.66437	-0.908512	-2.94487	-0.923325	-4.45918	-2.7813	-3.16088	0.680283	-1.06825	0.56971	-3.81384	-4.39138	-0.91819	0.201925	-2.9283	2.59085	-3.24642	-0.254261	-0.436449	0.827421	0.76182	2.63371	1.92512	-1.50773	-1.62741	-4.49896	-3.65377	-0.597477	-3.35663	-3.82151	-0.399933	-2.97538	-1.1469	-0.629257	-4.30405	-0.93523	-2.87713	-0.862303	4.07253	-5.03695	0.198645
	Patient18	Normal	-1.54999	-3.77261	-0.933849	-3.77002	-3.94377	0.230497	-2.46538	-1.43353	-3.72786	-0.298702	-3.10712	-1.84376	-2.46984	0.519598	-0.774916	-0.195545	-5.75613	-3.61573	-2.00343	2.36702	-3.83656	-0.0827904	-1.02228	-2.15823	-1.02179	0.820322	1.59809	1.78924	2.09979	-2.94376	-5.75068	-4.43938	-2.40298	-2.58937	-4.98815	-3.9149	-1.48074	-1.06277	-1.84792	-1.34537	-4.26503	-1.60125	-5.0158	-1.00995	2.75807	-2.30565	0.438784
NMC	Patient25	Normal	-1.8038	-4.69033	-1.26813	-5.57145	-4.07932	-0.885387	-4.75053	-2.84114	-5.0527	1.33142	-4.24096	-1.93352	-3.81827	0.295321	-2.73992	1.00626	-7.05156	-1.73952	-1.37465	2.59428	-1.55266	0.584455	-2.24161	0.825781	1.53147	2.35206	0.627665	2.86788	2.46023	-0.0313053	-0.197145	-2.20361	-3.28042	-1.33967	-3.50553	-4.8634	0.159817	-1.21935	-1.34393	0.0955276	-1.9343	1.53205	-1.84902	-5.17501	3.94915	-3.88757	1.22397
	Patient26	Normal	-1.28477	-4.81667	-3.5127	-4.30807	-2.38136	-0.452312	-2.51793	-1.10115	-0.952173	-1.03232	-1.2053	-4.36101	-5.665	2.27119	0.666119	0.10647	-3.49628	-4.77774	-0.932592	1.2951	-1.52784	2.3475	-1.75121	1.45797	2.30403	1.85892	0.334776	3.21517	3.41852	-1.53498	-1.90341	-3.08552	-3.73714	-1.02753	-0.531752	-4.01799	1.5099	-1.7227	-1.90123	-5.07763	-1.16287	2.9096	-3.02809	0.477499	3.95626	-2.75367	0.681839
	Patient29	Normal	-0.881851	-4.10711	-3.83478	-5.50128	-2.57043	-0.8256	-2.71424	-1.91561	-3.95814	0.931847	-2.50039	-3.56224	-5.9062	1.89489	-1.55701	1.51386	-4.70728	-0.941528	-1.19479	0.483202	-2.56212	1.40221	-1.01364	0.0108109	0.966223	1.67725	-0.231688	2.67651	1.77312	-1.03588	0.985289	-2.63517	-3.18579	-1.0274	-3.8368	-1.7313	-0.180252	-1.98249	-0.0606937	0.880629	-0.227821	0.543447	-1.78147	-0.329643	3.92302	-4.57366	1.92391
	Patient34	Normal	-0.666868	-2.31309	-6.07162	-3.57916	-1.48634	2.12753	-2.54063	-1.11251	3.3471	1.49574	-1.49783	-4.10624	-4.61434	-0.155756	5.07863	0.731771	-5.40545	-1.38268	-2.45124	1.83245	-3.14125	1.45823	-2.04412	0.108784	1.71659	2.25231	1.84246	2.12293	2.70115	-1.17114	-0.328939	-4.64555	-1.11992	-2.33989	-0.708519	0.684362	1.25614	-2.43771	0.181543	-0.182882	-4.59252	0.935137	-0.483091	-2.79488	4.0281	-3.68174	0.298983
iPD	Patient35	Disease	0.11692	-3.71429	-1.02406	-1.5241	-1.77303	2.49785	-3.76283	-3.4879	-1.57959	-0.258036	-2.15856	-2.35986	-3.45354	3.12413	-0.681816	1.83966	-3.24853	-4.10977	-0.589888	2.93513	-4.35655	3.2608	-3.12351	0.36236	-0.051466	1.62681	-0.193134	1.44952	2.43889	-0.856335	-1.15788	-2.69445	-0.32906	-1.83001	-1.81956	-1.86953	2.37624	-1.28231	-0.520363	0.190235	-3.94738	-0.784317	-3.99823	0.646669	2.54189	-3.63675	-0.146065
	Patient41	Disease	-1.48934	-5.52493	-1.1773	-3.48215	-2.80596	1.22682	-4.06717	-3.19177	-0.587944	-0.697802	-0.323238	-1.50084	-4.64053	0.738617	-1.01369	0.829536	-1.32053	-4.86954	-1.61666	2.27694	-2.40483	2.82932	-0.606363	1.24264	-0.0520134	2.38438	0.431061	1.10004	2.8735	6.12534	-0.737761	-1.38318	2.99623	1.67401	-0.252951	-3.57371	1.58794	-1.33388	-2.35259	-1.24921	-2.67934	1.70974	-2.00112	-0.389008	3.15243	-3.28078	0.291677
	Patient44	Disease	-0.764151	-3.49443	-1.53703	-5.10698	-1.89834	-0.765051	-3.98957	-2.02783	0.214195	0.151928	-1.39577	-3.9689	-5.56777	0.294064	-1.00083	1.90497	-4.09358	-3.32952	-0.023756	0.530676	-5.39345	2.61054	-2.4798	1.31006	1.10037	2.2884	-0.767492	1.88366	1.98042	-0.962515	-4.17845	0.2036	0	-0.775351	-4.85832	-0.699554	1.68481	-0.0226021	-0.462317	0.791252	-4.27859	-0.195116	-0.721985	-0.258604	6.06312	-3.98775	-0.694729
	Patient45	Disease	-0.482433	-1.87681	0.0339584	-5.23076	-1.33423	-0.656408	-1.57018	-1.24304	-0.226597	0.379742	-0.67522	-2.23605	-3.26105	0.611176	0.443174	0.955763	-5.50063	-2.14818	-0.604174	-1.03115	-3.72702	1.69086	-0.834686	1.88633	2.38766	1.61194	0.966967	4.90355	2.63077	-0.347763	-1.94535	-1.16152	-2.84241	-0.984827	-5.34675	-5.14974	2.85718	-0.0149345	0.0739193	0.0882778	-1.61274	-1.51777	-3.26732	0.371342	6.36772	-2.67689	0.45998
	Patient47	Disease	0.652283	-4.80533	-0.0339947	-4.4621	-1.40995	0.779476	-5.2286	-0.645426	-0.271271	0.550491	-0.92063	-2.18196	-2.78999	1.21412	-3.8609	0.00873947	-4.24005	-2.98924	-1.11125	0.774513	-5.10569	1.34732	-1.68936	1.35876	1.90925	1.18913	-0.618984	2.06858	1.99999	-0.684242	2.5819	1.63287	-2.82386	2.5163	-1.47103	-3.56744	2.22927	-1.36375	-3.52402	2.32566	-6.06711	1.15207	-0.0179157	-4.66357	3.31215	-3.57123	-1.52658
	Patient51	Disease	-1.60899	-4.37797	-3.13268	-4.63118	-1.83732	2.26847	-4.35488	-2.87805	0.255686	-0.748804	-0.415306	-3.25619	-3.66493	0.76037	-1.64041	0.374519	-1.72709	-1.52108	-1.25251	0.177	-4.32334	2.20304	-1.72214	1.12537	1.23622	2.03742	0.319452	1.52628	2.98556	-1.30152	-1.42028	0.242849	-4.97599	-3.43317	-4.99239	-4.82394	-2.2229	0.349775	-1.34726	-0.0401402	-1.29258	0.367945	-2.38754	-0.334517	4.14737	-2.46208	2.18955
	Patient52	Disease	-0.34041	-1.7036	-0.945232	-3.42181	-5.22097	2.11398	-3.23912	-2.02539	1.19423	0.737646	-0.525612	-3.89744	-3.00046	0.47633	0.446558	0.63607	-1.69857	-3.05263	-1.51659	0.511343	-3.81857	2.47991	-1.90571	2.13815	1.11962	1.93124	0.813017	3.42326	2.16903	0.554962	-0.119076	-0.0411224	-1.03643	-4.81157	-5.82429	-2.18834	2.19274	-0.724092	-0.424595	-1.10352	-4.46301	-2.51911	-0.398857	-0.508934	4.29554	-4.69318	0.997025
	Patient53	Disease	-1.87893	-1.68328	-0.65299	-2.73271	-2.57814	2.96573	-2.41367	-1.09381	-0.156548	0.763741	-0.456936	-2.17345	-3.27113	1.96667	1.6822	1.35575	-2.95908	-2.43406	-0.112576	0.878962	-1.15734	2.07324	-0.604948	0.908321	2.98139	1.97962	0.320688	3.61538	3.09611	-1.4083	-0.357367	-2.50938	-5.37113	0.963089	-4.93059	-1.89743	1.03856	-0.530836	-0.733534	-0.0479317	-0.610193	1.21285	-0.770494	1.20715	5.73267	-1.00452	1.92965
	Patient57	Disease	-2.58471	-5.61629	-2.71329	-4.39264	-4.80111	-0.177151	-2.65935	0.0330238	-3.76113	-0.0459194	-1.76189	-4.5666	-4.16668	1.14635	-0.138607	0.62204	-4.90407	-1.51145	-0.544922	0.412859	-3.91473	1.50828	-2.67944	-0.359541	2.06661	2.25347	0.135941	2.2642	3.02236	-1.53421	0.68631	1.42444	-2.69002	0.533091	-3.60047	-1.8807	2.50491	-2.53538	0.0969524	0.286718	-4.13316	-1.44967	-2.54687	0	4.98253	-4.14482	1.11886
LRRK2 PD	Patient63	Disease	-0.432938	-5.20463	-1.0827	-3.46609	-1.73676	2.91512	-2.98919	-1.41549	-3.57548	0.321115	-0.524656	-4.02991	-6.20675	2.30133	0.19857	0.5371	-1.8717	-2.08642	-1.96761	2.60386	-4.89179	2.17282	-1.23265	0.700527	1.45419	2.01055	0.364157	2.75171	2.03383	-1.70646	-0.627872	-1.99934	-4.57262	-0.858196	-3.00445	-5.09939	2.35927	-1.20556	0.472961	0.0700378	-0.98967	0.0163765	-0.972151	-0.689472	4.41135	-5.38356	-0.0882912
	Patient65	Disease	1.40252	-4.024	-0.370619	-4.00569	-1.34524	1.23874	0.652899	-3.4679	-1.70467	0.905588	-0.426134	-0.527088	-3.12651	1.21199	-0.342438	1.85256	-3.52014	-5.15932	-0.249386	3.09901	-3.21111	3.16933	-1.735	0.332632	1.68371	1.64426	-0.0555801	1.99092	3.05151	-0.310738	2.41294	-0.146954	-0.0836067	-3.53823	0.846542	-2.14429	2.06451	-0.87179	1.7349	-0.0205917	-2.46559	1.4405	-0.49291	0.506285	4.61381	-5.01294	0.566853
	Patient69	Disease	-2.41397	-3.28988	-1.66493	-4.38853	-3.57496	2.24803	-3.15425	-3.19318	-0.845982	0.764584	-0.209383	-3.14882	-5.15244	1.06144	-0.310961	0.803051	-2.14097	-1.64276	-0.998373	0.00353813	-3.016	1.91158	-0.838673	0.985241	1.9138	2.01259	0.365158	2.90939	2.49849	-0.505718	1.0939	-0.550816	-3.47411	-0.512924	-5.40823	-1.00136	-0.66641	-2.12107	-2.07636	-1.59803	-3.54506	-0.894138	-0.659565	-1.37518	4.52088	-3.29153	1.08888
	Patient70	Disease	0.19026	-2.96396	-1.38899	-2.36101	-4.35126	-0.634888	-0.485598	-0.72389	-1.45219	0.748423	-0.807549	-4.48263	-4.90946	2.5568	0.844353	-0.857075	-2.30267	-2.42092	-0.543461	0.840996	-2.89599	0.718624	-1.51153	2.46777	2.37354	2.41257	1.18425	3.7814	2.62395	-0.76288	0.985476	-0.581625	-1.93597	0.8486	-3.09262	-3.18581	4.12167	-0.197266	1.52075	0.896591	-3.85775	2.65218	-0.0071888	4.30657	5.8715	-2.57624	0.445641
	Patient77	Disease	0.521048	-2.77522	-0.768621	-2.73714	-2.62158	1.41125	-4.93115	-1.93696	3.29231	-0.964323	-1.44084	-2.56526	-5.7358	2.70804	1.32228	0.355761	-3.06507	0.448128	3.02514	2.04827	-2.59987	1.7607	2.21968	0.0341072	1.80355	1.49092	2.41468	0.227713	2.44537	-0.284338	-0.374113	-0.709261	-0.386297	1.51786	0.322487	-2.40965	2.58981	-2.1211	0.107098	-0.920486	-3.77996	2.02405	-0.445013	-0.559973	3.2215	-4.43344	-0.0517731
	Patient79	Disease	-0.0220852	-0.798557	-4.13543	-3.71546	-2.71925	2.91003	-0.0905323	-1.8897	-1.111	0.203381	-0.581898	-0.579571	-4.11928	2.72263	1.3503	1.73296	-2.06561	-5.05696	-0.629826	2.58503	-2.98174	3.47138	-1.90866	0.0812092	1.97339	2.57413	1.53103	3.86418	3.77847	4.85379	-2.21501	-0.251814	-0.00794983	2.69076	1.26997	-5.26194	2.96069	-2.37391	-0.715132	0.321737	-1.26696	2.74413	-0.626753	-1.65027	3.34189	-4.45764	0.525938
[truncated: 1 more columns]
