# Supplementary material for: Quantitative proteomics and phosphoproteomics of urinary extracellular vesicles define putative diagnostic biosignatures for Parkinson’s disease
Source: Commun Med (Lond). 2023 May 10;3:64. doi: 10.1038/s43856-023-00294-w (PMC10172329; doi:10.1038/s43856-023-00294-w)
Supplement: Supplementary file 3 — Supplementary Data [file 43856_2023_294_MOESM3_ESM.zip › Supplementary Data 2.xlsx]

## Sheet: Proteins
Supplementary Data 2. Proteins: All identified EV proteins. Some proteins have several isoforms. The total of unique identified proteins are 4,476.
																										Control																					NMC
Accession	Gene_Symbol	Description	Exp. q-value: Sequest HT	Coverage [%]	# Peptides	# PSMs	# Unique Peptides	# AAs	MW [kDa]	calc. pI	Score Sequest HT: Sequest HT	# Peptides (by Search Engine): A5 PMI-Byonic	# Peptides (by Search Engine): Sequest HT	Biological Process	Cellular Component	Molecular Function	Pfam IDs	Entrez Gene ID	Ensembl Gene ID	Chromosome	Reactome Pathways	KEGG Pathways	WikiPathways	# Protein Pathway Groups	# Razor Peptides	Patient01	Patient02	Patient03	Patient04	Patient05	Patient06	Patient07	Patient08	Patient09	Patient10	Patient11	Patient12	Patient13	Patient14	Patient15	Patient16	Patient17	Patient18	Patient19	Patient20	Patient21	Patient22	Patient23	Patient24
P02768-1	ALB	Serum albumin [OS=Homo sapiens]	0	94	109	76286	109	609	69.3	6.28	62180.7	107	82	cell communication;cell organization and biogenesis;metabolic process;regulation of biological process;response to stimulus;transport	cytoplasm;endoplasmic reticulum;extracellular;Golgi;nucleus;organelle lumen	antioxidant activity;catalytic activity;DNA binding;metal ion binding;protein binding	Pf00273	213	ENSG00000163631.16	4	Post-translational protein phosphorylation; Regulation of Insulin-like Growth Factor (IGF) transport and uptake by Insulin-like Growth Factor Binding Proteins (IGFBPs); Scavenging of heme from plasma; Platelet degranulation ; Defective SLCO1B1 causes hyperbilirubinemia, Rotor type (HBLRR); HDL remodeling; Defective SLCO1B3 causes hyperbilirubinemia, Rotor type (HBLRR); Transport of organic anions…	Thyroid hormone synthesis	Selenium Micronutrient Network; Vitamin B12 Metabolism; Folate Metabolism	32	0	8335399870	5814923753	12327446909	16412716961	32573253313	8696411099	24460417898	14042797679	35820389824	19471398046	24916040779	19673914437	11620785108	22174155699	4720448143	6584848184	7144301233	7759695497	16406951557	11879578504	11273207138	11399281257	5983555193	53136956159
P01024	C3	Complement C3 [OS=Homo sapiens]	0	85	158	38252	158	1663	187	6.4	36264.5	158	123	cell organization and biogenesis;defense response;metabolic process;regulation of biological process;response to stimulus;transport	extracellular;membrane;organelle lumen	catalytic activity;enzyme regulator activity;protein binding	Pf00207, Pf01759, Pf01821, Pf01835, Pf07677, Pf07678, Pf07703, Pf10569, Pf11974	718	ENSG00000125730.16	19	Post-translational protein phosphorylation; Regulation of Insulin-like Growth Factor (IGF) transport and uptake by Insulin-like Growth Factor Binding Proteins (IGFBPs); Alternative complement activation; Peptide ligand-binding receptors; Regulation of Complement cascade; Activation of C3 and C5; Neutrophil degranulation; Immunoregulatory interactions between a Lymphoid and a non-Lymphoid cell; G …	Viral carcinogenesis; Herpes simplex infection; Phagosome; Leishmaniasis; Legionellosis; Systemic lupus erythematosus; Pertussis; Chagas disease (American trypanosomiasis); Staphylococcus aureus infection; Complement and coagulation cascades; Tuberculosis	Allograft Rejection; TYROBP Causal Network; Complement Activation; Complement and Coagulation Cascades	36	0	1772045701	1391673449	1549354004	2129373254	5257282787	1765226014	1760129536	1175708061	5744829821	1784196834	3154635857	2793120375	1325493326	1417773106	7.82642e+08	8.98157e+08	2149413154	9.98759e+08	4631686866	1783549652	1603025276	4578499456	1771226572	9062271905
P04114	APOB	apolipoprotein B-100 [OS=Homo sapiens]	0	61	280	9725	280	4563	515.3	7.05	8391.58	279	216	cell organization and biogenesis;cellular component movement;metabolic process;regulation of biological process;response to stimulus;transport	cytoplasm;cytosol;endoplasmic reticulum;endosome;extracellular;membrane;organelle lumen	protein binding;transporter activity	Pf01347, Pf04286, Pf06448, Pf09172, Pf12491	338		2	Post-translational protein phosphorylation; Cargo recognition for clathrin-mediated endocytosis; Regulation of Insulin-like Growth Factor (IGF) transport and uptake by Insulin-like Growth Factor Binding Proteins (IGFBPs); LDL remodeling; Scavenging by Class H Receptors; VLDL clearance; Retinoid metabolism and transport; Chylomicron remodeling; Scavenging by Class A Receptors; LDL clearance; Plate…	Fat digestion and absorption; Vitamin digestion and absorption	Selenium Micronutrient Network; Vitamin B12 Metabolism; Folate Metabolism; Statin Pathway	46	0	5.11521e+08	2.42214e+08	2.77542e+08	2.77546e+08	2.86251e+08	3.24459e+08	2.64878e+08	1.79104e+08	3.85807e+08	1.94351e+08	4.27702e+08	3.85321e+08	2.23052e+08	2.40757e+08	1.61564e+08	1.37991e+08	2.70049e+08	1.20016e+08	6.73307e+08	3.11989e+08	2.74512e+08	1560865882	2.11466e+08	4.56774e+08
P98164	LRP2	Low-density lipoprotein receptor-related protein 2 [OS=Homo sapiens]	0	45	197	18978	197	4655	521.6	5.08	18443.2	197	150	cell organization and biogenesis;cell proliferation;metabolic process;regulation of biological process;transport	endoplasmic reticulum;endosome;Golgi;membrane;organelle lumen;vacuole	metal ion binding;protein binding;receptor activity;transporter activity	Pf00057, Pf00058, Pf07645, Pf12662, Pf14670	4036	ENSG00000081479.12	2	Signaling by GPCR; Cargo recognition for clathrin-mediated endocytosis; Vitamin D (calciferol) metabolism; Retinoid metabolism and transport	Thyroid hormone synthesis; Hedgehog signaling pathway	Vitamin B12 Metabolism	17	0	9.21703e+08	5.38485e+08	561030277	1031131984	4.15793e+08	4.66615e+08	1196585463	3.73429e+08	9.31516e+08	858271576	2077468812	1422222384	4.49595e+08	6.20687e+08	3.60036e+08	2.76863e+08	4.1518e+08	2.67955e+08	1249237086	7.80993e+08	7.46112e+08	1612046235	4.52264e+08	1018536607
P02787	TF	Serotransferrin [OS=Homo sapiens]	0	92	102	43444	102	698	77	7.12	32573.6	99	73	cell organization and biogenesis;cellular homeostasis;metabolic process;regulation of biological process;response to stimulus;transport	cell surface;endosome;extracellular;membrane;organelle lumen	enzyme regulator activity;metal ion binding;protein binding;transporter activity	Pf00405, Pf12974	7018	ENSG00000091513.14	3	Platelet degranulation ; Post-translational protein phosphorylation; Regulation of Insulin-like Growth Factor (IGF) transport and uptake by Insulin-like Growth Factor Binding Proteins (IGFBPs); Cargo recognition for clathrin-mediated endocytosis; Transferrin endocytosis and recycling	HIF-1 signaling pathway; Mineral absorption	Iron metabolism in placenta; Differentiation Pathway; Sudden Infant Death Syndrome (SIDS) Susceptibility Pathways	20	0	5674277584	2413611604	5902380055	3618423067	3179170808	3500233919	8983963671	3075427061	11318958997	2774748028	13098513789	3938062256	2699269491	10591579079	1429502998	1466954422	4539735772	1729151456	16285762353	5450910402	2941481080	13782206777	2859184909	8440762895
P01133-1	EGF	Pro-epidermal growth factor [OS=Homo sapiens]	0	65	77	49850	19	1207	133.9	5.85	39265.2	77	62	cell organization and biogenesis;metabolic process;regulation of biological process;response to stimulus;transport	cell surface;extracellular;membrane;organelle lumen	catalytic activity;enzyme regulator activity;metal ion binding;protein binding;receptor activity;signal transducer activity	Pf00058, Pf06247, Pf07645, Pf12662, Pf12947, Pf14670	1950	ENSG00000138798.11	4	EGFR interacts with phospholipase C-gamma; SHC1 events in ERBB2 signaling; EGFR downregulation; ERBB2 Regulates Cell Motility; GRB2 events in EGFR signaling; ERBB2 Activates PTK6 Signaling; Constitutive Signaling by Aberrant PI3K in Cancer; Interleukin-20 family signaling; Downregulation of ERBB2 signaling; Cargo recognition for clathrin-mediated endocytosis; PI5P, PP2A and IER3 Regulate PI3K/AKT…	Gap junction; ErbB signaling pathway; Rap1 signaling pathway; Hepatitis C; Pancreatic cancer; Focal adhesion; Prostate cancer; Endometrial cancer; Phospholipase D signaling pathway; Regulation of actin cytoskeleton; Endocytosis; Melanoma; Non-small cell lung cancer; Ras signaling pathway; Glioma; Cytokine-cytokine receptor interaction; Bladder cancer; Pathways in cancer; FoxO signaling pathway; C…	MicroRNAs in cardiomyocyte hypertrophy; Cardiac Hypertrophic Response; Bladder Cancer; Differentiation Pathway; Focal Adhesion; Lung fibrosis; MAPK Signaling Pathway; ERK Pathway in Huntington's Disease; ESC Pluripotency Pathways; Focal Adhesion-PI3K-Akt-mTOR-signaling pathway; EGF/EGFR Signaling Pathway; Regulation of Actin Cytoskeleton; TGF-beta Receptor Signaling; ErbB Signaling Pathway	88	64	8264774366	3455471150	3411969530	8737531484	3934047677	3229755929	3811332797	4198087379	5841253849	7955145504	6701371782	11088543350	3662007960	4107866627	3011340302	4030091276	3928719490	3399869278	8605820618	6427265514	9285626251	6356019444	8616381057	6807093251
P07911	UMOD	uromodulin [OS=Homo sapiens]	0	72	56	65825	17	640	69.7	5.24	40799.8	56	42	cellular component movement;defense response;metabolic process;regulation of biological process;response to stimulus;transport	extracellular;membrane;organelle lumen	metal ion binding;protein binding	Pf00100, Pf07645, Pf12662, Pf12947	7369	ENSG00000169344.15	16	Asparagine N-linked glycosylation			3	47	17094331299	4327078050	5836631865	9069310294	6877443257	3360425128	3854983315	3840965835	5335711078	5803027737	5891408566	16579239765	4520473565	6587587483	4254528864	4947474860	12354444715	5768532627	6265579945	18722109805	23286108123	7644950658	6233702450	9876161430
P20930	FLG	Filaggrin [OS=Homo sapiens]	0	66	155	1964	155	4061	434.9	9.25	2363.15	148	115	cell death;cell differentiation;development;metabolic process	cytoskeleton;cytosol;nucleus	metal ion binding;protein binding;structural molecule activity	Pf01023	2312	ENSG00000143631.10	1	Formation of the cornified envelope			3	0	6.25477e+08	7.99851e+08	1065073323	7.33432e+08	8.44084e+08	6.03852e+08	749120135	8.46697e+08	8.95816e+08	8.36584e+08	8.39828e+08	9.89945e+08	9.55172e+08	1123723943	6.92282e+08	7.79634e+08	8.57354e+08	9.46534e+08	1205211586	1403447621	1414879353	8.86155e+08	7.99896e+08	1032489124
P02751	FN1	fibronectin [OS=Homo sapiens]	0	65	134	13420	134	2386	262.5	5.71	14330.4	133	94	cell differentiation;cell organization and biogenesis;cellular component movement;defense response;metabolic process;regulation of biological process;response to stimulus;transport	extracellular;membrane;organelle lumen	enzyme regulator activity;protein binding	Pf00039, Pf00040, Pf00041	2335	ENSG00000115414.18	2	Post-translational protein phosphorylation; Integrin cell surface interactions; Regulation of Insulin-like Growth Factor (IGF) transport and uptake by Insulin-like Growth Factor Binding Proteins (IGFBPs); Signaling by BRAF and RAF fusions; MET activates PTK2 signaling; MAP2K and MAPK activation; Molecules associated with elastic fibres; GRB2:SOS provides linkage to MAPK signaling for Integrins ; …	AGE-RAGE signaling pathway in diabetic complications; Small cell lung cancer; Focal adhesion; ECM-receptor interaction; Proteoglycans in cancer; PI3K-Akt signaling pathway; Amoebiasis; Regulation of actin cytoskeleton; Pathways in cancer; Bacterial invasion of epithelial cells	miRNA targets in ECM and membrane receptors; Focal Adhesion; Overview of nanoparticle effects; Rac1/Pak1/p38/MMP-2 pathway; TGF-beta Signaling Pathway; Simplified Interaction Map Between LOXL4 and Oxidative Stress Pathway; Association Between Physico-Chemical Features and Toxicity Associated Pathways; TGF-B Signaling in Thyroid Cells for Epithelial-Mesenchymal Transition; Focal Adhesion-PI3K-Akt-…	68	0	4.77191e+08	2.56037e+08	412754260	1226545471	2.8819e+08	4.80668e+08	5.1631e+08	4.17786e+08	5.74945e+08	5.41493e+08	9.07262e+08	1292030631	3.92378e+08	5.46729e+08	2.85801e+08	2.20267e+08	4.30791e+08	2.14025e+08	7.31495e+08	4.75919e+08	3.93649e+08	8.05761e+08	5.78716e+08	9.84832e+08
P00450	CP	Ceruloplasmin [OS=Homo sapiens]	0	76	85	28032	85	1065	122.1	5.72	29483.4	84	62	cellular homeostasis;metabolic process;transport	extracellular;membrane;organelle lumen	catalytic activity;metal ion binding;protein binding	Pf00394, Pf07731, Pf07732	1356		3	Metal ion SLC transporters; Post-translational protein phosphorylation; Regulation of Insulin-like Growth Factor (IGF) transport and uptake by Insulin-like Growth Factor Binding Proteins (IGFBPs); Iron uptake and transport; Defective CP causes aceruloplasminemia (ACERULOP)	Porphyrin and chlorophyll metabolism		14	0	1387193171	1507846270	2898061666	3384154128	1285917492	2563433825	3543572263	1663688665	2767131876	3776751695	5328814596	2814178759	3067439957	3856607196	5.12374e+08	1269174670	2936605540	1353313410	6588956167	2053630148	2842002038	17249114822	1472590618	1880610227
P01009-1	SERPINA1	alpha-1-antitrypsin [OS=Homo sapiens]	0	77	53	59875	51	418	46.7	5.59	37704.4	53	41	cell organization and biogenesis;coagulation;defense response;metabolic process;regulation of biological process;response to stimulus;transport	endoplasmic reticulum;extracellular;Golgi;membrane;organelle lumen	enzyme regulator activity;protein binding	Pf00079	5265	ENSG00000197249.13	14	Platelet degranulation ; Post-translational protein phosphorylation; Regulation of Insulin-like Growth Factor (IGF) transport and uptake by Insulin-like Growth Factor Binding Proteins (IGFBPs); Neutrophil degranulation; Cargo concentration in the ER; COPII (Coat Protein 2) Mediated Vesicle Transport	Complement and coagulation cascades	NRF2 pathway; Lung fibrosis; Complement and Coagulation Cascades	22	1	5240213805	4678405331	8079917716	8487759514	5371716943	7478680361	4118148358	6250397531	6012361706	7011089027	16506370553	19730500168	6683249432	10122477779	2623100191	3865568520	7466326670	4136751931	25568982632	6364317546	6781677473	22589483286	5552445249	10680812823
P0C0L5	C4B; C4B_2; LOC100293534	Complement C4-B [OS=Homo sapiens]	0	67	123	18215	32	1744	192.6	7.27	17977.7	122	96	defense response;metabolic process;regulation of biological process;response to stimulus	extracellular;membrane	catalytic activity;enzyme regulator activity;protein binding	Pf00207, Pf01759, Pf01821, Pf01835, Pf07677, Pf07678, Pf07703, Pf10569, Pf11974, Pf13249	721; 100293534	ENSG00000224389.8; ENSG00000228267.8	6; CHR_HSCHR6_MHC_COX_CTG1	Initial triggering of complement; Regulation of Complement cascade; Activation of C3 and C5	Pertussis; Systemic lupus erythematosus; Complement and coagulation cascades; Staphylococcus aureus infection	Allograft Rejection; Oxidative Damage; Complement Activation; Complement and Coagulation Cascades; Sudden Infant Death Syndrome (SIDS) Susceptibility Pathways	15	99	4.95221e+08	5.3003e+08	6.58853e+08	9.00856e+08	931272263	6.21563e+08	7.66308e+08	5.84855e+08	1108851489	6.40205e+08	1254167169	1174385561	3.72679e+08	6.54564e+08	3.1472e+08	4.51608e+08	6.28508e+08	3.6819e+08	1567452479	5.12715e+08	4.93645e+08	1606163996	5.53332e+08	2712391961
P98160	HSPG2	Basement membrane-specific heparan sulfate proteoglycan core protein [OS=Homo sapiens]	0	52	177	11429	177	4391	468.5	6.51	10156.6	173	130	cell differentiation;cell growth;cell organization and biogenesis;defense response;metabolic process;regulation of biological process;response to stimulus;transport	extracellular;membrane;organelle lumen	metal ion binding;protein binding	Pf00008, Pf00047, Pf00052, Pf00053, Pf00054, Pf00057, Pf02210, Pf07679, Pf07686, Pf12785, Pf13385, Pf13895, Pf13927	3339	ENSG00000142798.17	1	Integrin cell surface interactions; Defective B4GALT7 causes EDS, progeroid type; Amyloid fiber formation; Retinoid metabolism and transport; Defective EXT2 causes exostoses 2; Non-integrin membrane-ECM interactions; Defective EXT1 causes exostoses 1, TRPS2 and CHDS; Signaling by GPCR; HS-GAG biosynthesis; A tetrasaccharide linker sequence is required for GAG synthesis; Laminin interactions; Degr…	Proteoglycans in cancer; ECM-receptor interaction; Hepatitis B		32	0	4.46657e+08	3.10924e+08	6.14567e+08	6.76427e+08	8.11765e+08	5.15064e+08	1399749135	8.43906e+08	1708668107	4.7545e+08	1388855837	668136218	6.4752e+08	1200807218	2.04494e+08	251073290	6.45306e+08	6.05671e+08	1728343382	5.85914e+08	3.51323e+08	8.01907e+08	358459710	8.63568e+08
Q09666-1	AHNAK	Neuroblast differentiation-associated protein AHNAK [OS=Homo sapiens]	0	70	241	3524	241	5890	628.7	6.15	2858.84	234	202	cell organization and biogenesis;regulation of biological process	cytoplasm;cytoskeleton;cytosol;membrane;nucleus	protein binding;RNA binding;structural molecule activity		79026	ENSG00000124942.13	11				0	0	2.17797e+08	104934102	5.89011e+08	2.76777e+08	1.58749e+08	1.24088e+08	8.07077e+08	600695513	342786543	2.14287e+08	4.27185e+08	682901086	1.94588e+08	2.97485e+08	6.84743e+07	1.84642e+08	1.28231e+08	1.06781e+08	3.99077e+08	5.28826e+08	3.22988e+08	3.03146e+08	1.5651e+08	12118589820
O60494	CUBN	cubilin [OS=Homo sapiens]	0	38	120	12625	120	3623	398.5	5.35	13334.7	120	104	metabolic process;transport	cytoplasm;cytosol;endoplasmic reticulum;endosome;Golgi;membrane;organelle lumen;vacuole	metal ion binding;protein binding;receptor activity;transporter activity	Pf00008, Pf00431, Pf07645, Pf12947, Pf14670	8029	ENSG00000107611.14	10	Vitamin D (calciferol) metabolism; HDL clearance; Cobalamin (Cbl, vitamin B12) transport and metabolism; Defective CUBN causes hereditary megaloblastic anemia 1; Defective AMN causes hereditary megaloblastic anemia 1	Vitamin digestion and absorption	Vitamin B12 Metabolism	19	0	775406384	570561174	8.36354e+08	2274479352	4.71173e+08	3.25027e+08	7.79019e+08	3.01891e+08	6.51663e+08	4136807100	2677500552	2594877970	1395423063	1766958926	2.68689e+08	214407930	3.38288e+08	3.21158e+08	7.61112e+08	9.51055e+08	5.23062e+08	7.6412e+08	3.95443e+08	7.09968e+08
P0DOX5		immunoglobulin gamma-1 heavy chain [OS=Homo sapiens]	0	92	46	44675	32	449	49.3	8.72	34158.7	45	28	response to stimulus	extracellular;membrane		Pf07654, Pf07686, Pf08205							0	17	6484222801	6791030209	7399219237	13207878028	3090998649	5523684299	10331219313	4550534700	7432390802	7428684625	22940619156	8041726926	7398488839	8280203858	1205612819	3673472432	5993731117	1923837787	9730137941	8616833549	6184342196	13137876096	7991138022	9877256550
P15144	ANPEP	aminopeptidase N [OS=Homo sapiens]	0	57	74	32094	74	967	109.5	5.48	25936.5	72	53	cell communication;cell differentiation;development;metabolic process;regulation of biological process;response to stimulus;transport	membrane;nucleus	catalytic activity;metal ion binding;receptor activity	Pf01433, Pf10023, Pf11838, Pf13485	290	ENSG00000166825.13	15	Metabolism of Angiotensinogen to Angiotensins; Neutrophil degranulation	Glutathione metabolism; Metabolic pathways; Hematopoietic cell lineage; Renin-angiotensin system	Glutathione metabolism; Cardiac Progenitor Differentiation	12	0	2044725175	1543429636	1012027010	2730721920	1260088779	1616705616	5285404429	1718025674	1290975467	2831102697	4409015047	3176559552	1353897088	2360334778	858535434	9.84085e+08	1360123363	7.69408e+08	7132556688	2325982482	1948451975	3042576400	1466932843	4405225674
P00747	PLG	Plasminogen [OS=Homo sapiens]	0	84	81	15595	81	810	90.5	7.24	13910.6	81	65	cell differentiation;cell organization and biogenesis;cellular component movement;cellular homeostasis;coagulation;metabolic process;regulation of biological process;transport	cell surface;extracellular;membrane;organelle lumen	catalytic activity;protein binding	Pf00024, Pf00051, Pf00089, Pf09342, Pf13365	5340	ENSG00000122194.18	6	Platelet degranulation ; Dissolution of Fibrin Clot; Activation of Matrix Metalloproteinases; Regulation of Insulin-like Growth Factor (IGF) transport and uptake by Insulin-like Growth Factor Binding Proteins (IGFBPs); Signaling by PDGF	Neuroactive ligand-receptor interaction; Staphylococcus aureus infection; Influenza A; Complement and coagulation cascades	Selenium Micronutrient Network; Vitamin B12 Metabolism; Folate Metabolism; Blood Clotting Cascade; Complement and Coagulation Cascades	22	0	1158011475	1036829246	1676950034	1903605968	6.15485e+08	5.55035e+08	8.22487e+08	6.89882e+08	7.34001e+08	1161545335	2948089359	1819264621	1834616291	1229511444	4.29008e+08	5.26201e+08	8.22254e+08	4.33705e+08	4577383016	2071458298	2177216822	6137359832	9.0085e+08	1122592258
Q14624-1	ITIH4	Inter-alpha-trypsin inhibitor heavy chain H4 [OS=Homo sapiens]	0	53	66	35952	21	930	103.3	6.98	37576.6	65	49	defense response;metabolic process;regulation of biological process;response to stimulus;transport	cytoplasm;extracellular;membrane;organelle lumen	enzyme regulator activity;protein binding	Pf00092, Pf06668, Pf08487, Pf10138, Pf13444, Pf13519, Pf13768	3700	ENSG00000055955.15	3	Platelet degranulation			4	48	2301206506	1674108493	1846313751	2062416605	3817077638	2465933977	5562955311	1786982088	3476782700	2584203504	8471018430	2837503912	1538746922	4047063761	2572198656	1939103035	3073084148	3959001602	3603220008	4483622246	2870560062	1285229676	2089262178	5392745722
P01023	A2M	alpha-2-macroglobulin [OS=Homo sapiens]	0	70	99	12273	90	1474	163.2	6.46	12581.9	99	67	cell differentiation;cell organization and biogenesis;metabolic process;regulation of biological process;response to stimulus;transport	cytosol;extracellular;organelle lumen	enzyme regulator activity;protein binding	Pf00207, Pf01835, Pf07677, Pf07678, Pf07703, Pf10569, Pf11974, Pf13249	2	ENSG00000175899.14	12	Platelet degranulation ; Degradation of the extracellular matrix; Rho GTPase cycle; HDL assembly; Intrinsic Pathway of Fibrin Clot Formation	Complement and coagulation cascades	Complement and Coagulation Cascades	17	9	617412614	2.6617e+08	4.68508e+08	3096087355	4522684934	9.11599e+08	1174432044	8.00885e+08	3348453424	3218273529	1866095357	2930562368	1522738568	1016958263	2.02671e+08	4.61876e+08	8.17614e+08	2.44432e+08	8.04974e+08	5.25669e+08	3.67454e+08	4.9004e+08	5.66423e+08	2060755072
P05154	SERPINA5	Plasma serine protease inhibitor [OS=Homo sapiens]	0	74	40	39008	40	406	45.6	9.26	34132.2	39	33	cell organization and biogenesis;coagulation;regulation of biological process;transport	extracellular;membrane	enzyme regulator activity;protein binding	Pf00079	5104	ENSG00000188488.13	14	Common Pathway of Fibrin Clot Formation; Intrinsic Pathway of Fibrin Clot Formation	Complement and coagulation cascades	Complement and Coagulation Cascades	6	0	5069611091	2826840025	2396056125	8715493613	8123253186	4060312131	4780179475	4312890943	12000351452	5501393208	6291928650	13195231091	4099964849	3452385881	8778369779	2868812980	3085256856	2584766047	15262286197	4291154583	5839495095	8582704152	4552835747	23068509492
P01042	KNG1	kininogen-1 [OS=Homo sapiens]	0	73	68	31445	24	644	71.9	6.81	26917	68	55	cellular homeostasis;coagulation;defense response;metabolic process;regulation of biological process;response to stimulus;transport	extracellular;membrane;organelle lumen	enzyme regulator activity;metal ion binding;protein binding	Pf00031	3827	ENSG00000113889.11	3	Platelet degranulation ; Post-translational protein phosphorylation; Regulation of Insulin-like Growth Factor (IGF) transport and uptake by Insulin-like Growth Factor Binding Proteins (IGFBPs); Peptide ligand-binding receptors; Gastrin-CREB signalling pathway via PKC and MAPK; G alpha (i) signalling events; Intrinsic Pathway of Fibrin Clot Formation	Complement and coagulation cascades	ACE Inhibitor Pathway; Complement and Coagulation Cascades	22	41	5113275434	5389845809	8786981553	10654411491	5680283560	4316518046	10265822119	9946164465	14385659831	8828569998	12716538975	10006627982	6992046453	14866748959	2875440101	5441558981	4469969777	7143707925	20543617272	7083370839	9840482999	5448013121	8409050982	13558205252
P35579-1	MYH9	Myosin-9 [OS=Homo sapiens]	0	68	134	4006	120	1960	226.4	5.6	4258.07	129	105	cell differentiation;cell organization and biogenesis;cellular component movement;metabolic process;regulation of biological process;response to stimulus;transport	cytoplasm;cytoskeleton;cytosol;extracellular;membrane;nucleus	catalytic activity;motor activity;nucleotide binding;protein binding;RNA binding;transporter activity	Pf00063, Pf01442, Pf01496, Pf01576, Pf01765, Pf02736, Pf03962, Pf04111, Pf04156, Pf05911, Pf06637, Pf07888, Pf09731, Pf11068, Pf11559, Pf12128, Pf13094	4627	ENSG00000100345.20	22	RHO GTPases activate PAKs; EPHA-mediated growth cone collapse; RHO GTPases Activate ROCKs; Sema4D induced cell migration and growth-cone collapse; Regulation of actin dynamics for phagocytic cup formation; RHO GTPases activate CIT; RHO GTPases activate PKNs	Salmonella infection; Regulation of actin cytoskeleton; Tight junction	Primary Focal Segmental Glomerulosclerosis FSGS; VEGFA-VEGFR2 Signaling Pathway	23	15	215655344	203888892	1.33776e+08	1.72397e+08	1.73546e+08	1.20789e+08	210087442	1.18688e+08	2.14791e+08	1.10944e+08	211470059	3.43618e+08	1.16202e+08	1.18241e+08	1.49639e+08	9.49461e+07	1.17806e+08	8.28658e+07	3.81183e+08	2.08593e+08	2.00901e+08	2.25943e+08	1.18468e+08	3.23166e+08
P12109	COL6A1	Collagen alpha-1(VI) chain [OS=Homo sapiens]	0	68	78	21237	78	1028	108.5	5.43	22743.3	78	53	cell differentiation;cell organization and biogenesis;metabolic process;response to stimulus	extracellular;membrane;organelle lumen	protein binding	Pf00092, Pf01391, Pf13519	1291	ENSG00000142156.14	21	ECM proteoglycans; Collagen degradation; Integrin cell surface interactions; Assembly of collagen fibrils and other multimeric structures; Collagen chain trimerization; NCAM1 interactions; Signaling by PDGF	Focal adhesion; PI3K-Akt signaling pathway; ECM-receptor interaction; Protein digestion and absorption	miRNA targets in ECM and membrane receptors	21	0	2057772822	1189821605	1269720248	4115510795	1813458562	2110757197	1588443606	2254706397	2542960468	3239063152	3792780366	1899167577	1744864080	2372881156	4.64382e+08	1390009993	1426995393	1373349268	3431443734	2379301331	1699814098	1055731449	2380452247	2179043688
P02671-1	FGA	Fibrinogen alpha chain [OS=Homo sapiens]	0	81	74	11875	73	866	94.9	6.01	10464.2	74	48	cell organization and biogenesis;coagulation;defense response;metabolic process;regulation of biological process;response to stimulus;transport	cell surface;extracellular;membrane;organelle lumen	metal ion binding;protein binding;structural molecule activity	Pf00147, Pf02414, Pf08702, Pf12160	2243	ENSG00000171560.14	4	Post-translational protein phosphorylation; Integrin cell surface interactions; Regulation of Insulin-like Growth Factor (IGF) transport and uptake by Insulin-like Growth Factor Binding Proteins (IGFBPs); Signaling by BRAF and RAF fusions; Amyloid fiber formation; MAP2K and MAPK activation; GRB2:SOS provides linkage to MAPK signaling for Integrins ; Signaling by RAS mutants; Signaling by high-kin…	Platelet activation; Complement and coagulation cascades	Blood Clotting Cascade; VEGFA-VEGFR2 Signaling Pathway	42	1	6.32914e+08	5.53452e+08	6.02357e+08	6.48679e+08	930168885	6.35921e+08	1263266845	7.12216e+08	1326954599	7.18386e+08	1877725345	7.46872e+08	4.87347e+08	7.8615e+08	2.09805e+08	312175335	8.55897e+08	3.70706e+08	2116982501	835942022	6.38611e+08	1013333315	4.54473e+08	1254321869
P08603-1	CFH	complement factor H [OS=Homo sapiens]	0	68	85	9096	79	1231	139	6.61	8459.79	84	67	defense response;metabolic process;regulation of biological process;response to stimulus	extracellular	protein binding	Pf00084	3075		1	Regulation of Complement cascade	Staphylococcus aureus infection; Complement and coagulation cascades	Complement and Coagulation Cascades	7	7	3.30318e+08	209978856	2.53273e+08	392419365	1.49393e+08	1.67507e+08	2.95358e+08	1.53004e+08	2.45674e+08	2.22667e+08	7.20386e+08	6.10951e+08	1.47337e+08	235363192	6.82005e+07	9.59322e+07	1.96678e+08	8.29937e+07	4.3979e+08	2.38552e+08	1.77969e+08	422381036	2.65859e+08	3.40279e+08
P02788	LTF	Lactotransferrin [OS=Homo sapiens]	0	86	74	10146	74	710	78.1	8.12	10477.8	71	66	cellular homeostasis;defense response;metabolic process;regulation of biological process;response to stimulus;transport	cell surface;cytoplasm;extracellular;nucleus;organelle lumen	catalytic activity;DNA binding;enzyme regulator activity;metal ion binding;protein binding	Pf00405	4057	ENSG00000012223.12	3	Neutrophil degranulation; Mtb iron assimilation by chelation; Amyloid fiber formation; Metal sequestration by antimicrobial proteins			12	0	5.86714e+08	739196719	4.50564e+08	8.20596e+08	2.96553e+08	3.02001e+08	7.278e+08	2.52086e+08	5.29889e+08	5.31721e+08	2045481534	6.82254e+08	1.66021e+08	4.33688e+08	2.87904e+08	1.65186e+08	138800409	1.0254e+08	1165502155	4.42193e+08	4.58245e+08	9.73608e+08	3.13515e+08	2305104038
P05155	SERPING1	Plasma protease C1 inhibitor [OS=Homo sapiens]	0	49	32	34394	32	500	55.1	6.55	25999.4	31	22	coagulation;defense response;metabolic process;regulation of biological process;response to stimulus;transport	extracellular;organelle lumen	enzyme regulator activity;protein binding	Pf00079	710	ENSG00000149131.15	11	Platelet degranulation ; Regulation of Complement cascade; Intrinsic Pathway of Fibrin Clot Formation	Pertussis; Complement and coagulation cascades	Complement and Coagulation Cascades	13	0	2352374870	2283030340	2189402769	4670942573	2780201469	2523244337	2134200701	2698831036	2844037820	4141604449	5013923136	5099257288	2329614298	4224745031	6.50265e+08	1742370844	3283891773	1800581281	5265574335	4309827663	3545651944	2323486475	1711552278	3996930310
P60709	ACTB	Actin, cytoplasmic 1 [OS=Homo sapiens]	0	78	37	25157	20	375	41.7	5.48	22559.5	36	29	cell organization and biogenesis;cellular component movement;metabolic process;regulation of biological process;response to stimulus	cytoplasm;cytoskeleton;cytosol;membrane;nucleus	DNA binding;nucleotide binding;protein binding;structural molecule activity	Pf00022	60	ENSG00000075624.13	7	Formation of annular gap junctions; Cell-extracellular matrix interactions; UCH proteinases; MAP2K and MAPK activation; Interaction between L1 and Ankyrins; Factors involved in megakaryocyte development and platelet production; Translocation of GLUT4 to the plasma membrane; EPH-ephrin mediated repulsion of cells; Prefoldin mediated transfer of substrate to CCT/TriC; EPHB-mediated forward signalin…	Pathogenic Escherichia coli infection; Salmonella infection; Shigellosis; Apoptosis; Influenza A; Oxytocin signaling pathway; Bacterial invasion of epithelial cells; Dilated cardiomyopathy; Regulation of actin cytoskeleton; Arrhythmogenic right ventricular cardiomyopathy (ARVC); Proteoglycans in cancer; Platelet activation; Phagosome; Viral myocarditis; Rap1 signaling pathway; Gastric acid secret…	Arrhythmogenic Right Ventricular Cardiomyopathy; Pathogenic Escherichia coli infection; Common Pathways Underlying Drug Addiction; Myometrial Relaxation and Contraction Pathways; Focal Adhesion; Fas Ligand (FasL) pathway and Stress induction of Heat Shock Proteins (HSP) regulation; Regulation of Actin Cytoskeleton	102	21	2557582949	1342552714	859581786	3002868225	1639932501	1179052680	2662714038	1146901304	2403169851	1390724253	2681282285	4778726116	1559738530	1244673364	1091408956	1202212746	1136079258	9.26312e+08	3425995922	1902858411	1745278494	2344699769	1216319129	5876174778
Q07075	ENPEP	Glutamyl aminopeptidase [OS=Homo sapiens]	0	56	70	16467	70	957	109.2	5.47	9112.1	70	43	cell communication;cell proliferation;cellular component movement;metabolic process	membrane	catalytic activity;metal ion binding	Pf01433, Pf11838, Pf13485	2028	ENSG00000138792.9	4	Metabolism of Angiotensinogen to Angiotensins	Renin-angiotensin system		4	0	6.7875e+08	7.39311e+08	4.26406e+08	6.57566e+08	5.3574e+08	604310460	1731849931	5.68906e+08	7.30928e+08	1592842238	2780167000	9.14698e+08	7.68647e+08	805957120	3.22376e+08	2.582e+08	8.18338e+08	3.43187e+08	1856432818	1037244484	6.37078e+08	5350206096	4.7616e+08	1391787460
P08473	MME	Neprilysin [OS=Homo sapiens]	0	71	56	16168	56	750	85.5	5.73	15514.9	56	45	metabolic process;response to stimulus;transport	cytoplasm;membrane	catalytic activity;metal ion binding;protein binding	Pf01431, Pf05649	4311	ENSG00000196549.10	3	Metabolism of Angiotensinogen to Angiotensins; Neutrophil degranulation	Protein digestion and absorption; Renin-angiotensin system; Hematopoietic cell lineage; Alzheimer's disease	Alzheimers Disease; Primary Focal Segmental Glomerulosclerosis FSGS	12	0	9.80454e+08	6.23882e+08	4.27159e+08	9.94368e+08	8.45085e+08	7.05361e+08	1607689581	6.3374e+08	1470308702	809611487	1755489563	1695386226	7.56243e+08	8.62463e+08	9.19889e+08	3.98833e+08	4.83958e+08	3.22076e+08	3811174926	6.95794e+08	6.18086e+08	2080296626	8.53723e+08	2257767361
P15309-1	ACPP	Prostatic acid phosphatase [OS=Homo sapiens]	0	64	28	31612	28	386	44.5	6.24	27266.6	27	24	cell organization and biogenesis;metabolic process;regulation of biological process;transport	extracellular;membrane;nucleus;vacuole	catalytic activity;protein binding	Pf00328	55	ENSG00000014257.15	3	Neutrophil degranulation			3	0	1409801521	1018519096	1195879315	4538963200	3183804123	1557134133	4445547497	1359941137	3918796859	4320215334	7966832329	6844975273	1480478294	4348191150	1980023839	1203312841	1250980793	9.89527e+08	19201015597	2161045366	1724836551	3927877950	3626241167	6974742804
O00468-6	AGRN	Isoform 6 of Agrin [OS=Homo sapiens]	0	53	90	5719	90	2045	214.7	6.4	6162.87	87	68	cell organization and biogenesis;metabolic process;regulation of biological process;response to stimulus	cytosol;extracellular;membrane;organelle lumen	metal ion binding;protein binding;structural molecule activity	Pf00050, Pf00053, Pf00054, Pf01390, Pf02210, Pf03146, Pf07648	375790	ENSG00000188157.14	1		ECM-receptor interaction	Primary Focal Segmental Glomerulosclerosis FSGS	2	0	3.32653e+08	1.59164e+08	1.31129e+08	2.8808e+08	1.01387e+08	1.58177e+08	1.77047e+08	1.4774e+08	1.76731e+08	338393723	3.26441e+08	2.82909e+08	2.3649e+08	280176422	5.7056e+07	8.70991e+07	1.57121e+08	1.16105e+08	4.78618e+08	2.28374e+08	2.55481e+08	5.64897e+08	2.05775e+08	2.67456e+08
P06396	GSN	Gelsolin [OS=Homo sapiens]	0	76	63	13512	63	782	85.6	6.28	9347.84	63	36	cell death;cell organization and biogenesis;metabolic process;regulation of biological process;response to stimulus;transport	cytoplasm;cytoskeleton;cytosol;extracellular;membrane;nucleus;organelle lumen	metal ion binding;protein binding	Pf00626	2934	ENSG00000148180.19	9	Neutrophil degranulation; Caspase-mediated cleavage of cytoskeletal proteins; Amyloid fiber formation	Viral carcinogenesis; Fc gamma R-mediated phagocytosis; Regulation of actin cytoskeleton	Regulation of Actin Cytoskeleton; Senescence and Autophagy in Cancer	15	0	1006586757	6.7604e+08	635735623	1427132931	7.06968e+08	937844604	2592409064	1109392994	2845421392	8.19857e+08	2854633399	1718236930	1304881850	1968366201	4.85747e+08	5.20869e+08	1524919261	7.63675e+08	2812040197	1355988532	8.34725e+08	1368265332	7.81331e+08	1509380019
P00749	PLAU	Urokinase-type plasminogen activator [OS=Homo sapiens]	0	84	41	18017	40	431	48.5	8.41	12792.5	41	29	cellular component movement;coagulation;metabolic process;regulation of biological process;response to stimulus;transport	cell surface;extracellular;membrane	catalytic activity;protein binding	Pf00051, Pf00089	5328		10	Dissolution of Fibrin Clot; Neutrophil degranulation	Proteoglycans in cancer; Transcriptional misregulation in cancer; NF-kappa B signaling pathway; Complement and coagulation cascades; MicroRNAs in cancer	Osteopontin Signaling; Blood Clotting Cascade; Lung fibrosis; VEGFA-VEGFR2 Signaling Pathway; Wnt Signaling Pathway and Pluripotency; Wnt Signaling Pathway; Endochondral Ossification; Complement and Coagulation Cascades; Senescence and Autophagy in Cancer; DNA Damage Response (only ATM dependent)	20	1	2870091945	2355959086	2535076268	4487844282	2841554529	2130691429	4022181445	2677066094	3447682099	3475952839	7592756339	9966738236	2965313625	3738535332	2445299787	2020714681	2195016491	2342272067	6117747040	3604458787	4063730277	7224786322	2928530765	8439744576
P10909-2	CLU	Isoform 2 of Clusterin [OS=Homo sapiens]	0	53	41	21053	21	501	57.8	6.68	16732.1	41	31	cell organization and biogenesis;cell proliferation;defense response;metabolic process;regulation of biological process;response to stimulus;transport	cell surface;cytoplasm;cytosol;endoplasmic reticulum;extracellular;Golgi;membrane;mitochondrion;nucleus;organelle lumen	catalytic activity;protein binding	Pf01093	1191		8			Complement and Coagulation Cascades	1	21	6816973844	2124019270	2162275868	5928508763	3047964271	2605117300	5105391815	2632582574	4399879285	3076235557	6431880211	8669884468	2547799185	2855159749	2173455073	2410540339	3365829762	1415668572	11415092016	4002864742	3838136412	4685447792	3801680340	6378167154
P15311	EZR	Ezrin [OS=Homo sapiens]	0	81	72	15302	58	586	69.4	6.27	10147.7	70	53	cell differentiation;cell organization and biogenesis;cellular component movement;metabolic process;regulation of biological process;response to stimulus;transport	cytoplasm;cytoskeleton;cytosol;endosome;membrane	protein binding;RNA binding	Pf00373, Pf00769, Pf09379, Pf09380	7430	ENSG00000092820.17	6	Netrin-1 signaling; Recycling pathway of L1	Gastric acid secretion; Pathogenic Escherichia coli infection; Regulation of actin cytoskeleton; MicroRNAs in cancer; Leukocyte transendothelial migration; Proteoglycans in cancer	Pathogenic Escherichia coli infection; AGE/RAGE pathway; VEGFA-VEGFR2 Signaling Pathway; Regulation of Actin Cytoskeleton	15	18	5.4209e+08	341004080	3.34683e+08	7.01025e+08	4.25297e+08	3.88623e+08	1134271251	4.14819e+08	9.5133e+08	5.32646e+08	1181719460	1372038867	4.6741e+08	6.00514e+08	4.89563e+08	3.51963e+08	3.85575e+08	2.93507e+08	1822240973	6.0511e+08	4.73207e+08	1143782722	5.12689e+08	1864301257
Q12907	LMAN2	Vesicular integral-membrane protein VIP36 [OS=Homo sapiens]	0	66	28	20867	28	356	40.2	6.95	19908.6	28	20	regulation of biological process;transport	cell surface;endoplasmic reticulum;Golgi;membrane	metal ion binding;protein binding	Pf03388	10960	ENSG00000169223.14	5	Cargo concentration in the ER; COPII (Coat Protein 2) Mediated Vesicle Transport	Protein processing in endoplasmic reticulum		10	0	1333702049	1373122539	1344323519	2089513055	5.8038e+08	1815534592	2100271197	2442690908	2126253902	2683981540	6399035904	3019919682	1196463921	4458696028	4.59736e+08	7.77267e+08	1540836627	1116177138	13626999550	1442817957	1287594983	3056607013	1111901671	1474404198
P01833	PIGR	Polymeric immunoglobulin receptor [OS=Homo sapiens]	0	68	55	16599	55	764	83.2	5.74	15782.8	55	35	cell organization and biogenesis;regulation of biological process;response to stimulus;transport	extracellular;membrane	receptor activity;signal transducer activity		5284	ENSG00000162896.5	1	Neutrophil degranulation	Intestinal immune network for IgA production		4	0	1495060548	1982332132	1997796634	1303552947	1073284324	1043535139	4441887906	1488103959	1153149893	2049404118	5796764643	1307767555	1197357483	2577108888	2.57645e+08	1317240509	1001458185	1024519025	3076278790	2437437812	1189876995	1031464043	1625230161	1753164480
O43707	ACTN4	Alpha-actinin-4 [OS=Homo sapiens]	0	76	74	6353	53	911	104.8	5.44	6820.39	72	57	cell organization and biogenesis;cellular component movement;regulation of biological process;response to stimulus;transport	cytoplasm;cytoskeleton;cytosol;extracellular;nucleus;organelle lumen	DNA binding;metal ion binding;protein binding;RNA binding	Pf00307, Pf00435, Pf08726, Pf11971, Pf13499	81	ENSG00000282844.1; ENSG00000130402.11	19; CHR_HG26_PATCH	Platelet degranulation ; Nephrin family interactions	Leukocyte transendothelial migration; Focal adhesion; Amoebiasis; Regulation of actin cytoskeleton; Tight junction; Viral carcinogenesis; Systemic lupus erythematosus; Adherens junction; Arrhythmogenic right ventricular cardiomyopathy (ARVC)	Arrhythmogenic Right Ventricular Cardiomyopathy; Primary Focal Segmental Glomerulosclerosis FSGS; Striated Muscle Contraction	18	22	2.34949e+08	1.94848e+08	1.12795e+08	2.99049e+08	1.79333e+08	1.00987e+08	2.8015e+08	1.48133e+08	3.69354e+08	1.49406e+08	2.70474e+08	2.39749e+08	140948229	1.34549e+08	8.7103e+07	1.18207e+08	1.20525e+08	1.03738e+08	3.35203e+08	2.51876e+08	1.63165e+08	2.04022e+08	1.07312e+08	3.04631e+08
Q8WUM4	PDCD6IP	Programmed cell death 6-interacting protein [OS=Homo sapiens]	0	70	72	9903	72	868	96	6.52	9206.38	71	55	cell death;cell division;cell organization and biogenesis;regulation of biological process;transport	cytoplasm;cytoskeleton;cytosol;extracellular;membrane	protein binding	Pf03097, Pf08391, Pf13949	10015	ENSG00000170248.13	3	Budding and maturation of HIV virion; Uptake and function of anthrax toxins	Endocytosis		9	0	5.22375e+08	3.36983e+08	2.60164e+08	5.80817e+08	2.6299e+08	2.85688e+08	7.37772e+08	2.65621e+08	5.37968e+08	4.81823e+08	9.53773e+08	1160219690	307755542	4.70275e+08	5.23916e+08	3.54971e+08	3.75942e+08	3.27301e+08	1352367686	469660306	5.42358e+08	7.0969e+08	4.03309e+08	1693856031
P04217	A1BG	Alpha-1B-glycoprotein [OS=Homo sapiens]	0	75	40	16815	17	495	54.2	5.86	15716.5	40	31	transport	extracellular;organelle lumen	protein binding	Pf00047, Pf13895, Pf13927	1	ENSG00000121410.11	19	Platelet degranulation ; Neutrophil degranulation			7	21	1131657053	5.08718e+08	8.76521e+08	9.70164e+08	5.16965e+08	7.58346e+08	1253196357	1432612449	1965620517	8.91479e+08	2329192526	1395797073	6.47602e+08	3837228710	5.24604e+08	4.74141e+08	1976307952	8.31662e+08	5068617869	1740039666	1833194135	1140725270	314964307	2304060970
P02647	APOA1	Apolipoprotein A-I [OS=Homo sapiens]	0	82	41	21283	41	267	30.8	5.76	17208.5	41	33	cell organization and biogenesis;cell proliferation;cellular component movement;metabolic process;regulation of biological process;response to stimulus;transport	cell surface;cytosol;endosome;extracellular;membrane;nucleus;organelle lumen	enzyme regulator activity;protein binding;transporter activity	Pf01442	335	ENSG00000118137.9	11	Post-translational protein phosphorylation; Regulation of Insulin-like Growth Factor (IGF) transport and uptake by Insulin-like Growth Factor Binding Proteins (IGFBPs); Amyloid fiber formation; Scavenging of heme from plasma; Retinoid metabolism and transport; Chylomicron remodeling; HDL assembly; ABC transporters in lipid homeostasis; PPARA activates gene expression; Scavenging by Class A Recept…	PPAR signaling pathway; African trypanosomiasis; Fat digestion and absorption; Vitamin digestion and absorption	Selenium Micronutrient Network; Vitamin B12 Metabolism; Folate Metabolism; PPAR Alpha Pathway; PPAR signaling pathway; Statin Pathway	46	0	2426625106	1217055835	2203701897	1887107524	2000515092	2322764783	9.85602e+08	1613819588	1792278795	1279686836	2966670675	2318973786	1295748309	2132748531	8.31215e+08	1503663362	4065114377	1157861708	2553820103	1941100490	1736745050	2698034812	2246383998	3177634897
Q92896	GLG1	Golgi apparatus protein 1 [OS=Homo sapiens]	0	63	81	6506	80	1179	134.5	6.9	6059.77	81	65	cellular component movement;regulation of biological process	Golgi;membrane	protein binding	Pf00839	2734	ENSG00000090863.11	16	Cell surface interactions at the vascular wall	Cell adhesion molecules (CAMs)		3	1	2.22601e+08	1.81803e+08	109220814	2.82078e+08	1.34052e+08	8.39659e+07	1.64406e+08	1.0417e+08	2.40131e+08	2.02826e+08	5.62219e+08	5.54652e+08	120133555	2.34198e+08	9.22692e+07	7.55903e+07	114218919	6.88766e+07	525979603	1.75064e+08	1.88512e+08	3.58918e+08	1.64818e+08	4.36069e+08
P68871	HBB	Hemoglobin subunit beta [OS=Homo sapiens]	0	99	22	26829	16	147	16	7.28	22272.6	22	16	cell organization and biogenesis;coagulation;metabolic process;regulation of biological process;response to stimulus;transport	cytosol;extracellular;organelle lumen	antioxidant activity;catalytic activity;metal ion binding;protein binding;transporter activity	Pf00042	3043	ENSG00000244734.3	11	Neutrophil degranulation; Scavenging of heme from plasma; Erythrocytes take up carbon dioxide and release oxygen; Erythrocytes take up oxygen and release carbon dioxide; Factors involved in megakaryocyte development and platelet production	African trypanosomiasis; Malaria	Selenium Micronutrient Network; Vitamin B12 Metabolism; Folate Metabolism	17	6	5945528704	1857785866	7646311264	3302153008	2029408148	1890112015	1218708006	4138948879	1059216557	1826965658	2447847334	3016717922	2344315787	8855434000	1795235235	5338856815	7281682726	1377755364	1343102138	6648624943	2280836747	18773423950	2562048247	2793871448
P10253	GAA	lysosomal alpha-glucosidase [OS=Homo sapiens]	0	53	47	6271	46	952	105.3	6	6165.34	47	39	cell organization and biogenesis;cellular homeostasis;metabolic process;regulation of biological process;response to stimulus;transport	membrane;organelle lumen;vacuole	catalytic activity	Pf00088, Pf01055, Pf13802	2548	ENSG00000171298.12	17	Neutrophil degranulation; Glycogen storage disease type II (GAA); Lysosomal glycogen catabolism; Glycogen breakdown (glycogenolysis)	Metabolic pathways; Galactose metabolism; Starch and sucrose metabolism; Lysosome		17	1	5.50024e+08	2.59442e+08	2.28474e+08	2.91158e+08	5.99699e+08	1.97776e+08	1006590087	4.90432e+08	4.42606e+08	2.30852e+08	8.14421e+08	274191292	9.42486e+07	1.71066e+08	1.55128e+08	109938438	3.21624e+08	1.4747e+08	1096974623	3.79156e+08	1.06283e+08	2.01622e+08	1.21321e+08	7.7199e+08
P06727	APOA4	Apolipoprotein A-IV [OS=Homo sapiens]	0	80	51	14574	51	396	45.4	5.38	11658.1	50	45	cell organization and biogenesis;defense response;metabolic process;regulation of biological process;response to stimulus;transport	cell surface;cytosol;endosome;extracellular;organelle lumen	antioxidant activity;catalytic activity;enzyme regulator activity;metal ion binding;protein binding;transporter activity	Pf01442, Pf06386, Pf07902	337		11	Signaling by GPCR; Assembly of active LPL and LIPC lipase complexes; Amyloid fiber formation; Retinoid metabolism and transport; Chylomicron assembly; Chylomicron remodeling		Statin Pathway	17	0	1478163751	6.88752e+08	1020967482	2422982109	8018964041	1698234474	1552464032	1986248778	9313335218	2649343722	2599336550	3418591609	2942949599	1510049981	1329306382	7.11602e+08	2456904651	5.33942e+08	2589681424	1167452320	1331133819	3769340068	1486293733	17168541391
P02675	FGB	Fibrinogen beta chain [OS=Homo sapiens]	0	76	40	8667	40	491	55.9	8.27	9127.73	40	32	cell organization and biogenesis;coagulation;defense response;metabolic process;regulation of biological process;response to stimulus;transport	cell surface;cytoplasm;extracellular;membrane;organelle lumen	protein binding;structural molecule activity	Pf00147, Pf08702	2244	ENSG00000171564.11	4	Integrin cell surface interactions; Signaling by BRAF and RAF fusions; MAP2K and MAPK activation; GRB2:SOS provides linkage to MAPK signaling for Integrins ; Signaling by RAS mutants; Signaling by high-kinase activity BRAF mutants; Signaling by moderate kinase activity BRAF mutants; Platelet degranulation ; p130Cas linkage to MAPK signaling for integrins; Paradoxical activation of RAF signaling b…	Platelet activation; Complement and coagulation cascades	Blood Clotting Cascade; VEGFA-VEGFR2 Signaling Pathway; Complement and Coagulation Cascades	38	0	1278493162	4.14441e+08	3.6698e+08	6.03383e+08	2.90631e+08	3.96086e+08	3.73028e+08	2.70201e+08	3.56479e+08	2.98776e+08	8.76223e+08	5.16328e+08	3.59807e+08	461630735	9.7736e+07	166740352	6.15378e+08	9.75112e+07	5.8819e+08	3.50834e+08	2.88363e+08	1192897393	4.05257e+08	515268403
P05090	APOD	apolipoprotein D [OS=Homo sapiens]	0	61	18	25737	18	189	21.3	5.15	11866.4	18	17	cell organization and biogenesis;metabolic process;regulation of biological process;response to stimulus;transport	endoplasmic reticulum;extracellular;ribosome	protein binding;transporter activity	Pf00061, Pf03973, Pf08212	347	ENSG00000189058.8	3	Transport of fatty acids			4	0	3058272274	1716685434	2581234951	8554816436	2648665055	2772710615	3708369830	2451487641	3523580078	5527927169	20106140156	6840081718	4334843761	12115972802	1771929630	1136412653	2763094183	1887435721	7917357508	7477920112	6792243404	10489418712	4653044251	4316087328
P01834	IGKC	immunoglobulin kappa constant [OS=Homo sapiens]	0	100	20	25379	7	107	11.8	6.52	30552.5	20	14	cell organization and biogenesis;cellular component movement;defense response;metabolic process;regulation of biological process;response to stimulus;transport	extracellular;membrane	catalytic activity;protein binding	Pf07654	3514		2	FCERI mediated Ca+2 mobilization; Scavenging of heme from plasma; Classical antibody-mediated complement activation; FCERI mediated MAPK activation; FCERI mediated NF-kB activation; CD22 mediated BCR regulation; Regulation of Complement cascade; Immunoregulatory interactions between a Lymphoid and a non-Lymphoid cell; Cell surface interactions at the vascular wall; FCGR activation; Regulation of …			26	0	668851820	7.58412e+08	7.95632e+08	2109663422	5528548337	1276482761	4048515858	1513199045	7109964337	1919048260	2999512388	2007188300	1567074075	1760101197	340470652	7.94827e+08	1592959698	9.02178e+08	1908192359	1612010503	1073912024	1486774882	7.30594e+08	1777679130
P01876	IGHA1	immunoglobulin heavy constant alpha 1 [OS=Homo sapiens]	0	67	30	20450	22	353	37.6	6.51	20753.9	30	20	cell organization and biogenesis;cellular component movement;defense response;metabolic process;regulation of biological process;response to stimulus;transport	extracellular;membrane	protein binding	Pf07654, Pf08205	3493	ENSG00000211895.4; ENSG00000282633.1	14; CHR_HSCHR14_3_CTG1	Scavenging of heme from plasma; Cell surface interactions at the vascular wall		Inflammatory Response Pathway	6	8	4471164976	4799391306	4977064251	4040610925	3157290485	3528959514	6522209211	3703516267	3509755183	6430465071	6910843068	4508487067	4878615467	5031105411	2421621192	3873597399	3573850932	4534326824	3262609434	7543157030	6351067147	4156585685	4504934376	1511549713
Q7Z7M0	MEGF8	Multiple epidermal growth factor-like domains protein 8 [OS=Homo sapiens]	0	39	86	2927	86	2845	302.9	6.87	3106.94	85	63	cellular component movement;regulation of biological process;response to stimulus	membrane;nucleus	metal ion binding;protein binding	Pf00053, Pf00431, Pf07645, Pf12947, Pf13415, Pf13418, Pf13854	1954	ENSG00000105429.12	19				0	0	3.78607e+08	1.28681e+08	1.46241e+08	3.58016e+08	3.25426e+08	176085729	5.1002e+08	2.52108e+08	359569019	2.60742e+08	4.06226e+08	4.30337e+08	1.65192e+08	1.95539e+08	1.08775e+08	1.48065e+08	151869668	1.46594e+08	4.94431e+08	2.80288e+08	2.33917e+08	3.74742e+08	2.01371e+08	561490681
P14618	PKM	Pyruvate kinase PKM [OS=Homo sapiens]	0	87	51	7549	50	531	57.9	7.84	7335.1	50	37	cell death;cell organization and biogenesis;metabolic process;response to stimulus;transport	cytoplasm;cytosol;extracellular;mitochondrion;nucleus;organelle lumen	catalytic activity;metal ion binding;nucleotide binding;protein binding;RNA binding	Pf00224, Pf02887	5315	ENSG00000067225.17	15	Glycolysis; Neutrophil degranulation	Glucagon signaling pathway; Purine metabolism; Viral carcinogenesis; Biosynthesis of amino acids; Type II diabetes mellitus; Carbon metabolism; Glycolysis / Gluconeogenesis; Pyruvate metabolism; Central carbon metabolism in cancer; Metabolic pathways	Photodynamic therapy-induced HIF-1 survival signaling; Amino Acid metabolism; Glycolysis and Gluconeogenesis	20	1	2.9519e+08	2.46434e+08	1.69509e+08	4.81646e+08	1.98443e+08	3.03928e+08	7.9602e+08	3.24352e+08	5.40603e+08	2.33014e+08	641624350	7.84411e+08	2.30195e+08	266591547	3.29238e+08	2.05656e+08	3.65482e+08	1.68986e+08	1202427354	4.67135e+08	5.07051e+08	6.88028e+08	3.02737e+08	9.95232e+08
P04264	KRT1	Keratin, type II cytoskeletal 1 [OS=Homo sapiens]	0	69	50	8519	42	644	66	8.12	8835.46	49	43	cell death;defense response;metabolic process;regulation of biological process;response to stimulus;transport	cytoskeleton;cytosol;extracellular;membrane;nucleus	catalytic activity;motor activity;protein binding;receptor activity;structural molecule activity	Pf00038, Pf01576, Pf05103, Pf05957, Pf12128, Pf13166, Pf13514	3848	ENSG00000167768.4	12	Formation of the cornified envelope; Neutrophil degranulation		Corticotropin-releasing hormone signaling pathway	7	7	1071175171	2228571843	1054493589	1681355398	7.72188e+08	5.7814e+08	7.45763e+08	7.195e+08	7.56812e+08	8.98976e+08	9.63628e+08	1228186763	7.86588e+08	1014017977	6.88904e+08	8.05557e+08	6.95267e+08	7.75822e+08	1377750477	1375685156	1179138936	9.36071e+08	1095412309	1577779016
P06702	S100A9	Protein S100-A9 [OS=Homo sapiens]	0	96	20	25054	20	114	13.2	6.13	19824.6	19	12	cell communication;cell death;cellular component movement;defense response;metabolic process;regulation of biological process;response to stimulus;transport	cytoplasm;cytoskeleton;cytosol;extracellular;membrane;nucleus;organelle lumen	antioxidant activity;catalytic activity;metal ion binding;protein binding;signal transducer activity	Pf00036, Pf01023, Pf13499, Pf13833	6280	ENSG00000163220.10	1	Neutrophil degranulation; Metal sequestration by antimicrobial proteins; Regulation of TLR by endogenous ligand		IL1 and megakaryocytes in obesity	8	0	3165072230	5714436373	2910906825	6006360329	8235729873	1998926108	2785657479	3495050806	4707732053	4395358118	4424537914	8443513630	2624370937	1377064548	6.23067e+08	3376591157	1115625168	1931873711	2687199633	4814470699	4462971700	1153522998	3375350808	16227908397
Q9BXP8-1	PAPPA2	Pappalysin-2 [OS=Homo sapiens]	0	48	65	3389	65	1791	198.4	5.47	2862.06	64	55	metabolic process;regulation of biological process	extracellular	catalytic activity;metal ion binding;protein binding	Pf00066, Pf02210, Pf05572, Pf13385, Pf13948	60676	ENSG00000116183.10	1	Regulation of Insulin-like Growth Factor (IGF) transport and uptake by Insulin-like Growth Factor Binding Proteins (IGFBPs)			2	0	112899035	8.32344e+07	2.46485e+08	4.47968e+08	6.21394e+08	2.79413e+08	7.09229e+08	3.61464e+08	6.78528e+08	3.46892e+08	8.5874e+08	3.55977e+08	1.81371e+08	4.57653e+08	8.3508e+07	8.78684e+07	1.34311e+08	1.54916e+08	5.71259e+08	2.5855e+08	1.25518e+08	188809830	9.13413e+07	7.60547e+08
Q5SZK8	FREM2	FRAS1-related extracellular matrix protein 2 [OS=Homo sapiens]	0	44	119	2737	119	3169	350.9	5.03	2387	117	88	cell communication;development	membrane	metal ion binding	Pf03160	341640		13				0	0	1.56807e+08	8.72554e+07	5.71574e+07	215003587	1.15846e+08	2.39683e+08	3.75703e+08	2.12754e+08	2.28301e+08	1.2776e+08	4.32133e+08	1.07141e+08	7.4832e+07	1.24724e+08	3.67972e+07	1.10763e+08	2.27537e+08	6.45686e+07	4.55324e+08	121834311	1.35081e+08	2.17302e+08	1.12139e+08	2.64501e+08
P04279-1	SEMG1	Semenogelin-1 [OS=Homo sapiens]	0	90	59	2691	54	462	52.1	9.29	2026.93	58	48	cell organization and biogenesis;coagulation;defense response;metabolic process;regulation of biological process;response to stimulus	extracellular;nucleus	metal ion binding;protein binding	Pf05474	6406	ENSG00000124233.11	20	Antimicrobial peptides; Amyloid fiber formation			5	0	4.8513e+07	8.81584e+07	5.12785e+07	329246537	5.89642e+07	3.5695e+07	111210794	4.95279e+07	5.95804e+07	9.78186e+07	1.01169e+08	7.73525e+07	3.73006e+07	7.30455e+07	2.40725e+08	4.54839e+07	6.2998e+07	5.068e+07	1.93899e+08	7.04982e+07	7.54605e+07	5895622811	4.13137e+07	1.42506e+08
P01859	IGHG2	Immunoglobulin heavy constant gamma 2 [OS=Homo sapiens]	0	97	33	26231	19	326	35.9	7.59	29307	24	25	cell organization and biogenesis;defense response;metabolic process;regulation of biological process;response to stimulus	extracellular;membrane	catalytic activity;protein binding	Pf07654, Pf08205	3501	ENSG00000211893.3; ENSG00000274497.2	14; CHR_HSCHR14_3_CTG1	FCGR activation; Regulation of actin dynamics for phagocytic cup formation; Regulation of Complement cascade; Role of phospholipids in phagocytosis; Classical antibody-mediated complement activation			11	2	4.97655e+08	7.97091e+08	1372957547	2146056180	7.55663e+08	1195457929	4555250520	7.95353e+08	2076784574	9.88829e+08	5370224257	7.1105e+08	1028777289	1427622714	1.29576e+08	2.97772e+08	1933668060	7.87746e+08	2552121652	9.62111e+08	9.86905e+08	3328989757	733270424	2806523842
Q14515	SPARCL1	SPARC-like protein 1 [OS=Homo sapiens]	0	78	47	4406	47	664	75.2	4.81	4544.14	47	34	metabolic process;regulation of biological process;response to stimulus	extracellular;organelle lumen	metal ion binding;protein binding	Pf00050, Pf07648, Pf09289, Pf10591	8404	ENSG00000152583.12	4	Post-translational protein phosphorylation; Regulation of Insulin-like Growth Factor (IGF) transport and uptake by Insulin-like Growth Factor Binding Proteins (IGFBPs)			4	0	3.90147e+08	2.08117e+08	2.34552e+08	7.60398e+08	2.06616e+08	3.67348e+08	2.77211e+08	3.70081e+08	274248126	5.93929e+08	8.81544e+08	8.1008e+08	3.12637e+08	4.0474e+08	4.48367e+08	2.80901e+08	3.24235e+08	3.17317e+08	9.17118e+08	5.37918e+08	6.72335e+08	5.18671e+08	3.59666e+08	3.63682e+08
Q6EMK4	VASN	vasorin [OS=Homo sapiens]	0	42	41	19553	40	673	71.7	7.39	15707.4	41	29	regulation of biological process;response to stimulus	cell surface;extracellular;membrane;mitochondrion	protein binding	Pf00008, Pf00041, Pf12799, Pf13855	114990	ENSG00000168140.4; ENSG00000274334.1	16; CHR_HSCHR16_3_CTG1				0	1	4648681480	2106117675	2111811415	4756287453	1396382838	3065796866	1827423513	2618967479	1057936976	3453447770	3231978389	4479035776	2396688313	4258941733	7.0505e+08	1814761479	2488385727	1601013453	4693480117	3648145708	5893298493	2608273947	3073851158	3409972184
P00738	HP	Haptoglobin [OS=Homo sapiens]	0	81	41	13188	26	406	45.2	6.58	8982.89	40	30	defense response;metabolic process;regulation of biological process;response to stimulus;transport	extracellular;organelle lumen	antioxidant activity;catalytic activity;protein binding	Pf00089	3240	ENSG00000257017.8	16	Neutrophil degranulation; Scavenging of heme from plasma			6	15	1748606706	4.53606e+08	1413785799	700148149	8.11145e+08	4.62073e+08	1638011243	8.50016e+08	1429378178	1015495895	1920947077	627004575	1111981110	3309239253	1.47318e+08	2.63937e+08	6.0879e+08	1222292475	9.64459e+08	1112619279	824476584	1981923586	8.16863e+08	1299356667
P00734	F2	Prothrombin [OS=Homo sapiens]	0	74	47	4561	47	622	70	5.9	5519.32	47	34	cellular component movement;cellular homeostasis;coagulation;defense response;development;metabolic process;regulation of biological process;response to stimulus;transport	extracellular;membrane;organelle lumen	catalytic activity;metal ion binding;protein binding;receptor activity;signal transducer activity	Pf00051, Pf00089, Pf00594, Pf09342, Pf09396	2147	ENSG00000180210.14	11	Regulation of Insulin-like Growth Factor (IGF) transport and uptake by Insulin-like Growth Factor Binding Proteins (IGFBPs); Peptide ligand-binding receptors; Transport of gamma-carboxylated protein precursors from the endoplasmic reticulum to the Golgi apparatus; Intrinsic Pathway of Fibrin Clot Formation; Removal of aminoterminal propeptides from gamma-carboxylated proteins; Gamma-carboxylation…	Complement and coagulation cascades; Regulation of actin cytoskeleton; Neuroactive ligand-receptor interaction	Selenium Micronutrient Network; Vitamin B12 Metabolism; Folate Metabolism; Blood Clotting Cascade; IL1 and megakaryocytes in obesity; Regulation of Actin Cytoskeleton; Complement and Coagulation Cascades	38	0	2.9463e+08	5.87825e+07	1.23141e+08	2.71963e+08	3.45879e+08	8.57237e+07	1.89719e+08	2.10479e+08	3.13542e+08	268841797	2.82112e+08	277162665	1.20475e+08	1.53886e+08	4.48714e+07	3.13544e+07	9.57401e+07	3.42312e+07	3.1715e+08	1.46025e+08	6.87708e+07	2.04484e+08	5.92304e+07	7.23098e+08
Q9Y6R7	FCGBP	IgGFc-binding protein [OS=Homo sapiens]	0	33	85	1340	85	5405	571.6	5.34	1180.48	81	52		extracellular	protein binding	Pf00094, Pf01826, Pf08742, Pf12714	8857		19				0	0	4.05836e+07	3.48752e+07	3.44866e+07	3.86198e+07	3.80742e+07	2.40017e+07	3.63495e+07	9.7132e+06	1.14337e+08	6.38117e+07	2.68854e+08	2.8243e+07	3.38392e+07	7.72689e+07	1.69089e+07	1.78895e+07	2.10777e+07	1.28285e+07	4.36047e+07	7.44462e+07	4.38178e+07	4.02347e+07	4.66296e+07	7.55447e+07
P33908	MAN1A1	Mannosyl-oligosaccharide 1,2-alpha-mannosidase IA [OS=Homo sapiens]	0	64	51	10725	51	653	72.9	6.47	7583.62	50	33	metabolic process	cytosol;endoplasmic reticulum;Golgi;membrane	catalytic activity;metal ion binding	Pf01532	4121	ENSG00000111885.6	6	Progressive trimming of alpha-1,2-linked mannose residues from Man9/8/7GlcNAc2 to produce Man5GlcNAc2; Intra-Golgi traffic	Protein processing in endoplasmic reticulum; Metabolic pathways; N-Glycan biosynthesis		13	0	6.33242e+08	2.48573e+08	2.68304e+08	7.64599e+08	4.41868e+08	4.75254e+08	5.8396e+08	4.53593e+08	7.38082e+08	6.89848e+08	9.59879e+08	1351606564	3.99889e+08	426634914	8.27285e+08	3.15562e+08	4.17732e+08	221715091	1248045044	4.90329e+08	6.08163e+08	1132139800	4.36114e+08	1519665399
P02790	HPX	Hemopexin [OS=Homo sapiens]	0	77	42	12901	42	462	51.6	7.02	9180.67	41	31	cellular homeostasis;metabolic process;regulation of biological process;transport	extracellular;organelle lumen	metal ion binding;protein binding;transporter activity	Pf00045	3263	ENSG00000110169.10	11	Scavenging of heme from plasma			3	0	440084402	365474214	616204635	7.94561e+08	7.57995e+08	467979545	1579112765	7.00082e+08	2044953245	6.7619e+08	2767190335	9.16821e+08	3.59796e+08	1004907658	2.87031e+08	2.13406e+08	2.95335e+08	3.69803e+08	3285217207	6.66287e+08	5.54927e+08	9.37334e+08	3.12895e+08	1962562273
P04406-1	GAPDH	glyceraldehyde-3-phosphate dehydrogenase [OS=Homo sapiens]	0	81	31	11379	30	335	36	8.46	12403.2	31	24	cell death;cell organization and biogenesis;defense response;metabolic process;regulation of biological process;response to stimulus	cytoplasm;cytoskeleton;cytosol;membrane;nucleus	catalytic activity;enzyme regulator activity;nucleotide binding;protein binding	Pf00044, Pf02800	2597	ENSG00000111640.14	12	Gluconeogenesis; Glycolysis	Glycolysis / Gluconeogenesis; HIF-1 signaling pathway; Biosynthesis of amino acids; Carbon metabolism; Metabolic pathways; Alzheimer's disease	Cori Cycle; Alzheimers Disease; Glycolysis and Gluconeogenesis; Sudden Infant Death Syndrome (SIDS) Susceptibility Pathways	15	2	778605932	4.64246e+08	4.82926e+08	1037635607	5.3864e+08	4.4521e+08	459598221	4.99015e+08	8.71385e+08	5.26598e+08	8.8121e+08	2044625556	5.54462e+08	6.02377e+08	5.76672e+08	3.87036e+08	4.3399e+08	3.19291e+08	1256958072	6.01766e+08	5.3236e+08	1137615515	5.20741e+08	1215719748
P69905	HBA2; HBA1	Hemoglobin subunit alpha [OS=Homo sapiens]	0	99	18	24236	17	142	15.2	8.68	20036.1	17	13	cell organization and biogenesis;metabolic process;regulation of biological process;response to stimulus;transport	cytosol;extracellular;membrane;organelle lumen	antioxidant activity;catalytic activity;metal ion binding;protein binding;transporter activity	Pf00042	3040; 3039	ENSG00000206172.8; ENSG00000188536.12	16	Scavenging of heme from plasma; Erythrocytes take up carbon dioxide and release oxygen; Erythrocytes take up oxygen and release carbon dioxide	African trypanosomiasis; Malaria	Selenium Micronutrient Network; Vitamin B12 Metabolism; Folate Metabolism; Effects of Nitric Oxide	13	1	2776565188	1043284501	4307085506	2171376515	4265630512	1521816468	1429884538	2947590364	4176373941	1347168330	2498282679	2758540230	2916218811	5272537636	1121489161	4118937448	5159433480	1142040591	1571187212	2939574182	1097508900	9163820106	3036057645	8654296297
P07996	THBS1	thrombospondin-1 [OS=Homo sapiens]	0	57	64	5318	64	1170	129.3	4.94	5920.5	63	56	cell organization and biogenesis;cellular component movement;defense response;metabolic process;regulation of biological process;response to stimulus;transport	cell surface;cytoplasm;endoplasmic reticulum;extracellular;organelle lumen	metal ion binding;protein binding	Pf00090, Pf00093, Pf02412, Pf05735, Pf12947	7057	ENSG00000137801.10	15	Platelet degranulation ; Integrin cell surface interactions; RUNX1 regulates genes involved in megakaryocyte differentiation and platelet function; Defective B3GALTL causes Peters-plus syndrome (PpS); O-glycosylation of TSR domain-containing proteins; Signaling by PDGF; Syndecan interactions	Malaria; TGF-beta signaling pathway; p53 signaling pathway; Phagosome; PI3K-Akt signaling pathway; MicroRNAs in cancer; Bladder cancer; Proteoglycans in cancer; Focal adhesion; Rap1 signaling pathway; ECM-receptor interaction	Bladder Cancer; Apoptosis-related network due to altered Notch3 in ovarian cancer; miRNA targets in ECM and membrane receptors; Focal Adhesion; TGF-beta Signaling Pathway; Focal Adhesion-PI3K-Akt-mTOR-signaling pathway; Inflammatory Response Pathway; TGF-beta Receptor Signaling; Senescence and Autophagy in Cancer	44	0	2.49331e+08	1.47178e+08	1.33043e+08	3.28291e+08	1.54104e+08	1.18321e+08	2.52695e+08	1.22496e+08	285716703	1.62953e+08	3.86305e+08	624810225	1.20167e+08	1.68422e+08	1.34119e+08	7.45025e+07	8.13775e+07	8.45902e+07	4.34833e+08	2.1215e+08	2.28105e+08	5.18071e+08	2.52925e+08	3.11539e+08
O00391	QSOX1	Sulfhydryl oxidase 1 [OS=Homo sapiens]	0	66	55	11068	55	747	82.5	8.92	9978.68	53	42	cellular homeostasis;metabolic process;regulation of biological process;transport	extracellular;Golgi;membrane;organelle lumen	catalytic activity	Pf00085, Pf04777, Pf13905	5768	ENSG00000116260.16	1	Platelet degranulation ; Post-translational protein phosphorylation; Regulation of Insulin-like Growth Factor (IGF) transport and uptake by Insulin-like Growth Factor Binding Proteins (IGFBPs); Neutrophil degranulation			11	0	6.51601e+08	379411008	4.03954e+08	8.39866e+08	5.68125e+08	4.59965e+08	1084649898	4.56124e+08	9.93242e+08	633724358	9.46302e+08	1241077267	3.53087e+08	5.35267e+08	2.34185e+08	2.50181e+08	438963433	2.39686e+08	1690598596	6.64232e+08	5.23133e+08	773363340	5.63771e+08	2030544691
Q02383	SEMG2	Semenogelin-2 [OS=Homo sapiens]	0	82	62	2498	57	582	65.4	9.07	2173.35	55	55	cell organization and biogenesis;coagulation;defense response;regulation of biological process;response to stimulus	extracellular;nucleus	metal ion binding;protein binding	Pf05474	6407	ENSG00000124157.6	20				0	5	1.12671e+08	5.80428e+07	6.14656e+07	3.44982e+08	1.57744e+08	8.91756e+07	1.91352e+08	1.02153e+08	2.03784e+08	1.3623e+08	1.5197e+08	1.84177e+08	4.72061e+07	6.12148e+07	3.88069e+08	8.62323e+07	1.13196e+08	5.59887e+07	2.73748e+08	8.78547e+07	1.24986e+08	5556663010	8.1259e+07	4.3634e+08
Q93088	BHMT	Betaine--homocysteine S-methyltransferase 1 [OS=Homo sapiens]	0	82	39	8644	33	406	45	7.03	7352.28	39	20	metabolic process;regulation of biological process	cytoplasm;cytosol	catalytic activity;metal ion binding	Pf02574	635	ENSG00000145692.14	5	Choline catabolism; Sulfur amino acid metabolism	Glycine, serine and threonine metabolism; Metabolic pathways; Cysteine and methionine metabolism	One Carbon Metabolism; Trans-sulfuration and one carbon metabolism; Amino Acid metabolism; One carbon metabolism and related pathways	11	6	1222680482	6.37338e+08	3.47577e+08	2825775520	6.65297e+08	3.43088e+08	908942540	4.90114e+08	8.58722e+08	2309383751	2318387188	4742145117	2095712190	860886198	6.70237e+08	3.99893e+08	3.89315e+08	3.16956e+08	1143375367	6.86074e+08	3.62952e+08	1230692138	2663683519	1751603030
Q13332-2	PTPRS	Isoform PTPS-MEA of Receptor-type tyrosine-protein phosphatase S [OS=Homo sapiens]	0	35	63	3949	61	1939	215.8	6.49	4893.73	62	43	metabolic process;regulation of biological process	membrane	catalytic activity;protein binding	Pf00041, Pf00047, Pf00102, Pf07679, Pf09294, Pf13895, Pf13927, Pf14566	5802		19				0	2	8.42828e+07	4.18135e+07	3.32412e+07	1176224195	5047062353	3.52293e+08	3.97004e+08	3.9365e+08	5488651800	1383218878	6.56846e+08	1616605678	4.91496e+08	274388711	7.59767e+07	2.86915e+07	3.31499e+07	1.72583e+07	1.38652e+08	5.25597e+07	5.48232e+07	1.35132e+08	7.11176e+07	9790120817
Q16270-1	IGFBP7	Insulin-like growth factor-binding protein 7 [OS=Homo sapiens]	0	69	29	17593	29	282	29.1	7.9	16602.8	28	23	metabolic process;regulation of biological process;response to stimulus	extracellular;organelle lumen	protein binding	Pf07648, Pf07679	3490	ENSG00000163453.11	4	Post-translational protein phosphorylation; Regulation of Insulin-like Growth Factor (IGF) transport and uptake by Insulin-like Growth Factor Binding Proteins (IGFBPs); Senescence-Associated Secretory Phenotype (SASP)		Simplified Interaction Map Between LOXL4 and Oxidative Stress Pathway; VEGFA-VEGFR2 Signaling Pathway; Senescence and Autophagy in Cancer	11	0	4920362681	2790022185	2691894385	4955379204	1525078390	2350650907	3525417504	2850460909	3498058732	3556742983	10303090910	10203768353	3171185322	4249979045	1956016557	2303322463	2417878854	2355977032	7271529818	4814202764	5375473108	8424387384	3315924776	5549997461
P04746	AMY2A	Pancreatic alpha-amylase [OS=Homo sapiens]	0	83	41	6385	14	511	57.7	7.05	5309.01	41	32	metabolic process	extracellular	catalytic activity;metal ion binding	Pf00128, Pf02806	279	ENSG00000243480.7	1	Digestion of dietary carbohydrate	Carbohydrate digestion and absorption; Pancreatic secretion; Metabolic pathways; Starch and sucrose metabolism		7	34	1.50976e+08	1.42973e+08	2.82883e+08	1.97631e+08	1.22273e+08	1.33523e+08	5.00164e+08	3.19465e+08	245996742	1.25623e+08	1903324153	2.11403e+08	9.82928e+07	2.07823e+08	6.22158e+07	1.17345e+08	1.43423e+08	2.953e+08	5.69321e+08	3.48103e+08	1.76046e+08	1.98588e+08	1.21279e+08	7.36118e+08
P01871	IGHM	immunoglobulin heavy constant mu [OS=Homo sapiens]	0	65	34	13073	13	453	49.4	6.77	8904.62	33	28	cell organization and biogenesis;cellular component movement;defense response;metabolic process;regulation of biological process;response to stimulus	cell surface;extracellular;membrane	DNA binding;protein binding	Pf00047, Pf07654, Pf08205	3507	ENSG00000282657.3; ENSG00000211899.9	CHR_HSCHR14_3_CTG1; 14	CD22 mediated BCR regulation; Antigen activates B Cell Receptor (BCR) leading to generation of second messengers; Cell surface interactions at the vascular wall			7	21	4.89042e+08	3.89152e+08	4.16558e+08	5.40103e+08	1254091935	3.48976e+08	1813201157	1177931379	7.5853e+08	1424414939	4230819122	1066127823	2265235303	5.04239e+08	1687702567	6.39395e+08	5.88127e+08	2058737359	7.12697e+08	1699788251	6.20116e+08	6.69026e+08	4.51182e+08	1287035303
P02679-2	FGG	Isoform Gamma-A of Fibrinogen gamma chain [OS=Homo sapiens]	0	81	39	7633	39	437	49.5	6.09	6780.27	38	28	cell organization and biogenesis;coagulation;metabolic process;regulation of biological process;response to stimulus;transport	cell surface;extracellular;membrane;organelle lumen	metal ion binding;protein binding;structural molecule activity	Pf00147, Pf08317, Pf08702, Pf15397	2266	ENSG00000171557.16	4			Blood Clotting Cascade; VEGFA-VEGFR2 Signaling Pathway	2	0	7.18302e+08	443051706	4.20321e+08	7.5629e+08	2.31247e+08	4.94377e+08	3.26208e+08	3.16233e+08	3.14757e+08	2.86614e+08	8.9922e+08	5.94189e+08	3.15589e+08	5.73205e+08	3.46135e+08	250324279	8.06042e+08	1.33025e+08	8.17063e+08	4.86822e+08	4.40897e+08	9.10833e+08	5.21728e+08	5.88297e+08
Q9UBG3	CRNN	Cornulin [OS=Homo sapiens]	0	97	46	1494	46	495	53.5	6.1	2141.51	45	27	response to stimulus	cytoplasm;membrane	metal ion binding	Pf01023, Pf13499, Pf13833	49860	ENSG00000143536.7	1				0	0	9.35763e+07	8.12275e+07	6.86391e+08	2.712e+08	4.1366e+07	6.51226e+07	2.07375e+08	380021862	1.09967e+08	5.73358e+07	1.04916e+08	6.1354e+08	9.40679e+07	8.58959e+07	4.38668e+07	1.11383e+08	7.47485e+07	1.35951e+08	2.0317e+08	2.11657e+08	188237138	1.38886e+08	1.32527e+08	8.4942e+07
Q96KP4	CNDP2	cytosolic non-specific dipeptidase [OS=Homo sapiens]	0	89	48	7133	48	475	52.8	5.97	7226.08	48	34	metabolic process	cytoplasm;cytosol	catalytic activity;metal ion binding	Pf01546, Pf07687	55748	ENSG00000133313.14	18	Glutathione synthesis and recycling	beta-Alanine metabolism; Metabolic pathways; Histidine metabolism; Arginine and proline metabolism		9	0	4.32291e+08	3.24738e+08	3.08825e+08	6.17387e+08	4.53936e+08	4.59956e+08	5.33787e+08	4.38688e+08	6.76272e+08	4.31736e+08	5.60115e+08	1147371056	4.05499e+08	4.09129e+08	5.57103e+08	3.97719e+08	5.21369e+08	4.01691e+08	1123399168	4.74049e+08	448934214	6.19007e+08	3.32121e+08	6.09258e+08
P04004	VTN	Vitronectin [OS=Homo sapiens]	0	62	42	8148	42	478	54.3	5.8	5991.22	42	21	cell differentiation;cell organization and biogenesis;regulation of biological process;response to stimulus;transport	cytoplasm;endoplasmic reticulum;extracellular;organelle lumen	protein binding;receptor activity	Pf00045, Pf01033	7448	ENSG00000109072.13	17	ECM proteoglycans; Integrin cell surface interactions; Molecules associated with elastic fibres; Regulation of Complement cascade; Syndecan interactions	Complement and coagulation cascades; PI3K-Akt signaling pathway; Proteoglycans in cancer; ECM-receptor interaction; Focal adhesion	Primary Focal Segmental Glomerulosclerosis FSGS; Focal Adhesion; Focal Adhesion-PI3K-Akt-mTOR-signaling pathway; Inflammatory Response Pathway; Senescence and Autophagy in Cancer	21	0	7.30453e+08	3.58521e+08	1169322945	6.3848e+08	4.06023e+08	4.06688e+08	6.92109e+08	4.69909e+08	8.30341e+08	5.27687e+08	1415543001	1278189170	4.72145e+08	4.70248e+08	4.78532e+08	2.12045e+08	439770295	3.57281e+08	1563528038	7.00028e+08	7.472e+08	1160070974	5.44181e+08	1032768532
P19835-1	CEL	Bile salt-activated lipase [OS=Homo sapiens]	0	51	38	11045	38	753	79.3	5.34	8315.13	38	27	metabolic process;transport	cytoplasm;extracellular	catalytic activity;protein binding	Pf00135, Pf00716, Pf03154, Pf04652, Pf05518, Pf06346, Pf07174, Pf07859, Pf10152, Pf10428, Pf14967, Pf15279, Pf15449	1056		9	Digestion of dietary lipid			3	0	2766255170	3383900601	3424652068	3766568055	3766892651	3148303670	3912320921	3449934941	4390063639	4112869784	4243776007	4390624119	4335209175	4563863067	3539716301	3798559116	3584170590	4302458464	5889977625	6129683787	6444019907	4281332868	3565032249	5002924249
P23142-4	FBLN1	Isoform C of Fibulin-1 [OS=Homo sapiens]	0	56	33	3469	10	683	74.4	5.24	4250.13	33	32	cell organization and biogenesis;metabolic process;regulation of biological process;response to stimulus	extracellular	enzyme regulator activity;metal ion binding;protein binding;structural molecule activity	Pf01821, Pf07645, Pf12662, Pf14670	2192	ENSG00000077942.18	22				0	25	1.186e+08	1.11283e+08	1.01223e+08	4.04542e+08	2.00495e+08	7.77379e+07	1.86244e+08	1.29303e+08	2.70128e+08	1.1923e+08	7.45607e+08	1.74528e+08	2.74853e+08	3.44695e+08	3.22376e+07	6.50338e+07	2.33385e+08	8.00685e+07	4.88251e+08	3.19864e+08	3.00375e+08	1.27714e+08	9.38573e+07	4.04529e+08
P06733-1	ENO1	alpha-enolase [OS=Homo sapiens]	0	83	43	10673	40	434	47.1	7.39	10432.9	43	31	metabolic process;regulation of biological process;response to stimulus	cell surface;cytoplasm;cytosol;membrane;nucleus	catalytic activity;DNA binding;metal ion binding;protein binding;RNA binding	Pf00113, Pf03952, Pf13378	2023	ENSG00000074800.13	1	Gluconeogenesis; Glycolysis	HIF-1 signaling pathway; Metabolic pathways; Glycolysis / Gluconeogenesis; Biosynthesis of amino acids; Carbon metabolism; RNA degradation	Glycolysis and Gluconeogenesis	12	3	2020387317	7.769e+08	7.16117e+08	2496872582	589337402	1075175657	6.96269e+08	1128786511	8.49721e+08	1795699746	1521967888	2945288612	7.46811e+08	1378344249	7.98504e+08	898640807	1312545571	7.56924e+08	1856263259	1356524283	1588103594	2172244154	1761255481	1266206988
P02750	LRG1	Leucine-rich alpha-2-glycoprotein [OS=Homo sapiens]	0	65	24	19105	24	347	38.2	6.95	12854.1	24	20	cell differentiation;regulation of biological process;transport	extracellular;membrane;organelle lumen	protein binding	Pf12799, Pf13855	116844	ENSG00000171236.9	19	Neutrophil degranulation			3	0	2318494112	2311459842	2599516007	4566296015	2981684697	3817708351	3737396227	3499854193	2814393797	5321148012	5314911177	4001455602	3650843895	5975833377	1766322123	3412787965	5878057468	4830744804	4523620203	6393413965	7862793338	3003287226	1922108855	4010110993
A8K2U0	A2ML1	Alpha-2-macroglobulin-like protein 1 [OS=Homo sapiens]	0	48	63	2779	63	1454	161	5.73	1938.2	62	47	regulation of biological process	extracellular	enzyme regulator activity	Pf00207, Pf01835, Pf05326, Pf07677, Pf07678, Pf07703, Pf10569, Pf13249	144568	ENSG00000166535.19	12				0	0	1.1008e+08	1.67805e+08	1.89677e+08	1.53606e+08	1.28403e+08	1.2424e+08	2.89337e+08	1.73902e+08	206674206	2.05806e+08	2.79553e+08	2.52858e+08	7.89821e+07	1.29852e+08	1.01677e+08	8.6192e+07	9.12271e+07	8.78993e+07	2.45289e+08	2.22701e+08	3.0208e+08	1.03222e+08	5.66627e+07	3.2875e+08
P16444	DPEP1	dipeptidase 1 [OS=Homo sapiens]	0	75	29	9213	29	411	45.6	6.15	8937.04	29	27	cell death;metabolic process;regulation of biological process;response to stimulus	membrane;nucleus	catalytic activity;enzyme regulator activity;metal ion binding;protein binding	Pf01244	1800	ENSG00000015413.9	16	Synthesis of Leukotrienes (LT) and Eoxins (EX); Aflatoxin activation and detoxification		Eicosanoid Synthesis	8	0	4.56059e+08	4.13182e+08	1.86817e+08	4.27245e+08	275286619	2.47489e+08	5.19323e+08	2.96142e+08	5.97093e+08	5.94425e+08	1063480761	6.3755e+08	2.24684e+08	406923758	3.68712e+08	1.83977e+08	3.80895e+08	1.89048e+08	1205330274	5.30295e+08	5.15108e+08	6.03211e+08	4.76403e+08	9.79796e+08
P54802	NAGLU	alpha-N-acetylglucosaminidase [OS=Homo sapiens]	0	62	42	7746	42	743	82.2	6.65	8028.74	42	32	cell organization and biogenesis;metabolic process;response to stimulus	organelle lumen;vacuole	catalytic activity	Pf05089, Pf12971, Pf12972	4669	ENSG00000108784.9	17	MPS IIIB - Sanfilippo syndrome B; HS-GAG degradation	Glycosaminoglycan degradation; Lysosome; Metabolic pathways		13	0	1.86776e+08	2.25556e+08	2.02001e+08	4.39395e+08	2.96782e+08	2.3531e+08	8.72085e+08	387089735	6.90005e+08	2.5385e+08	1200313269	4.17887e+08	2.02801e+08	3.4392e+08	1.72221e+08	1.16095e+08	1.64167e+08	2.51963e+08	1532675082	3.00736e+08	3.08207e+08	9.21615e+08	1.37328e+08	5.63158e+08
P07355	ANXA2	Annexin A2 [OS=Homo sapiens]	0	84	39	8149	39	339	38.6	7.75	7578.62	39	30	cell organization and biogenesis;metabolic process;regulation of biological process;response to stimulus;transport	cell surface;cytoplasm;cytosol;endoplasmic reticulum;endosome;extracellular;membrane;nucleus;organelle lumen	enzyme regulator activity;metal ion binding;protein binding;RNA binding	Pf00191	302	ENSG00000182718.16	15	Dissolution of Fibrin Clot; Gene and protein expression by JAK-STAT signaling after Interleukin-12 stimulation; Smooth Muscle Contraction; Neutrophil degranulation; Interleukin-12 family signaling		Prostaglandin Synthesis and Regulation	12	0	4.75655e+08	4.10737e+08	1484478365	6.87843e+08	2.41114e+08	2.93763e+08	1014259457	6.68109e+08	5.11574e+08	4.64983e+08	9.64834e+08	4250567912	3.63208e+08	4.84422e+08	2.22858e+08	3.28246e+08	2.5552e+08	2.50291e+08	1338783543	4.68524e+08	5.30902e+08	8.35214e+08	3.46348e+08	1246187679
P17927	CR1	Complement receptor type 1 [OS=Homo sapiens]	0	56	56	2871	56	2039	223.5	6.95	2745.34	56	46	defense response;metabolic process;regulation of biological process;response to stimulus;transport	cell surface;membrane	protein binding;receptor activity;signal transducer activity	Pf00084	1378		1	RUNX1 and FOXP3 control the development of regulatory T lymphocytes (Tregs); Regulation of Complement cascade; Neutrophil degranulation	Legionellosis; Leishmaniasis; Tuberculosis; Malaria; Complement and coagulation cascades; Hematopoietic cell lineage	Complement and Coagulation Cascades	17	0	6.35335e+07	4.08873e+07	3.09967e+07	1.32561e+08	4.97015e+07	5.25409e+07	9.42832e+07	5.64247e+07	1.00538e+08	1.09161e+08	1.03986e+08	2.06306e+08	6.25037e+07	8.99382e+07	4.35625e+07	2.44626e+07	3.33919e+07	3.4374e+07	3.23059e+08	5.77894e+07	5.59973e+07	287954358	1.01784e+08	5.77018e+07
P07339	CTSD	Cathepsin D [OS=Homo sapiens]	0	61	29	8936	29	412	44.5	6.54	8526.89	29	24	metabolic process;transport	extracellular;membrane;organelle lumen;vacuole	catalytic activity;protein binding	Pf00026, Pf07966, Pf14541, Pf14543	1509	ENSG00000117984.13	11	Collagen degradation; Metabolism of Angiotensinogen to Angiotensins; Neutrophil degranulation; MHC class II antigen presentation	Apoptosis; Sphingolipid signaling pathway; Lysosome; Tuberculosis	Prolactin Signaling Pathway	16	0	3.82932e+08	4.98141e+08	3.52012e+08	441570348	3.86044e+08	3.2614e+08	7.88198e+08	2.8452e+08	7.24651e+08	4.93912e+08	2066519602	1150751914	1088510704	3.90623e+08	2.39452e+08	4.65358e+08	4.11053e+08	2.59953e+08	1040366507	5.49887e+08	2.81595e+08	8.91476e+08	7.51348e+08	8.79826e+08
P08571	CD14	Monocyte differentiation antigen CD14 [OS=Homo sapiens]	0	73	29	12348	29	375	40.1	6.23	13215.7	29	24	cell death;defense response;regulation of biological process;response to stimulus;transport	cell surface;extracellular;Golgi;membrane	protein binding;receptor activity;signal transducer activity		929	ENSG00000170458.13	5	MyD88:Mal cascade initiated on plasma membrane; IRAK2 mediated activation of TAK1 complex upon TLR7/8 or 9 stimulation; IKK complex recruitment mediated by RIP1; Ligand-dependent caspase activation; IRAK4 deficiency (TLR2/4); ER-Phagosome pathway; TRAF6-mediated induction of TAK1 complex within TLR4 complex; Activated TLR4 signalling; Neutrophil degranulation; Activation of IRF3/IRF7 mediated by …	Hematopoietic cell lineage; Transcriptional misregulation in cancer; Tuberculosis; Amoebiasis; Legionellosis; Phagosome; MAPK signaling pathway; Regulation of actin cytoskeleton; Pathogenic Escherichia coli infection; Salmonella infection; Pertussis; NF-kappa B signaling pathway; Toll-like receptor signaling pathway	Regulation of toll-like receptor signaling pathway; Pathogenic Escherichia coli infection; MAPK Signaling Pathway; Regulation of Actin Cytoskeleton; Toll-like receptor signaling pathway	56	0	7.89223e+08	3.88362e+08	5.17658e+08	1336216468	3.69096e+08	452414798	7.48126e+08	5.25622e+08	6.7181e+08	1056823275	1172077192	6.60385e+08	7.10439e+08	9.69976e+08	1.45004e+08	2.57809e+08	9.42177e+08	5.21404e+08	1104790631	2751710734	1123083774	7.54749e+08	3.69748e+08	1067761795
P01008	SERPINC1	Antithrombin-III [OS=Homo sapiens]	0	69	44	11813	44	464	52.6	6.71	9145.75	43	30	coagulation;defense response;metabolic process;regulation of biological process;response to stimulus;transport	extracellular;membrane;organelle lumen	enzyme regulator activity;protein binding	Pf00079	462	ENSG00000117601.13	1	Post-translational protein phosphorylation; Regulation of Insulin-like Growth Factor (IGF) transport and uptake by Insulin-like Growth Factor Binding Proteins (IGFBPs); Common Pathway of Fibrin Clot Formation; Intrinsic Pathway of Fibrin Clot Formation	Complement and coagulation cascades	Complement and Coagulation Cascades	10	0	1392478006	1518829900	1446902234	2036023758	2658762300	1113158692	1410373498	1111992724	2452732469	1553047644	2491144040	2029980386	1483973294	1551570931	9.44853e+08	8.24624e+08	1632378847	1006312959	2957047394	1700654288	1745898547	1805541702	1498437681	3755608772
P05062	ALDOB	fructose-bisphosphate aldolase B [OS=Homo sapiens]	0	76	30	9158	29	364	39.4	7.87	7520.47	29	19	cell organization and biogenesis;metabolic process;regulation of biological process	cytoplasm;cytoskeleton;cytosol	catalytic activity;protein binding	Pf00274	229	ENSG00000136872.17	9	Gluconeogenesis; Glycolysis; Fructose catabolism; Hereditary fructose intolerance	Fructose and mannose metabolism; Metabolic pathways; Pentose phosphate pathway; Biosynthesis of amino acids; Glycolysis / Gluconeogenesis; Carbon metabolism	Glycolysis and Gluconeogenesis; Polyol Pathway	19	0	9.33673e+08	544536543	2.8899e+08	2068799919	9.96457e+08	4.4548e+08	6.24758e+08	4.7597e+08	1082896066	1148275314	1796781569	3405650249	3.71298e+08	5.8643e+08	5.60755e+08	3.60882e+08	4.13472e+08	3.54694e+08	1079720613	6.39653e+08	422536666	1334458645	3.9122e+08	2931290407
Q03154-1	ACY1	Aminoacylase-1 [OS=Homo sapiens]	0	86	35	8219	35	408	45.9	6.18	5943.12	35	28	metabolic process	cytoplasm;cytosol	catalytic activity;metal ion binding;protein binding	Pf01546, Pf07687	95	ENSG00000243989.8	3	Defective ACY1 causes encephalopathy; Aflatoxin activation and detoxification	Biosynthesis of amino acids; 2-Oxocarboxylic acid metabolism; Metabolic pathways; Arginine biosynthesis	Urea cycle and metabolism of amino groups	12	0	2176930514	2045877330	2834499263	749675866	1726702051	2034691555	1965650056	2503223555	9.10447e+08	1828944114	2608419457	5143071684	2728794356	1773231006	1781033064	2537653657	2843620599	3838122349	7.93113e+08	3653889323	5397974312	2096142042	2436810997	3492024757
P00558	PGK1	phosphoglycerate kinase 1 [OS=Homo sapiens]	0	84	37	9165	32	417	44.6	8.1	8432.22	37	25	cell differentiation;metabolic process;regulation of biological process;response to stimulus	cytoplasm;cytosol;membrane	catalytic activity;nucleotide binding;protein binding	Pf00162	5230	ENSG00000102144.13	X	Gluconeogenesis; Glycolysis	Carbon metabolism; Glycolysis / Gluconeogenesis; Metabolic pathways; Biosynthesis of amino acids; HIF-1 signaling pathway	Cori Cycle; Photodynamic therapy-induced HIF-1 survival signaling; Glycolysis and Gluconeogenesis	13	5	797995686	544867538	4.8031e+08	9.6343e+08	6.15744e+08	6.66213e+08	7.70081e+08	7.099e+08	7.34675e+08	5.70955e+08	8.35324e+08	1606174977	547008061	5.50974e+08	7.27635e+08	4.87456e+08	6.41444e+08	4.57836e+08	1443148804	593852044	6.03679e+08	9.31461e+08	6.77038e+08	1056216400
Q02818	NUCB1	Nucleobindin-1 [OS=Homo sapiens]	0	70	44	4227	44	461	53.8	5.25	4146.29	43	38	metabolic process;regulation of biological process;response to stimulus	cytoplasm;endoplasmic reticulum;endosome;extracellular;Golgi;membrane;nucleus;organelle lumen	DNA binding;metal ion binding;protein binding		4924	ENSG00000104805.15	19	Post-translational protein phosphorylation; Regulation of Insulin-like Growth Factor (IGF) transport and uptake by Insulin-like Growth Factor Binding Proteins (IGFBPs)			4	0	1.32541e+08	1.03949e+08	1.2143e+08	3.51424e+08	129106863	1.7344e+08	1.79255e+08	1.63796e+08	2.5908e+08	2.76484e+08	2.86417e+08	4.72603e+08	164767740	2.08257e+08	7.94875e+07	1.23189e+08	1.35758e+08	1.08801e+08	9.04783e+08	1.76838e+08	1.77964e+08	2.42057e+08	1.30688e+08	4.23872e+08
O75891-3	ALDH1L1	Isoform 3 of Cytosolic 10-formyltetrahydrofolate dehydrogenase [OS=Homo sapiens]	0	69	61	5060	61	912	99.7	5.94	4175.58	61	51	metabolic process	cytosol;mitochondrion	catalytic activity	Pf00171, Pf00550, Pf00551, Pf02911	10840	ENSG00000144908.13	3			Folate-Alcohol and Cancer Pathway; One Carbon Metabolism	2	0	3.72026e+08	2.15437e+08	1.46933e+08	3.57102e+08	1082366756	2.54586e+08	5.55803e+08	2.70645e+08	1005757083	2.65443e+08	3.99243e+08	8.3233e+08	2.02224e+08	1.44649e+08	4.29237e+08	1.31835e+08	201965068	1.4455e+08	5.81923e+08	2.14613e+08	1.75181e+08	2852814800	3235217737	3841306160
Q12929	EPS8	Epidermal growth factor receptor kinase substrate 8 [OS=Homo sapiens]	0	64	51	3532	50	822	91.8	7.5	3504.01	50	42	cell organization and biogenesis;cell proliferation;cellular component movement;regulation of biological process;response to stimulus	cytoplasm;membrane	protein binding	Pf00018, Pf00640, Pf07653, Pf08416, Pf14604	2059	ENSG00000151491.12	12			EGF/EGFR Signaling Pathway	1	0	5.58565e+08	2.22874e+08	190462378	297719938	1213765327	4.21416e+08	4.34273e+08	4.61442e+08	7.749e+08	4.29719e+08	5.92788e+08	5.67755e+08	346984263	321393617	3.78271e+08	4.0199e+08	4.46231e+08	2.78278e+08	7.50418e+08	2.8037e+08	3.20967e+08	5.8246e+08	2.0301e+08	1583941249
P05156	CFI	Complement factor I [OS=Homo sapiens]	0	64	43	8124	43	583	65.7	7.5	7530.18	43	32	defense response;metabolic process;regulation of biological process;response to stimulus;transport	extracellular;membrane	catalytic activity;metal ion binding;protein binding;receptor activity	Pf00057, Pf00089, Pf00530	3426	ENSG00000205403.12	4	Regulation of Complement cascade	Staphylococcus aureus infection; Complement and coagulation cascades	Complement and Coagulation Cascades	7	0	7.34552e+08	1969227332	524959761	1982991818	128857335	1.95244e+08	3.15438e+08	2.10454e+08	3.05741e+08	1108475391	1659361620	1403883762	7.65875e+08	8.28353e+08	6.97132e+07	1.55388e+08	2.0941e+08	1.8867e+08	4.68079e+08	6.00375e+08	6.3267e+08	7.23502e+08	6.98705e+08	3.79115e+08
P02649	APOE	Apolipoprotein E [OS=Homo sapiens]	0	81	40	8118	40	317	36.1	5.73	6831.64	39	36	cell communication;cell organization and biogenesis;cellular homeostasis;metabolic process;regulation of biological process;response to stimulus;transport	cytoplasm;endoplasmic reticulum;endosome;extracellular;Golgi;membrane;nucleus;organelle lumen	antioxidant activity;catalytic activity;enzyme regulator activity;metal ion binding;protein binding;structural molecule activity;transporter activity	Pf01442	348	ENSG00000130203.9	19	Post-translational protein phosphorylation; Regulation of Insulin-like Growth Factor (IGF) transport and uptake by Insulin-like Growth Factor Binding Proteins (IGFBPs); Retinoid metabolism and transport; Chylomicron remodeling; Scavenging by Class A Receptors; Transcriptional regulation by the AP-2 (TFAP2) family of transcription factors; Signaling by GPCR; HDL remodeling; Chylomicron assembly; C…	Alzheimer's disease	Vitamin B12 Metabolism; Alzheimers Disease; Apoptosis-related network due to altered Notch3 in ovarian cancer; ApoE and miR-146 in inflammation and atherosclerosis; Statin Pathway	33	0	807559408	3.64459e+08	2.97912e+08	9.79901e+08	3.35367e+08	629237196	5.04586e+08	4.07927e+08	600400904	7.12951e+08	8.22402e+08	2213631491	3.4352e+08	4.72708e+08	7.83995e+08	3.01835e+08	3.76478e+08	2.04765e+08	1449296065	6.68153e+08	4.87146e+08	1097816052	5.14374e+08	2065048179
P18065	IGFBP2	Insulin-like growth factor-binding protein 2 [OS=Homo sapiens]	0	78	29	5527	29	325	34.8	7.5	5398.81	29	26	metabolic process;regulation of biological process;response to stimulus	extracellular;membrane	protein binding	Pf00086, Pf00219	3485	ENSG00000115457.9	2	Regulation of Insulin-like Growth Factor (IGF) transport and uptake by Insulin-like Growth Factor Binding Proteins (IGFBPs)		Myometrial Relaxation and Contraction Pathways; Photodynamic therapy-induced HIF-1 survival signaling	4	0	7.48031e+08	2.11646e+08	2.78778e+08	2275344057	1037701197	1.91669e+08	3.68185e+08	1.78358e+08	1138523519	1733675270	1814478722	2893337837	8.7453e+08	6.91894e+08	1.31658e+08	1.01946e+08	1.75878e+08	7.74096e+07	5.93366e+08	4.18686e+08	4.05512e+08	1175575550	4.8547e+08	2481472646
P50995	ANXA11	annexin A11 [OS=Homo sapiens]	0	53	43	8882	42	505	54.4	7.65	7703.72	42	33	cell division;response to stimulus;transport	cytoplasm;cytoskeleton;cytosol;membrane;nucleus;vacuole	metal ion binding;protein binding;RNA binding	Pf00191	311	ENSG00000122359.17	10				0	1	7.1269e+08	2.87024e+08	186769326	2426293404	1570777710	5.34193e+08	7.6539e+08	3.85091e+08	1868485708	2037701472	1646572405	2303420328	937763202	973149441	3.15542e+08	2.12896e+08	3.30464e+08	1.66362e+08	1191273558	4.9689e+08	4.73348e+08	1526793174	5.25741e+08	3120102381
P05543	SERPINA7	thyroxine-binding globulin [OS=Homo sapiens]	0	65	25	10515	25	415	46.3	6.3	9688.2	25	19	regulation of biological process;transport	extracellular	enzyme regulator activity	Pf00079	6906	ENSG00000123561.14	X		Thyroid hormone synthesis		1	0	4.63523e+08	3.25302e+08	5.44743e+08	1539416411	5.49748e+08	7.56091e+08	4.70741e+08	5.68802e+08	760449057	1355745943	2141208337	1446865684	503567450	1236778875	2.40376e+08	3.45677e+08	9.30867e+08	5.37745e+08	2719812838	7.18354e+08	6.76358e+08	1408633104	4.21766e+08	1757281095
Q9H3G5	CPVL	Probable serine carboxypeptidase CPVL [OS=Homo sapiens]	0	49	32	10161	32	476	54.1	5.62	5038.54	32	23	metabolic process		catalytic activity	Pf00450	54504	ENSG00000106066.14	7				0	0	8.98718e+08	7.4467e+08	1146162479	1212517565	1232858271	8.4269e+08	2259366936	9.92743e+08	1489694355	9.74276e+08	2704893213	1946957270	1023295616	1148568467	1123054436	5.60062e+08	1361516442	7.94376e+08	2417356941	1113790253	1013614400	1683931302	9.92422e+08	1912435517
P00751-1	CFB	Complement factor B [OS=Homo sapiens]	0	58	49	5252	49	764	85.5	7.06	4397.52	49	35	defense response;metabolic process;regulation of biological process;response to stimulus	extracellular;membrane	catalytic activity;protein binding	Pf00084, Pf00089, Pf00092, Pf13519	629	ENSG00000243649.8; ENSG00000242335.8; ENSG00000243570.9; ENSG00000239754.9; ENSG00000241534.9	6; CHR_HSCHR6_MHC_SSTO_CTG1; CHR_HSCHR6_MHC_MCF_CTG1; CHR_HSCHR6_MHC_COX_CTG1; CHR_HSCHR6_MHC_DBB_CTG1	Alternative complement activation; Regulation of Complement cascade; Activation of C3 and C5	Staphylococcus aureus infection; Complement and coagulation cascades	Complement Activation; Complement and Coagulation Cascades	11	0	2.61269e+08	1.77744e+08	2.16329e+08	3.62522e+08	1.59629e+08	2.29354e+08	1.95543e+08	1.54434e+08	2.20791e+08	3.04252e+08	7.6606e+08	6.33286e+08	2.25775e+08	2.49365e+08	2.29675e+08	2.1588e+08	3.25106e+08	2.28036e+08	8.34272e+08	3.07553e+08	2.99067e+08	6.10364e+08	238657320	3.08513e+08
P07900-2	HSP90AA1	Isoform 2 of Heat shock protein HSP 90-alpha [OS=Homo sapiens]	0	50	48	4863	33	854	98.1	5.16	3862.74	48	38	cell organization and biogenesis;metabolic process;regulation of biological process;response to stimulus;transport	cytoplasm;cytosol;extracellular;membrane;nucleus;organelle lumen	catalytic activity;enzyme regulator activity;nucleotide binding;protein binding;RNA binding	Pf00183, Pf02518, Pf13589	3320	ENSG00000080824.18	14			Nucleotide-binding Oligomerization Domain (NOD) pathway; TNF alpha Signaling Pathway; Corticotropin-releasing hormone signaling pathway; Aryl Hydrocarbon Receptor; EBV LMP1 signaling; Aryl Hydrocarbon Receptor Pathway; Constitutive Androstane Receptor Pathway; NRF2 pathway; VEGFA-VEGFR2 Signaling Pathway; Focal Adhesion-PI3K-Akt-mTOR-signaling pathway	10	16	2.6902e+08	1.88832e+08	1.5972e+08	3.01572e+08	139322348	2.26246e+08	326011089	1.87395e+08	3.16618e+08	2.61606e+08	4.9742e+08	6.95539e+08	3.40441e+08	2.4464e+08	3.97816e+08	1.09125e+08	2.32854e+08	1.49343e+08	8.17497e+08	2.65893e+08	1.62906e+08	8.12066e+08	1.33022e+08	6.61401e+08
P27487	DPP4	Dipeptidyl peptidase 4 [OS=Homo sapiens]	0	50	49	7418	49	766	88.2	6.04	6439.77	49	36	cellular component movement;defense response;metabolic process;regulation of biological process;response to stimulus	cell surface;extracellular;membrane	catalytic activity;protein binding;receptor activity	Pf00326, Pf00930, Pf01738, Pf12695, Pf12697	1803	ENSG00000197635.9	2	Synthesis, secretion, and inactivation of Glucagon-like Peptide-1 (GLP-1); Synthesis, secretion, and inactivation of Glucose-dependent Insulinotropic Polypeptide (GIP)	Protein digestion and absorption		6	0	3.03072e+08	1.63995e+08	187949021	8.10262e+08	363643734	2.55958e+08	1209749455	2.55086e+08	4.51621e+08	5.65686e+08	7.1572e+08	8.89414e+08	2.98714e+08	3.659e+08	2.91337e+08	3.21416e+08	2.87044e+08	1.7659e+08	1236197510	2.38283e+08	3.07838e+08	4.63376e+08	3.08252e+08	6.3674e+08
P01031	C5	Complement C5 [OS=Homo sapiens]	0	51	84	2546	84	1676	188.2	6.52	1590.54	82	64	cellular component movement;defense response;metabolic process;regulation of biological process;response to stimulus	extracellular	enzyme regulator activity;protein binding	Pf00207, Pf01759, Pf01821, Pf01835, Pf07677, Pf07678, Pf07703, Pf11974	727	ENSG00000106804.7	9	Terminal pathway of complement; Peptide ligand-binding receptors; Regulation of Complement cascade; Activation of C3 and C5; G alpha (i) signalling events	Prion diseases; Systemic lupus erythematosus; Staphylococcus aureus infection; Pertussis; Herpes simplex infection; Complement and coagulation cascades	Allograft Rejection; Spinal Cord Injury; Oxidative Damage; Complement Activation	23	0	6.77488e+07	5.71298e+07	5.04011e+07	6.85505e+07	4.35511e+07	5.27947e+07	7.30445e+07	3.29816e+07	5.25631e+07	3.84453e+07	1.04749e+08	1.34382e+08	2.82964e+07	4.43281e+07	4.59727e+07	2.6741e+07	8.01538e+07	1.47431e+07	1.15039e+08	6.91433e+07	5.46005e+07	1.45004e+08	7.89609e+07	1.24512e+08
P21333-2	FLNA	Isoform 2 of Filamin-A [OS=Homo sapiens]	0	47	98	850	92	2639	279.8	6.05	760.79	94	73	cell organization and biogenesis;cellular component movement;metabolic process;regulation of biological process;response to stimulus;transport	cytoplasm;cytoskeleton;cytosol;extracellular;membrane;nucleus	protein binding;RNA binding;signal transducer activity	Pf00307, Pf00630	2316	ENSG00000196924.14	X			Androgen receptor signaling pathway; Prolactin Signaling Pathway; Focal Adhesion; Hypothesized Pathways in Pathogenesis of Cardiovascular Disease; MAPK Signaling Pathway; IL-4 Signaling Pathway	6	2	4.88051e+07	4.4427e+07	2e+07	5.2572e+07	2.55094e+07	2.83322e+07	1.29881e+08	2.24768e+07	8.75263e+07	6.08394e+07	5.49563e+07	5.08442e+07	1.98248e+07	4.11428e+07	1.57329e+07	1.9334e+07	4.35821e+07	2.57459e+07	7.66094e+07	1.75793e+07	2.30186e+07	4.33296e+07	1.52601e+07	8.96616e+07
P02760	AMBP	Protein AMBP [OS=Homo sapiens]	0	61	27	9711	27	352	39	6.25	11713.9	27	20	metabolic process;regulation of biological process;transport	cell surface;extracellular;membrane	enzyme regulator activity;protein binding	Pf00014, Pf00061	259	ENSG00000106927.11	9	Scavenging of heme from plasma			3	0	3.33059e+08	3.53244e+08	4.20667e+08	8.30191e+08	3.89538e+08	3.26067e+08	1172750054	6.20785e+08	8.63422e+08	7.58956e+08	1499428585	6.45944e+08	1443665050	1648898163	1.76564e+08	2.8314e+08	4.52184e+08	5.08643e+08	674027419	8.74863e+08	6.4317e+08	5.31842e+08	3.02632e+08	8.15803e+08
P10451-5	SPP1	Isoform 5 of Osteopontin [OS=Homo sapiens]	0	60	24	9610	6	300	33.8	4.61	11334.9	24	19	cell differentiation;cell organization and biogenesis;defense response;metabolic process;regulation of biological process;response to stimulus	extracellular;Golgi;organelle lumen	protein binding	Pf00865	6696	ENSG00000118785.13	4			Osteoclast Signaling; Osteopontin Signaling; Regulation of toll-like receptor signaling pathway; Brain-Derived Neurotrophic Factor (BDNF) signaling pathway; Focal Adhesion; Lung fibrosis; Focal Adhesion-PI3K-Akt-mTOR-signaling pathway; TYROBP Causal Network; Endochondral Ossification; TGF-beta Receptor Signaling; Toll-like receptor signaling pathway	11	21	2701092118	6.45765e+08	2746558356	2169382913	5.0275e+08	3379545506	1924838180	4168416561	2674753794	2755180507	3689982750	9.25559e+08	1288619657	5848733135	2.44803e+08	6.99221e+08	1028345796	7.78872e+08	2318703623	8.12788e+08	1438476125	7.71229e+08	6.06241e+08	9.37513e+08
P10643	C7	Complement component C7 [OS=Homo sapiens]	0	59	43	2456	43	843	93.5	6.48	2499.33	43	36	cellular homeostasis;defense response;metabolic process;regulation of biological process;response to stimulus	extracellular	protein binding	Pf00084, Pf01823	730	ENSG00000112936.18	5	Terminal pathway of complement; Regulation of Complement cascade	Complement and coagulation cascades; Systemic lupus erythematosus; Prion diseases	Allograft Rejection; Complement Activation; Complement and Coagulation Cascades	11	0	8.30165e+07	4.72978e+07	4.11565e+07	6.56339e+07	9.22437e+07	7.34734e+07	9.65474e+07	8.26709e+07	1.98381e+08	2.88572e+07	1.48103e+08	1.19415e+08	3.70818e+07	4.57009e+07	1.87721e+07	2.5654e+07	4.23085e+07	1.48384e+07	8.5478e+07	5.19769e+07	4.01599e+07	5.1478e+07	6.06662e+07	1.14363e+08
P04075	ALDOA	fructose-bisphosphate aldolase A [OS=Homo sapiens]	0	91	36	4343	31	364	39.4	8.09	4032.99	35	27	cell organization and biogenesis;cellular homeostasis;metabolic process;regulation of biological process;transport	cytoplasm;cytoskeleton;cytosol;extracellular;membrane;nucleus;organelle lumen	catalytic activity;protein binding;RNA binding	Pf00274	226	ENSG00000149925.17	16	Platelet degranulation ; Gluconeogenesis; Glycolysis; Neutrophil degranulation	Glycolysis / Gluconeogenesis; Carbon metabolism; Metabolic pathways; Pentose phosphate pathway; HIF-1 signaling pathway; Biosynthesis of amino acids; Fructose and mannose metabolism	Glycolysis and Gluconeogenesis; Sudden Infant Death Syndrome (SIDS) Susceptibility Pathways	21	4	6.45178e+08	3.38161e+08	269408595	6.30219e+08	3.08556e+08	2.29704e+08	3.73283e+08	2.95614e+08	4.17745e+08	3.77349e+08	6.5331e+08	9.45332e+08	161675679	2.5902e+08	2.22909e+08	1.81345e+08	1.71718e+08	1.45717e+08	7.52185e+08	5.88424e+08	576044634	5.1481e+08	2.78348e+08	1072710942
O00560-1	SDCBP	Syntenin-1 [OS=Homo sapiens]	0	79	24	6840	12	298	32.4	7.53	4317.1	24	14	cell communication;cell organization and biogenesis;regulation of biological process;response to stimulus;transport	cytoplasm;cytoskeleton;cytosol;endoplasmic reticulum;extracellular;membrane;nucleus;organelle lumen	protein binding	Pf00595, Pf13180	6386	ENSG00000137575.11	8	Ephrin signaling; Neutrophil degranulation; Neurofascin interactions		Ectoderm Differentiation	10	18	7.69308e+08	5.8483e+08	7.78044e+08	1408414282	337370275	7.94543e+08	1861511929	721813925	1720797401	1349960754	2488632839	2984147231	7.55761e+08	987038557	7.4502e+08	6.12595e+08	5.17807e+08	3.85418e+08	3468207569	5.65905e+08	6.851e+08	2002755840	9.29074e+08	2331167888
P05164-2	MPO	Isoform H14 of Myeloperoxidase [OS=Homo sapiens]	0	71	62	2445	62	650	73.8	9.11	2141.41	62	46	cell organization and biogenesis;defense response;metabolic process;regulation of biological process;response to stimulus;transport	extracellular;mitochondrion;nucleus;organelle lumen;vacuole	antioxidant activity;catalytic activity;metal ion binding	Pf03098	4353		17			Selenium Micronutrient Network; Vitamin B12 Metabolism; Folate Metabolism; Benzene metabolism	4	0	9.76475e+07	2.83199e+08	4.86499e+07	1.32979e+08	4.60505e+07	4.87295e+07	6.66785e+07	35516114	95336707	6.1302e+07	173572822	94194568	4.78798e+07	5.21118e+07	4.69967e+07	6.57369e+07	7.39704e+07	6.05572e+07	1.48469e+08	8.53226e+07	8.38141e+07	1.02842e+08	6.32002e+07	1.93025e+08
P11142-1	HSPA8	Heat shock cognate 71 kDa protein [OS=Homo sapiens]	0	70	42	6764	29	646	70.9	5.52	6845.99	42	33	cell communication;cell organization and biogenesis;metabolic process;regulation of biological process;response to stimulus;transport	cytoplasm;cytosol;endosome;extracellular;membrane;nucleus;organelle lumen;spliceosomal complex	catalytic activity;nucleotide binding;protein binding;RNA binding	Pf00012, Pf02463, Pf06723	3312	ENSG00000109971.13	11	Protein methylation; Clathrin-mediated endocytosis; Regulation of HSF1-mediated heat shock response; Golgi Associated Vesicle Biogenesis; GABA synthesis, release, reuptake and degradation; Lysosome Vesicle Biogenesis; CHL1 interactions; AUF1 (hnRNP D0) binds and destabilizes mRNA; Attenuation phase; Neutrophil degranulation; mRNA Splicing - Major Pathway; Interleukin-4 and 13 signaling; HSP90 cha…	Estrogen signaling pathway; Toxoplasmosis; Spliceosome; Endocytosis; Legionellosis; Measles; MAPK signaling pathway; Longevity regulating pathway - multiple species; Antigen processing and presentation; Influenza A; Protein processing in endoplasmic reticulum; Epstein-Barr virus infection	Parkin-Ubiquitin Proteasomal System pathway; MAPK Signaling Pathway; Exercise-induced Circadian Regulation	52	12	2.59957e+08	2.0256e+08	1.60647e+08	4.14217e+08	273729823	243855524	3.42878e+08	2.18692e+08	4.28936e+08	257690035	5.20627e+08	4.61747e+08	1.2475e+08	2.14054e+08	2.24919e+08	1.89918e+08	1.59587e+08	1.77019e+08	8.8611e+08	3.11967e+08	2.23146e+08	3.30096e+08	1.62306e+08	7.1578e+08
P01011-1	SERPINA3	Alpha-1-antichymotrypsin [OS=Homo sapiens]	0	60	31	10304	31	423	47.6	5.52	10961.5	30	25	defense response;regulation of biological process;response to stimulus;transport	extracellular;nucleus;organelle lumen	DNA binding;enzyme regulator activity;protein binding	Pf00079	12	ENSG00000196136.17	14	Platelet degranulation ; Neutrophil degranulation		Selenium Micronutrient Network; Vitamin B12 Metabolism; Folate Metabolism	10	0	2235365456	2492737566	2802962933	3165432606	4335082864	1625834258	2065704044	1878272597	2083716161	3471437847	3709065667	3221259498	2488353118	3359716850	1702444059	1777466999	2937767981	2509543601	4145263707	3967294705	3291866424	3137156923	2665613961	4912779936
P12821-1	ACE	Angiotensin-converting enzyme [OS=Homo sapiens]	0	46	54	3961	54	1306	149.6	6.39	3466.8	54	39	cell differentiation;cell proliferation;metabolic process;regulation of biological process;transport	cytoplasm;endosome;extracellular;membrane;vacuole	catalytic activity;metal ion binding;protein binding	Pf01401	1636	ENSG00000159640.15	17	Metabolism of Angiotensinogen to Angiotensins	Hypertrophic cardiomyopathy (HCM); Renin secretion; Renin-angiotensin system; Chagas disease (American trypanosomiasis)	ACE Inhibitor Pathway	8	0	8.94641e+07	6.18439e+07	5.31063e+07	1.13267e+08	5.69376e+07	1.31322e+08	3.46626e+08	144522608	8.78564e+07	1.77646e+08	3.46068e+08	185372520	1.33581e+08	210969686	1.19612e+08	6.66993e+07	1.39811e+08	4.13203e+07	5.83807e+08	1.00616e+08	5.70357e+07	2.35422e+08	4.74539e+07	2.12622e+08
P19827-1	ITIH1	Inter-alpha-trypsin inhibitor heavy chain H1 [OS=Homo sapiens]	0	44	37	2073	37	911	101.3	6.79	1993.74	36	24	metabolic process;regulation of biological process	extracellular	enzyme regulator activity;metal ion binding	Pf00092, Pf06668, Pf08487, Pf10138, Pf11775, Pf13519, Pf13768	3697	ENSG00000055957.10	3				0	0	4.74817e+07	2.93414e+07	5.62343e+07	3.96486e+07	3.7996e+07	4.59449e+07	4.60456e+07	3.84264e+07	4.40671e+07	2.3853e+07	89904285	7.04795e+07	2.42238e+07	2.72373e+07	2.4569e+07	2.17331e+07	7.72312e+07	2.32399e+07	8.1624e+07	4.80243e+07	3.11589e+07	122547429	6.15101e+07	4.62465e+07
P68104	EEF1A1	Elongation factor 1-alpha 1 [OS=Homo sapiens]	0	61	30	4948	22	462	50.1	9.01	2123.32	30	15	metabolic process;regulation of biological process;response to stimulus;transport	cytoplasm;cytoskeleton;cytosol;extracellular;membrane;nucleus;organelle lumen	catalytic activity;nucleotide binding;protein binding;RNA binding	Pf00009, Pf03143, Pf03144	1915	ENSG00000156508.17	6	Peptide chain elongation; Protein methylation; Neutrophil degranulation; HSF1 activation	Legionellosis; RNA transport	Translation Factors	16	8	2.50878e+08	1.63107e+08	188652593	2.96465e+08	1.18816e+08	2.02132e+08	2.08929e+08	2.15694e+08	2.2227e+08	1.90618e+08	4.02212e+08	5.51791e+08	3.39868e+08	1.98907e+08	3.29474e+08	1.52703e+08	3.34424e+08	1.06782e+08	7.97534e+08	2.16298e+08	2.20191e+08	4.2926e+08	1.84369e+08	4.72877e+08
P04083	ANXA1	annexin A1 [OS=Homo sapiens]	0	83	41	6469	41	346	38.7	7.02	5617.94	41	25	cell differentiation;cell organization and biogenesis;cellular component movement;defense response;metabolic process;regulation of biological process;response to stimulus;transport	cell surface;cytoplasm;cytoskeleton;cytosol;endosome;extracellular;membrane;nucleus;vacuole	catalytic activity;DNA binding;enzyme regulator activity;metal ion binding;protein binding;RNA binding;structural molecule activity	Pf00191	301	ENSG00000135046.13	9	Gastrin-CREB signalling pathway via PKC and MAPK; G alpha (i) signalling events; Smooth Muscle Contraction; Interleukin-4 and 13 signaling; Formyl peptide receptors bind formyl peptides and many other ligands		Integrated Breast Cancer Pathway; Spinal Cord Injury; VEGFA-VEGFR2 Signaling Pathway; Prostaglandin Synthesis and Regulation	20	0	4.84597e+08	4.7343e+08	1372871686	1872088133	244822791	1.46726e+08	4.23307e+08	7.46574e+08	1337909049	1.87948e+08	4.38874e+08	2951338480	2.55237e+08	1089690448	178905556	4.00069e+08	1.65992e+08	2.41332e+08	2261303142	690289900	4.99717e+08	4.1559e+08	2.34187e+08	6.40522e+08
P05109	S100A8	Protein S100-A8 [OS=Homo sapiens]	0	77	20	16085	20	93	10.8	7.03	5611.27	20	15	cell death;cellular component movement;defense response;metabolic process;regulation of biological process;response to stimulus;transport	cytoplasm;cytoskeleton;cytosol;extracellular;membrane;nucleus;organelle lumen	metal ion binding;protein binding	Pf01023, Pf13499	6279	ENSG00000143546.9	1	Neutrophil degranulation; Metal sequestration by antimicrobial proteins; Regulation of TLR by endogenous ligand			7	0	4237704630	7964142385	4311463711	7509461699	1266589734	1352218882	1707464712	3354226047	1678493824	2614948070	7573800639	8583980630	1771457423	2805069901	1592595740	3235502887	1264862942	2214964364	4488410253	5934513179	6347001036	3322034437	3201335777	4053099443
Q9Y6W3	CAPN7	Calpain-7 [OS=Homo sapiens]	0	77	64	3737	64	813	92.6	7.65	3466.56	62	43	metabolic process;regulation of biological process	cytoplasm;cytosol;nucleus	catalytic activity;protein binding	Pf00648, Pf01067, Pf04212	23473	ENSG00000131375.9	3	Degradation of the extracellular matrix		Integrin-mediated Cell Adhesion	3	0	2.25636e+08	1.7463e+08	1.66266e+08	3.68829e+08	2.0826e+08	1.66786e+08	2.46221e+08	1.84493e+08	2.86634e+08	3.18965e+08	569856389	5.6955e+08	2.29771e+08	2.89312e+08	1.27819e+08	2.03272e+08	1.96887e+08	1.77702e+08	6.24872e+08	410207976	3.49793e+08	3.63481e+08	1.85613e+08	2.923e+08
P55072	VCP	Transitional endoplasmic reticulum ATPase [OS=Homo sapiens]	0	65	54	1546	54	806	89.3	5.26	1595.45	54	45	cell communication;cell organization and biogenesis;metabolic process;regulation of biological process;response to stimulus;transport	cytoplasm;cytosol;endoplasmic reticulum;extracellular;membrane;nucleus;organelle lumen;proteasome	catalytic activity;enzyme regulator activity;nucleotide binding;protein binding;RNA binding	Pf00004, Pf00910, Pf01057, Pf01078, Pf02359, Pf02933, Pf05496, Pf05673, Pf06068, Pf07724, Pf07726, Pf07728, Pf09336, Pf13191, Pf13207, Pf13401	7415	ENSG00000165280.15	9	Protein methylation; Translesion Synthesis by POLH; N-glycan trimming in the ER and Calnexin/Calreticulin cycle; Josephin domain DUBs; Ovarian tumor domain proteases; ABC-family proteins mediated transport; HSF1 activation; Hh mutants that don't undergo autocatalytic processing are degraded by ERAD; E3 ubiquitin ligases ubiquitinate target proteins; Neutrophil degranulation; Defective CFTR causes…	Protein processing in endoplasmic reticulum; Legionellosis		35	0	5.16552e+07	2.87716e+07	1.54197e+07	7.36346e+07	2.43842e+07	2.61017e+07	2.80328e+07	2.46075e+07	2.77606e+07	8.7328e+07	5.43405e+07	1.14651e+08	2.29157e+07	3.27138e+07	3.69033e+07	2.22836e+07	1.21677e+07	1.28923e+07	1.06329e+08	3.84946e+07	3.88487e+07	6.69137e+07	2.62077e+07	1.13379e+08
P19801	ABP1; AOC1	Amiloride-sensitive amine oxidase [copper-containing] [OS=Homo sapiens]	0	59	43	4472	43	751	85.3	7.09	3647.58	43	29	cell communication;metabolic process;response to stimulus;transport	extracellular;membrane;organelle lumen	catalytic activity;metal ion binding;protein binding;receptor activity	Pf01179, Pf02727, Pf02728	26	ENSG00000002726.20	7	Neutrophil degranulation; Phase I - Functionalization of compounds	Metabolic pathways; Tryptophan metabolism; Histidine metabolism; Arginine and proline metabolism	Tryptophan metabolism	11	0	4.38815e+08	2.46252e+08	3.66971e+08	1446393541	2.78551e+08	5.14362e+08	7.17044e+08	4.3446e+08	7.13933e+08	9.37549e+08	4303259521	1217666060	4.84816e+08	1819923801	3.47556e+08	1.97881e+08	5.59481e+08	3.10401e+08	2032916010	1042328955	953007575	2220919313	7.63586e+08	1160667663
O43490-1	PROM1	Prominin-1 [OS=Homo sapiens]	0	47	41	6687	41	865	97.1	7.27	7272.25	40	30	cell differentiation;regulation of biological process	cell surface;endoplasmic reticulum;membrane	protein binding	Pf05478	8842	ENSG00000007062.11	4		Transcriptional misregulation in cancer	Extracellular vesicle-mediated signaling in recipient cells	2	0	6.7822e+08	3.7223e+08	3.33099e+08	6.94702e+08	2.82954e+08	2.94606e+08	6.22637e+08	2.90785e+08	325759422	5.0735e+08	9.05181e+08	9.17574e+08	2.88771e+08	405896692	3.43821e+08	2.73704e+08	3.18675e+08	2.069e+08	8.94515e+08	3.31663e+08	4.81266e+08	6.7161e+08	5.74602e+08	5.65959e+08
P13645	KRT10	Keratin, type I cytoskeletal 10 [OS=Homo sapiens]	0	62	37	5158	30	584	58.8	5.21	4739.82	37	32	cell death;cell differentiation;metabolic process	cytoplasm;cytoskeleton;cytosol;membrane;nucleus	structural molecule activity	Pf00038, Pf04111	3858	ENSG00000186395.7	17	Formation of the cornified envelope	Staphylococcus aureus infection		4	3	8.22273e+08	1515852143	3.72221e+08	1509266964	2.02558e+08	1.8848e+08	2.2475e+08	1.63581e+08	3.03478e+08	7.68826e+08	5.59011e+08	8.59295e+08	5.24145e+08	3.43618e+08	1.68959e+08	2.66258e+08	2.27822e+08	1.83763e+08	4.0868e+08	1035102221	7.14678e+08	2.16615e+08	8.89914e+08	604933207
Q5T2W1-1	PDZK1	Na(+)/H(+) exchange regulatory cofactor NHE-RF3 [OS=Homo sapiens]	0	77	43	3481	43	519	57.1	5.55	3276.7	42	30	cell proliferation;metabolic process;regulation of biological process;transport	membrane	catalytic activity;protein binding;transporter activity	Pf00231, Pf00595, Pf13180	5174	ENSG00000174827.13	1				0	0	7.61706e+07	5.9313e+07	4.95973e+07	7.77614e+07	5.06958e+07	8.38426e+07	4.84607e+08	7.1989e+07	2.25242e+08	1.05839e+08	2.01711e+08	2.13335e+08	1.19486e+08	1.12448e+08	1.32466e+08	3.79981e+07	7.01547e+07	4.64547e+07	3.50456e+08	7.0464e+07	4.11393e+07	2.72021e+08	1.4132e+08	1.72515e+08
P08183	ABCB1	multidrug resistance protein 1 [OS=Homo sapiens]	0	49	66	4423	65	1280	141.4	9	3696.36	66	46	cell organization and biogenesis;cell proliferation;regulation of biological process;response to stimulus;transport	cell surface;membrane	catalytic activity;nucleotide binding;protein binding;transporter activity	Pf00005, Pf00664, Pf09818, Pf13558	5243	ENSG00000085563.14	7	Abacavir transmembrane transport; ABC-family proteins mediated transport	Bile secretion; ABC transporters; MicroRNAs in cancer	Codeine and Morphine Metabolism; Drug Induction of Bile Acid Pathway; Allograft Rejection; Constitutive Androstane Receptor Pathway; Nuclear Receptors in Lipid Metabolism and Toxicity; Imatinib and Chronic Myeloid Leukemia; LncRNA-mediated mechanisms of therapeutic resistance	15	0	1.12588e+08	8.37758e+07	7.98396e+07	459691309	5.3167e+08	4.51423e+08	397971227	2.51956e+08	3.92361e+08	1222320980	7.00562e+08	1451862881	1013344805	2.31053e+08	1.66472e+08	4.07362e+08	4.44331e+08	9.10794e+08	3.84174e+08	1.1507e+08	1.39298e+08	3.62688e+08	4.77855e+08	3.49663e+08
P02765	AHSG	Alpha-2-HS-glycoprotein [OS=Homo sapiens]	0	70	25	10047	25	367	39.3	5.72	10067.1	23	18	defense response;metabolic process;regulation of biological process;response to stimulus;transport	extracellular;Golgi;organelle lumen	enzyme regulator activity	Pf00031	197		3	Platelet degranulation ; Post-translational protein phosphorylation; Regulation of Insulin-like Growth Factor (IGF) transport and uptake by Insulin-like Growth Factor Binding Proteins (IGFBPs); Neutrophil degranulation			11	0	5377186134	4.93353e+08	1334330068	2313070916	7.98621e+08	6.30216e+08	7.76686e+08	6.84515e+08	9.85411e+08	6.76745e+08	6.84311e+08	9.99365e+08	1104552624	1491738809	2.89055e+08	3.67888e+08	2716387928	1168077612	1177466209	2097916553	9.5829e+08	1802266846	5.11845e+08	1859578969
P05023	ATP1A1	Sodium/potassium-transporting ATPase subunit alpha-1 [OS=Homo sapiens]	0	48	51	4423	48	1023	112.8	5.49	4427.18	49	43	cell communication;cellular homeostasis;metabolic process;regulation of biological process;response to stimulus;transport	endoplasmic reticulum;endosome;Golgi;membrane	catalytic activity;metal ion binding;nucleotide binding;protein binding;transporter activity	Pf00122, Pf00689, Pf00690, Pf00702, Pf08282, Pf12710, Pf13246	476	ENSG00000163399.15	1	Ion homeostasis; Ion transport by P-type ATPases	Insulin secretion; Endocrine and other factor-regulated calcium reabsorption; Salivary secretion; Pancreatic secretion; Proximal tubule bicarbonate reclamation; Bile secretion; Mineral absorption; Carbohydrate digestion and absorption; Adrenergic signaling in cardiomyocytes; Cardiac muscle contraction; Thyroid hormone signaling pathway; Gastric acid secretion; Protein digestion and absorption; Al…	Preimplantation Embryo	24	4	3.37142e+08	1.18302e+08	3.97596e+08	2.37288e+08	1.69861e+08	1.94356e+08	155561375	2.86208e+08	3.33168e+08	2.6162e+08	3.13211e+08	5.15549e+08	2.48727e+08	656957490	1.99769e+08	2.2004e+08	3.52453e+08	5.19873e+07	3.0151e+08	2.44914e+08	1.1678e+08	1165172402	2.3504e+08	5.35165e+08
Q9NQ38-3	SPINK5	Isoform long of Serine protease inhibitor Kazal-type 5 [OS=Homo sapiens]	0	51	59	685	17	1094	124	8.09	539.11	59	45	cell death;cell differentiation;cell organization and biogenesis;regulation of biological process	cytoplasm;cytosol;endoplasmic reticulum;extracellular;membrane	enzyme regulator activity;protein binding	Pf00050, Pf07648	11005	ENSG00000133710.15	5				0	36	2.38807e+07	2.49262e+07	1.30568e+08	2.60581e+07	1.27763e+07	5.83845e+06	1.63042e+07	1.77645e+07	2.46729e+07	1.48681e+07	2.06866e+07	8.90329e+07	1.08532e+07	9.39267e+06	4.47917e+06	8.60172e+06	7.06848e+06	7.81507e+06	2.88221e+07	2.85608e+07	3.27571e+07	1.17036e+07	1.95321e+07	2.01635e+07
P29508	SERPINB3	Serpin B3 [OS=Homo sapiens]	0	68	34	5329	21	390	44.5	6.81	4337.14	34	28	cell communication;regulation of biological process;transport	cytoplasm;extracellular;nucleus;organelle lumen	enzyme regulator activity;protein binding;receptor activity	Pf00079	6317	ENSG00000057149.15	18	Neutrophil degranulation	Amoebiasis		4	16	2.83089e+08	4.69101e+08	1208229376	3.72518e+08	2.14757e+08	1.52497e+08	3.79516e+08	5.34629e+08	3.00057e+08	4.87499e+08	3.51881e+08	1020934897	146864559	3.04888e+08	110487673	3.49588e+08	2.43853e+08	2.79874e+08	4.23926e+08	4.69339e+08	7.50922e+08	2.58772e+08	300969308	785377386
P26038	MSN	Moesin [OS=Homo sapiens]	0	73	58	8096	42	577	67.8	6.4	8897.06	46	50	cell differentiation;cell organization and biogenesis;cell proliferation;cellular component movement;regulation of biological process;response to stimulus	cell surface;cytoplasm;cytoskeleton;cytosol;membrane;nucleus	protein binding;RNA binding;structural molecule activity	Pf00373, Pf00769, Pf09379, Pf09380	4478	ENSG00000147065.16	X	Gene and protein expression by JAK-STAT signaling after Interleukin-12 stimulation; Interleukin-12 family signaling; Recycling pathway of L1	Measles; Proteoglycans in cancer; Leukocyte transendothelial migration; Regulation of actin cytoskeleton	Glial Cell Differentiation; AGE/RAGE pathway; Regulation of Actin Cytoskeleton	16	4	1.5972e+08	1.42883e+08	1.8911e+08	261991469	2.06168e+08	1.42152e+08	5.44907e+08	1.19958e+08	4.09237e+08	2.52159e+08	4.26892e+08	5.95528e+08	1.66419e+08	1.76375e+08	124761229	1.6443e+08	159123014	1.16543e+08	6.43179e+08	248922733	2.0175e+08	3.03465e+08	1.9821e+08	7.3868e+08
O43451	MGAM	Maltase-glucoamylase, intestinal [OS=Homo sapiens]	0	41	67	3515	62	1857	209.7	5.5	3382.14	65	49	metabolic process;transport	membrane	catalytic activity	Pf00088, Pf01055	8972	ENSG00000257335.8	7	Digestion of dietary carbohydrate; Neutrophil degranulation	Carbohydrate digestion and absorption; Galactose metabolism; Metabolic pathways; Starch and sucrose metabolism		10	5	4.00507e+08	2.90419e+08	138364814	5.20456e+08	6.39239e+08	1.70385e+08	6.70069e+08	1.80351e+08	6.037e+08	2.00535e+08	3.50219e+08	4.67727e+08	2.47515e+08	1.63285e+08	1.37289e+08	1.22599e+08	1.09615e+08	9.25731e+07	4.36789e+08	2.25396e+08	1.82079e+08	6.94809e+08	2.2625e+08	5.13775e+08
Q13621-1	SLC12A1	solute carrier family 12 member 1 [OS=Homo sapiens]	0	45	53	3807	52	1099	121.4	7.39	2975.11	53	33	transport	membrane	transporter activity	Pf00324, Pf08403, Pf13520	6557	ENSG00000074803.17	15	Defective SLC12A1 causes Bartter syndrome 1 (BS1); Cation-coupled Chloride cotransporters			8	1	2.19327e+08	1.30299e+08	133031472	1.68905e+08	134857761	3.70212e+08	7.11698e+08	4.46472e+08	2.74598e+08	1.93808e+08	4.26786e+08	4.59679e+08	150034706	126959915	5.0193e+08	2.77472e+08	6.56654e+08	1.32509e+08	8.25843e+08	1.15451e+08	1.21974e+08	265330015	1.40349e+08	3.20952e+08
Q9BRK3	MXRA8	Matrix remodeling-associated protein 8 [OS=Homo sapiens]	0	56	38	7455	38	442	49.1	7.23	5193.04	37	33	metabolic process	cell surface;membrane;organelle lumen			54587	ENSG00000162576.16	1	Post-translational protein phosphorylation; Regulation of Insulin-like Growth Factor (IGF) transport and uptake by Insulin-like Growth Factor Binding Proteins (IGFBPs)			4	0	8.18301e+08	3.30806e+08	4.11755e+08	679985151	2.40217e+08	4.23749e+08	5.80146e+08	5.65044e+08	6.6483e+08	3.67743e+08	1202773948	6.3094e+08	4.25755e+08	7.07323e+08	3.37776e+08	2.71507e+08	5.98986e+08	2.46161e+08	1459191021	7.41631e+08	7.00561e+08	6.6598e+08	262359396	6.62859e+08
P00352	ALDH1A1	Retinal dehydrogenase 1 [OS=Homo sapiens]	0	75	35	4103	31	501	54.8	6.73	4499.57	35	29	metabolic process;regulation of biological process	cytoplasm;cytosol	catalytic activity;enzyme regulator activity;nucleotide binding	Pf00171, Pf05893, Pf07368	216	ENSG00000165092.12	9	Ethanol oxidation; Fructose catabolism; RA biosynthesis pathway	Retinol metabolism; Metabolic pathways	Folate-Alcohol and Cancer Pathway; Fatty Acid Omega Oxidation; Dopaminergic Neurogenesis; Amino Acid metabolism; Tryptophan metabolism; Vitamin A and Carotenoid Metabolism	19	3	2.23856e+08	1.19144e+08	9.4238e+07	1.9048e+08	1.12857e+08	1.13034e+08	223364700	1.12081e+08	2.29594e+08	1.28985e+08	4.15832e+08	2.38303e+08	5.19722e+07	196146152	9.56088e+07	8.53997e+07	1.37719e+08	6.91521e+07	3.07665e+08	1.25791e+08	1.2014e+08	1.91061e+08	8.25065e+07	3.71889e+08
Q96PD5	PGLYRP2	N-acetylmuramoyl-L-alanine amidase [OS=Homo sapiens]	0	56	27	5720	27	576	62.2	7.55	5880.9	27	20	defense response;metabolic process;regulation of biological process;response to stimulus	extracellular;membrane	catalytic activity;metal ion binding;receptor activity;signal transducer activity	Pf01510	114770	ENSG00000161031.12	19	Antimicrobial peptides			3	0	2.14934e+08	2.9994e+08	1.8285e+08	4.53066e+08	5.76843e+08	2.65527e+08	5.34086e+08	2.89515e+08	4.7056e+08	3.26109e+08	6.79559e+08	419521874	4.06306e+08	8.97903e+08	1.11711e+08	1.17167e+08	4.12039e+08	2.27775e+08	1345617906	3.30641e+08	1.99018e+08	339293880	1.97888e+08	8.79537e+08
P49221	TGM4	protein-glutamine gamma-glutamyltransferase 4 [OS=Homo sapiens]	0	73	50	1385	49	684	77.1	6.76	1481.54	49	37	metabolic process	cytoplasm;Golgi	catalytic activity;metal ion binding	Pf00868, Pf00927, Pf01841	7047	ENSG00000281886.2; ENSG00000163810.11	3; CHR_HG2066_PATCH				0	0	3.37883e+07	3.28395e+07	2.24887e+07	7.26898e+07	3.85273e+08	5.18322e+07	1.27181e+08	4.94561e+07	3.84866e+08	6.17946e+07	3.26806e+08	8.55332e+07	5.23951e+07	1.1436e+08	9.12771e+07	2.41753e+07	6.77704e+07	2.15293e+07	692783028	2.22023e+07	2.93526e+07	3.36987e+08	3.86218e+07	3.96114e+08
Q14393-2	GAS6	Isoform 2 of Growth arrest-specific protein 6 [OS=Homo sapiens]	0	66	38	3208	38	678	74.9	5.69	3344.34	38	26	cell communication;cell death;cell differentiation;cell organization and biogenesis;cell proliferation;cellular component movement;cellular homeostasis;metabolic process;regulation of biological process;response to stimulus;transport	cell surface;cytoplasm;extracellular;membrane;organelle lumen	enzyme regulator activity;metal ion binding;protein binding;transporter activity	Pf00054, Pf00594, Pf02210, Pf06247, Pf07645, Pf12662, Pf12947, Pf14670	2621	ENSG00000183087.14	13		EGFR tyrosine kinase inhibitor resistance		1	0	226774275	130615678	9.30592e+07	199031103	8.69866e+07	9.64697e+07	1.30835e+08	1.05676e+08	166069654	1.91588e+08	3.99565e+08	5.42819e+08	7.25657e+07	1.29705e+08	7.18976e+07	7.18227e+07	5.55756e+07	6.86863e+07	2.56535e+08	1.57498e+08	1.87192e+08	2.70279e+08	1.18565e+08	1509958944
Q12805	EFEMP1	EGF-containing fibulin-like extracellular matrix protein 1 [OS=Homo sapiens]	0	56	25	2740	7	493	54.6	5.07	3201.85	25	21	metabolic process;regulation of biological process;response to stimulus	cell surface;extracellular;membrane	catalytic activity;metal ion binding;protein binding;receptor activity;signal transducer activity	Pf06247, Pf07645, Pf12662, Pf12947, Pf14670	2202	ENSG00000115380.19	2	Molecules associated with elastic fibres			3	23	247526588	2.06842e+08	1.37271e+08	3.30419e+08	9.51119e+07	7.17286e+07	117520184	1.09491e+08	1.29109e+08	302441045	2.08344e+08	3.35396e+08	6.07892e+08	3.5795e+08	4.26022e+07	7.74169e+07	1.30295e+08	9.14427e+07	1.43462e+08	2.55893e+08	2.23294e+08	2.15448e+08	2.18464e+08	1301998195
Q9UGT4	SUSD2	Sushi domain-containing protein 2 [OS=Homo sapiens]	0	51	30	2806	30	822	90.2	6.28	2928.09	30	19	regulation of biological process;response to stimulus;transport	membrane	protein binding;receptor activity	Pf00084, Pf00094, Pf01033, Pf03782	56241	ENSG00000099994.10	22				0	0	1.43132e+08	1.45114e+08	2.4447e+08	349152363	1.023e+08	146663871	1.04642e+08	1.45756e+08	1.37816e+08	208502906	4.66849e+08	5.94309e+08	1.62975e+08	3.32942e+08	5.33239e+07	6.4458e+07	1.62002e+08	8.28392e+07	7.31098e+08	1.31526e+08	170026587	5.01435e+08	1.45779e+08	2781524826
P08582-1	MFI2; MELTF	Melanotransferrin [OS=Homo sapiens]	0	75	46	1902	46	738	80.2	5.94	1936.61	46	37	metabolic process;regulation of biological process;transport	cell surface;extracellular;membrane;organelle lumen	metal ion binding;protein binding	Pf00405, Pf12974	4241	ENSG00000163975.11	3	Post-translational protein phosphorylation; Regulation of Insulin-like Growth Factor (IGF) transport and uptake by Insulin-like Growth Factor Binding Proteins (IGFBPs); Post-translational modification: synthesis of GPI-anchored proteins			5	0	5.97796e+07	3.53609e+07	2.14035e+08	1.55404e+08	9.34312e+07	6.85851e+07	9.54537e+07	8.24789e+07	9.3228e+07	1.27733e+08	2.48981e+08	1.89122e+08	6.93545e+07	1.02283e+08	1.17813e+07	3.00801e+07	3.34071e+07	3.23519e+07	1.60803e+08	6.41155e+07	6.92113e+07	5.00742e+07	4.01303e+07	9.92355e+07
P12111-2	COL6A3	Isoform 2 of Collagen alpha-3(VI) chain [OS=Homo sapiens]	0	31	87	2387	87	2971	321.2	7.3	1996.76	85	57	cell organization and biogenesis;metabolic process;regulation of biological process	extracellular;membrane;organelle lumen	enzyme regulator activity;protein binding	Pf00014, Pf00041, Pf00092, Pf01391, Pf13519, Pf13768	1293	ENSG00000163359.15	2			miRNA targets in ECM and membrane receptors	1	0	1.16103e+08	8.55309e+07	5.35582e+07	9.20471e+07	6.3133e+07	7.05562e+07	2.16683e+08	1.31069e+08	1.53574e+08	1.62767e+08	3.58726e+08	1.22902e+08	1.15783e+08	2.01111e+08	3.93245e+07	100465173	8.4378e+07	7.82568e+07	2.78041e+08	1.36741e+08	1.03914e+08	1.3016e+08	1.04249e+08	1.86308e+08
P11021	HSPA5	78 kDa glucose-regulated protein [OS=Homo sapiens]	0	57	41	4448	39	654	72.3	5.16	5139.22	39	34	cell communication;cell death;cell differentiation;cell organization and biogenesis;metabolic process;regulation of biological process;response to stimulus;transport	cell surface;cytoplasm;endoplasmic reticulum;membrane;mitochondrion;nucleus;organelle lumen	catalytic activity;metal ion binding;nucleotide binding;protein binding	Pf00012, Pf01968, Pf06723	3309	ENSG00000044574.7	9	Platelet degranulation ; PERK regulates gene expression; ATF6 (ATF6-alpha) activates chaperone genes; Antigen Presentation: Folding, assembly and peptide loading of class I MHC; Regulation of HSF1-mediated heat shock response; IRE1alpha activates chaperones	Protein processing in endoplasmic reticulum; Antigen processing and presentation; Protein export; Thyroid hormone synthesis; Prion diseases	Parkin-Ubiquitin Proteasomal System pathway; Apoptosis-related network due to altered Notch3 in ovarian cancer; Photodynamic therapy-induced unfolded protein response; MAPK Signaling Pathway	27	0	2.63533e+08	1.95476e+08	125517308	1.92329e+08	2.66792e+08	2.67158e+08	4.43449e+08	2.55512e+08	5.02766e+08	1.8134e+08	2.29781e+08	2.50818e+08	146241916	2.03541e+08	275515679	1.79738e+08	1.75599e+08	1.61608e+08	9.4361e+08	2.20725e+08	1.81305e+08	2.75454e+08	167912262	8.58122e+08
P19823	ITIH2	Inter-alpha-trypsin inhibitor heavy chain H2 [OS=Homo sapiens]	0	53	46	3058	46	946	106.4	6.86	2544.94	46	31	metabolic process;regulation of biological process	extracellular;organelle lumen	enzyme regulator activity	Pf00092, Pf06668, Pf08487, Pf13519, Pf13768	3698	ENSG00000151655.18	10	Post-translational protein phosphorylation; Regulation of Insulin-like Growth Factor (IGF) transport and uptake by Insulin-like Growth Factor Binding Proteins (IGFBPs)			4	0	7.88137e+07	4.7327e+07	7.60255e+07	3.91886e+08	239307590	9.76833e+07	2.0494e+08	8.91239e+07	3.15365e+08	7.51261e+08	4.90245e+08	7.18969e+08	2.4799e+08	215342612	3.24329e+07	4.50331e+07	1.81975e+08	3.93743e+07	2.57719e+08	1.09073e+08	8.19701e+07	2.41337e+08	6.46973e+07	817822338
P35908	KRT2	Keratin, type II cytoskeletal 2 epidermal [OS=Homo sapiens]	0	74	47	3598	32	639	65.4	8	3829.55	42	45	cell death;cell organization and biogenesis;cell proliferation;cellular component movement;metabolic process	cytoskeleton;cytosol;membrane;nucleus	protein binding;structural molecule activity	Pf00038, Pf08614, Pf12128, Pf13166	3849	ENSG00000172867.3	12	Formation of the cornified envelope			3	5	7.81888e+07	1.63659e+08	3.97975e+07	1.24909e+08	6.77262e+07	6.30939e+07	8.32338e+07	8.30961e+07	1.10881e+08	8.72311e+07	8.0117e+07	7.8796e+07	4.51601e+07	6.92573e+07	5.25666e+07	4.61425e+07	7.87279e+07	4.43083e+07	1.76089e+08	7.31629e+07	4.99031e+07	6.89551e+07	6.37437e+07	1.39446e+08
Q5D862	FLG2	Filaggrin-2 [OS=Homo sapiens]	0	30	37	644	37	2391	247.9	8.31	520.85	37	26	transport	cytoplasm;extracellular;nucleus	metal ion binding;structural molecule activity		388698	ENSG00000143520.6	1	Neutrophil degranulation			3	0	4.67604e+07	5.49625e+07	4.30382e+07	6.27935e+07	8.22259e+06	2.08777e+07	7.76009e+07	2.84074e+07	4.16703e+07	2.33315e+07	8.25494e+07	121969247	2.06156e+07	5.03425e+07	9.42466e+06	1.36549e+07	3.21119e+07	5.11017e+07	7.29663e+07	6.09035e+07	2.44876e+07	5.99864e+07	1.91739e+07	1.44503e+08
Q13510-2	ASAH1	Isoform 2 of Acid ceramidase [OS=Homo sapiens]	0	74	33	7611	33	411	46.5	7.85	4743.2	32	21	metabolic process;transport	extracellular;organelle lumen	catalytic activity	Pf02275, Pf15508	427	ENSG00000104763.18	8			Sphingolipid Metabolism; Signal Transduction of S1P Receptor	2	0	5.41961e+08	272824077	2.83132e+08	5.10475e+08	4.04062e+08	2.4466e+08	1250834914	3.6031e+08	7.59045e+08	4.2503e+08	8.7986e+08	6.87383e+08	381494557	5.01026e+08	2.33841e+08	2.33541e+08	3.19418e+08	1.95154e+08	8.35732e+08	5.22939e+08	6.43819e+08	5.71187e+08	279941232	651529411
Q6UWP8-1	SBSN	Suprabasin [OS=Homo sapiens]	0	72	29	889	22	590	60.5	7.01	1198.29	29	26		extracellular			374897	ENSG00000189001.10	19				0	7	1.70494e+07	1.68033e+07	183783325	4.10752e+07	1.07849e+07	1.10597e+07	3.1444e+07	2.0587e+07	2.02313e+07	1.4463e+07	4.53198e+07	9.54775e+07	1.48216e+07	1.8992e+07	1.71723e+07	8.75133e+06	1.52177e+07	1.24028e+07	6.30534e+07	2.59248e+07	3.12206e+07	3.10619e+07	1.96565e+07	1.72692e+07
Q86TH1	ADAMTSL2	ADAMTS-like protein 2 [OS=Homo sapiens]	0	46	41	1657	41	951	104.6	6.42	1182.81	41	23	cell organization and biogenesis;metabolic process;regulation of biological process	extracellular	catalytic activity;metal ion binding;protein binding	Pf00090, Pf05986, Pf08686	9719	ENSG00000197859.9	9	O-glycosylation of TSR domain-containing proteins; Defective B3GALTL causes Peters-plus syndrome (PpS)			8	0	8.71952e+07	4.95726e+07	3.89685e+07	1.31529e+08	3.56242e+07	5.48333e+07	5.44166e+07	7.12287e+07	5.20186e+07	1.22708e+08	1.24319e+08	2.14364e+08	7.65976e+07	7.05521e+07	4.15661e+07	2.5272e+07	2.95979e+07	1.54098e+07	1.46941e+08	8.18678e+07	6.60803e+07	8.15818e+07	1.09523e+08	1.00016e+08
P09467	FBP1	Fructose-1,6-bisphosphatase 1 [OS=Homo sapiens]	0	70	27	6430	25	338	36.8	6.99	6353.1	27	24	cell organization and biogenesis;metabolic process;regulation of biological process;response to stimulus	cytoplasm;cytosol;nucleus	catalytic activity;metal ion binding;nucleotide binding;protein binding	Pf00316, Pf00459	2203	ENSG00000165140.9	9	Gluconeogenesis	Glucagon signaling pathway; AMPK signaling pathway; Insulin signaling pathway; Metabolic pathways; Fructose and mannose metabolism; Carbon metabolism; Glycolysis / Gluconeogenesis; Pentose phosphate pathway	Angiopoietin Like Protein 8 Regulatory Pathway; Glycolysis and Gluconeogenesis	14	3	6.67671e+08	4.28528e+08	3.13263e+08	1191606148	3.1412e+08	3.28477e+08	651269995	3.97947e+08	6.46943e+08	4.06235e+08	8.80539e+08	1256898197	3.35366e+08	3.4518e+08	4.82058e+08	2.82878e+08	310042644	3.03756e+08	1016010998	4.34125e+08	4.03524e+08	9.68729e+08	4.23517e+08	1333708387
P11215-2	ITGAM	Isoform 2 of Integrin alpha-M [OS=Homo sapiens]	0	44	42	546	42	1153	127.2	7.23	570.96	42	35	cell differentiation;cell organization and biogenesis;cellular component movement;regulation of biological process;response to stimulus;transport	cell surface;membrane	metal ion binding;protein binding	Pf00092, Pf00357, Pf01839, Pf08441, Pf13519	3684	ENSG00000169896.16	16			Integrin-mediated Cell Adhesion; Focal Adhesion; Microglia Pathogen Phagocytosis Pathway; TYROBP Causal Network	4	0	2.93114e+07	3.7387e+07	1.7129e+07	2.6032e+07	3.27609e+06	1.18391e+07	3.61843e+07	8.69454e+06	3.83808e+07	1.4186e+07	3.21927e+07	2.25457e+07	4.76728e+06	9.19803e+06	2.33294e+07	2.00574e+07	5.85573e+06	2.26884e+07	2.49155e+07	2.07442e+07	2.20733e+07	1.6516e+07	1.00351e+07	4.55557e+07
Q14767	LTBP2	Latent-transforming growth factor beta-binding protein 2 [OS=Homo sapiens]	0	33	48	1355	48	1821	194.9	5.19	1403.06	48	37	cell organization and biogenesis;regulation of biological process;response to stimulus;transport	cell surface;extracellular;membrane	metal ion binding;protein binding	Pf00683, Pf06247, Pf07645, Pf12662	4053	ENSG00000119681.11	14	Molecules associated with elastic fibres		Hypothesized Pathways in Pathogenesis of Cardiovascular Disease	4	0	1.21582e+08	4.06178e+07	3.65778e+07	1.10044e+08	4.22137e+07	4.14035e+07	9.77213e+07	4.23128e+07	1.01238e+08	5.98284e+07	1.17432e+08	1.65559e+08	3.99725e+07	5.69488e+07	6.22028e+07	3.11131e+07	4.55839e+07	2.3841e+07	2.09338e+08	7.99679e+07	8.6802e+07	7.15351e+07	4.72855e+07	1.28703e+08
O75874	IDH1	Isocitrate dehydrogenase [NADP] cytoplasmic [OS=Homo sapiens]	0	78	30	4744	28	414	46.6	7.01	3616.66	29	25	metabolic process;regulation of biological process;response to stimulus;transport	cytoplasm;cytosol;extracellular;mitochondrion;organelle lumen	catalytic activity;metal ion binding;nucleotide binding;protein binding	Pf00180	3417	ENSG00000138413.13	2	Neutrophil degranulation; NADPH regeneration; Abnormal conversion of 2-oxoglutarate to 2-hydroxyglutarate	2-Oxocarboxylic acid metabolism; Carbon metabolism; Peroxisome; Biosynthesis of amino acids; Central carbon metabolism in cancer; Metabolic pathways; Glutathione metabolism; Citrate cycle (TCA cycle)	Glutathione metabolism; TCA Cycle and Deficiency of Pyruvate Dehydrogenase complex (PDHc); Amino Acid metabolism	21	2	1.64554e+08	1.08594e+08	9.23358e+07	2.37322e+08	1.43792e+08	1.18165e+08	2.78582e+08	1.01863e+08	1.19252e+08	1.50439e+08	2.54125e+08	3.82813e+08	6.88896e+07	1.25634e+08	1.66865e+08	7.40837e+07	8.71251e+07	7.62622e+07	7.71186e+08	102280609	1.11657e+08	3.98508e+08	1.09653e+08	2.50231e+08
P03951	F11	Coagulation factor XI [OS=Homo sapiens]	0	75	41	3060	41	625	70.1	8.1	2584.96	41	34	coagulation;metabolic process;regulation of biological process;response to stimulus	extracellular;membrane	catalytic activity;protein binding	Pf00024, Pf00089, Pf13365, Pf14295	2160	ENSG00000088926.13	4	Intrinsic Pathway of Fibrin Clot Formation	Complement and coagulation cascades	Blood Clotting Cascade	5	0	1.76466e+08	7.12702e+07	6.65561e+07	5.60852e+08	5.44452e+07	6.89979e+07	7.18285e+07	5.23446e+07	1.23581e+08	4.07212e+08	2.98442e+08	8.20164e+08	1.81984e+08	1.37041e+08	9.4799e+07	3.41598e+07	3.72119e+07	2.99798e+07	1.51857e+08	1.37672e+08	1.95133e+08	2.33885e+08	1.88159e+08	2.2603e+08
P02774-3	GC	Isoform 3 of Vitamin D-binding protein [OS=Homo sapiens]	0	71	37	3119	37	493	55.1	5.74	2882.26	37	27	metabolic process;transport	cytosol;extracellular;organelle lumen	protein binding;transporter activity	Pf00273, Pf09164	2638		4			Vitamin D Metabolism	1	0	1.17472e+08	3.89232e+07	1.48518e+08	1.00214e+08	4.1897e+07	2.77655e+07	1.27998e+08	8.64976e+07	238117455	6.29374e+07	2.09944e+08	1.01491e+08	3.97232e+07	2.19165e+08	1.76235e+07	3.57031e+07	5.50398e+07	3.82181e+07	3.23539e+08	6.30004e+07	7.94378e+07	1.30853e+08	6.27157e+07	1.70582e+08
Q3LXA3	DAK; TKFC	Triokinase/FMN cyclase [OS=Homo sapiens]	0	71	38	3312	38	575	58.9	7.49	3841.53	38	32	defense response;metabolic process;regulation of biological process;response to stimulus	cytosol;nucleus	catalytic activity;metal ion binding;nucleotide binding;protein binding	Pf02733, Pf02734	26007	ENSG00000149476.15	11	Fructose catabolism; DDX58/IFIH1-mediated induction of interferon-alpha/beta	RIG-I-like receptor signaling pathway; Carbon metabolism; Fructose and mannose metabolism; Metabolic pathways; Glycerolipid metabolism	RIG-I-like Receptor Signaling	13	0	1.36966e+08	6.64686e+07	5.42015e+07	1.38215e+08	5.83911e+07	4.93755e+07	9.70599e+07	4.51923e+07	1.39282e+08	4.68396e+07	1.22358e+08	3.4819e+08	6.93117e+07	6.55826e+07	9.11088e+07	4.05051e+07	6.62713e+07	3.50241e+07	2.07353e+08	8.00599e+07	4.98676e+07	1.98255e+08	6.77609e+07	1.5136e+08
P00966	ASS1	Argininosuccinate synthase [OS=Homo sapiens]	0	68	32	5834	32	412	46.5	8.02	4764.42	32	25	metabolic process;regulation of biological process;response to stimulus	cytoplasm;cytosol;mitochondrion	catalytic activity;nucleotide binding;protein binding;RNA binding	Pf00764, Pf03054, Pf06508	445	ENSG00000130707.17	9	Urea cycle	Biosynthesis of amino acids; Alanine, aspartate and glutamate metabolism; Metabolic pathways; Arginine biosynthesis	Alanine and aspartate metabolism; Amino Acid metabolism; Urea cycle and metabolism of amino groups	11	0	8.02223e+08	3.23834e+08	1606567926	7.06402e+08	2.06344e+08	1.71345e+08	3.32441e+08	3.32856e+08	2.94426e+08	3.11148e+08	5.91488e+08	1363149904	2.77111e+08	3.61825e+08	3.34203e+08	1.6529e+08	2.04781e+08	1.63399e+08	5.12112e+08	5.87847e+08	9.72023e+08	7.0544e+08	2.51648e+08	6.07069e+08
Q00796	SORD	Sorbitol dehydrogenase [OS=Homo sapiens]	0	85	32	3019	32	357	38.3	7.97	2923.29	31	20	cellular component movement;metabolic process;response to stimulus	cytosol;membrane;mitochondrion	catalytic activity;metal ion binding;nucleotide binding;protein binding	Pf00107, Pf08240, Pf12847	6652	ENSG00000140263.13	15	Catabolism of glucuronate to xylulose-5-phosphate; Fructose biosynthesis	Pentose and glucuronate interconversions; Metabolic pathways; Fructose and mannose metabolism	Polyol Pathway	9	0	1.58615e+08	9.63951e+07	7.37952e+07	3.04884e+08	1.43739e+08	7.27643e+07	1.17438e+08	7.49858e+07	2.19046e+08	2.55484e+08	3.19988e+08	4.77408e+08	1.35449e+08	155983551	114938417	7.53203e+07	1.33975e+08	5.67037e+07	7.18575e+08	1.68506e+08	9.64397e+07	2.52791e+08	8.37372e+07	4.0183e+08
P04196	HRG	Histidine-rich glycoprotein [OS=Homo sapiens]	0	54	35	4662	35	525	59.5	7.5	3847.96	34	29	coagulation;defense response;regulation of biological process;response to stimulus;transport	cell surface;endosome;extracellular;membrane;organelle lumen;vacuole	enzyme regulator activity;metal ion binding;protein binding		3273	ENSG00000113905.4	3	Platelet degranulation ; Dissolution of Fibrin Clot			5	0	1.83691e+08	1.9693e+08	1.68109e+08	2.46004e+08	2.34648e+08	1.62218e+08	1.83456e+08	1.34117e+08	2.80121e+08	2.68518e+08	3.34083e+08	4.03344e+08	3.5226e+08	2.7299e+08	1.70353e+08	1.04156e+08	1.49078e+08	9.59019e+07	4.04618e+08	3.2127e+08	1.73283e+08	381190250	1.53086e+08	6.09251e+08
Q6W4X9	MUC6	Mucin-6 [OS=Homo sapiens]	0	25	44	320	44	2439	256.9	7.39	369.85	42	34	metabolic process;regulation of biological process;response to stimulus	extracellular;membrane;organelle lumen	protein binding;structural molecule activity	Pf00094, Pf01826, Pf08742	4588	ENSG00000283350.1; ENSG00000184956.15	11; CHR_HG107_PATCH	Defective GALNT3 causes familial hyperphosphatemic tumoral calcinosis (HFTC); Dectin-2 family; Defective GALNT12 causes colorectal cancer 1 (CRCS1); Termination of O-glycan biosynthesis; Defective C1GALT1C1 causes Tn polyagglutination syndrome (TNPS)		Gastric acid production	16	0	4.73477e+06	1.50242e+07	1.40182e+07	5.00464e+07	1.88885e+07	6.25537e+06	1.37557e+07	6.7893e+06	2.3938e+07	1.65935e+07	2.63592e+07	1.5569e+07	2.02335e+07	1.0737e+07	6.78669e+06	1.17614e+07	6.56928e+06	7.16986e+06	2.52005e+07	1.2095e+07	1.0018e+07	2.58657e+08	1.04493e+07	918174563
P55287-1	CDH11	Cadherin-11 [OS=Homo sapiens]	0	47	35	1673	35	796	87.9	4.91	1594.7	35	23	cell organization and biogenesis	cytoplasm;membrane	metal ion binding	Pf00028, Pf01049	1009	ENSG00000140937.13	16	Adherens junctions interactions			4	0	1.59074e+07	2.27439e+07	1.85241e+07	7.10132e+07	1.02972e+08	3.7785e+07	6.83344e+07	6.05908e+07	1.46007e+08	5.48243e+07	1.19739e+08	3.48594e+07	7.83052e+07	1.80734e+08	2.08412e+07	2.06006e+07	3.634e+07	4.66454e+07	1.77442e+08	1.26602e+08	8.8864e+07	4.42703e+07	1.39036e+07	1.02134e+08
P14543-1	NID1	Nidogen-1 [OS=Homo sapiens]	0	46	45	2432	45	1247	136.3	5.29	3473.19	44	31	cell organization and biogenesis;regulation of biological process	cell surface;extracellular;membrane	metal ion binding;protein binding	Pf00008, Pf00058, Pf00086, Pf06119, Pf06247, Pf07474, Pf07645, Pf12662, Pf12947, Pf14670	4811	ENSG00000116962.14	1	Laminin interactions; Degradation of the extracellular matrix			3	0	2.05603e+08	1.40477e+08	1.80079e+08	2.04492e+08	1.39512e+08	2.08563e+08	264043379	2.52551e+08	1.95794e+08	1.71793e+08	7.02308e+08	2.65965e+08	1.35845e+08	3.01597e+08	4.39209e+07	1.30336e+08	2.77454e+08	2.19056e+08	1131355376	1.67185e+08	152872502	3.49868e+08	9.99868e+07	124515888
P07195	LDHB	L-lactate dehydrogenase B chain [OS=Homo sapiens]	0	75	25	7289	23	334	36.6	6.05	4737.73	24	20	metabolic process	cytoplasm;cytosol;membrane;mitochondrion	catalytic activity;nucleotide binding;protein binding	Pf00056, Pf02866	3945	ENSG00000111716.12	12	Pyruvate metabolism	Metabolic pathways; Pyruvate metabolism; Glycolysis / Gluconeogenesis; Propanoate metabolism; Cysteine and methionine metabolism; Glucagon signaling pathway	Glycolysis and Gluconeogenesis	11	0	1512144615	6.10692e+08	9.00276e+08	1215504378	5.79028e+08	8.50838e+08	8.354e+08	9.72867e+08	9.6486e+08	924350412	1877684762	1407616209	7.59147e+08	1464701466	2.70449e+08	4.36027e+08	5.24628e+08	5.02342e+08	1390664504	6.21317e+08	6.68562e+08	8.99399e+08	6.15098e+08	1443671837
P02748	C9	complement component C9 [OS=Homo sapiens]	0	54	40	4549	38	559	63.1	5.59	3705.94	40	30	cell organization and biogenesis;defense response;metabolic process;regulation of biological process;response to stimulus	cytosol;extracellular;membrane	protein binding	Pf00057, Pf00090, Pf01823	735	ENSG00000113600.10	5	Terminal pathway of complement; Regulation of Complement cascade	Complement and coagulation cascades; Amoebiasis; Systemic lupus erythematosus; Prion diseases	Allograft Rejection; Complement Activation; Complement and Coagulation Cascades	12	1	2.53605e+08	196081834	1.6998e+08	3.11287e+08	339519668	1.4778e+08	1.23815e+08	1.19035e+08	2.67229e+08	2.08408e+08	3.42569e+08	5.45071e+08	152789069	8.40623e+07	7.97508e+07	9.33879e+07	1.54335e+08	8.22437e+07	3.52473e+08	1.87128e+08	1.82297e+08	3.59855e+08	2.23573e+08	5.6248e+08
Q08380	LGALS3BP	Galectin-3-binding protein [OS=Homo sapiens]	0	48	27	5268	27	585	65.3	5.27	5705.82	26	24	defense response;regulation of biological process;response to stimulus;transport	extracellular;membrane;organelle lumen	protein binding;receptor activity	Pf00530, Pf07707	3959	ENSG00000108679.12	17	Platelet degranulation			4	0	3.37651e+08	1.87454e+08	3.20754e+08	4.63627e+08	2.34654e+08	1.52977e+08	5.7478e+08	2.53954e+08	3.51567e+08	2.60046e+08	2229169768	2.84826e+08	3.28208e+08	3.22993e+08	8.13257e+07	1.983e+08	1.94729e+08	2.28703e+08	7.95746e+08	299615323	3.14535e+08	2.33947e+08	2.25894e+08	2.66948e+08
P68371	TUBB4B	Tubulin beta-4B chain [OS=Homo sapiens]	0	74	28	3046	7	445	49.8	4.89	3402.17	28	26	cell organization and biogenesis;cellular component movement;defense response;regulation of biological process;response to stimulus;transport	cytoplasm;cytoskeleton;cytosol;extracellular;nucleus;organelle lumen	catalytic activity;nucleotide binding;protein binding;RNA binding;structural molecule activity	Pf00091, Pf03953, Pf10644	10383	ENSG00000188229.5	9	COPI-independent Golgi-to-ER retrograde traffic; COPI-dependent Golgi-to-ER retrograde traffic; Carboxyterminal post-translational modifications of tubulin; Regulation of PLK1 Activity at G2/M Transition; Recruitment of NuMA to mitotic centrosomes; Hedgehog 'off' state; Loss of Nlp from mitotic centrosomes; Translocation of GLUT4 to the plasma membrane; Prefoldin mediated transfer of substrate to…	Pathogenic Escherichia coli infection; Phagosome; Gap junction	Pathogenic Escherichia coli infection; Parkin-Ubiquitin Proteasomal System pathway	74	33	7.44353e+07	7.22129e+07	4.67133e+07	1.23385e+08	7.87908e+07	5.82239e+07	1.99506e+08	6.3602e+07	1.83278e+08	102843167	1.40773e+08	2.15848e+08	6.55521e+07	7.21185e+07	6.57685e+07	4.202e+07	5.60643e+07	2.87208e+07	2.82514e+08	6.80824e+07	6.52321e+07	1.36266e+08	5.76646e+07	2.05178e+08
P35527	KRT9	Keratin, type I cytoskeletal 9 [OS=Homo sapiens]	0	71	31	3288	30	623	62	5.24	4123.43	29	27	cell death;cell organization and biogenesis	cytosol;membrane;nucleus	structural molecule activity	Pf00038, Pf13166	3857	ENSG00000171403.9	17	Formation of the cornified envelope			3	0	1.29409e+08	1.2322e+08	9.91293e+07	1.24545e+08	1.35825e+08	107919514	1.19757e+08	9.73133e+07	162987551	1.23577e+08	1.51787e+08	1.28603e+08	8.52872e+07	1.309e+08	1.47932e+08	7.31545e+07	1.63584e+08	1.37918e+08	2.41623e+08	9.22513e+07	1.21719e+08	1.41401e+08	3.55055e+08	2.71987e+08
P13646	KRT13	Keratin, type I cytoskeletal 13 [OS=Homo sapiens]	0	71	39	1962	27	458	49.6	4.96	1776.65	35	37	cell death;cell organization and biogenesis;response to stimulus	cytoskeleton;cytosol;nucleus	protein binding;structural molecule activity	Pf00038	3860	ENSG00000171401.14	17	Formation of the cornified envelope			3	15	4.15316e+08	5.63765e+08	9.47545e+08	5.23203e+08	274791751	8.56127e+07	1.71899e+08	1.01131e+08	3.87269e+08	1.19894e+08	1.24717e+08	3.69958e+08	6.97284e+07	8.14333e+07	6.09821e+07	1.78827e+08	1.01904e+08	7.308e+07	1.95305e+08	3.63507e+08	5.13194e+07	1.39557e+08	8.21583e+07	1309062399
P11717	IGF2R	Cation-independent mannose-6-phosphate receptor [OS=Homo sapiens]	0	39	86	1476	86	2491	274.2	5.94	1042.53	82	55	cell organization and biogenesis;regulation of biological process;response to stimulus;transport	cell surface;cytoplasm;endosome;Golgi;membrane;nucleus;vacuole	catalytic activity;protein binding;receptor activity;signal transducer activity;transporter activity	Pf00040, Pf00878, Pf02157, Pf09451	3482	ENSG00000197081.12	6	Cargo recognition for clathrin-mediated endocytosis; Retrograde transport at the Trans-Golgi-Network; Neutrophil degranulation; Golgi Associated Vesicle Biogenesis	Lysosome; Endocytosis		14	0	9.9145e+07	3.14713e+07	4.2269e+07	1.00271e+08	1.10961e+07	3.0261e+07	5.29781e+07	3.51837e+07	3.72048e+07	6.27051e+07	1.12346e+08	9.66467e+07	3.40459e+07	6.32917e+07	3.09846e+07	2.39905e+07	2.94244e+07	2.1941e+07	1.27169e+08	6.24021e+07	7.74963e+07	6.35485e+07	4.39517e+07	2.32306e+07
P18206-2	VCL	Isoform 1 of Vinculin [OS=Homo sapiens]	0	68	71	2058	71	1066	116.6	6.09	1690.67	70	53	cell growth;cell organization and biogenesis;cellular component movement;regulation of biological process;transport	cytoskeleton;cytosol;extracellular;membrane;organelle lumen	protein binding;structural molecule activity	Pf01044	7414	ENSG00000035403.17	10			Integrin-mediated Cell Adhesion; Primary Focal Segmental Glomerulosclerosis FSGS; Focal Adhesion; VEGFA-VEGFR2 Signaling Pathway; Regulation of Actin Cytoskeleton	5	0	5.90125e+07	4.9363e+07	6.57686e+07	8.0484e+07	1.49965e+07	3.07576e+07	5.79175e+07	6.36112e+07	5.0771e+07	5.34001e+07	7.90441e+07	5.83725e+07	2.34049e+07	5.64958e+07	3.11246e+07	4.85195e+07	3.90468e+07	2.83849e+07	1.16929e+08	6.67266e+07	4.95503e+07	8.39566e+07	3.36097e+07	1.10783e+08
P08572	COL4A2	Collagen alpha-2(IV) chain [OS=Homo sapiens]	0	25	32	3165	31	1712	167.4	8.66	4171.5	31	17	cell differentiation;cell organization and biogenesis;metabolic process;regulation of biological process;response to stimulus	extracellular;organelle lumen	protein binding;structural molecule activity	Pf01391, Pf01413	1284	ENSG00000134871.17	13	ECM proteoglycans; Collagen degradation; Integrin cell surface interactions; Laminin interactions; Collagen chain trimerization; Crosslinking of collagen fibrils; Anchoring fibril formation; Signaling by PDGF; NCAM1 interactions; Scavenging by Class A Receptors; Non-integrin membrane-ECM interactions	ECM-receptor interaction; AGE-RAGE signaling pathway in diabetic complications; Amoebiasis; PI3K-Akt signaling pathway; Focal adhesion; Protein digestion and absorption; Small cell lung cancer; Pathways in cancer	miRNA targets in ECM and membrane receptors; Focal Adhesion; Hepatitis C and Hepatocellular Carcinoma; Focal Adhesion-PI3K-Akt-mTOR-signaling pathway	35	1	2.50789e+08	1.22572e+08	2.19497e+08	3.12314e+08	1.13578e+08	1.92244e+08	3.23557e+08	273199569	2.09418e+08	2.36333e+08	559680349	5.07581e+08	1.65017e+08	2.3133e+08	162169200	1.54049e+08	2.4439e+08	2.64917e+08	2.85583e+08	3.31162e+08	4.4426e+08	194492115	2.3186e+08	1.60224e+08
P09960-1	LTA4H	leukotriene A-4 hydrolase [OS=Homo sapiens]	0	65	37	1779	37	611	69.2	6.18	1751.33	37	29	metabolic process;transport	cytoplasm;cytosol;extracellular;nucleus	catalytic activity;metal ion binding;protein binding;RNA binding	Pf01433, Pf09127, Pf13485	4048	ENSG00000111144.9	12	Synthesis of Leukotrienes (LT) and Eoxins (EX); Neutrophil degranulation	Arachidonic acid metabolism; Metabolic pathways	Eicosanoid Synthesis	11	0	7.28518e+07	9.6733e+07	3.45289e+07	1.03584e+08	3.9688e+07	4.87325e+07	4.94461e+07	6.11499e+07	9.16833e+07	5.37789e+07	8.82217e+07	141306218	3.20244e+07	5.28312e+07	4.61128e+07	3.4709e+07	2.94969e+07	2.51292e+07	1.12956e+08	4.32831e+07	4.42635e+07	1.19864e+08	4.22406e+07	1.8506e+08
Q9H4M9	EHD1	EH domain-containing protein 1 [OS=Homo sapiens]	0	77	38	3052	30	534	60.6	6.83	2713.81	37	31	cell organization and biogenesis;coagulation;regulation of biological process;response to stimulus;transport	endosome;membrane	metal ion binding;nucleotide binding;protein binding	Pf00350, Pf01926, Pf12763	10938	ENSG00000110047.17	11	Factors involved in megakaryocyte development and platelet production	Endocytosis	Insulin Signaling	4	9	8.32513e+07	5.44165e+07	4.9878e+07	8.37073e+07	5.25003e+07	9.40323e+07	1.16781e+08	8.12896e+07	1.36074e+08	8.69888e+07	2.01735e+08	2.25814e+08	5.25482e+07	5.79586e+07	120398529	4.78107e+07	5.9541e+07	3.47612e+07	3.21396e+08	8.01816e+07	6.62751e+07	9.9742e+07	6.93349e+07	2.71361e+08
Q9H6S3	EPS8L2	epidermal growth factor receptor kinase substrate 8-like protein 2 [OS=Homo sapiens]	0	62	43	2733	43	715	80.6	6.84	2900.29	43	38	regulation of biological process;response to stimulus	cytoplasm;cytosol;membrane	protein binding	Pf00018, Pf07653, Pf08416, Pf14604	64787	ENSG00000177106.14	11				0	0	3.95316e+08	5.91835e+07	1.10982e+08	2.02481e+08	157388985	7.54283e+07	1.54215e+08	9.04339e+07	1.0481e+08	1.00872e+08	1.87353e+08	3.77497e+08	8.26022e+07	1.02526e+08	1.38516e+08	8.15136e+07	595720570	5.67976e+07	2.25843e+08	2.99083e+08	3.54169e+08	1.5308e+08	1.25329e+08	1.66037e+08
P05067-11	APP	Isoform 11 of Amyloid-beta A4 protein [OS=Homo sapiens]	0	43	37	3685	36	746	84.5	4.75	3294.3	37	28	cell death;cell growth;cell organization and biogenesis;cellular component movement;cellular homeostasis;defense response;metabolic process;regulation of biological process;response to stimulus;transport	cell surface;cytoplasm;cytosol;endoplasmic reticulum;endosome;extracellular;Golgi;membrane;organelle lumen	DNA binding;enzyme regulator activity;metal ion binding;protein binding	Pf00014, Pf02177, Pf03494, Pf03938, Pf10515, Pf11657, Pf11740, Pf12924, Pf12925, Pf13868	351	ENSG00000142192.20	21			Alzheimers Disease; Endoderm Differentiation; Apoptosis-related network due to altered Notch3 in ovarian cancer; Copper homeostasis; TGF-beta Signaling Pathway	5	1	4.37147e+08	8.23936e+08	4.65738e+08	1002251282	7.77585e+07	1.39391e+08	1.76845e+08	579269197	110212292	3.98393e+08	917258617	1673415134	1.168e+08	1.48234e+08	1.0514e+08	5.57559e+08	1.05495e+08	2.38988e+08	4.72434e+08	5.70147e+08	4.68822e+08	3.25477e+08	3.05979e+08	3.80437e+08
Q9NR99	MXRA5	Matrix-remodeling-associated protein 5 [OS=Homo sapiens]	0	30	84	2216	84	2828	312	8.32	1515.14	82	51	response to stimulus	extracellular	protein binding	Pf00047, Pf07679, Pf13855, Pf13895, Pf13927	25878	ENSG00000101825.7	X				0	0	8.31544e+07	4.77861e+07	6.39523e+07	9.02686e+07	3.93793e+07	7.09988e+07	1.47047e+08	7.69585e+07	1.25053e+08	2.4279e+08	2.37035e+08	1.61671e+08	5.39065e+07	8.67624e+07	5.75121e+07	5.55407e+07	6.16986e+07	4.42302e+07	3.21631e+08	7.38327e+07	6.53191e+07	1.17795e+08	7.92421e+07	1.18093e+08
P07602-1	PSAP	Prosaposin [OS=Homo sapiens]	0	59	31	3234	31	524	58.1	5.17	2752.16	31	22	cell differentiation;metabolic process;regulation of biological process;response to stimulus;transport	extracellular;membrane;mitochondrion;organelle lumen;vacuole	catalytic activity;enzyme regulator activity;protein binding	Pf02199, Pf03489, Pf05184	5660	ENSG00000197746.13	10	Platelet degranulation ; Peptide ligand-binding receptors; Neutrophil degranulation; Glycosphingolipid metabolism	Lysosome		17	0	1.70665e+08	9.72153e+07	130243400	2.67067e+08	8.27679e+07	9.53249e+07	1.69149e+08	8.93664e+07	1.54455e+08	2.3922e+08	5.84414e+08	3.07983e+08	1.51693e+08	2.12276e+08	5.97351e+07	6.97857e+07	9.81876e+07	6.58919e+07	2.21665e+08	1.72737e+08	1.80644e+08	3.17052e+08	1.46544e+08	1.96333e+08
P55017-3	SLC12A3	Isoform 3 of Solute carrier family 12 member 3 [OS=Homo sapiens]	0	40	46	2273	46	1029	113.7	7.97	1831.91	45	32	transport	cytosol;membrane	protein binding;transporter activity	Pf00324, Pf08403, Pf13520	6559	ENSG00000070915.9	16				0	0	1.59726e+08	6.65909e+07	9.44874e+07	2.14488e+08	1.03659e+08	114399332	9.88875e+07	9.22661e+07	1.34417e+08	1.43456e+08	2.10611e+08	1.0649e+08	9.50631e+07	8.9911e+07	4.36594e+08	7.15371e+07	7.82325e+07	4.86226e+07	3.65051e+08	1.24878e+08	1.04894e+08	1.36748e+08	4.96416e+07	8.71419e+08
Q9NQ84-1	GPRC5C	G-protein coupled receptor family C group 5 member C [OS=Homo sapiens]	0	29	14	4887	14	441	48.2	8.43	4564.3	14	12	regulation of biological process;response to stimulus	membrane	receptor activity;signal transducer activity	Pf00003	55890		17			GPCRs, Class C Metabotropic glutamate, pheromone	1	0	4.17604e+08	2.08027e+08	3.03212e+08	1133824528	3.60605e+08	2.31208e+08	4.13484e+08	1.96844e+08	4.18494e+08	1091457941	1062755129	1484651329	4.2581e+08	480996018	5.00068e+08	4.19613e+08	3.67903e+08	2.25001e+08	1356454035	4.07655e+08	4.67907e+08	5.85388e+08	4.52692e+08	1173785293
P46940	IQGAP1	Ras GTPase-activating-like protein IQGAP1 [OS=Homo sapiens]	0	51	75	1182	74	1657	189.1	6.48	1017.45	72	49	cell growth;regulation of biological process;response to stimulus;transport	cytoplasm;cytoskeleton;cytosol;membrane;nucleus	enzyme regulator activity;metal ion binding;protein binding	Pf00307, Pf00397, Pf00616, Pf03836, Pf11016	8826	ENSG00000140575.12	15	Signaling by BRAF and RAF fusions; MAP2K and MAPK activation; RHO GTPases activate IQGAPs; Glucagon-like Peptide-1 (GLP1) regulates insulin secretion; Signaling by RAS mutants; Signaling by high-kinase activity BRAF mutants; Signaling by moderate kinase activity BRAF mutants; Nephrin family interactions; Paradoxical activation of RAF signaling by kinase inactive BRAF; Neutrophil degranulation; In…	Proteoglycans in cancer; Regulation of actin cytoskeleton; Adherens junction	VEGFA-VEGFR2 Signaling Pathway; EGF/EGFR Signaling Pathway; Regulation of Actin Cytoskeleton; G13 Signaling Pathway	35	1	8.54857e+07	2.94551e+07	3.5005e+07	4.75333e+07	6.1408e+07	1.78302e+07	7.50235e+07	3.51299e+07	1.24721e+08	3.75149e+07	8.90872e+07	1.47404e+08	2.44459e+07	4.52613e+07	3.52268e+07	2.15278e+07	1.89657e+07	1.83178e+07	8.33175e+07	3.45087e+07	4.60974e+07	5.87815e+07	2.58554e+07	2.47145e+08
Q9HAT2	SIAE	sialate O-acetylesterase [OS=Homo sapiens]	0	48	22	3086	22	523	58.3	7.33	2309.84	21	16	metabolic process;regulation of biological process	extracellular;vacuole	catalytic activity	Pf03629	54414	ENSG00000110013.12	11				0	0	5.13663e+07	83533865	1.2657e+08	1.0734e+08	6.48514e+07	1.02014e+08	3.05841e+08	1.0057e+08	1.73467e+08	1.08894e+08	2.97361e+08	8.99617e+07	1.31759e+08	7.20704e+07	2.37591e+07	3.14003e+07	6.49042e+07	4.86698e+07	2.41534e+08	7.79911e+07	7.44014e+07	1.36835e+08	4.96218e+07	1.2116e+08
O75351	VPS4B	Vacuolar protein sorting-associated protein 4B [OS=Homo sapiens]	0	61	35	5027	30	444	49.3	7.23	4455.19	35	21	cell communication;cell division;cell organization and biogenesis;metabolic process;regulation of biological process;response to stimulus;transport	cytoplasm;cytosol;endosome;membrane;nucleus	catalytic activity;nucleotide binding;protein binding;RNA binding	Pf00004, Pf00910, Pf01078, Pf01695, Pf04212, Pf04389, Pf06068, Pf07724, Pf07728, Pf09336, Pf13173, Pf13207, Pf13401	9525	ENSG00000119541.9	18	Budding and maturation of HIV virion; Endosomal Sorting Complex Required For Transport (ESCRT)	Endocytosis		10	5	2176405617	2969729066	2987542800	1.69954e+08	1572018292	2308231224	3.79899e+08	2435765494	2.69985e+08	3173292104	4.00253e+08	6.46031e+08	3826680113	2901655637	3115609083	3135210397	3308932795	3945915578	6.5812e+08	4313278249	6406859473	4.04612e+08	1.84094e+08	647738501
P19440	GGT1	glutathione hydrolase 1 proenzyme [OS=Homo sapiens]	0	47	32	6583	32	569	61.4	7.12	5838.49	32	21	metabolic process;regulation of biological process	membrane	catalytic activity;protein binding	Pf01019	2678	ENSG00000100031.18	22	Glutathione synthesis and recycling; Synthesis of Leukotrienes (LT) and Eoxins (EX); Defective GGT1 causes Glutathionuria (GLUTH); Aflatoxin activation and detoxification	Arachidonic acid metabolism; Metabolic pathways; Glutathione metabolism; Taurine and hypotaurine metabolism	Glutathione metabolism; Selenium Micronutrient Network; Eicosanoid Synthesis; NRF2 pathway	22	0	4.16598e+08	3.41151e+08	2.95571e+08	1178583054	4.20952e+08	2.90454e+08	7.62765e+08	2.87841e+08	6.90535e+08	1295686159	1539615436	1859480343	7.67072e+08	770403853	2.80107e+08	1.9704e+08	2.51715e+08	1.857e+08	6.62031e+08	3.97377e+08	3.64805e+08	7.8931e+08	3.70695e+08	1165380277
P08294	SOD3	Extracellular superoxide dismutase [Cu-Zn] [OS=Homo sapiens]	0	76	19	6178	19	240	25.8	6.61	6229.32	19	15	metabolic process;response to stimulus	cytoplasm;extracellular;nucleus;organelle lumen	antioxidant activity;catalytic activity;metal ion binding;protein binding	Pf00080	6649	ENSG00000109610.5	4	Detoxification of Reactive Oxygen Species		Selenium Micronutrient Network; Vitamin B12 Metabolism; Folate Metabolism; NRF2 pathway; Copper homeostasis; One carbon metabolism and related pathways; Oxidative Stress	10	0	4.30422e+08	2.54123e+08	335285568	8.72224e+08	2.48408e+08	3.79956e+08	1093901176	4.52987e+08	9.91835e+08	6.96949e+08	1774362871	8.41472e+08	2.50659e+08	4.52606e+08	170526687	1.71036e+08	2.5193e+08	1.47263e+08	1310655198	3.42111e+08	4.71768e+08	6.35049e+08	3.78077e+08	7.0136e+08
P22891-2	PROZ	Isoform 2 of Vitamin K-dependent protein Z [OS=Homo sapiens]	0	54	21	5897	21	422	47	6.04	4487.72	21	17	coagulation;metabolic process;regulation of biological process;transport	extracellular;organelle lumen	catalytic activity;metal ion binding;protein binding	Pf00008, Pf00089, Pf00594, Pf12662, Pf14670	8858	ENSG00000126231.13	13				0	0	4.76124e+08	1.89346e+08	3.42294e+08	4.41435e+08	262810030	2.14986e+08	3.75533e+08	1.94194e+08	4.84511e+08	1.90752e+08	9.92011e+08	4.09395e+08	1.32477e+08	4.16157e+08	2.02706e+08	1.00895e+08	3.59855e+08	144998154	7.4493e+08	3.58825e+08	1.44506e+08	2.56439e+08	1.35862e+08	368480959
Q14697-1	GANAB	Neutral alpha-glucosidase AB [OS=Homo sapiens]	0	57	52	1946	52	944	106.8	6.14	1621.61	52	35	metabolic process	endoplasmic reticulum;Golgi;membrane;organelle lumen	catalytic activity;RNA binding	Pf01055, Pf13802	23193	ENSG00000089597.16	11	Calnexin/calreticulin cycle	Protein processing in endoplasmic reticulum; N-Glycan biosynthesis; Metabolic pathways		8	0	6.3725e+07	2.616e+07	2.64202e+07	5.90367e+07	3.09367e+07	4.25228e+07	5.4967e+07	3.63531e+07	1.07742e+08	5.13605e+07	8.15014e+07	1.16026e+08	4.96302e+07	5.05205e+07	6.27356e+07	2.31654e+07	5.88963e+07	2.52604e+07	1.79491e+08	5.03568e+07	5.4438e+07	1.13211e+08	6.50063e+07	4.65523e+07
P12814-1	ACTN1	Alpha-actinin-1 [OS=Homo sapiens]	0	67	54	1595	34	892	103	5.41	2886.49	33	45	cell differentiation;cell organization and biogenesis;regulation of biological process;transport	cytoplasm;cytoskeleton;cytosol;extracellular;membrane;organelle lumen	metal ion binding;protein binding;RNA binding	Pf00036, Pf00307, Pf00435, Pf08726, Pf11971, Pf13405, Pf13499	87	ENSG00000072110.13	14	Platelet degranulation ; Nephrin family interactions; Regulation of cytoskeletal remodeling and cell spreading by IPP complex components; Syndecan interactions	Focal adhesion; Amoebiasis; Regulation of actin cytoskeleton; Tight junction; Viral carcinogenesis; Leukocyte transendothelial migration; Systemic lupus erythematosus; Adherens junction; Arrhythmogenic right ventricular cardiomyopathy (ARVC)	Arrhythmogenic Right Ventricular Cardiomyopathy; Focal Adhesion; Regulation of Actin Cytoskeleton	24	0	4.90962e+07	2.92896e+07	1.54051e+07	3.48762e+07	7.36349e+06	1.36346e+07	1.33657e+07	6.56402e+06	1.5792e+07	1.04775e+07	2.23113e+07	5.24034e+07	1.20562e+07	3.2246e+07	1.34378e+07	1.5279e+07	1.16671e+07	1.20907e+07	4.35169e+07	4.03936e+07	4.30271e+07	1.81429e+07	1.03332e+07	2.12292e+07
Q8WZ75-1	ROBO4	Roundabout homolog 4 [OS=Homo sapiens]	0	28	29	3069	29	1007	107.4	6.64	2743.64	28	18	cell differentiation;development;regulation of biological process		protein binding;receptor activity	Pf00047, Pf07679, Pf07686, Pf08205, Pf13895, Pf13927	54538	ENSG00000154133.14	11			Robo4 and VEGF Signaling Pathways Crosstalk	1	0	320452182	8.42336e+07	2.1974e+08	1.5154e+08	6.92432e+07	1.4762e+08	2.85222e+08	4.83329e+08	2.12206e+08	1.057e+08	1.54646e+08	8.99238e+07	8.04047e+07	6.26931e+08	3.25796e+07	2.11505e+08	1.17656e+08	1.7768e+08	1227667265	2.74866e+08	1.38917e+08	1.03439e+08	3.54788e+07	8.09256e+07
P01860	IGHG3	Immunoglobulin heavy constant gamma 3 [OS=Homo sapiens]	0	83	34	11754	18	377	41.3	7.9	21486.5	19	25	cell organization and biogenesis;defense response;metabolic process;regulation of biological process;response to stimulus	extracellular;membrane	catalytic activity;protein binding	Pf07654, Pf08205	3502		14	FCGR activation; Regulation of actin dynamics for phagocytic cup formation; Regulation of Complement cascade; Role of phospholipids in phagocytosis; Classical antibody-mediated complement activation			11	7	1181002223	1228444862	1370687352	1972195411	7.11243e+08	1096573381	3202953933	1001945048	1555169438	1180693198	4653616825	1201514157	1807290161	1511589736	3.4053e+08	7.53469e+08	1889139045	6.9442e+08	3458185148	1137267037	1226662317	2934878759	1318239003	1355788548
Q8IUL8	CILP2	Cartilage intermediate layer protein 2 [OS=Homo sapiens]	0	31	43	2368	43	1156	126.2	8.22	2005.82	42	25		extracellular	catalytic activity;protein binding	Pf00047, Pf07679, Pf07686, Pf13330, Pf13620, Pf13715, Pf13895, Pf13927	148113	ENSG00000160161.9	19				0	0	1611375482	1.6472e+08	3.6735e+08	189797309	6.12815e+07	1.09474e+08	114685443	9.64606e+07	1.15967e+08	1.8969e+08	1048568663	1.0552e+08	1.06929e+08	9.80852e+08	2.47498e+07	5.6544e+07	1.10673e+08	6.19131e+07	2.36143e+08	141716492	177131449	1.54801e+08	4.01506e+07	2.00481e+08
P49747	COMP	Cartilage oligomeric matrix protein [OS=Homo sapiens]	0	60	31	988	28	757	82.8	4.6	1020.64	31	23	cell death;cell organization and biogenesis;regulation of biological process	extracellular	metal ion binding;protein binding;structural molecule activity	Pf02412, Pf05735, Pf07645, Pf11598, Pf12947	1311	ENSG00000105664.10	19	ECM proteoglycans; Integrin cell surface interactions	ECM-receptor interaction; Focal adhesion; PI3K-Akt signaling pathway; Malaria; Phagosome	Focal Adhesion; Focal Adhesion-PI3K-Akt-mTOR-signaling pathway	10	3	2.2036e+08	1.41888e+08	1.66826e+08	5.0942e+08	2.4775e+07	5.69492e+07	1.07082e+08	5.27659e+07	90072291	2.79546e+08	3.14737e+08	1.06361e+08	1.77942e+08	1.60398e+08	1.85173e+07	26633071	4.3322e+07	2.71769e+07	7.62627e+07	2.2392e+08	1.40061e+08	1.33263e+08	3.07033e+08	4.06257e+07
P16870	CPE	Carboxypeptidase E [OS=Homo sapiens]	0	62	31	3371	31	476	53.1	5.14	2612.83	31	26	cell organization and biogenesis;metabolic process;regulation of biological process;response to stimulus	extracellular;Golgi;membrane;nucleus	catalytic activity;metal ion binding;protein binding	Pf00246, Pf13620, Pf13715	1363	ENSG00000109472.13	4	Insulin processing	Type I diabetes mellitus		4	0	1.89531e+08	4.71925e+07	5.20243e+07	6.45553e+07	5.09343e+07	7.05398e+07	1.97682e+08	1.08201e+08	8.15154e+07	1.02104e+08	1.90759e+08	1.89897e+08	4.87062e+07	7.641e+07	8.05712e+07	7.44389e+07	9.93711e+07	7.62149e+07	7.74819e+08	116927149	8.26968e+07	9.03164e+07	7.40395e+07	2.04753e+08
O00187-2	MASP2	Isoform 2 of Mannan-binding lectin serine protease 2 [OS=Homo sapiens]	0	65	18	10126	18	185	20.6	5.96	6848.75	17	14	defense response;metabolic process;regulation of biological process;response to stimulus	extracellular	catalytic activity;metal ion binding;protein binding	Pf00431, Pf07645, Pf12662, Pf14670	10747	ENSG00000009724.16	1			Complement Activation; Complement and Coagulation Cascades	2	0	3.90683e+08	1005541843	1014657841	8.6276e+08	4.57002e+08	8.98794e+08	6.07974e+08	8.10789e+08	3022318881	2128969371	1512892603	1161544496	8.30282e+08	1839013580	3.4524e+08	3.59312e+08	5.6973e+08	1318684574	3732016658	1189770256	9.06989e+08	1065952686	4.10641e+08	2161460413
P14780	MMP9	Matrix metalloproteinase-9 [OS=Homo sapiens]	0	58	38	1332	38	707	78.4	6.06	1281.99	38	31	cell differentiation;cell organization and biogenesis;cellular component movement;metabolic process;regulation of biological process;response to stimulus;transport	extracellular	catalytic activity;metal ion binding;protein binding	Pf00040, Pf00045, Pf00413	4318	ENSG00000100985.7	20	Collagen degradation; EPH-ephrin mediated repulsion of cells; Neutrophil degranulation; Assembly of collagen fibrils and other multimeric structures; Activation of Matrix Metalloproteinases; Signaling by SCF-KIT; Interleukin-4 and 13 signaling	Pathways in cancer; Transcriptional misregulation in cancer; Hepatitis B; Endocrine resistance; Leukocyte transendothelial migration; Proteoglycans in cancer; MicroRNAs in cancer; Estrogen signaling pathway; TNF signaling pathway; Bladder cancer	Matrix Metalloproteinases; Osteopontin Signaling; Angiogenesis; TNF related weak inducer of apoptosis (TWEAK) Signaling Pathway; AGE/RAGE pathway; Spinal Cord Injury; IL1 and megakaryocytes in obesity; Photodynamic therapy-induced NF-kB survival signaling; Lung fibrosis; Endochondral Ossification	39	0	3.20387e+07	1.02149e+08	1.02072e+07	9.71518e+07	1.12387e+07	1.519e+07	4.46267e+07	1.45057e+07	3.34082e+07	1.30503e+07	3.64476e+07	2.14552e+07	9.10056e+06	1.48152e+07	8.18177e+06	1.95385e+07	1.31386e+07	5.66462e+06	5.06645e+07	1.93209e+07	1.96285e+07	1.79844e+07	1.98888e+07	1.31877e+08
P16278	GLB1	Beta-galactosidase [OS=Homo sapiens]	0	44	27	6405	27	677	76	6.57	5204.33	27	17	metabolic process;response to stimulus;transport	cytoplasm;extracellular;Golgi;organelle lumen;vacuole	catalytic activity;protein binding	Pf01301, Pf02449, Pf13364	2720		3	Sialic acid metabolism; Neutrophil degranulation; MPS IV - Morquio syndrome B; Glycosphingolipid metabolism; HS-GAG degradation; Keratan sulfate degradation	Galactose metabolism; Other glycan degradation; Lysosome; Glycosaminoglycan degradation; Glycosphingolipid biosynthesis - ganglio series; Metabolic pathways; Sphingolipid metabolism	Ectoderm Differentiation	32	0	3.81403e+08	1.54847e+08	101865319	1.30135e+08	3.06927e+08	1.15872e+08	2.45436e+08	1.07714e+08	1.44803e+08	2.04175e+08	3.23763e+08	1.91235e+08	8.16509e+07	7.4303e+07	2.64785e+08	6.83297e+07	2.2e+08	1.59845e+08	273667134	3.28417e+08	1.14436e+08	255174463	1.42578e+08	5.08105e+08
O00533-2	CHL1	Isoform 2 of Neural cell adhesion molecule L1-like protein [OS=Homo sapiens]	0	45	46	1795	46	1224	136.6	5.8	1604.91	46	33	cell organization and biogenesis;cellular component movement;regulation of biological process;response to stimulus	membrane	protein binding	Pf00041, Pf00047, Pf07679, Pf07686, Pf13882, Pf13895, Pf13927	10752	ENSG00000134121.9	3				0	0	146910275	147684455	203431915	1.80977e+08	2.73718e+08	1.48251e+08	2.89256e+08	220937726	3.79692e+08	2.34218e+08	3.2929e+08	233755028	1.57207e+08	2.09001e+08	1.26607e+08	1.95843e+08	2.02668e+08	2.1363e+08	3.04008e+08	3.22857e+08	3.12382e+08	163231847	1.70292e+08	5.34794e+08
P13671	C6	Complement component c6 [OS=Homo sapiens]	0	60	48	1347	48	934	104.7	6.76	1296.18	48	36	defense response;metabolic process;regulation of biological process;response to stimulus	extracellular	protein binding	Pf00057, Pf00084, Pf00090, Pf01823	729	ENSG00000039537.13	5	Terminal pathway of complement; Regulation of Complement cascade	Complement and coagulation cascades; Systemic lupus erythematosus; Prion diseases	Allograft Rejection; Complement Activation; Complement and Coagulation Cascades	11	0	3.06884e+07	1.24128e+07	1.97073e+07	3.74871e+07	5.31999e+07	2.45223e+07	3.63129e+07	2.15713e+07	5.48986e+07	2.64377e+07	9.02596e+07	9.56485e+07	1.56615e+07	4.10513e+07	8.96996e+06	8.80561e+06	2.06166e+07	1.09342e+07	9.00676e+07	2.15228e+07	2.53647e+07	5.91358e+07	6.45847e+07	1.18469e+08
Q9UHL4	DPP7	Dipeptidyl peptidase 2 [OS=Homo sapiens]	0	61	32	4106	32	492	54.3	6.32	3288.4	32	23	metabolic process;transport	cytosol;extracellular;Golgi;organelle lumen;vacuole	catalytic activity	Pf00561, Pf05577	29952	ENSG00000176978.13	9	Neutrophil degranulation			3	0	2.81578e+08	1.95917e+08	1.54669e+08	4.70291e+08	7.10801e+08	3.91109e+08	1027169799	2.53682e+08	1117137409	3.94898e+08	7.91977e+08	3.407e+08	2.98204e+08	2.56145e+08	6.80749e+07	1.52339e+08	389643589	1.86075e+08	1118965568	3.46195e+08	3.30812e+08	9.3e+08	2.44683e+08	1172317403
Q9BYF1	ACE2	angiotensin-converting enzyme 2 [OS=Homo sapiens]	0	56	36	2322	36	805	92.4	5.54	2093.47	36	25	metabolic process;regulation of biological process;response to stimulus;transport	cell surface;cytoplasm;extracellular;membrane	catalytic activity;metal ion binding;protein binding;receptor activity	Pf01401	59272	ENSG00000130234.10	X	Metabolism of Angiotensinogen to Angiotensins	Renin-angiotensin system; Protein digestion and absorption	ACE Inhibitor Pathway	6	0	4.3468e+07	3.11771e+07	1.98864e+07	4.88003e+07	5.01698e+07	3.93557e+07	8.14922e+07	3.2662e+07	1.64234e+08	5.76791e+07	7.07727e+07	6.02353e+07	1.8896e+07	5.02618e+07	3.40062e+07	3.26544e+07	4.1802e+07	2.71022e+07	1.93771e+08	5.23308e+07	2.9919e+07	1.27528e+08	3.26622e+07	9.3829e+07
P07288-1	KLK3	Prostate-specific antigen [OS=Homo sapiens]	0	88	19	3298	17	261	28.7	7.68	3176.2	19	14	metabolic process;regulation of biological process	extracellular;nucleus	catalytic activity;protein binding	Pf00089	354	ENSG00000142515.14	19	Regulation of Insulin-like Growth Factor (IGF) transport and uptake by Insulin-like Growth Factor Binding Proteins (IGFBPs); Activated PKN1 stimulates transcription of AR (androgen receptor) regulated genes KLK2 and KLK3	Pathways in cancer; Prostate cancer	Androgen receptor signaling pathway	10	2	7.90096e+07	9.06857e+07	1.15706e+08	1.37392e+08	1.0492e+08	1.55048e+08	273000445	8.07126e+07	2.5839e+08	4.92732e+08	8.35721e+08	1.77255e+08	8.2752e+07	4.15565e+08	6.40247e+07	6.13105e+07	8.30903e+07	8.17456e+07	3033393943	1.06668e+08	1.05288e+08	2.81565e+08	1.20491e+08	2.21197e+08
P22314	UBA1	Ubiquitin-like modifier-activating enzyme 1 [OS=Homo sapiens]	0	48	50	2494	50	1058	117.8	5.76	2611.56	50	39	metabolic process;response to stimulus	cytoplasm;cytosol;membrane;mitochondrion;nucleus	catalytic activity;nucleotide binding;protein binding;RNA binding	Pf00899, Pf02134, Pf09358, Pf10585	7317	ENSG00000130985.16	X	Synthesis of active ubiquitin: roles of E1 and E2 enzymes; Antigen processing: Ubiquitination & Proteasome degradation	Parkinson's disease; Ubiquitin mediated proteolysis	Proteasome Degradation; Parkin-Ubiquitin Proteasomal System pathway; Parkinsons Disease Pathway	13	0	1.60093e+08	1.49296e+08	6.60589e+07	1.19099e+08	7.39196e+07	4.71106e+07	1.17016e+08	6.2207e+07	6.41181e+07	1.06376e+08	2.78938e+08	2.43748e+08	7.13371e+07	6.58915e+07	1.03492e+08	4.19996e+07	3.51543e+07	4.3643e+07	236178150	4.41939e+07	4.85712e+07	151258503	6.99191e+07	1.23228e+08
O14745	SLC9A3R1	Na(+)/H(+) exchange regulatory cofactor NHE-RF1 [OS=Homo sapiens]	0	85	36	2875	36	358	38.8	5.77	2779.69	36	24	cell differentiation;cell organization and biogenesis;cellular homeostasis;regulation of biological process;response to stimulus;transport	cytoplasm;cytoskeleton;membrane;nucleus	protein binding;structural molecule activity	Pf00595, Pf09007, Pf13180	9368	ENSG00000109062.11	17				0	0	3.65625e+08	1.42736e+08	3.55784e+08	2.06517e+08	2.83966e+07	1.17308e+08	5.32587e+08	7.55335e+07	2.62653e+08	1.75192e+08	8.55068e+08	2.54576e+08	1.65685e+08	7.52678e+08	9.30207e+07	5.60408e+07	1.05248e+08	5.05238e+07	540875249	3.0869e+08	1.49029e+08	1036126480	1.52524e+08	1.40438e+08
P07476	IVL	Involucrin [OS=Homo sapiens]	0	65	28	413	28	585	68.4	4.61	519.11	28	24	cell death;cell differentiation;metabolic process;response to stimulus	cytoplasm;cytoskeleton;cytosol	protein binding;structural molecule activity	Pf10583	3713	ENSG00000163207.6	1	Formation of the cornified envelope		Corticotropin-releasing hormone signaling pathway	4	0	1.47145e+07	7.7317e+06	1.35254e+08	8.69705e+06	1.41984e+07	1.43371e+07	4.2168e+07	7.62539e+07	1.12873e+07	7.73241e+06	2.82384e+07	1.05069e+07	5.77229e+06	1.56e+07	1.07957e+07	1.26519e+07	2.3158e+07	1.2623e+07	6.26893e+07	8.16354e+06	3.64481e+07	4.54372e+06	3.81593e+07	2.45689e+07
Q12860	CNTN1	Contactin-1 [OS=Homo sapiens]	0	58	59	2060	59	1018	113.2	5.9	1624.83	57	38	cell organization and biogenesis;regulation of biological process;response to stimulus	membrane	protein binding	Pf00041, Pf00047, Pf07679, Pf07686, Pf13895, Pf13927	1272	ENSG00000018236.14	12	Activated NOTCH1 Transmits Signal to the Nucleus; NOTCH2 Activation and Transmission of Signal to the Nucleus; Neurofascin interactions	Cell adhesion molecules (CAMs)		11	0	7.70869e+07	3.20667e+08	2.57281e+08	4.46701e+08	1.76767e+08	9.27751e+07	1.08529e+08	1.23276e+08	132243037	3.89293e+08	5.54569e+08	3.16078e+08	4.35019e+08	1.57759e+08	3.06973e+07	6.12722e+07	1.44362e+08	7.58667e+07	2.62126e+08	7.15646e+08	1.31404e+08	1.22153e+08	6.84325e+07	3.31261e+08
P29401-2	TKT	Isoform 2 of Transketolase [OS=Homo sapiens]	0	65	38	2216	38	631	68.8	7.52	2142.03	38	27	metabolic process;regulation of biological process	cytosol	catalytic activity;metal ion binding;protein binding	Pf00456, Pf00676, Pf02779, Pf02780	7086	ENSG00000163931.15	3			Pentose Phosphate Pathway	1	0	1.85111e+08	1.36855e+08	1.17133e+08	3.10507e+08	5.54782e+07	1.0103e+08	2.69475e+08	134634786	2.35775e+08	114697615	257640270	454186007	1.20503e+08	1.04466e+08	225583464	103864758	1.09908e+08	5.79459e+07	8.0934e+08	2.43651e+08	2.75642e+08	2.87288e+08	1.32815e+08	3.16763e+08
P50895	BCAM	Basal cell adhesion molecule [OS=Homo sapiens]	0	61	35	1449	35	628	67.4	5.81	1666.46	35	24	regulation of biological process;response to stimulus	cell surface;extracellular;membrane	protein binding;receptor activity;signal transducer activity	Pf00047, Pf07679, Pf08205, Pf13895, Pf13927	4059	ENSG00000187244.10	19				0	0	3.67706e+07	2.04112e+07	5.47722e+07	4.65623e+07	9.06586e+07	2.42523e+07	7.07005e+07	4.28089e+07	1.29414e+08	4.05089e+07	8.79462e+07	4.48896e+07	2.37444e+07	7.81578e+07	1.44569e+07	1.134e+07	4.05111e+07	1.88112e+07	1.28707e+08	6.06907e+07	2.49409e+07	5.78293e+07	2.60377e+07	2.49949e+08
Q16610	ECM1	Extracellular matrix protein 1 [OS=Homo sapiens]	0	84	39	1031	39	540	60.6	6.71	935.5	39	29	defense response;regulation of biological process;response to stimulus;transport	extracellular;organelle lumen	protein binding;signal transducer activity	Pf05782, Pf09770	1893	ENSG00000143369.14	1	Platelet degranulation			4	0	2.1577e+07	2.83937e+07	2.48986e+07	4.27704e+07	8.31897e+06	5.02296e+06	2.25396e+07	1.45518e+07	2.87581e+07	2.73151e+07	4.536e+07	1.12194e+08	1.92047e+07	2.2407e+07	7.74315e+06	9.67294e+06	1.81416e+07	7.31926e+06	2.63417e+07	4.37921e+07	5.07921e+07	1.4525e+07	1.81668e+07	5.39049e+07
P08133-1	ANXA6	annexin A6 [OS=Homo sapiens]	0	67	57	3005	57	673	75.8	5.6	2376.49	57	43	cell organization and biogenesis;cellular homeostasis;regulation of biological process;response to stimulus;transport	cytoplasm;membrane;mitochondrion	metal ion binding;nucleotide binding;protein binding;transporter activity	Pf00191	309	ENSG00000197043.13	5	Smooth Muscle Contraction		Calcium Regulation in the Cardiac Cell; Prostaglandin Synthesis and Regulation	4	0	8.1834e+07	6.93277e+07	4.89396e+07	8.88248e+07	9.04332e+07	6.13695e+07	7.84324e+07	5.56357e+07	1.01489e+08	5.967e+07	1.21215e+08	8.96602e+07	4.97643e+07	6.65575e+07	1.11434e+08	1.17833e+08	1.07263e+08	8.05991e+07	2.10749e+08	1.64e+08	1.48734e+08	9.52183e+07	4.6122e+07	1.39663e+08
O43505	B3GNT1; B4GAT1	beta-1,4-glucuronyltransferase 1 [OS=Homo sapiens]	0	55	26	3226	26	415	47.1	7.2	3380.98	25	21	cellular component movement;metabolic process	Golgi;membrane	catalytic activity;metal ion binding;protein binding	Pf13896	11041	ENSG00000174684.6	11	Keratan sulfate biosynthesis; O-linked glycosylation	Glycosaminoglycan biosynthesis - keratan sulfate; Metabolic pathways; Glycosphingolipid biosynthesis - lacto and neolacto series		11	0	2.88515e+08	1.25727e+08	1.16587e+08	2.43957e+08	8.05765e+07	1.04713e+08	190744163	133990447	1.3257e+08	1.90314e+08	3.64995e+08	3.87727e+08	1.05351e+08	1.80052e+08	7.71294e+07	7.95126e+07	9.99925e+07	8.45573e+07	3.80059e+08	2.65851e+08	1.85087e+08	1.26766e+08	1.13749e+08	3.8434e+08
P0DMV8	HSPA1B; HSPA1A	heat shock 70 kDa protein 1A [OS=Homo sapiens]	0	62	40	3709	27	641	70	5.66	4419.66	35	32	cell organization and biogenesis;metabolic process;regulation of biological process;response to stimulus;transport	cytoplasm;cytoskeleton;cytosol;endoplasmic reticulum;extracellular;mitochondrion;nucleus	catalytic activity;nucleotide binding;protein binding;receptor activity;RNA binding	Pf00012, Pf06723	3304; 3303	ENSG00000232804.5; ENSG00000234475.5; ENSG00000231555.4; ENSG00000235941.5; ENSG00000204389.9; ENSG00000204388.6; ENSG00000212866.6; ENSG00000237724.5; ENSG00000224501.5	6; CHR_HSCHR6_MHC_APD_CTG1; CHR_HSCHR6_MHC_DBB_CTG1; CHR_HSCHR6_MHC_QBL_CTG1; CHR_HSCHR6_MHC_COX_CTG1	AUF1 (hnRNP D0) binds and destabilizes mRNA; Attenuation phase; Neutrophil degranulation; Regulation of HSF1-mediated heat shock response; Viral RNP Complexes in the Host Cell Nucleus; HSP90 chaperone cycle for steroid hormone receptors (SHR)	Prion diseases; Protein processing in endoplasmic reticulum; Estrogen signaling pathway; Longevity regulating pathway - multiple species; MAPK signaling pathway; Influenza A; Endocytosis; Spliceosome; Measles; Antigen processing and presentation; Epstein-Barr virus infection; Toxoplasmosis; Legionellosis	Apoptosis Modulation and Signaling; Parkin-Ubiquitin Proteasomal System pathway; NRF2 pathway; MAPK Signaling Pathway; Apoptosis Modulation by HSP70; VEGFA-VEGFR2 Signaling Pathway	38	9	1.21904e+08	7.88072e+07	4.66561e+07	1.96711e+08	8.30782e+07	7.9264e+07	1.02935e+08	7.68268e+07	136346740	1.14358e+08	1.44961e+08	1.52897e+08	4.27204e+07	7.02907e+07	7.63454e+07	5.82445e+07	5.69996e+07	5.33224e+07	3.33367e+08	1.14226e+08	8.18257e+07	8.63012e+07	6.52257e+07	1.84599e+08
P21399	ACO1	Cytoplasmic aconitate hydratase [OS=Homo sapiens]	0	51	45	3520	45	889	98.3	6.68	2869.46	43	33	cellular homeostasis;metabolic process;regulation of biological process;response to stimulus;transport	cytoplasm;cytosol;endoplasmic reticulum;Golgi;mitochondrion	catalytic activity;metal ion binding;protein binding;RNA binding	Pf00330, Pf00694	48	ENSG00000122729.18	9	Iron uptake and transport	2-Oxocarboxylic acid metabolism; Citrate cycle (TCA cycle); Glyoxylate and dicarboxylate metabolism; Biosynthesis of amino acids; Metabolic pathways; Carbon metabolism	Iron metabolism in placenta; TCA Cycle and Deficiency of Pyruvate Dehydrogenase complex (PDHc)	10	0	8.98301e+07	4.97928e+07	2.43032e+07	1.52555e+08	8.33333e+07	3.79648e+07	5.75419e+07	3.72354e+07	1.39815e+08	9.19318e+07	6.84252e+07	2.14001e+08	4.94347e+07	3.20534e+07	6.47158e+07	2.88625e+07	3.73688e+07	3.48126e+07	1.62504e+08	4.95462e+07	4.07108e+07	1.40879e+08	4.37092e+07	1.91555e+08
P49327	FASN	Fatty acid synthase [OS=Homo sapiens]	0	36	67	398	67	2511	273.3	6.44	380.72	63	47	cell differentiation;metabolic process;regulation of biological process;response to stimulus	cytoplasm;cytosol;Golgi;membrane;mitochondrion	catalytic activity;nucleotide binding;protein binding;RNA binding	Pf00106, Pf00107, Pf00108, Pf00109, Pf00698, Pf00975, Pf02801, Pf08242, Pf08659, Pf13602, Pf14765	2194	ENSG00000169710.8	17	ChREBP activates metabolic gene expression; Fatty acyl-CoA biosynthesis; Vitamin B5 (pantothenate) metabolism; Activation of gene expression by SREBF (SREBP)	Insulin signaling pathway; Metabolic pathways; Fatty acid biosynthesis; Fatty acid metabolism; AMPK signaling pathway	AMP-activated Protein Kinase (AMPK) Signaling; Sterol Regulatory Element-Binding Proteins (SREBP) signalling; SREBF and miR33 in cholesterol and lipid homeostasis; Liver X Receptor Pathway; Fatty Acid Biosynthesis; Angiopoietin Like Protein 8 Regulatory Pathway	23	0	4.65861e+06	5.72227e+06	1.10147e+07	1.1013e+07	2.5175e+08	5.96924e+06	1.3427e+07	1.02029e+07	2.23769e+08	2.26508e+07	5.82442e+07	3.21889e+07	8.07958e+06	2.0883e+07	1.60602e+07	3.92207e+06	1.45663e+07	6.3401e+06	9.784e+07	1.9151e+07	1.16515e+07	2.35349e+07	6.22872e+06	3.79765e+07
P08123	COL1A2	Collagen alpha-2(I) chain [OS=Homo sapiens]	0	27	35	2046	35	1366	129.2	8.95	1926.98	35	26	cell organization and biogenesis;cellular component movement;coagulation;metabolic process;regulation of biological process;response to stimulus	endoplasmic reticulum;extracellular;organelle lumen	metal ion binding;protein binding;structural molecule activity	Pf01391, Pf01410	1278	ENSG00000164692.17	7	Collagen degradation; Integrin cell surface interactions; MET activates PTK2 signaling; Crosslinking of collagen fibrils; Anchoring fibril formation; Platelet Adhesion to exposed collagen; Scavenging by Class A Receptors; Syndecan interactions; GP1b-IX-V activation signalling; ECM proteoglycans; Platelet Aggregation (Plug Formation); Immunoregulatory interactions between a Lymphoid and a non-Lymp…	ECM-receptor interaction; Protein digestion and absorption; Platelet activation; Focal adhesion; Amoebiasis; PI3K-Akt signaling pathway; AGE-RAGE signaling pathway in diabetic complications	miRNA targets in ECM and membrane receptors; Focal Adhesion; TGF-beta Signaling Pathway; Focal Adhesion-PI3K-Akt-mTOR-signaling pathway; Inflammatory Response Pathway	46	0	3.70775e+07	5.08151e+07	5.21831e+07	8.07495e+07	1.19838e+08	8.42637e+07	2.45654e+08	6.79506e+07	2.21197e+08	7.6776e+07	1.72928e+08	1.28725e+08	3.63172e+07	5.94295e+07	3.54623e+07	2.5747e+07	8.98311e+07	5.28646e+07	2.9619e+08	5.49124e+07	5.4705e+07	2.17253e+08	1.19107e+08	2.69578e+08
P55786	NPEPPS	puromycin-sensitive aminopeptidase [OS=Homo sapiens]	0	58	49	2161	49	919	103.2	5.72	1945.41	48	38	metabolic process;response to stimulus	cytoplasm;cytosol;nucleus	catalytic activity;metal ion binding	Pf01433, Pf11838, Pf13485	9520	ENSG00000141279.15	17	Antigen processing: Ubiquitination & Proteasome degradation			4	0	1.8341e+08	9.63638e+07	8.17098e+07	2.7345e+08	5.01023e+07	1.31187e+08	1.02008e+08	1.30996e+08	1.30941e+08	1.4585e+08	1.72135e+08	3.37955e+08	1.07852e+08	1.00284e+08	2.55541e+08	7.64524e+07	9.36085e+07	4.5008e+07	3.49051e+08	1.08667e+08	115938146	2.14758e+08	145911595	2.18239e+08
O75369-8	FLNB	Isoform 8 of Filamin-B [OS=Homo sapiens]	0	45	92	626	86	2633	281.5	5.71	428.06	83	58	cell organization and biogenesis;regulation of biological process;response to stimulus	cytoplasm;cytoskeleton;cytosol;membrane;nucleus	protein binding;RNA binding	Pf00307, Pf00630	2317	ENSG00000136068.14	3			VEGFA-VEGFR2 Signaling Pathway	1	0	1.90834e+07	1.18455e+07	1.13417e+07	2.44855e+07	3.00442e+07	1.8886e+07	4.19142e+07	1.68644e+07	4.73843e+07	1.45594e+07	2.68753e+07	2.15475e+08	1.33048e+07	1.54199e+07	1.76207e+07	8.02053e+06	2.67319e+07	1.02104e+07	1.27725e+08	1.99812e+07	1.39253e+07	3.60014e+07	1.3817e+07	2.87667e+07
P14625	HSP90B1	Endoplasmin [OS=Homo sapiens]	0	51	48	2168	47	803	92.4	4.84	2223.99	46	36	cell organization and biogenesis;metabolic process;regulation of biological process;response to stimulus;transport	cytosol;endoplasmic reticulum;extracellular;membrane;nucleus;organelle lumen	metal ion binding;nucleotide binding;protein binding;RNA binding	Pf00183, Pf02518, Pf13589	7184	ENSG00000166598.14	12	Post-translational protein phosphorylation; Regulation of Insulin-like Growth Factor (IGF) transport and uptake by Insulin-like Growth Factor Binding Proteins (IGFBPs); ATF6 (ATF6-alpha) activates chaperone genes; Interleukin-4 and 13 signaling; Trafficking and processing of endosomal TLR; Scavenging by Class A Receptors	Estrogen signaling pathway; Prostate cancer; Thyroid hormone synthesis; Pathways in cancer; PI3K-Akt signaling pathway; Protein processing in endoplasmic reticulum	Photodynamic therapy-induced unfolded protein response; Focal Adhesion-PI3K-Akt-mTOR-signaling pathway; Sudden Infant Death Syndrome (SIDS) Susceptibility Pathways	26	1	1.51977e+08	8.95683e+07	1.0214e+08	1.21204e+08	103895937	1.33252e+08	1.50726e+08	1.48147e+08	1.26515e+08	2.28557e+08	2.52061e+08	3.43163e+08	1.49297e+08	1.60342e+08	196720449	1.65224e+08	1.94323e+08	1.86025e+08	2.96024e+08	1.73669e+08	1.5088e+08	1.82945e+08	1.13353e+08	2.2185e+08
Q09328	MGAT5	Alpha-1,6-mannosylglycoprotein 6-beta-N-acetylglucosaminyltransferase A [OS=Homo sapiens]	0	58	44	2045	43	741	84.5	8.12	1696.58	44	32	metabolic process	Golgi;membrane	catalytic activity	Pf15024, Pf15027	4249	ENSG00000152127.8	2	N-Glycan antennae elongation	N-Glycan biosynthesis; Metabolic pathways		8	1	8.72929e+07	8.82267e+07	5.27148e+07	6.4607e+07	6.73549e+07	3.64017e+07	3.17849e+07	3.72139e+07	7.06451e+07	1.01228e+08	1.69444e+08	1.55945e+08	4.76317e+07	8.63801e+07	7.12107e+07	3.80889e+07	1.33559e+07	1.18276e+08	1.17384e+08	4.27958e+07	4.9868e+07	9.03878e+07	5.12105e+07	1.36764e+08
P12277	CKB	Creatine kinase B-type [OS=Homo sapiens]	0	59	20	2954	18	381	42.6	5.59	2694.43	20	16	cellular homeostasis;metabolic process	cytoplasm;cytosol;mitochondrion;nucleus	catalytic activity;nucleotide binding;protein binding	Pf00217, Pf02807	1152	ENSG00000166165.12	14	Creatine metabolism	Arginine and proline metabolism; Metabolic pathways	Urea cycle and metabolism of amino groups	7	2	5.53198e+07	4.39534e+07	3.94943e+07	5.51862e+07	7.86844e+08	1.71513e+08	1.60527e+08	1.33e+08	5.84256e+08	1.14605e+08	1.68682e+08	2.01739e+08	5.85764e+07	7.14682e+07	9.87385e+07	3.87269e+07	5.49858e+07	3.12134e+07	484032115	6.56838e+07	5.32161e+07	1.09314e+08	6.1153e+07	6.57913e+08
Q13822-1	ENPP2	Ectonucleotide pyrophosphatase/phosphodiesterase family member 2 [OS=Homo sapiens]	0	58	50	1389	50	863	98.9	7.37	1046.89	50	31	cellular component movement;metabolic process;regulation of biological process;response to stimulus;transport	extracellular;membrane	catalytic activity;metal ion binding;protein binding;receptor activity	Pf01033, Pf01223, Pf01663	5168	ENSG00000136960.12	8	Vitamin B5 (pantothenate) metabolism	Ether lipid metabolism		5	0	6.37577e+07	4.684e+07	2.22665e+07	7.31491e+07	4.16121e+07	21253889	3.96746e+07	2.12538e+07	5.92615e+07	4.60784e+07	7.30383e+07	9.82419e+07	3.75496e+07	2.71301e+07	1.07492e+07	1.29798e+07	1.92482e+07	2.10337e+07	8.32052e+07	6.36808e+07	4.2017e+07	4.72e+07	5.98587e+07	6.61424e+07
P34896-2	SHMT1	Isoform 2 of Serine hydroxymethyltransferase, cytosolic [OS=Homo sapiens]	0	82	33	3462	33	444	49	7.69	3414.52	33	26	cell organization and biogenesis;metabolic process;regulation of biological process	cytosol;mitochondrion;nucleus	catalytic activity;protein binding;RNA binding;translation regulator activity	Pf00464	6470	ENSG00000176974.19	17			Folate Metabolism; One Carbon Metabolism; Trans-sulfuration and one carbon metabolism; One carbon metabolism and related pathways	4	0	204720986	8.52558e+07	6.46988e+07	260059745	1.40772e+08	6.80435e+07	1.14577e+08	6.70841e+07	1.55332e+08	1.46469e+08	1.46964e+08	4.81598e+08	9.55531e+07	6.07873e+07	1.20103e+08	5.50509e+07	7.10463e+07	4.82135e+07	1.88003e+08	1.07517e+08	9.02442e+07	2.08001e+08	9.52988e+07	2.67326e+08
Q92820	GGH	Gamma-glutamyl hydrolase [OS=Homo sapiens]	0	52	20	6662	20	318	35.9	7.11	4538.73	20	16	metabolic process;response to stimulus;transport	cytosol;extracellular;nucleus;organelle lumen;vacuole	catalytic activity	Pf00117, Pf07722	8836	ENSG00000137563.11	8	Neutrophil degranulation	Folate biosynthesis; Antifolate resistance	Fluoropyrimidine Activity	6	0	2.91386e+08	2.31473e+08	1.6458e+08	4.1456e+08	3.31495e+08	3.38412e+08	5.42822e+08	2.28163e+08	1177445596	2.97514e+08	5.96981e+08	4.02996e+08	4.56197e+08	1.53587e+08	2.29268e+08	1.71107e+08	2.51858e+08	1.35051e+08	6.56674e+08	2.69408e+08	2.34362e+08	6.84033e+08	239107392	1000384984
Q9UKU9	ANGPTL2	angiopoietin-related protein 2 [OS=Homo sapiens]	0	44	25	4670	21	493	57.1	7.53	3680.49	25	19	development	extracellular	protein binding	Pf00147	23452	ENSG00000136859.9	9				0	4	5.25332e+07	1.69046e+08	2.31917e+08	3.64114e+08	1.02082e+08	3.05949e+08	3.29909e+08	2.42481e+08	3.77389e+08	4.90381e+08	7.0919e+08	2.74674e+08	2.34692e+08	3.14617e+08	4.77795e+07	8.70434e+07	157996001	1.43889e+08	6.11639e+08	3.8351e+08	1.981e+08	1.55905e+08	9.06009e+07	3.01476e+08
P06744	GPI	glucose-6-phosphate isomerase [OS=Homo sapiens]	0	64	38	3904	38	558	63.1	8.32	2603.14	38	28	metabolic process;regulation of biological process;response to stimulus;transport	cytoplasm;cytosol;extracellular;membrane;organelle lumen	catalytic activity;protein binding	Pf00342	2821	ENSG00000105220.14	19	Glycolysis; Neutrophil degranulation; Gluconeogenesis; TP53 Regulates Metabolic Genes	Pentose phosphate pathway; Metabolic pathways; Carbon metabolism; Glycolysis / Gluconeogenesis; Starch and sucrose metabolism; Amino sugar and nucleotide sugar metabolism	Cori Cycle; Glycolysis and Gluconeogenesis	21	0	2.04735e+08	2.12654e+08	8.08867e+07	2.78691e+08	1.62003e+08	1.50856e+08	1.93947e+08	137848741	2.59374e+08	1.39195e+08	225195322	3.9538e+08	1.42413e+08	1.18731e+08	2.62677e+08	1.03732e+08	1.1655e+08	7.81159e+07	4.3251e+08	1.41474e+08	1.22345e+08	298265294	1.65204e+08	1147755755
P60174	TPI1	Triosephosphate isomerase [OS=Homo sapiens]	0	81	24	3887	24	286	30.8	5.92	4102.92	24	18	development;metabolic process	cytosol;nucleus	catalytic activity;protein binding	Pf00121	7167	ENSG00000111669.14	12	Gluconeogenesis; Glycolysis	Inositol phosphate metabolism; Biosynthesis of amino acids; Fructose and mannose metabolism; Carbon metabolism; Metabolic pathways; Glycolysis / Gluconeogenesis	Fatty Acid Beta Oxidation; Cori Cycle; Glycolysis and Gluconeogenesis	14	0	3.52085e+08	8.7904e+07	8.05237e+07	2.22518e+08	3.79474e+08	9.32197e+07	1.43339e+08	5.17474e+08	1.52179e+08	1.23362e+08	2.50533e+08	2.20493e+08	3.86282e+08	155619933	3.66986e+07	4.95638e+07	6.5073e+07	1.21619e+08	3.55978e+08	8.64294e+07	7.26389e+07	142408969	6.55561e+07	2.77866e+08
P01861	IGHG4	Immunoglobulin heavy constant gamma 4 [OS=Homo sapiens]	0	94	26	9730	17	327	35.9	7.36	17191.7	17	17	cell organization and biogenesis;defense response;metabolic process;regulation of biological process;response to stimulus	extracellular;membrane	catalytic activity;protein binding	Pf07654, Pf08205	3503	ENSG00000211892.3; ENSG00000277016.2	14; CHR_HSCHR14_3_CTG1	Regulation of Complement cascade; Classical antibody-mediated complement activation; FCGR activation; Regulation of actin dynamics for phagocytic cup formation; Interleukin-4 and 13 signaling; Role of phospholipids in phagocytosis			14	0	1.66445e+08	1.28459e+08	331697782	551003924	1.38196e+08	201962387	4.75343e+08	1.79132e+08	2.65883e+08	4.172e+08	9.81519e+08	3.69267e+08	3.70674e+08	5.34861e+08	6.05034e+07	1.02516e+08	461278218	1.2487e+08	4.18147e+08	3.91201e+08	2.75916e+08	5.79101e+08	399973119	3.51407e+08
P19021-1	PAM	Peptidyl-glycine alpha-amidating monooxygenase [OS=Homo sapiens]	0	51	46	2763	46	973	108.3	6.42	1860.3	46	26	cell organization and biogenesis;metabolic process;regulation of biological process;response to stimulus;transport	cell surface;extracellular;membrane	catalytic activity;metal ion binding;protein binding	Pf01082, Pf01436, Pf03712	5066	ENSG00000145730.20	5				0	0	2.1942e+08	9.4993e+07	1.49565e+08	1.63939e+08	1.63263e+08	3.52615e+08	1420448517	4.45215e+08	7.20944e+08	1.02753e+08	3.76299e+08	2.75822e+08	1.4014e+08	1.9412e+08	8.80796e+07	1.01015e+08	6.90239e+08	3.20673e+08	9.56929e+08	1.45038e+08	1.27088e+08	3.10927e+08	1.0424e+08	319274691
P23284	PPIB	peptidyl-prolyl cis-trans isomerase B [OS=Homo sapiens]	0	72	23	6057	23	216	23.7	9.41	2945.04	22	15	metabolic process;regulation of biological process	endoplasmic reticulum;membrane;nucleus;organelle lumen	catalytic activity;protein binding;RNA binding	Pf00160	5479	ENSG00000166794.4	15	Collagen biosynthesis and modifying enzymes		Prolactin Signaling Pathway	4	0	5.53731e+08	5.48723e+08	4.95929e+08	6.11492e+08	1192781397	4.84766e+08	6.47108e+08	5.03916e+08	7.61919e+08	5.50836e+08	1015684618	8.25788e+08	4.00462e+08	4.72384e+08	4.5827e+08	4.366e+08	5.91591e+08	4.35824e+08	1012243219	833479337	5.74717e+08	1135545125	5.76896e+08	1397906386
P15586	GNS	N-acetylglucosamine-6-sulfatase [OS=Homo sapiens]	0	42	21	3206	21	552	62	8.31	3040.82	21	18	metabolic process;transport	extracellular;organelle lumen;vacuole	catalytic activity;metal ion binding;protein binding	Pf00884, Pf01663	2799	ENSG00000135677.10	12	Neutrophil degranulation; MPS IIID - Sanfilippo syndrome D; Keratan sulfate degradation; Lysosome Vesicle Biogenesis	Glycosaminoglycan degradation; Metabolic pathways; Lysosome		21	0	7.09835e+07	5.96741e+07	3.44265e+07	4.55677e+07	5.0176e+08	6.33014e+07	163840486	5.73326e+07	4.2219e+08	1.37664e+08	1.84764e+08	7.69321e+07	2.76078e+07	6.09527e+07	2.14007e+07	2.69459e+07	1.78318e+08	3.02377e+07	1.96201e+08	2.75927e+08	5.45189e+07	6.4568e+07	3.48106e+07	9.04911e+08
P18669	PGAM1; LOC643576	Phosphoglycerate mutase 1 [OS=Homo sapiens]	0	61	16	3060	11	254	28.8	7.18	2821.47	16	12	metabolic process;regulation of biological process;transport	cytoplasm;cytosol;extracellular;membrane;organelle lumen	catalytic activity;protein binding	Pf00300	5223; 643576	ENSG00000171314.8	10; 12	Gluconeogenesis; Glycolysis; Neutrophil degranulation	Metabolic pathways; Glucagon signaling pathway; Central carbon metabolism in cancer; Glycolysis / Gluconeogenesis; Carbon metabolism; Biosynthesis of amino acids; Glycine, serine and threonine metabolism	Cori Cycle; Glycolysis and Gluconeogenesis	17	6	2.21286e+08	1.10824e+08	2.6118e+08	2.54367e+08	1.67594e+08	1.79594e+08	1.76709e+08	2.09126e+08	2.3347e+08	1.78726e+08	2.96808e+08	404068649	1.30131e+08	3.20175e+08	1.70193e+08	1.88174e+08	2.74858e+08	1.28694e+08	3.30873e+08	2.68051e+08	1.74345e+08	5.3554e+08	1.32429e+08	4.48918e+08
O00754	MAN2B1	Lysosomal alpha-mannosidase [OS=Homo sapiens]	0	44	44	2287	44	1011	113.7	7.28	1792.51	43	35	metabolic process;transport	extracellular;organelle lumen;vacuole	catalytic activity;metal ion binding	Pf01074, Pf07748, Pf09261	4125	ENSG00000104774.12	19	Neutrophil degranulation; Lysosomal oligosaccharide catabolism	Other glycan degradation; Lysosome		8	0	49735394	3.34149e+07	4.45833e+07	5.76839e+07	1.35244e+08	1.02367e+08	2.02299e+08	9.43483e+07	1.366e+08	5.08712e+07	184188139	8.85845e+07	5.64147e+07	5.93984e+07	4.31086e+07	3.75399e+07	7.14871e+07	4.28057e+07	3.1658e+08	6.48802e+07	4.72852e+07	2.62759e+08	2.77456e+07	5.1852e+08
O14773	TPP1	Tripeptidyl-peptidase 1 [OS=Homo sapiens]	0	53	20	4133	20	563	61.2	6.48	3657.77	20	16	cell differentiation;cell organization and biogenesis;metabolic process	mitochondrion;organelle lumen;vacuole	catalytic activity;metal ion binding;protein binding	Pf09286	1200	ENSG00000166340.15	11	XBP1(S) activates chaperone genes	Lysosome		5	0	4.87089e+08	1.46945e+08	1.26905e+08	2.9968e+08	2.92678e+08	2.5427e+08	4.95131e+08	1.53276e+08	7.52478e+08	2.78285e+08	344111388	5.69819e+08	2.96735e+08	1.87932e+08	1.57578e+08	9.29517e+07	1.53804e+08	8.39006e+07	5.01349e+08	4.11701e+08	5.00711e+08	4.14092e+08	1.39009e+08	9.28589e+08
P13797	PLS3	Plastin-3 [OS=Homo sapiens]	0	59	39	2464	29	630	70.8	5.6	2109.05	39	32	cell organization and biogenesis	cytoplasm;cytosol;membrane	metal ion binding;protein binding	Pf00036, Pf00307, Pf13499	5358	ENSG00000102024.17	X				0	8	1.40697e+08	9.6098e+07	1.17077e+08	1.12915e+08	4.2987e+07	6.83835e+07	1.26825e+08	9.68354e+07	1.04474e+08	6.91438e+07	6.53423e+08	7.66983e+07	4.86326e+07	8.82944e+08	3.04663e+07	4.14569e+07	3.81046e+07	3.44615e+07	7.75941e+08	8.75951e+07	7.2281e+07	8.36244e+07	6.58948e+07	2.13827e+08
P15328	FOLR1	Folate receptor alpha [OS=Homo sapiens]	0	68	19	3836	19	257	29.8	7.97	2010.19	19	14	cell communication;cell organization and biogenesis;cellular component movement;metabolic process;regulation of biological process;response to stimulus;transport	cell surface;endosome;extracellular;membrane;nucleus	receptor activity;transporter activity	Pf03024	2348	ENSG00000110195.12	11	COPI-mediated anterograde transport; Cargo concentration in the ER; COPII (Coat Protein 2) Mediated Vesicle Transport	Endocytosis; Antifolate resistance	Folate Metabolism	13	0	1.67298e+08	2.33075e+08	298877025	6.12106e+08	8.10716e+07	1.54779e+08	3.22359e+08	2.44738e+08	3.07268e+08	5.11156e+08	1676980473	388121567	2.93015e+08	424971235	7.22578e+07	1.39312e+08	1.41426e+08	8.59062e+07	4.37151e+08	1.5073e+08	1.83826e+08	2.80314e+08	2.04045e+08	1.98229e+08
P02749	APOH	Beta-2-glycoprotein 1 [OS=Homo sapiens]	0	69	20	5511	20	345	38.3	7.97	4928.39	20	12	metabolic process;regulation of biological process;response to stimulus;transport	cell surface;extracellular;organelle lumen	enzyme regulator activity;protein binding	Pf00084, Pf09014	350	ENSG00000091583.10	17	Platelet degranulation			4	0	3.03434e+08	425581091	4.40571e+08	6.36295e+08	1.27455e+08	2.3335e+08	3.63401e+08	315563786	3.3071e+08	586362355	1285506678	6.50287e+08	4.6492e+08	6.22357e+08	7.97266e+07	1.78979e+08	2.88738e+08	1.37058e+08	6.14509e+08	4.79426e+08	2.53464e+08	3.21735e+08	5.31233e+08	3.82446e+08
P14550	AKR1A1	alcohol dehydrogenase [NADP(+)] [OS=Homo sapiens]	0	87	30	3973	29	325	36.6	6.79	2982.55	30	21	metabolic process	cytosol;membrane	catalytic activity;protein binding	Pf00248	10327	ENSG00000117448.13	1	Catabolism of glucuronate to xylulose-5-phosphate; Glutathione conjugation	Pentose and glucuronate interconversions; Glycolysis / Gluconeogenesis; Metabolic pathways; Glycerolipid metabolism	Benzo(a)pyrene metabolism; Metapathway biotransformation	12	2	1.30058e+08	7.89773e+07	5.99641e+07	2.45277e+08	4.76619e+07	8.58571e+07	1.31114e+08	8.31477e+07	1.60889e+08	1.08212e+08	187231916	3.76128e+08	4.67572e+07	1.08179e+08	5.766e+07	6.84449e+07	8.4479e+07	6.60753e+07	322245454	136609580	8.4798e+07	2.15278e+08	6.54e+07	3.17718e+08
P34059	GALNS	N-acetylgalactosamine-6-sulfatase [OS=Homo sapiens]	0	55	31	2726	31	522	58	6.74	2156.48	30	24	metabolic process;transport	extracellular;organelle lumen;vacuole	catalytic activity;metal ion binding	Pf00884, Pf01663, Pf02995, Pf14707	2588	ENSG00000141012.12	16	MPS IV - Morquio syndrome A; Neutrophil degranulation; Keratan sulfate degradation	Glycosaminoglycan degradation; Metabolic pathways; Lysosome		16	0	1.03185e+08	1.29725e+08	7.58774e+07	1.28451e+08	7.59351e+07	4.92193e+07	1.57384e+08	4.31418e+07	8.61116e+07	9.11521e+07	1.41921e+08	9.53884e+07	3.19211e+07	4.44077e+07	4.09793e+07	4.81706e+07	5.68119e+07	4.35238e+07	1.992e+08	158306531	7.93505e+07	7.0871e+07	3.58287e+07	2.70524e+08
Q06830	PRDX1	peroxiredoxin-1 [OS=Homo sapiens]	0	88	18	5432	15	199	22.1	8.13	3602.34	18	14	cell proliferation;cellular homeostasis;defense response;metabolic process;regulation of biological process;response to stimulus	cytoplasm;cytosol;mitochondrion;nucleus	antioxidant activity;catalytic activity;protein binding;RNA binding	Pf00578, Pf08534, Pf10417	5052	ENSG00000117450.13	1	TP53 Regulates Metabolic Genes; Deregulated CDK5 triggers multiple neurodegenerative pathways in Alzheimer's disease models; Detoxification of Reactive Oxygen Species	Peroxisome	Androgen receptor signaling pathway; Selenium Micronutrient Network; NRF2 pathway	15	2	1380565302	1512549955	1602893553	2110665266	2470688418	1980124325	2286861781	1876149596	2701286099	1214253637	1728274864	1914984700	1367382268	1350215606	1371664179	1509795631	1731735355	1433436454	3066199217	1726520746	1910969876	2282455871	1914264462	3074694943
P11586	MTHFD1	C-1-tetrahydrofolate synthase, cytoplasmic [OS=Homo sapiens]	0	57	49	1684	49	935	101.5	7.3	1559.78	47	34	metabolic process	cytoplasm;cytosol;membrane;mitochondrion	catalytic activity;nucleotide binding;protein binding	Pf00763, Pf01268, Pf02882	4522		14	Metabolism of folate and pterines	Metabolic pathways; One carbon pool by folate	Folate Metabolism; One Carbon Metabolism; Trans-sulfuration and one carbon metabolism	9	0	8.71084e+07	4.62157e+07	2.35466e+07	9.47877e+07	5.13554e+08	7.70872e+07	5.9444e+07	5.46283e+07	4.03343e+08	5.46637e+07	3.09976e+08	162033701	5.22406e+07	8.65017e+07	7.64066e+07	5.72985e+07	3.03772e+07	2.80963e+07	1.48205e+08	4.55953e+08	3.42694e+08	1.09792e+08	4.32226e+07	8.3574e+07
O95865	DDAH2	N(G),N(G)-dimethylarginine dimethylaminohydrolase 2 [OS=Homo sapiens]	0	81	20	4344	19	285	29.6	6.01	4385.35	20	18	metabolic process;regulation of biological process;response to stimulus	cytoplasm;cytosol;mitochondrion	catalytic activity;protein binding	Pf02274	23564	ENSG00000233076.6; ENSG00000227317.6; ENSG00000213722.8; ENSG00000228128.6; ENSG00000225635.7; ENSG00000206395.8; ENSG00000226634.6	6; CHR_HSCHR6_MHC_MANN_CTG1; CHR_HSCHR6_MHC_DBB_CTG1; CHR_HSCHR6_MHC_SSTO_CTG1; CHR_HSCHR6_MHC_MCF_CTG1; CHR_HSCHR6_MHC_QBL_CTG1; CHR_HSCHR6_MHC_COX_CTG1	eNOS activation			4	0	246140374	9.11321e+07	5.77547e+07	4.3301e+08	138153260	1.28695e+08	6.62864e+07	1.08058e+08	1.03457e+08	3.13804e+08	1.11066e+08	259700512	4.10683e+08	1.08345e+08	49334529	9.87897e+07	167049177	7.53245e+07	1.33882e+08	1.99672e+08	2.19124e+08	1.81065e+08	152096224	2.70452e+08
P42785-1	PRCP	lysosomal Pro-X carboxypeptidase [OS=Homo sapiens]	0	51	26	3897	26	496	55.8	7.21	2616.2	26	16	defense response;metabolic process;regulation of biological process;response to stimulus;transport	membrane;vacuole	catalytic activity;protein binding	Pf00561, Pf05576, Pf05577, Pf11144, Pf12697	5547	ENSG00000137509.10	11	Intrinsic Pathway of Fibrin Clot Formation; Neutrophil degranulation	Protein digestion and absorption; Renin-angiotensin system		8	0	1.86826e+08	1.51644e+08	1.51582e+08	2.82153e+08	172222849	1.7173e+08	3.04023e+08	1.85816e+08	4.84695e+08	2.08129e+08	3.93231e+08	2.73684e+08	1.98692e+08	1.82123e+08	9.89021e+07	1.39485e+08	1.95342e+08	140399006	4.01108e+08	2.29096e+08	1.52351e+08	3.08905e+08	1.41746e+08	3.23664e+08
Q16706	MAN2A1	Alpha-mannosidase 2 [OS=Homo sapiens]	0	47	53	1865	51	1144	131.1	7.58	1330.15	53	46	cell organization and biogenesis;metabolic process;regulation of biological process	Golgi;membrane	catalytic activity;metal ion binding	Pf01074, Pf07748, Pf09261	4124	ENSG00000112893.9	5	Intra-Golgi traffic; Reactions specific to the complex N-glycan synthesis pathway	N-Glycan biosynthesis; Metabolic pathways		12	2	5.43152e+07	3.08736e+07	2.9699e+07	7.21016e+07	2.99406e+07	2.79388e+07	5.92037e+07	2.9044e+07	5.04772e+07	3.1397e+07	1.10869e+08	8.18848e+07	2.38037e+07	3.79301e+07	1.82028e+07	1.29482e+07	2.06718e+07	1.37325e+07	1.07864e+08	3.38506e+07	3.1285e+07	7.65518e+07	3.65416e+07	5.12448e+07
P30039	PBLD	Phenazine biosynthesis-like domain-containing protein [OS=Homo sapiens]	0	96	22	2570	22	288	31.8	6.52	3030.43	22	20	metabolic process;regulation of biological process	cytoplasm	catalytic activity;protein binding	Pf02567	64081	ENSG00000108187.15	10				0	0	102377260	7.44656e+07	6.03086e+07	1.8827e+08	1.23275e+08	4.7086e+07	1.20975e+08	4.65409e+07	1.51117e+08	1.745e+08	3.64931e+08	4.19464e+08	1.7206e+08	2.09022e+08	1.62177e+08	1.72291e+08	1.83987e+08	1.49444e+08	2.9598e+08	2.53949e+08	2.28106e+08	2.04407e+08	6.33584e+07	2.38301e+08
P08195-2	SLC3A2	Isoform 2 of 4F2 cell-surface antigen heavy chain [OS=Homo sapiens]	0	57	31	3760	31	529	57.9	5.35	4366.96	31	25	cell growth;cellular component movement;metabolic process;response to stimulus;transport	cell surface;cytosol;membrane;nucleus	catalytic activity;protein binding;RNA binding;transporter activity	Pf00128	6520	ENSG00000168003.16	11				0	0	2.19352e+08	150906507	1.54926e+08	2.87741e+08	1.90501e+08	2.859e+08	1.90197e+08	2.72048e+08	1.99323e+08	3.29523e+08	4.43832e+08	3.69895e+08	1.41777e+08	4.00127e+08	2.40405e+08	2.66901e+08	3.32891e+08	277920924	4.80818e+08	2.93732e+08	3.04652e+08	2.26557e+08	1.70302e+08	2.40649e+08
Q9UQB8-5	BAIAP2	Isoform 5 of Brain-specific angiogenesis inhibitor 1-associated protein 2 [OS=Homo sapiens]	0	69	37	2187	37	520	57.4	8.79	1814.25	37	28	cell organization and biogenesis;regulation of biological process;response to stimulus	cytoplasm;cytoskeleton;cytosol;endoplasmic reticulum;Golgi;membrane	protein binding	Pf00018, Pf07653, Pf08397, Pf14604	10458	ENSG00000175866.15	17			Regulation of Actin Cytoskeleton	1	0	5.01384e+07	2.99776e+07	2.29624e+07	114200456	5.24269e+08	9.2626e+07	1.19077e+08	8.57408e+07	4.37515e+08	6.05063e+07	1.05237e+08	1.70508e+08	3.68493e+07	4.43986e+07	4.95522e+07	2.52238e+07	3.42744e+07	1.48984e+07	2.22648e+08	4.46974e+07	4.89659e+07	1.36121e+08	4.41657e+07	3.08114e+08
O75882-1	ATRN	Attractin [OS=Homo sapiens]	0	31	40	740	40	1429	158.4	7.31	702.32	39	32	defense response;regulation of biological process;response to stimulus	cytoplasm;extracellular;membrane	protein binding;receptor activity	Pf00059, Pf00431, Pf01344, Pf01437, Pf13418, Pf13854	8455	ENSG00000088812.17	20				0	0	1.04811e+07	1.12561e+07	5.45641e+07	1.1843e+07	5.78372e+07	2.95172e+08	1.48418e+07	1.34167e+07	5.07157e+07	2.51225e+07	2.2462e+08	2.23277e+07	1.77648e+07	1.54735e+07	9.01703e+06	1.27141e+07	1.83914e+07	1.21545e+07	1.85482e+07	1.77035e+07	1.77666e+07	3.64586e+07	1.46316e+07	2.43039e+07
Q13867	BLMH	bleomycin hydrolase [OS=Homo sapiens]	0	71	30	1150	30	455	52.5	6.27	794.54	30	19	metabolic process;response to stimulus	cytoplasm;cytosol;nucleus	catalytic activity;protein binding	Pf03051	642	ENSG00000108578.14	17	Antigen processing: Ubiquitination & Proteasome degradation			4	0	7.93316e+07	5.97027e+07	4.27021e+07	5.24547e+07	6.06249e+07	5.56682e+07	5.6777e+07	4.49858e+07	8.81713e+07	4.40654e+07	6.73572e+07	1.35112e+08	4.1661e+07	4.1201e+07	2.78591e+07	3.99061e+07	3.85732e+07	76759673	5.58537e+07	121274617	9.23139e+07	4.25495e+07	4.04014e+07	1.3628e+08
P55291	CDH15	Cadherin-15 [OS=Homo sapiens]	0	37	28	874	28	814	88.9	4.98	978.5	28	25	cell organization and biogenesis;regulation of biological process	membrane	metal ion binding;protein binding	Pf00028, Pf01049	1013	ENSG00000129910.7	16	Adherens junctions interactions; CDO in myogenesis	Cell adhesion molecules (CAMs)		8	0	2.58255e+07	3.75775e+07	1.56066e+07	5.77041e+07	1.4417e+08	3.75764e+07	9.18231e+07	3.40626e+07	1.70157e+08	4.84402e+07	4.70833e+07	4.23021e+07	6.38254e+07	1.07358e+08	1.06597e+07	1.70064e+07	3.26877e+07	2.02927e+07	5.24358e+07	23526950	2.08776e+07	3.0588e+07	1.68207e+07	3.24402e+08
Q02487	DSC2	Desmocollin-2 [OS=Homo sapiens]	0	40	26	494	25	901	99.9	5.34	418.97	26	16	cell communication;cell death;regulation of biological process;response to stimulus	cytoskeleton;membrane	metal ion binding;protein binding	Pf00028, Pf01049, Pf08758	1824	ENSG00000134755.14	18	Formation of the cornified envelope	Arrhythmogenic right ventricular cardiomyopathy (ARVC)	Arrhythmogenic Right Ventricular Cardiomyopathy	5	1	3.54578e+06	6.11561e+06	9.40251e+06	7.28383e+06	8.8339e+06	7.26925e+06	1.8975e+07	1.00653e+07	2.11106e+07	8.81559e+06	2.57194e+07	1.87526e+07	9.00432e+06	3.20478e+07	7.81313e+06	4.0751e+06	7.29869e+06	3.81147e+06	4.65722e+07	8.04629e+06	7.3921e+06	3.15242e+06	4.23146e+06	2.23316e+07
Q14314	FGL2	Fibroleukin [OS=Homo sapiens]	0	62	35	2804	34	439	50.2	7.39	2032.18	34	25	metabolic process;transport	extracellular	catalytic activity	Pf00147, Pf02994	10875	ENSG00000127951.6	7	Neutrophil degranulation			3	0	1.70303e+08	108443200	7.26829e+07	3.64954e+08	1.85979e+08	1.99758e+08	3.1489e+08	1.99801e+08	2.89794e+08	3.38619e+08	3.2959e+08	7.10234e+08	3.33505e+08	1.74721e+08	1.33606e+08	6.2852e+07	8.11913e+07	7.04856e+07	328738918	157882926	2.02702e+08	2.62559e+08	1.24137e+08	3.52813e+08
P53634-1	CTSC	Dipeptidyl peptidase 1 [OS=Homo sapiens]	0	48	18	3955	18	463	51.8	6.99	3294.77	18	17	cell death;cell organization and biogenesis;metabolic process;regulation of biological process;response to stimulus;transport	endoplasmic reticulum;extracellular;Golgi;membrane;organelle lumen;vacuole	catalytic activity;enzyme regulator activity;protein binding	Pf00112, Pf03051, Pf08773	1075	ENSG00000109861.15	11	Neutrophil degranulation; MHC class II antigen presentation; Cargo concentration in the ER; COPII (Coat Protein 2) Mediated Vesicle Transport	Lysosome; Apoptosis		16	0	1.50271e+08	9.73645e+07	1.29081e+08	1.8382e+08	1.01043e+08	1.01176e+08	3.74344e+08	1.54554e+08	258260818	200334020	6.51525e+08	1.45676e+08	1.41454e+08	2.34898e+08	5.89248e+07	7.2065e+07	1.16248e+08	8.09695e+07	4.64174e+08	1.32212e+08	1.05635e+08	2.75764e+08	9.01984e+07	2.38078e+08
P13639	EEF2	Elongation factor 2 [OS=Homo sapiens]	0	51	47	2570	46	858	95.3	6.83	1881.4	46	37	cell differentiation;cell proliferation;metabolic process;regulation of biological process;response to stimulus;transport	cytoplasm;cytosol;extracellular;membrane;nucleus;organelle lumen;ribosome	catalytic activity;nucleotide binding;protein binding;RNA binding	Pf00009, Pf00679, Pf03144, Pf03764, Pf14492	1938	ENSG00000167658.15	19	Peptide chain elongation; Protein methylation; Synthesis of diphthamide-EEF2; Neutrophil degranulation; Uptake and function of diphtheria toxin	Oxytocin signaling pathway; AMPK signaling pathway	Translation Factors; AMP-activated Protein Kinase (AMPK) Signaling; Brain-Derived Neurotrophic Factor (BDNF) signaling pathway	20	0	1.90893e+08	6.18558e+07	1.16381e+08	2.69108e+08	1.40348e+08	9.4979e+07	1.02164e+08	9.49551e+07	8.60376e+07	1.5665e+08	1.38127e+08	371880096	6.41108e+07	8.61335e+07	8.69015e+07	5.29654e+07	3.64039e+08	3.3488e+07	1.83615e+08	2.36773e+08	3.9274e+08	158780910	9.39896e+07	2.57433e+08
Q12913-1	PTPRJ	Receptor-type tyrosine-protein phosphatase eta [OS=Homo sapiens]	0	39	45	1840	44	1337	145.9	5.58	1740.1	44	32	metabolic process;regulation of biological process;response to stimulus;transport	cell surface;membrane	catalytic activity;protein binding	Pf00041, Pf00102, Pf00782, Pf13350, Pf14566	5795	ENSG00000149177.12	11	Negative regulation of MET activity; Neutrophil degranulation; Phosphorylation of CD3 and TCR zeta chains	Adherens junction	VEGFA-VEGFR2 Signaling Pathway	12	1	6.15802e+07	6.28686e+07	5.4574e+07	8.87835e+07	1.3574e+07	3.00384e+07	9.72977e+07	3.06851e+07	5.35361e+07	4.68945e+07	9.17428e+07	1.10829e+08	3.65341e+07	4.50082e+07	5.60317e+07	4.26587e+07	2.84747e+07	5.20894e+07	1.58063e+08	5.08831e+07	3.84381e+07	5.63687e+07	5.4866e+07	1.85686e+08
P30086	PEBP1	phosphatidylethanolamine-binding protein 1 [OS=Homo sapiens]	0	83	16	6430	16	187	21	7.53	7455.83	16	13	metabolic process;regulation of biological process;response to stimulus	cytoplasm;cytosol;nucleus	enzyme regulator activity;nucleotide binding;protein binding;RNA binding	Pf01161	5037	ENSG00000089220.4	12	Paradoxical activation of RAF signaling by kinase inactive BRAF; Signaling by BRAF and RAF fusions; MAP2K and MAPK activation; Negative regulation of MAPK pathway; Signaling by RAS mutants; Signaling by high-kinase activity BRAF mutants; Signaling by moderate kinase activity BRAF mutants; Interleukin-20 family signaling		EGF/EGFR Signaling Pathway	19	0	6.90288e+08	3.04528e+08	2.60631e+08	1697633239	1062254811	2.78865e+08	5.21239e+08	2.85251e+08	1001320554	2047867878	2512448237	1880975272	6.42167e+08	6.99195e+08	1.42603e+08	173540554	2.95847e+08	217671551	1215392916	5.56684e+08	3.58709e+08	7.69244e+08	2.97595e+08	1505037428
P05107	ITGB2	Integrin beta-2 [OS=Homo sapiens]	0	60	42	500	42	769	84.7	6.95	471.84	42	31	cell communication;cell death;cell differentiation;cell organization and biogenesis;cellular component movement;defense response;metabolic process;regulation of biological process;response to stimulus;transport	cell surface;membrane	metal ion binding;protein binding;receptor activity;signal transducer activity	Pf00362, Pf07965, Pf08725	3689		21	Integrin cell surface interactions; Neutrophil degranulation; Immunoregulatory interactions between a Lymphoid and a non-Lymphoid cell; Toll Like Receptor 4 (TLR4) Cascade; Cell surface interactions at the vascular wall; Interleukin-4 and 13 signaling	Phagosome; Amoebiasis; Viral myocarditis; Natural killer cell mediated cytotoxicity; Malaria; Hippo signaling pathway; Staphylococcus aureus infection; Tuberculosis; Complement and coagulation cascades; Leishmaniasis; Legionellosis; Pertussis; Regulation of actin cytoskeleton; Rap1 signaling pathway; Rheumatoid arthritis; HTLV-I infection; Leukocyte transendothelial migration; Cell adhesion molec…	Integrin-mediated Cell Adhesion; Focal Adhesion; Focal Adhesion-PI3K-Akt-mTOR-signaling pathway; Microglia Pathogen Phagocytosis Pathway; TYROBP Causal Network	37	0	2.61536e+07	4.2581e+07	3.27799e+07	5.01751e+07	1.96266e+07	2.32634e+07	4.02909e+07	3.15065e+07	2.80506e+07	1.70414e+07	6.15497e+07	2.85371e+07	3.6614e+07	4.29519e+07	8.69146e+06	1.71409e+07	4.76817e+07	1.99905e+07	4.15659e+07	3.97433e+07	3.00203e+07	3.18186e+07	2.18029e+07	4.7756e+07
O75487	GPC4	Glypican-4 [OS=Homo sapiens]	0	54	29	2076	27	556	62.4	6.68	1543.13	29	18	cell proliferation;metabolic process;regulation of biological process;response to stimulus	extracellular;membrane;nucleus;organelle lumen	protein binding	Pf01153	2239	ENSG00000076716.8	X	Signaling by GPCR; HS-GAG biosynthesis; A tetrasaccharide linker sequence is required for GAG synthesis; Defective B4GALT7 causes EDS, progeroid type; Retinoid metabolism and transport; Defective B3GALT6 causes EDSP2 and SEMDJL1; HS-GAG degradation; Defective EXT2 causes exostoses 2; Defective B3GAT3 causes JDSSDHD; Defective EXT1 causes exostoses 1, TRPS2 and CHDS	Wnt signaling pathway		23	2	1.66935e+08	1.20559e+08	1.64569e+08	324593536	5.31516e+07	8.40519e+07	7.42072e+07	6.32415e+07	7.61452e+07	1.69734e+08	7.86072e+08	5.7373e+08	1.4884e+08	241413995	2.33636e+07	4.334e+07	1.12614e+08	4.1931e+07	2.74145e+08	1.33964e+08	1.6148e+08	4.71712e+08	8.99018e+07	8.65436e+07
O75083	WDR1	WD repeat-containing protein 1 [OS=Homo sapiens]	0	72	35	2260	35	606	66.2	6.65	2232.59	34	27	cell differentiation;cell organization and biogenesis;cellular component movement;metabolic process;regulation of biological process;transport	cytoplasm;cytoskeleton;cytosol;extracellular	protein binding	Pf00400, Pf04762, Pf08662, Pf14783	9948	ENSG00000071127.16	4	Platelet degranulation		Hypertrophy Model	5	0	1.04721e+08	5.02874e+07	3.10696e+07	8.00238e+07	4.22091e+07	3.6606e+07	1.08477e+08	3.64134e+07	8.21297e+07	3.22989e+07	7.94961e+07	2.26063e+08	3.73558e+07	2.97783e+07	5.99353e+07	2.47716e+07	2.70026e+07	2.2198e+07	1.41404e+08	4.85967e+07	5.30652e+07	7.05221e+07	3.85943e+07	8.43487e+07
P00915	CA1	carbonic anhydrase 1 [OS=Homo sapiens]	0	74	16	3198	16	261	28.9	7.12	2738.81	16	13	metabolic process;regulation of biological process;response to stimulus;transport	cytoplasm;cytosol	catalytic activity;metal ion binding;protein binding	Pf00194	759	ENSG00000133742.13	8	Reversible hydration of carbon dioxide; Gene and protein expression by JAK-STAT signaling after Interleukin-12 stimulation; Interleukin-12 family signaling; Erythrocytes take up carbon dioxide and release oxygen; Erythrocytes take up oxygen and release carbon dioxide	Nitrogen metabolism		12	0	1.11721e+08	4.55566e+07	2.30674e+08	1.51975e+08	7.16323e+07	1.42085e+08	2.35489e+08	2.0885e+08	2.18634e+08	1.44373e+08	2.46325e+08	1.00514e+08	1.69714e+08	4.16235e+08	3.5665e+07	102462188	2.81702e+08	8.04883e+07	5.35031e+08	2.58574e+08	1.00007e+08	2.1372e+08	4.56138e+07	1.41461e+08
P09327	VIL1	Villin-1 [OS=Homo sapiens]	0	52	42	1246	40	827	92.6	6.39	1232.83	42	35	cell death;cell differentiation;cell organization and biogenesis;cellular component movement;regulation of biological process;response to stimulus;transport	cytoplasm;cytoskeleton;membrane	enzyme regulator activity;metal ion binding;protein binding	Pf00626, Pf02209	7429	ENSG00000127831.10	2			Regulation of Actin Cytoskeleton	1	2	3.67945e+07	1.24382e+07	1.15154e+07	5.47907e+07	1.33867e+07	3.13481e+07	1.5523e+08	2.2696e+07	6.28104e+07	2.63615e+07	7.49966e+07	1.17532e+08	4.13091e+07	3.15826e+07	5.14526e+07	1.21767e+07	3.85011e+07	1.40025e+07	1.44203e+08	2.91709e+07	3.11203e+07	9.87682e+07	3.08044e+07	8.6479e+07
Q9Y6U3	SCIN	ADSEVERIN [OS=Homo sapiens]	0	54	37	1274	37	715	80.4	5.71	1462.35	36	29	cell organization and biogenesis;regulation of biological process;transport	cytoplasm;cytoskeleton	metal ion binding;protein binding	Pf00626	85477	ENSG00000006747.14	7		Fc gamma R-mediated phagocytosis; Viral carcinogenesis; Regulation of actin cytoskeleton	Endochondral Ossification	4	0	3.4219e+07	2.5579e+07	2.04954e+07	4.10199e+07	9.91688e+06	2.34523e+07	48113601	1.98887e+07	1.78952e+07	2.44853e+07	7.37374e+07	9.47682e+07	2.72792e+07	4.17458e+07	3.24297e+07	1.91004e+07	3.29249e+07	1.38777e+07	8.32462e+07	2.14177e+07	2.07381e+07	6.23086e+07	5.22138e+07	5.17345e+07
P35858	IGFALS	Insulin-like growth factor-binding protein complex acid labile subunit [OS=Homo sapiens]	0	46	26	3165	26	605	66	6.79	3271.48	25	23	metabolic process;regulation of biological process;response to stimulus	extracellular	protein binding	Pf13855	3483	ENSG00000099769.5	16	Regulation of Insulin-like Growth Factor (IGF) transport and uptake by Insulin-like Growth Factor Binding Proteins (IGFBPs)			2	0	1.92773e+08	3.66298e+07	4.79422e+07	1.51205e+08	5.75917e+07	8.41909e+07	5.19462e+07	9.49893e+07	4.73516e+07	7.64368e+07	5.7147e+07	2.08025e+08	9.76e+07	1.05104e+08	1.02019e+08	5.88731e+07	1.54914e+08	2.57169e+07	1.07992e+08	1.14996e+08	6.80936e+07	1.61491e+08	1.20662e+08	1.50653e+08
P34913-1	EPHX2	Bifunctional epoxide hydrolase 2 [OS=Homo sapiens]	0	70	32	1319	32	555	62.6	6.28	934.44	31	21	cellular homeostasis;defense response;metabolic process;regulation of biological process;response to stimulus	cytoplasm;cytosol	catalytic activity;metal ion binding;protein binding	Pf00561, Pf00702, Pf12146, Pf12695, Pf12697, Pf13242, Pf13419	2053	ENSG00000120915.13	8	Synthesis of epoxy (EET) and dihydroxyeicosatrienoic acids (DHET)	Peroxisome; Arachidonic acid metabolism; Metabolic pathways	Arachidonate Epoxygenase / Epoxide Hydrolase; Metapathway biotransformation	10	0	76826316	4.76938e+07	3.41945e+07	9.72511e+07	6.1273e+07	7.51373e+07	1.01785e+08	1.21808e+08	1.81852e+08	4.62921e+07	1.35974e+08	2.70155e+08	5.42599e+07	7.2051e+07	6.41852e+07	4.44386e+07	5.24172e+07	8.79586e+07	5.99591e+08	6.00032e+07	5.74997e+07	1.23859e+08	4.58214e+07	2.3133e+08
P36871-1	PGM1	Phosphoglucomutase-1 [OS=Homo sapiens]	0	64	36	1610	36	562	61.4	6.76	1195.2	35	30	metabolic process;transport	cytoplasm;cytoskeleton;cytosol;extracellular	catalytic activity;metal ion binding;protein binding	Pf00408, Pf02878, Pf02879, Pf02880	5236	ENSG00000079739.15	1	Neutrophil degranulation; Galactose catabolism; Glycogen breakdown (glycogenolysis); Glycogen synthesis; Defective PGM1 causes PGM1-CDG (CDG1t)	Metabolic pathways; Galactose metabolism; Glycolysis / Gluconeogenesis; Starch and sucrose metabolism; Purine metabolism; Amino sugar and nucleotide sugar metabolism; Pentose phosphate pathway	Ectoderm Differentiation; Glycogen Metabolism; Glucuronidation	23	0	7.17731e+07	5.96799e+07	6.16796e+07	6.95154e+07	2.94362e+07	4.01722e+07	3.53334e+07	3.99816e+07	2.75685e+07	3.21642e+07	5.79993e+07	1.09083e+08	3.29206e+07	3.56511e+07	6.63054e+07	3.08047e+07	2.64517e+07	2.43033e+07	9.87282e+07	4.8495e+07	5.36531e+07	7.98193e+07	5.19472e+07	7.45287e+07
P04259	KRT6B	keratin, type II cytoskeletal 6B [OS=Homo sapiens]	0	64	49	1903	12	564	60	8	2076.26	38	40	cell death;cell organization and biogenesis;metabolic process	cytosol	catalytic activity;motor activity;protein binding;structural molecule activity	Pf00038, Pf01576, Pf04111, Pf13166	3854	ENSG00000185479.5	12	Formation of the cornified envelope			3	31	1.07872e+08	1.59721e+08	2.44389e+08	147360673	6.15013e+07	3.74995e+07	9.47276e+07	3.82501e+07	8.48725e+07	7.15559e+07	9.08256e+07	1.40324e+08	5.19216e+07	6.91408e+07	4.8512e+07	5.53723e+07	6.44112e+07	4.64906e+07	9.75285e+07	1.33301e+08	4.38919e+07	1.24934e+08	4.56257e+07	1.56078e+08
P35558	PCK1	phosphoenolpyruvate carboxykinase, cytosolic [GTP] [OS=Homo sapiens]	0	74	40	1430	39	622	69.2	6.14	1285.67	40	30	cell communication;metabolic process;regulation of biological process;response to stimulus	cytoplasm;cytosol	catalytic activity;metal ion binding;nucleotide binding	Pf00821	5105	ENSG00000124253.10	20	Abacavir metabolism; Gluconeogenesis; Transcriptional regulation of white adipocyte differentiation	PPAR signaling pathway; Insulin resistance; Glucagon signaling pathway; Insulin signaling pathway; Glycolysis / Gluconeogenesis; Pyruvate metabolism; Adipocytokine signaling pathway; FoxO signaling pathway; Metabolic pathways; Citrate cycle (TCA cycle); AMPK signaling pathway; Proximal tubule bicarbonate reclamation; PI3K-Akt signaling pathway	Adipogenesis; TCA Cycle and Deficiency of Pyruvate Dehydrogenase complex (PDHc); Estrogen Receptor Pathway; Angiopoietin Like Protein 8 Regulatory Pathway; Amino Acid metabolism; PPAR signaling pathway; Glycolysis and Gluconeogenesis	28	1	4.92707e+07	9.86092e+07	6.43228e+07	9.4656e+07	4.52566e+07	3.12608e+07	5.88302e+07	2.51557e+07	4.73958e+07	5.1142e+07	4.45299e+07	179585983	1.25734e+08	8.87737e+07	4.27082e+07	2.85749e+07	2.25877e+07	2.17017e+07	8.25884e+07	1.89291e+08	9.83134e+07	7.9865e+07	4.53026e+07	8.8697e+07
P10153	RNASE2	Non-secretory ribonuclease [OS=Homo sapiens]	0	23	8	5891	8	161	18.3	8.73	6646.78	8	8	defense response;metabolic process;response to stimulus;transport	extracellular;organelle lumen;vacuole	catalytic activity	Pf00074	6036	ENSG00000169385.2	14	Neutrophil degranulation			3	0	1.93034e+08	7.9865e+08	2.14088e+08	2.43937e+08	4.69006e+08	8.90874e+08	4.571e+08	617777199	7.54543e+08	7.66448e+08	4.48828e+08	3.71289e+08	2246031213	6.61778e+08	182311289	5.42234e+08	6.82955e+08	4.00525e+08	4.17447e+08	1166283648	3.00724e+08	2.27933e+08	1.8561e+08	1242191211
P16152	CBR1; SETD4	Carbonyl reductase [NADPH] 1 [OS=Homo sapiens]	0	86	23	3705	23	277	30.4	8.32	4094.15	23	17	cell differentiation;metabolic process	cytoplasm;cytosol	catalytic activity	Pf00106, Pf01370, Pf08659, Pf13561	873; 54093	ENSG00000159228.12	21	Synthesis of Prostaglandins (PG) and Thromboxanes (TX)	Metabolism of xenobiotics by cytochrome P450; Chemical carcinogenesis; Metabolic pathways; Arachidonic acid metabolism	NRF2 pathway	10	0	3.09672e+08	1.16714e+08	1.11109e+08	2.73018e+08	1.02687e+08	1.69752e+08	201793176	1.63824e+08	2.12752e+08	2.09128e+08	244416858	450724601	1.25742e+08	1.10672e+08	1.99822e+08	1.24628e+08	1.83315e+08	1.95612e+08	4.6927e+08	1.67749e+08	1.95607e+08	6.17073e+08	2.68655e+08	2.61008e+08
Q6UX06	OLFM4	Olfactomedin-4 [OS=Homo sapiens]	0	50	26	2481	26	510	57.2	5.69	1933.31	26	16	cell organization and biogenesis;regulation of biological process;transport	extracellular;membrane;mitochondrion;organelle lumen;vacuole	catalytic activity;protein binding	Pf02191	10562	ENSG00000102837.6	13	Neutrophil degranulation			3	0	1.80491e+08	1.02834e+08	5.61062e+07	8.24107e+07	1.59892e+08	1.22036e+08	1.16176e+08	6.86514e+07	1.97784e+08	1.11102e+08	2.34516e+08	8.89857e+07	9.26415e+07	8.87312e+07	4.30287e+07	5.42288e+07	6.74091e+07	8.33689e+07	3.51453e+08	1.06628e+08	8.68563e+07	8.89829e+07	2.65206e+07	2.3051e+08
P04003	C4BPA	C4b-binding protein alpha chain [OS=Homo sapiens]	0	59	28	733	28	597	67	7.3	782.25	28	25	defense response;metabolic process;regulation of biological process;response to stimulus	extracellular;membrane	protein binding;RNA binding	Pf00084	722	ENSG00000123838.10	1	Regulation of Complement cascade	Pertussis; Complement and coagulation cascades		6	0	1.79103e+07	9.91599e+06	1.48248e+07	2.32496e+07	8.45138e+06	9.61739e+06	1.03712e+07	7.08415e+06	1.57173e+07	1.26322e+07	3.32995e+07	2.24439e+07	9.44692e+06	1.88596e+07	2.26583e+06	7.63388e+06	1.56302e+07	6.5024e+06	1.3698e+07	9.7213e+06	8.83403e+06	2.42518e+07	1.20399e+07	1.33968e+07
Q12923-4	PTPN13	Isoform 4 of Tyrosine-protein phosphatase non-receptor type 13 [OS=Homo sapiens]	0	37	85	566	85	2490	277.3	6.42	348.51	82	46	metabolic process;regulation of biological process	cytoplasm;cytoskeleton;membrane;nucleus	catalytic activity;protein binding	Pf00102, Pf00373, Pf00595, Pf00782, Pf09379, Pf09380, Pf13180	5783	ENSG00000163629.12	4			Ectoderm Differentiation	1	0	4.97726e+06	1.55863e+07	1.66314e+07	1.78041e+07	2.09112e+07	9.6795e+06	5.54112e+07	1.40049e+07	5.01353e+07	1.38299e+07	3.64139e+07	1.84464e+07	1.17145e+07	1.09432e+07	2.16426e+07	7.4065e+06	3.68796e+07	2.75024e+07	160933790	1.40645e+07	1.73514e+07	1.4443e+08	9.65934e+07	2.59516e+07
Q9Y490	TLN1	Talin-1 [OS=Homo sapiens]	0	38	79	614	79	2541	269.6	6.07	460.97	78	42	cell organization and biogenesis;cellular component movement;regulation of biological process;response to stimulus;transport	cell surface;cytoplasm;cytoskeleton;cytosol;extracellular;membrane	protein binding;structural molecule activity	Pf00373, Pf01608, Pf02174, Pf08913, Pf09141, Pf09379	7094	ENSG00000137076.20	9	SEMA3A-Plexin repulsion signaling by inhibiting Integrin adhesion; Signaling by BRAF and RAF fusions; MAP2K and MAPK activation; Smooth Muscle Contraction; XBP1(S) activates chaperone genes; GRB2:SOS provides linkage to MAPK signaling for Integrins ; Signaling by RAS mutants; Signaling by high-kinase activity BRAF mutants; Signaling by moderate kinase activity BRAF mutants; p130Cas linkage to MAP…	HTLV-I infection; Focal adhesion; Rap1 signaling pathway; Platelet activation	Integrin-mediated Cell Adhesion; Primary Focal Segmental Glomerulosclerosis FSGS; Focal Adhesion	43	0	1.82e+08	1.71204e+08	195377920	2.02091e+08	4.08782e+08	3.39377e+08	2.5654e+08	333723750	2.16625e+08	2.27311e+08	1.90799e+08	2.35974e+08	2.32425e+08	2.07805e+08	272965267	3.14509e+08	3.69632e+08	3.19732e+08	326255248	3.25478e+08	3.00591e+08	1.99338e+08	1.73598e+08	148116821
P53990-4	IST1	Isoform 4 of IST1 homolog [OS=Homo sapiens]	0	75	25	4444	9	366	40	5.35	2475.37	25	17	cell division;cell organization and biogenesis;regulation of biological process;transport	chromosome;cytosol;extracellular;organelle lumen	protein binding	Pf03398	9798	ENSG00000182149.20	16		Endocytosis		1	15	3.7593e+08	2.05138e+08	2.00655e+08	4.06339e+08	352961600	2.44543e+08	5.93279e+08	2.23518e+08	4.14388e+08	3.90441e+08	7.29658e+08	8.20769e+08	2.39663e+08	2.97683e+08	2.79943e+08	1.65721e+08	1.95675e+08	1.63898e+08	8.99949e+08	3.06041e+08	3.44795e+08	409865151	4.10183e+08	7.89695e+08
P30508	HLA-C	HLA class I histocompatibility antigen, Cw-12 alpha chain [OS=Homo sapiens]	0	66	29	1640	9	366	40.9	6.3	2216.49	29	21	regulation of biological process;response to stimulus	cell surface;endoplasmic reticulum;Golgi;membrane	protein binding	Pf00129, Pf07654	3107		6	Interferon alpha/beta signaling; ER-Phagosome pathway; Immunoregulatory interactions between a Lymphoid and a non-Lymphoid cell; Endosomal/Vacuolar pathway; Interferon gamma signaling; Antigen Presentation: Folding, assembly and peptide loading of class I MHC		Proteasome Degradation; Allograft Rejection	14	21	4.53993e+07	2.28163e+07	2.86634e+07	5.97147e+07	8.84283e+06	3.36942e+07	4.56293e+07	3.31114e+07	2.85166e+07	5.10875e+07	8.85354e+07	7.01435e+07	3.20827e+07	8.54894e+07	2.17309e+07	2.66281e+07	6.25433e+07	1.51157e+07	7.34549e+07	4.40026e+07	2.94135e+07	2.20705e+08	6.90246e+07	3.08411e+07
P22105-3	TNXB	Isoform 4 of Tenascin-X [OS=Homo sapiens]	0	20	58	799	58	4244	458.1	5.17	871.59	55	30	cell organization and biogenesis;metabolic process;regulation of biological process;response to stimulus	extracellular;membrane	catalytic activity;nucleotide binding;protein binding;receptor activity;signal transducer activity	Pf00041, Pf00147, Pf00757, Pf01500, Pf04885, Pf07974	7148	ENSG00000168477.17	6			miRNA targets in ECM and membrane receptors; Focal Adhesion; VEGFA-VEGFR2 Signaling Pathway; Focal Adhesion-PI3K-Akt-mTOR-signaling pathway	4	0	3.8191e+07	2.02477e+07	2.44412e+07	8.26417e+07	2.12318e+07	5.16267e+07	6.46189e+07	6.5986e+07	4.18771e+07	2.7441e+07	8.51181e+07	9.73788e+07	3.96041e+07	4.68747e+07	3.06906e+07	2.13637e+07	5.08388e+07	4.56522e+07	1.23556e+08	3.57568e+07	2.41707e+07	6.38379e+07	2.10446e+07	3.91939e+07
Q99536	VAT1	Synaptic vesicle membrane protein VAT-1 homolog [OS=Homo sapiens]	0	68	20	1521	20	393	41.9	6.29	1913.8	20	14	metabolic process;regulation of biological process;transport	cytoplasm;extracellular;membrane;mitochondrion;organelle lumen	catalytic activity;metal ion binding	Pf00107, Pf08240, Pf13602	10493	ENSG00000108828.15	17	Neutrophil degranulation			3	0	4.18332e+07	5.69177e+07	5.34791e+07	8.00836e+07	3.262e+07	6.43724e+07	9.97951e+07	4.68165e+07	90475200	4.42959e+07	1.49378e+08	7.38026e+07	3.36374e+07	3.49709e+07	3.43617e+07	2.97473e+07	6.24659e+07	3.21762e+07	8.95968e+07	2.57988e+07	2.04553e+07	5.01533e+07	3.659e+07	5.48295e+07
P0DOY2	IGLC2	immunoglobulin lambda constant 2 [OS=Homo sapiens]	0	100	12	8055	1	106	11.3	7.24	9322.45	11	11	cell organization and biogenesis;cellular component movement;defense response;metabolic process;regulation of biological process;response to stimulus;transport	extracellular;membrane	catalytic activity;protein binding	Pf07654, Pf13927	3538		22	FCERI mediated Ca+2 mobilization; Scavenging of heme from plasma; Classical antibody-mediated complement activation; FCERI mediated MAPK activation; FCERI mediated NF-kB activation; CD22 mediated BCR regulation; Regulation of Complement cascade; Immunoregulatory interactions between a Lymphoid and a non-Lymphoid cell; Cell surface interactions at the vascular wall; FCGR activation; Regulation of …			26	3	1.11342e+08	1.77228e+08	191187793	2.44101e+08	7.65648e+07	1.07965e+08	6.19679e+08	2.42076e+08	2.2492e+08	1.60675e+08	4.43914e+08	3.29346e+08	1.51305e+08	3.89119e+08	3.30784e+07	103484399	285166296	1.41333e+08	3.78357e+08	3.1114e+08	1.2964e+08	3.13528e+08	1.46499e+08	1.72757e+08
P32004-3	L1CAM	Isoform 3 of Neural cell adhesion molecule L1 [OS=Homo sapiens]	0	42	50	1212	50	1248	138.8	6.21	1043.97	50	35	cell organization and biogenesis;cellular component movement;regulation of biological process;response to stimulus	cell surface;membrane	protein binding	Pf00041, Pf00047, Pf07679, Pf07686, Pf13882, Pf13895, Pf13927	3897	ENSG00000198910.12	X				0	0	4.65068e+07	1.84984e+07	2.77269e+07	2.24983e+07	9.29371e+07	2.57369e+07	4.00203e+07	3.8401e+07	9.789e+07	1.82907e+07	5.51701e+07	3.93924e+07	8.0172e+06	4.11111e+07	1.15724e+07	2.36307e+07	2.10851e+07	2.46289e+07	8.11343e+07	3.09903e+07	4.46777e+07	1.71588e+07	1.02991e+07	1.43027e+08
Q9Y696	CLIC4	Chloride intracellular channel protein 4 [OS=Homo sapiens]	0	81	20	1797	20	253	28.8	5.59	2162.53	20	15	cell differentiation;cell organization and biogenesis;cellular homeostasis;metabolic process;regulation of biological process;response to stimulus;transport	cell surface;cytoplasm;cytoskeleton;cytosol;membrane;mitochondrion;nucleus	catalytic activity;protein binding;transporter activity	Pf00043, Pf13409, Pf13410, Pf13417, Pf14497	25932	ENSG00000169504.14	1				0	0	1.13142e+08	5.1199e+07	5.10152e+07	1.26988e+08	2.47619e+07	5.8535e+07	2.2958e+08	6.20204e+07	1.00322e+08	8.83546e+07	2.23478e+08	2.16295e+08	6.61042e+07	9.31597e+07	6.02747e+07	3.80604e+07	4.24249e+07	5.8552e+07	3.05064e+08	8.86435e+07	6.841e+07	1.89007e+08	9.11902e+07	4.70318e+07
P17174	GOT1	Aspartate aminotransferase, cytoplasmic [OS=Homo sapiens]	0	69	26	3219	26	413	46.2	7.01	2590.29	26	21	metabolic process;regulation of biological process;response to stimulus	cytoplasm;cytosol;mitochondrion;nucleus;vacuole	catalytic activity	Pf00155	2805	ENSG00000120053.10	10	Gluconeogenesis; Amino acid synthesis and interconversion (transamination); Methionine salvage pathway	Cysteine and methionine metabolism; Biosynthesis of amino acids; Carbon metabolism; Phenylalanine, tyrosine and tryptophan biosynthesis; Metabolic pathways; Phenylalanine metabolism; Tyrosine metabolism; Arginine and proline metabolism; 2-Oxocarboxylic acid metabolism; Alanine, aspartate and glutamate metabolism; Arginine biosynthesis	Alanine and aspartate metabolism; Trans-sulfuration pathway; Amino Acid metabolism; Glycolysis and Gluconeogenesis	24	0	1.49632e+08	9.14296e+07	4.69434e+08	3.07444e+08	1.57393e+08	1.24574e+08	4.0406e+08	1.75148e+08	1.88687e+08	2.26346e+08	1009632500	3.84023e+08	9.2106e+07	6.84167e+08	5.08448e+07	5.55669e+07	4.63596e+07	63419702	2.73054e+08	7.90946e+07	7.22063e+07	3.20759e+08	1.05848e+08	5.39571e+08
P11117	ACP2	Lysosomal acid phosphatase [OS=Homo sapiens]	0	51	24	3410	24	423	48.3	6.74	2635.75	24	18	cell organization and biogenesis;metabolic process	membrane;organelle lumen;vacuole	catalytic activity	Pf00328	53	ENSG00000134575.9	11		Lysosome		1	0	1.57253e+08	1.91586e+08	1.58893e+08	1.64207e+08	2.07477e+08	1.55079e+08	6.32257e+08	2.20305e+08	2.6948e+08	1.77269e+08	4.5188e+08	2.09525e+08	1.06248e+08	137442060	7.32524e+07	1.37578e+08	1.3359e+08	1.46665e+08	4.2098e+08	2.30423e+08	2.026e+08	1.63956e+08	1.08029e+08	4.95965e+08
Q8NBJ4	GOLM1	Golgi membrane protein 1 [OS=Homo sapiens]	0	52	29	601	29	401	45.3	4.97	568.65	29	25	cell organization and biogenesis;metabolic process;regulation of biological process	Golgi;membrane;organelle lumen	protein binding		51280	ENSG00000135052.16	9	Post-translational protein phosphorylation; Regulation of Insulin-like Growth Factor (IGF) transport and uptake by Insulin-like Growth Factor Binding Proteins (IGFBPs)			4	0	1.26121e+07	4.73206e+06	8.6313e+07	2.23524e+07	7.81074e+07	1.45213e+07	2.42282e+07	6.99364e+07	9.17177e+07	1.53838e+07	2.4512e+07	1.908e+07	7.96379e+06	1.00591e+08	3.42973e+06	7.84962e+06	3.02962e+06	5.18491e+07	2.09642e+07	2.6984e+07	1.13209e+07	4.62768e+07	6.45534e+06	1.26845e+08
P21695-2	GPD1	Isoform 2 of Glycerol-3-phosphate dehydrogenase [NAD(+)], cytoplasmic [OS=Homo sapiens]	0	85	26	3052	25	326	35.1	6.84	2486.63	25	23	metabolic process;regulation of biological process;response to stimulus;transport	cytosol;mitochondrion	catalytic activity;nucleotide binding;protein binding	Pf01210, Pf07479	2819	ENSG00000167588.12	12			Triacylglyceride Synthesis	1	1	1.55381e+08	1.02216e+08	5.86095e+07	3.21434e+08	5.47681e+07	6.38066e+07	1.43648e+08	9.21166e+07	8.56793e+07	9.22915e+07	2.37855e+08	4.86507e+08	1.28206e+08	9.3276e+07	6.9203e+07	5.26462e+07	5.53291e+07	8.69209e+07	2.08671e+08	9.98237e+07	6.33698e+07	2.85911e+08	1.10872e+08	1.97927e+08
P08697-1	SERPINF2	Alpha-2-antiplasmin [OS=Homo sapiens]	0	54	25	2910	25	491	54.5	6.29	2545.59	25	17	cell organization and biogenesis;defense response;regulation of biological process;response to stimulus;transport	cell surface;extracellular;organelle lumen	enzyme regulator activity;protein binding	Pf00079	5345	ENSG00000167711.13	17	Platelet degranulation ; Dissolution of Fibrin Clot	Complement and coagulation cascades	Blood Clotting Cascade; Complement and Coagulation Cascades	8	0	1.93646e+08	9.3084e+07	8.4649e+07	244339619	3.53849e+07	8.62463e+07	7.05397e+07	7.61152e+07	7.38869e+07	1.40491e+08	1.21788e+08	1.97779e+08	105787324	1.60267e+08	4.38666e+07	6.02213e+07	1.31129e+08	8.84355e+07	194816058	2.11091e+08	1.52891e+08	2.21495e+08	9.50873e+07	120628170
P29622	SERPINA4	Kallistatin [OS=Homo sapiens]	0	68	33	4835	33	427	48.5	7.75	3711.1	33	21	regulation of biological process;transport	extracellular;organelle lumen	enzyme regulator activity	Pf00079	5267	ENSG00000100665.11	14	Platelet degranulation			4	0	1.04026e+08	6.97793e+07	5.16551e+07	3.66374e+08	1.52559e+08	1.34811e+08	1.22473e+08	1.24854e+08	1.08083e+08	134258023	1.38752e+08	2.6086e+08	9.36712e+07	8.80995e+07	9.84923e+07	5.5503e+07	8.86007e+07	5.47116e+07	301301671	1.07606e+08	1.03632e+08	1.52153e+08	8.02217e+07	2.74506e+08
P43652	AFM	Afamin [OS=Homo sapiens]	0	55	39	676	39	599	69	5.9	416.2	39	31	transport	extracellular		Pf00273	173	ENSG00000079557.4	4				0	0	1.23187e+07	1.22918e+07	2.61583e+07	1.28331e+07	6.14888e+06	8.86621e+06	3.94094e+07	1.329e+07	2.43701e+07	1.30032e+07	7.59435e+06	1.707e+07	1.22569e+07	6.46159e+07	2.45743e+06	9.90601e+06	1.36342e+07	6.16889e+06	4.21927e+07	2.27037e+07	2.48962e+07	2.069e+07	2.25407e+07	2.51543e+07
Q6UVK1	CSPG4	Chondroitin sulfate proteoglycan 4 [OS=Homo sapiens]	0	18	35	1911	35	2322	250.4	5.47	1689.62	34	24	cell differentiation;cell proliferation;cellular component movement;development;metabolic process;regulation of biological process;response to stimulus	cell surface;extracellular;membrane;organelle lumen	protein binding;signal transducer activity	Pf00054, Pf02210	1464	ENSG00000173546.7	15	A tetrasaccharide linker sequence is required for GAG synthesis; Dermatan sulfate biosynthesis; Defective CHSY1 causes TPBS; Defective B4GALT7 causes EDS, progeroid type; Defective B3GALT6 causes EDSP2 and SEMDJL1; CS/DS degradation; Defective CHST14 causes EDS, musculocontractural type; Defective CHST3 causes SEDCJD; Chondroitin sulfate biosynthesis; Defective B3GAT3 causes JDSSDHD		Spinal Cord Injury	19	0	9.01718e+07	8.38917e+07	8.86237e+07	8.4055e+07	1.12099e+08	1.10865e+08	321522715	1.21065e+08	1.68213e+08	1.04089e+08	2.64429e+08	8.73231e+07	7.771e+07	9.22065e+07	5.13677e+07	7.56339e+07	1.13325e+08	1.22139e+08	263717812	7.78081e+07	9.40542e+07	1.02744e+08	7.13455e+07	2.97943e+08
P50395-1	GDI2	Rab GDP dissociation inhibitor beta [OS=Homo sapiens]	0	74	38	2773	31	445	50.6	6.47	2124.92	38	28	metabolic process;regulation of biological process;response to stimulus;transport	cytoplasm;cytosol;extracellular;membrane;organelle lumen	catalytic activity;enzyme regulator activity;protein binding;RNA binding	Pf00996	2665	ENSG00000057608.16	10	Neutrophil degranulation; RAB GEFs exchange GTP for GDP on RABs; Rho GTPase cycle			10	7	8.97123e+07	8.14436e+07	8.13496e+07	1.00455e+08	4.88543e+07	6.91056e+07	9.73201e+07	5.80362e+07	1.59839e+08	1.00994e+08	1.6181e+08	2.26339e+08	3.16512e+07	6.97331e+07	7.129e+07	3.9352e+07	3.62852e+07	3.05203e+07	3.6441e+08	7.27519e+07	7.55507e+07	1.11724e+08	6.09355e+07	2.89138e+08
O95336	PGLS	6-phosphogluconolactonase [OS=Homo sapiens]	0	72	19	5390	19	258	27.5	6.05	4568.74	19	13	metabolic process	cytoplasm;cytosol	catalytic activity;protein binding	Pf01182	25796	ENSG00000130313.6	19	Pentose phosphate pathway (hexose monophosphate shunt)	Metabolic pathways; Pentose phosphate pathway; Carbon metabolism	Pentose Phosphate Pathway	7	0	3.2284e+08	1.90427e+08	1.75581e+08	5.69801e+08	3.55641e+08	3.42864e+08	2.37456e+08	2.56177e+08	3.44314e+08	4.75896e+08	4.86832e+08	4.8359e+08	4.60668e+08	3.9824e+08	2.02034e+08	2.18353e+08	3.36584e+08	2.94244e+08	8.79322e+08	4.67811e+08	4.41897e+08	350928413	2.99902e+08	4.55511e+08
O60271	SPAG9	C-jun-amino-terminal kinase-interacting protein 4 [OS=Homo sapiens]	0	45	50	1039	50	1321	146.1	5.15	928.23	47	33	cell differentiation;cell organization and biogenesis;regulation of biological process;transport	cytoplasm;cytosol	protein binding;structural molecule activity	Pf09744	9043	ENSG00000008294.20	17	CDO in myogenesis			3	0	5.11269e+07	3.40521e+07	3.37848e+07	5.71402e+07	6.116e+07	1.34376e+07	5.50143e+07	2.27501e+07	7.01021e+07	3.81924e+07	8.95933e+07	1.13669e+08	5.44611e+07	7.13694e+07	3.55791e+07	1.30095e+07	1.49644e+07	2.17648e+07	8.01542e+07	5.01512e+07	4.52438e+07	4.54766e+07	3.29799e+07	8.72497e+07
P04066	FUCA1	tissue alpha-L-fucosidase [OS=Homo sapiens]	0	44	27	3022	27	466	53.7	6.84	2687.36	27	19	metabolic process;transport	cytoplasm;extracellular;organelle lumen;vacuole	catalytic activity	Pf01120	2517	ENSG00000179163.11	1	Neutrophil degranulation; Reactions specific to the complex N-glycan synthesis pathway	Other glycan degradation; Lysosome		11	0	5.96501e+07	4.95399e+07	6.47594e+07	7.31683e+07	2.7237e+07	4.78528e+07	2.47921e+08	7.09505e+07	100706550	7.16744e+07	2.04643e+08	2.28909e+08	4.00858e+07	7.14162e+07	3.40655e+07	4.14269e+07	2.80633e+07	4.66949e+07	248407022	8.37707e+07	6.49669e+07	216353851	3.92687e+07	1.40332e+08
P80723	BASP1	Brain acid soluble protein 1 [OS=Homo sapiens]	0	80	18	1533	18	227	22.7	4.63	2572.42	18	13	cell differentiation;cell organization and biogenesis;regulation of biological process	cytoplasm;cytoskeleton;membrane;nucleus	DNA binding;protein binding		10409	ENSG00000176788.8	5				0	0	1.9784e+07	2.12159e+07	2.1881e+07	3.94722e+07	3.46552e+07	2.54952e+07	3.56346e+07	2.07047e+07	1.45115e+07	4.28585e+07	1.43174e+08	4.11932e+07	20038646	4.24712e+07	1.27326e+07	1.22579e+07	1.54547e+07	1.37668e+07	1.80367e+08	2.53563e+07	1.33008e+07	4.46902e+07	2.58468e+07	7.79545e+06
P00736	C1R	Complement C1r subcomponent [OS=Homo sapiens]	0	52	37	1617	34	705	80.1	6.21	1311.91	33	26	defense response;metabolic process;regulation of biological process;response to stimulus	extracellular	catalytic activity;metal ion binding;protein binding	Pf00084, Pf00089, Pf00431, Pf07645, Pf12662, Pf14670	715		12	Regulation of Complement cascade; Classical antibody-mediated complement activation	Pertussis; Phagosome; Complement and coagulation cascades; Systemic lupus erythematosus; Staphylococcus aureus infection	Complement and Coagulation Cascades	13	3	1.07088e+08	6.36797e+07	5.58992e+07	122998642	7.49658e+07	6.37102e+07	7.0314e+07	5.54928e+07	6.02668e+07	1.93127e+08	2.10716e+08	2.98957e+08	2.16614e+08	1.98439e+08	2.35026e+08	2.44227e+08	3.07759e+08	2.71428e+08	2.80026e+08	3.40783e+08	3.68091e+08	9.76004e+07	7.1577e+07	1.03255e+08
P38606	ATP6V1A	V-type proton ATPase catalytic subunit A [OS=Homo sapiens]	0	56	36	2522	36	617	68.3	5.52	2075.94	35	28	cellular homeostasis;metabolic process;regulation of biological process;response to stimulus;transport	cytosol;membrane;mitochondrion	catalytic activity;nucleotide binding;transporter activity	Pf00006, Pf00306, Pf02874	523	ENSG00000114573.9	3	Transferrin endocytosis and recycling; ROS, RNS production in phagocytes; Ion channel transport; Insulin receptor recycling	Synaptic vesicle cycle; Vibrio cholerae infection; Epithelial cell signaling in Helicobacter pylori infection; mTOR signaling pathway; Rheumatoid arthritis; Collecting duct acid secretion; Metabolic pathways; Oxidative phosphorylation; Phagosome		20	0	7.39605e+07	4.41053e+07	3.38025e+07	2.78107e+08	5.14689e+07	8.23639e+07	8.12149e+07	4.00069e+07	8.9619e+07	2.12152e+08	1.63311e+08	3.07949e+08	1.0763e+08	8.09263e+07	7.29006e+07	3.31735e+07	9.34231e+07	2.0223e+07	1.82269e+08	8.29194e+07	6.84813e+07	9.86713e+07	6.52907e+07	186528127
O60437	PPL	periplakin [OS=Homo sapiens]	0	47	88	527	88	1756	204.6	5.6	362.27	84	54	cell death;cell organization and biogenesis;metabolic process;response to stimulus	cytoplasm;cytoskeleton;cytosol;membrane;mitochondrion;nucleus	protein binding;structural molecule activity	Pf04111	5493	ENSG00000118898.15	16	Butyrophilin (BTN) family interactions; Formation of the cornified envelope			6	0	2.24274e+07	2.55857e+07	3.03843e+07	6.65763e+07	1.08078e+07	1.27132e+07	3.63076e+07	1.96805e+07	2.50145e+07	7.11185e+07	5.60496e+07	9.4011e+07	2.94413e+07	3.15506e+07	1.25004e+07	2.433e+07	1.00403e+07	8.42806e+06	6.49053e+07	2.14489e+07	2.06857e+07	3.35352e+07	1.89092e+07	2.85266e+07
P01019	AGT	Angiotensinogen [OS=Homo sapiens]	0	38	15	3489	15	485	53.1	6.32	2779.78	15	13	cell communication;cell growth;cell organization and biogenesis;cell proliferation;cellular homeostasis;metabolic process;regulation of biological process;response to stimulus;transport	cytoplasm;cytosol;extracellular	enzyme regulator activity;protein binding	Pf00079	183	ENSG00000135744.7	1	Peptide ligand-binding receptors; Metabolism of Angiotensinogen to Angiotensins; Gastrin-CREB signalling pathway via PKC and MAPK; G alpha (i) signalling events; PPARA activates gene expression	Renin-angiotensin system; Renin secretion	Physiological and Pathological Hypertrophy of the Heart; MicroRNAs in cardiomyocyte hypertrophy; Adipogenesis; IL-6 signaling pathway; ACE Inhibitor Pathway; Monoamine Transport	24	0	2.06495e+08	1.1187e+08	2.32218e+08	3.15328e+08	9.67174e+07	203357908	9.40078e+08	2.53286e+08	3.52278e+08	2.0028e+08	5.48253e+08	1.42637e+08	9.3141e+07	2.35486e+08	7.56073e+07	9.75269e+07	6.0336e+08	1.43724e+08	7.52091e+08	1.84663e+08	1.64043e+08	1.91374e+08	8.41523e+07	221301849
Q9UN37	VPS4A	Vacuolar protein sorting-associated protein 4A [OS=Homo sapiens]	0	63	33	3116	28	437	48.9	7.8	3352.36	28	21	cell communication;cell division;cell organization and biogenesis;metabolic process;regulation of biological process;response to stimulus;transport	cytoplasm;cytosol;endosome;membrane;nucleus;vacuole	catalytic activity;nucleotide binding;protein binding;RNA binding	Pf00004, Pf00910, Pf01078, Pf01695, Pf04212, Pf04389, Pf06068, Pf07724, Pf07728, Pf09336, Pf13173, Pf13207, Pf13401	27183	ENSG00000132612.15	16	Budding and maturation of HIV virion; Endosomal Sorting Complex Required For Transport (ESCRT)	Endocytosis		10	0	1.13027e+08	1.45477e+08	6.50682e+07	1.47032e+08	4.69537e+07	7.08315e+07	1.63244e+08	7.53031e+07	1.13681e+08	1.97214e+08	3.29002e+08	3.59588e+08	2.52057e+08	261801557	9.59364e+07	4.81584e+07	6.71292e+07	3.90759e+07	5.00814e+08	1.21217e+08	1.67025e+08	1.2757e+08	5.40709e+07	2.4801e+08
P07384	CAPN1	Calpain-1 catalytic subunit [OS=Homo sapiens]	0	61	37	1376	37	714	81.8	5.67	1135.56	37	24	cell death;cell organization and biogenesis;metabolic process;regulation of biological process;transport	cytoplasm;cytosol;extracellular;membrane;mitochondrion;vacuole	catalytic activity;metal ion binding;protein binding	Pf00648, Pf01067, Pf13833	823	ENSG00000014216.15	11	Degradation of the extracellular matrix; Formation of the cornified envelope; Neutrophil degranulation; Deregulated CDK5 triggers multiple neurodegenerative pathways in Alzheimer's disease models	Alzheimer's disease; Protein processing in endoplasmic reticulum; Apoptosis	Integrin-mediated Cell Adhesion; Alzheimers Disease; Focal Adhesion	17	0	8.04175e+07	7.04778e+07	9.21082e+07	1.23936e+08	5.33261e+07	8.48078e+07	3.91857e+08	9.91106e+07	1.62191e+08	9.65744e+07	2.80165e+08	1.25547e+08	7.5892e+07	2.07185e+08	2.50742e+07	5.48849e+07	179281489	7.48689e+07	3.30835e+08	1.35249e+08	1.05428e+08	1.73388e+08	6.66582e+07	2105015082
P39059	COL15A1	Collagen alpha-1(XV) chain [OS=Homo sapiens]	0	16	17	3191	17	1388	141.6	5	2689.76	17	10	cell differentiation;development;metabolic process;regulation of biological process;response to stimulus	extracellular;organelle lumen	structural molecule activity	Pf06482, Pf13385	1306	ENSG00000204291.10	9	Collagen degradation; Assembly of collagen fibrils and other multimeric structures; Collagen chain trimerization	Protein digestion and absorption		8	0	1.64417e+08	1.58793e+08	171982146	1.86791e+08	195748462	1.61242e+08	2.06746e+08	2.81556e+08	1.7032e+08	221560022	2.14839e+08	2.58482e+08	1.53617e+08	2.58246e+08	1.19884e+08	1.92513e+08	2.29117e+08	2.54348e+08	495837065	2.22459e+08	1.93189e+08	2.07479e+08	1.75538e+08	1.41117e+08
P21796	VDAC1	voltage-dependent anion-selective channel protein 1 [OS=Homo sapiens]	0	87	22	3096	21	283	30.8	8.54	3329.9	22	15	cell communication;cell death;cell differentiation;defense response;metabolic process;regulation of biological process;response to stimulus;transport	membrane;mitochondrion;nucleus	protein binding;transporter activity	Pf01459	7416	ENSG00000213585.10	5	Mitochondrial calcium ion transport; Ub-specific processing proteases; Mitochondrial protein import; Pink/Parkin Mediated Mitophagy	Calcium signaling pathway; Huntington's disease; Parkinson's disease; NOD-like receptor signaling pathway; Influenza A; HTLV-I infection; cGMP-PKG signaling pathway		16	1	1.40359e+08	1.27062e+08	195650083	2.48657e+08	9.97196e+07	1.57591e+08	2.61787e+08	2.68744e+08	4.33321e+08	141747782	2.47416e+08	182641858	1.35747e+08	2.84157e+08	3.12791e+08	117278556	1.68473e+08	1.38049e+08	1135839381	1.884e+08	1.2676e+08	3.49015e+08	5.10569e+07	3.3195e+08
P40121	CAPG	Macrophage-capping protein [OS=Homo sapiens]	0	51	18	1952	18	348	38.5	6.19	2064.68	18	14	cell organization and biogenesis;regulation of biological process	cytoplasm;extracellular;nucleus	protein binding	Pf00626	822	ENSG00000042493.15	2			TYROBP Causal Network	1	0	2.82881e+07	6.48306e+07	2.57831e+07	6.16832e+07	1.04236e+07	4.31615e+07	7.38433e+07	4.05939e+07	4.47466e+07	3.49012e+07	8.37551e+07	9.40532e+07	2.93186e+07	5.2737e+07	2.04898e+07	3.10432e+07	3.00806e+07	1.7004e+07	1.45032e+08	3.57462e+07	2.60404e+07	3.95564e+07	4.34099e+07	4.70563e+07
P20711-1	DDC	aromatic-L-amino-acid decarboxylase [OS=Homo sapiens]	0	63	37	3048	37	480	53.9	7.2	2611.56	34	27	metabolic process;response to stimulus;transport	cytoplasm;cytosol	catalytic activity;protein binding	Pf00282, Pf01212	1644	ENSG00000132437.17	7	Serotonin and melatonin biosynthesis; Catecholamine biosynthesis	Tyrosine metabolism; Alcoholism; Amphetamine addiction; Metabolic pathways; Histidine metabolism; Tryptophan metabolism; Dopaminergic synapse; Phenylalanine metabolism; Serotonergic synapse; Cocaine addiction	Nicotine Activity on Dopaminergic Neurons; Parkinsons Disease Pathway; Dopamine metabolism; Dopaminergic Neurogenesis; Amino Acid metabolism; Tryptophan metabolism; Biogenic Amine Synthesis; Sudden Infant Death Syndrome (SIDS) Susceptibility Pathways	23	0	2.55801e+08	146355859	1.30415e+08	2.86831e+08	9.53667e+07	7.32774e+07	1.00342e+08	1.00823e+08	1.29173e+08	1.08726e+08	2.19454e+08	527203074	6.14327e+07	7.83225e+07	1.27787e+08	8.019e+07	8.77877e+07	6.86075e+07	3.27232e+08	1.36661e+08	9.5144e+07	2.46112e+08	1.64996e+08	242326007
P22792	CPN2	Carboxypeptidase n subunit 2 [OS=Homo sapiens]	0	47	18	3596	18	545	60.5	5.99	3585.42	18	16	metabolic process;regulation of biological process	extracellular	catalytic activity;enzyme regulator activity;protein binding	Pf12799, Pf13855	1370	ENSG00000178772.6	3	Regulation of Complement cascade			4	0	4.62953e+08	4.16221e+08	4.93269e+08	5.01931e+08	3.25875e+08	4.28326e+08	354272715	5.18829e+08	2.51619e+08	3.71512e+08	5.50681e+08	6.89376e+08	4.08519e+08	4.54792e+08	2.31328e+08	4.71624e+08	5.32666e+08	7.07562e+08	4.96762e+08	7.80691e+08	9.68799e+08	1.97903e+08	2.32953e+08	2.87583e+08
P08185	SERPINA6	corticosteroid-binding globulin [OS=Homo sapiens]	0	42	17	2818	17	405	45.1	6.04	2626.11	16	12	metabolic process;regulation of biological process;transport	extracellular	enzyme regulator activity	Pf00079	866	ENSG00000170099.5; ENSG00000277405.2	14; CHR_HSCHR14_7_CTG1				0	0	5.92872e+07	5.4537e+07	6.52142e+07	2.15941e+08	1.01661e+08	9.86212e+07	1.43865e+08	1.19297e+08	2.19672e+08	205049755	2.67884e+08	1.92046e+08	8.45987e+07	328824483	3.59882e+07	6.82525e+07	1.42133e+08	1.32443e+08	6.13131e+08	9.14387e+07	1.04604e+08	240759891	4.08105e+07	1.94782e+08
P07357	C8A	Complement component C8 alpha chain [OS=Homo sapiens]	0	51	23	1192	23	584	65.1	6.47	1135.31	23	17	defense response;metabolic process;regulation of biological process;response to stimulus	extracellular;membrane	protein binding	Pf00057, Pf00090, Pf01823	731	ENSG00000157131.10	1	Terminal pathway of complement; Regulation of Complement cascade	Prion diseases; Systemic lupus erythematosus; Complement and coagulation cascades; Amoebiasis	Allograft Rejection; Complement Activation	11	0	3.37655e+07	1.58386e+07	3.17127e+07	3.98731e+07	1.06064e+07	2.1581e+07	1.52654e+07	1.53195e+07	2.06086e+07	1.79368e+07	6.44991e+07	9.87997e+07	1.67438e+07	1.71794e+07	16627650	1.04625e+07	1.63349e+07	5.57999e+06	5.50634e+07	2.34574e+07	1.43377e+07	7.68283e+07	3.38539e+07	4.19999e+07
Q24JP5	TMEM132A	Transmembrane protein 132A [OS=Homo sapiens]	0	34	32	1132	32	1023	110	5.62	1310.25	31	26	metabolic process	endoplasmic reticulum;Golgi;membrane;organelle lumen			54972	ENSG00000006118.14	11	Post-translational protein phosphorylation; Regulation of Insulin-like Growth Factor (IGF) transport and uptake by Insulin-like Growth Factor Binding Proteins (IGFBPs)			4	0	4.76666e+07	2.31653e+07	2.36313e+07	4.38185e+07	2.67096e+07	3.70809e+07	4.99566e+07	3.47387e+07	3.81324e+07	3.4159e+07	5.48165e+07	9.88141e+07	2.13147e+07	3.25417e+07	1.59198e+07	2.15985e+07	53760170	22771459	8.85334e+07	3.81005e+07	6.06656e+07	4.34934e+07	1.47522e+07	2.36091e+07
P39060-3	COL18A1	Collagen alpha-1(XVIII) chain [OS=Homo sapiens]	0	22	37	2603	37	1754	178.1	6.01	2548.7	37	19	cell organization and biogenesis;metabolic process;regulation of biological process;response to stimulus	extracellular;organelle lumen	metal ion binding;protein binding;structural molecule activity	Pf01391, Pf01392, Pf06121, Pf06482, Pf13385	80781	ENSG00000182871.14	21	Collagen degradation; Activation of Matrix Metalloproteinases; Integrin cell surface interactions; Laminin interactions; Assembly of collagen fibrils and other multimeric structures; Collagen chain trimerization	Protein digestion and absorption		11	0	1.72276e+08	1.62762e+08	1.6795e+08	2.29865e+08	8.34542e+07	1.57553e+08	2.47529e+08	1.71687e+08	2.03077e+08	2.90371e+08	3.43438e+08	3.97763e+08	181847601	2.06689e+08	1.39492e+08	8.76279e+07	1.27882e+08	7.90506e+07	4.28329e+08	2.15473e+08	166296085	3.86761e+08	1.74841e+08	3.07721e+08
P02766	TTR	Transthyretin [OS=Homo sapiens]	0	80	14	3884	14	147	15.9	5.76	6106.53	14	11	cell organization and biogenesis;metabolic process;regulation of biological process;transport	cytoplasm;extracellular;organelle lumen	protein binding	Pf00576	7276	ENSG00000118271.9	18	Signaling by GPCR; Neutrophil degranulation; The canonical retinoid cycle in rods (twilight vision); Amyloid fiber formation; Retinoid metabolism and transport; Retinoid cycle disease events; Non-integrin membrane-ECM interactions	Thyroid hormone synthesis		20	0	9.8906e+07	1.42969e+08	2.24006e+08	1.96035e+08	5.90468e+07	1.18258e+08	2.68575e+08	1.81732e+08	154374305	1.09515e+08	7.83787e+08	1.36135e+08	5.14671e+07	2.8212e+08	5.04362e+07	6.36775e+07	1.05843e+08	1.2435e+08	1687683619	1.04076e+08	1.23399e+08	1.65698e+08	8.63089e+07	1.18917e+08
Q14764	MVP	major vault protein [OS=Homo sapiens]	0	55	47	1308	47	893	99.3	5.48	1237.25	46	34	regulation of biological process;response to stimulus;transport	cytoplasm;cytoskeleton;cytosol;extracellular;membrane;nucleus;organelle lumen	protein binding	Pf01145, Pf01505, Pf11978	9961	ENSG00000013364.18	16	Neutrophil degranulation			3	0	5.48177e+07	3.75147e+07	2.67172e+07	4.51129e+07	1.23117e+07	1.76976e+07	8.50656e+07	2.84578e+07	1.45513e+08	1.6846e+07	6.24224e+07	7.80113e+07	2.25439e+07	2.18702e+07	3.14593e+07	2.4644e+07	1.91259e+07	1.87457e+07	6.37577e+07	2.88192e+07	3.09204e+07	7.33397e+07	2.84375e+07	3.55872e+07
O43895	XPNPEP2	Xaa-Pro aminopeptidase 2 [OS=Homo sapiens]	0	45	29	2507	29	674	75.6	6.04	2078.08	28	23	metabolic process	extracellular;membrane	catalytic activity;metal ion binding	Pf00557, Pf01321	7512	ENSG00000122121.10	X	Post-translational modification: synthesis of GPI-anchored proteins	Protein digestion and absorption		4	0	4.3058e+07	4.22268e+07	2.22401e+08	6.49434e+07	1.6639e+07	5.80699e+07	2.06549e+08	1.33652e+08	6.44609e+07	3.46065e+07	2.10578e+08	1.06897e+08	1.91185e+07	1.09192e+08	1.5696e+07	3.21771e+07	3.6468e+07	2.4908e+07	2.91076e+08	5.55536e+07	4.73866e+07	9.41034e+07	3.97709e+07	136531463
Q9HB40	SCPEP1	Retinoid-inducible serine carboxypeptidase [OS=Homo sapiens]	0	55	25	3243	25	452	50.8	5.81	2008.2	25	17	metabolic process	cytosol;extracellular	catalytic activity	Pf00450	59342	ENSG00000121064.12	17				0	0	1.98216e+08	1.19358e+08	9.23822e+07	3.06633e+08	8.383e+07	1.60063e+08	2.43143e+08	9.91427e+07	2.30786e+08	202880471	2.29493e+08	4.98145e+08	3.7472e+08	2.32041e+08	1.49573e+08	9.28153e+07	1.43082e+08	8.74355e+07	3.00362e+08	2.27147e+08	1.86146e+08	3.76233e+08	1.56081e+08	4.09387e+08
P25311	AZGP1	Zinc-alpha-2-glycoprotein [OS=Homo sapiens]	0	68	25	1740	25	298	34.2	6.05	1434.36	25	20	metabolic process;regulation of biological process;response to stimulus;transport	extracellular;membrane;nucleus	catalytic activity;protein binding;transporter activity	Pf00129, Pf07654	563	ENSG00000160862.12	7	Miscellaneous transport and binding events			2	0	7.58737e+07	6.0924e+07	1.17044e+08	9.98379e+07	6.64854e+07	1.37339e+08	1004284390	1.84951e+08	234504583	5.22329e+07	5.89513e+08	8.14542e+07	4.0444e+07	2.27892e+08	2.06407e+07	5.8138e+07	2.11752e+08	139859394	5.33445e+08	8.06359e+07	1.22127e+08	4.30102e+07	4.00775e+07	1.01292e+08
Q08629	SPOCK1	Testican-1 [OS=Homo sapiens]	0	50	24	1159	24	439	49.1	6.1	785.85	24	15	cell differentiation;cellular component movement;regulation of biological process;response to stimulus	cytoplasm;extracellular	enzyme regulator activity;metal ion binding;protein binding	Pf00086, Pf07648, Pf10591	6695	ENSG00000152377.13	5			Adipogenesis	1	0	6.90342e+07	1.87786e+07	5.09999e+07	5.81486e+07	1.98834e+07	4.76791e+07	1.16433e+08	5.84505e+07	1.08479e+08	3.14019e+07	1.40923e+08	7.82666e+07	1.24617e+07	9.27067e+07	2.91116e+07	2.1833e+07	2.10782e+07	5.808e+07	277271325	2.4495e+07	3.53339e+07	8.34425e+07	2.96442e+07	4.17586e+07
P35241-1	RDX	radixin [OS=Homo sapiens]	0	63	50	5352	33	583	68.5	6.37	6490.93	32	43	cell organization and biogenesis;regulation of biological process;response to stimulus	cytoplasm;cytoskeleton;membrane	protein binding;RNA binding	Pf00373, Pf00769, Pf09379, Pf09380	5962	ENSG00000137710.14	11	Recycling pathway of L1	Proteoglycans in cancer; MicroRNAs in cancer; Regulation of actin cytoskeleton	Regulation of Actin Cytoskeleton	8	0	6.23781e+07	3.26903e+07	2.56104e+07	1.00637e+08	2.47579e+08	3.86363e+07	1.27639e+08	3.6119e+07	3.54565e+08	8.81913e+07	1.20224e+08	1.71278e+08	5.0511e+07	5.7227e+07	4.38836e+07	46804578	6.14041e+07	3.50486e+07	2.31642e+08	52773584	5.87672e+07	1.17853e+08	5.28938e+07	2.96831e+08
P01034	CST3	Cystatin-C [OS=Homo sapiens]	0	66	10	3826	10	146	15.8	8.75	3206.89	10	9	cell death;cell organization and biogenesis;defense response;metabolic process;regulation of biological process;response to stimulus;transport	cytoplasm;endoplasmic reticulum;endosome;extracellular;membrane;organelle lumen;vacuole	enzyme regulator activity;protein binding	Pf00031	1471	ENSG00000101439.8	20	Post-translational protein phosphorylation; Regulation of Insulin-like Growth Factor (IGF) transport and uptake by Insulin-like Growth Factor Binding Proteins (IGFBPs); Neutrophil degranulation; Amyloid fiber formation	Salivary secretion		9	0	1.69843e+08	2.4942e+08	607783430	2.48465e+08	2.67205e+08	3.14236e+08	1301769052	9.11008e+08	1665906144	3.03572e+08	1047601001	2.3591e+08	2.20058e+08	8.5551e+08	9.66321e+07	1.86557e+08	2.03329e+08	4.62998e+08	3833966338	1.89241e+08	1.61281e+08	2.74804e+08	1.69248e+08	3.03122e+08
Q12794-1	HYAL1	Hyaluronidase-1 [OS=Homo sapiens]	0	42	16	3788	16	435	48.3	6.77	4747.75	16	12	defense response;metabolic process;regulation of biological process;response to stimulus	cytoplasm;extracellular;organelle lumen;vacuole	catalytic activity;protein binding;receptor activity	Pf01630	3373	ENSG00000114378.16	3	CS/DS degradation; MPS IX - Natowicz syndrome; Hyaluronan uptake and degradation	Metabolic pathways; Glycosaminoglycan degradation; Lysosome		15	0	8.56592e+07	6.78439e+07	4.2933e+07	1.03071e+08	1.37641e+08	1.17829e+08	1.47201e+08	9.59533e+07	2.397e+08	1.17382e+08	1.96012e+08	1.67034e+08	9.17561e+07	7.98198e+07	7.2317e+07	5.02602e+07	1.04027e+08	5.51943e+07	2.59741e+08	7.99835e+07	6.27402e+07	2.0196e+08	6.00592e+07	5.91247e+08
P09210	GSTA2	Glutathione S-transferase A2 [OS=Homo sapiens]	0	62	20	6759	6	222	25.6	8.59	4509.46	19	18	cell differentiation;metabolic process;regulation of biological process;response to stimulus	cytoplasm;cytosol	catalytic activity;protein binding	Pf00043, Pf02798, Pf13417	2939	ENSG00000244067.2	6	Gene and protein expression by JAK-STAT signaling after Interleukin-12 stimulation; Glutathione conjugation; Interleukin-12 family signaling	Chemical carcinogenesis; Glutathione metabolism; Platinum drug resistance; Metabolism of xenobiotics by cytochrome P450; Drug metabolism - cytochrome P450	Aryl Hydrocarbon Receptor Pathway; Constitutive Androstane Receptor Pathway; NRF2 pathway; Transcriptional activation by NRF2	18	17	9.6917e+08	5.13957e+08	2.45575e+08	1278214499	4.58228e+08	3.94762e+08	3.68126e+08	1.87353e+08	5.17096e+08	339752531	8.56663e+08	2118599923	289377090	2.67408e+08	3.90796e+08	2.83541e+08	284723474	2.20109e+08	7.63279e+08	6.1057e+08	3.92134e+08	5.80422e+08	357951953	1549117773
Q6ZWJ8-1	KCP	Kielin/chordin-like protein [OS=Homo sapiens]	0	29	30	442	30	1503	159.8	5.74	555.18	27	25	regulation of biological process	extracellular	protein binding	Pf00093, Pf00094, Pf01826, Pf08742	375616		7				0	0	2.55681e+07	7.07768e+06	1.11428e+07	2.47132e+07	1.206e+07	6.84937e+06	1.06788e+07	8.39102e+06	6.30038e+06	2.09676e+07	5.55732e+07	1.61347e+07	1.24551e+07	9.54651e+07	3.52322e+06	3.85928e+06	1.19362e+07	3.11555e+06	3.76922e+06	8.43192e+06	7.82681e+06	1.97638e+07	9.8014e+06	6.57402e+06
Q9NZP8	C1RL	Complement C1r subcomponent-like protein [OS=Homo sapiens]	0	42	20	2882	17	487	53.5	7.2	2331.11	20	17	defense response;metabolic process;regulation of biological process;response to stimulus	extracellular	catalytic activity	Pf00089, Pf00431	51279	ENSG00000139178.10	12				0	0	4.4193e+07	5.07987e+07	1.01926e+08	136984433	1.0762e+08	5.1807e+07	1.31439e+08	9.31426e+07	1.56989e+08	8.52718e+07	2.84857e+08	8.69159e+07	4.5556e+07	2.45868e+08	1.41356e+07	3.74351e+07	4.78277e+07	6.6571e+07	4.31084e+08	9.01236e+07	7.12177e+07	5.70017e+07	3.69247e+07	2.26053e+08
P05452	CLEC3B	Tetranectin [OS=Homo sapiens]	0	66	17	5680	17	202	22.5	5.67	5013.07	17	11	regulation of biological process;response to stimulus;transport	cytoplasm;extracellular;organelle lumen	metal ion binding;protein binding	Pf00059	7123	ENSG00000163815.5	3	Platelet degranulation			4	0	2741192558	2216796130	3536881312	3153525950	3982866959	2311114920	2073285574	2114900432	3039625747	3618915222	3288321231	5266595297	3628397402	2921343670	2582012670	2519161923	2632261329	3169679924	3333703700	4675811053	5253504690	3019760743	3272348050	4382998373
O95954-1	FTCD	formimidoyltransferase-cyclodeaminase [OS=Homo sapiens]	0	59	35	1719	35	541	58.9	5.74	1476.36	34	26	cell organization and biogenesis;metabolic process	cytoplasm;cytoskeleton;cytosol;endoplasmic reticulum;Golgi;membrane	catalytic activity;protein binding	Pf02971, Pf04961, Pf07837	10841	ENSG00000160282.13	21	Histidine catabolism	Metabolic pathways; Histidine metabolism; One carbon pool by folate	One Carbon Metabolism; Amino Acid metabolism	9	0	1.14976e+08	7.08239e+07	3.54193e+07	1.11632e+08	1.20157e+08	5.95578e+07	1.18432e+08	4.56773e+07	1.67735e+08	7.3008e+07	1.90221e+08	2.66948e+08	6.77435e+07	5.64308e+07	7.76813e+07	2.46287e+07	3.5562e+07	1.89796e+07	197723580	8.93606e+07	5.32053e+07	1.55075e+08	7.28878e+07	3.67371e+08
P27824-2	CANX	Isoform 2 of Calnexin [OS=Homo sapiens]	0	53	37	1451	36	627	71.5	4.7	1375.45	37	22	metabolic process;regulation of biological process;response to stimulus;transport	endoplasmic reticulum;membrane;organelle lumen;ribosome	metal ion binding;protein binding;RNA binding	Pf00262	821		5				0	0	3.12414e+07	2.35461e+07	1.80898e+07	4.99345e+07	7.92567e+07	3.37616e+07	4.4938e+07	2.71998e+07	7.76525e+07	6.14243e+07	5.68314e+07	3.22484e+07	3.4499e+07	6.37615e+07	1.11924e+07	1.12304e+07	5.56818e+07	1.91322e+07	6.5733e+07	7.72421e+07	4.9586e+07	5.07589e+07	1.17319e+07	1.4261e+08
P43121	MCAM	Cell surface glycoprotein MUC18 [OS=Homo sapiens]	0	42	27	1138	17	646	71.6	5.76	1266.92	27	20	regulation of biological process	extracellular;membrane;nucleus	protein binding	Pf00047, Pf07679, Pf07686, Pf08205, Pf13895, Pf13927	4162	ENSG00000076706.16	11				0	11	1.12529e+07	9.55464e+06	2.76745e+07	4.02125e+07	1.13976e+07	1.88611e+07	9.70115e+07	9.52546e+07	4.28226e+07	7.13702e+07	1.50995e+08	2.14876e+07	1.46879e+07	7.88919e+07	4.75975e+06	1.2814e+07	1.6067e+07	3.51433e+07	1.40855e+08	3.56732e+07	1.57422e+07	1.47761e+07	1.10026e+07	1.01757e+07
P08236	GUSB	beta-glucuronidase [OS=Homo sapiens]	0	42	29	2719	29	651	74.7	7.02	1609.92	28	21	metabolic process;transport	extracellular;membrane;organelle lumen;vacuole	catalytic activity;protein binding	Pf02836, Pf02837, Pf12876	2990	ENSG00000169919.16	7	MPS VII - Sly syndrome; Neutrophil degranulation; HS-GAG degradation; Hyaluronan uptake and degradation	Drug metabolism - other enzymes; Lysosome; Pentose and glucuronate interconversions; Glycosaminoglycan degradation; Metabolic pathways; Porphyrin and chlorophyll metabolism		21	0	6.05561e+08	8.22688e+08	1336216820	7.39153e+08	6.48465e+08	7.8918e+08	8.18251e+08	1020088651	740173900	6.28662e+08	1008796357	9.58338e+08	8.45648e+08	7.94558e+08	584746984	9.53925e+08	1076456174	1265917201	1217165822	1524665667	1876276395	6.955e+08	9.19983e+08	7.32081e+08
P62873	GNB1	Guanine nucleotide-binding protein G(I)/G(S)/G(T) subunit beta-1 [OS=Homo sapiens]	0	66	18	2136	12	340	37.4	6	1907.2	18	13	cell death;cell organization and biogenesis;cell proliferation;cellular homeostasis;metabolic process;regulation of biological process;response to stimulus	cytosol;membrane	catalytic activity;protein binding;signal transducer activity	Pf00400	2782	ENSG00000078369.17	1	G alpha (z) signalling events; Activation of G protein gated Potassium channels; Cooperation of PDCL (PhLP1) and TRiC/CCT in G-protein beta folding; Glucagon-type ligand receptors; Thromboxane signalling through TP receptor; ADP signalling through P2Y purinoceptor 1; Olfactory Signaling Pathway; G beta:gamma signalling through PI3Kgamma; Vasopressin regulates renal water homeostasis via Aquaporin…	Circadian entrainment; Chemokine signaling pathway; GABAergic synapse; Morphine addiction; Dopaminergic synapse; Glutamatergic synapse; PI3K-Akt signaling pathway; Ras signaling pathway; Phototransduction; Retrograde endocannabinoid signaling; Cholinergic synapse; Alcoholism; Pathways in cancer; Serotonergic synapse; Olfactory transduction	Nicotine Activity on Dopaminergic Neurons; Human Thyroid Stimulating Hormone (TSH) signaling pathway; Corticotropin-releasing hormone signaling pathway; Myometrial Relaxation and Contraction Pathways; G Protein Signaling Pathways; Chemokine signaling pathway; Focal Adhesion-PI3K-Akt-mTOR-signaling pathway; Calcium Regulation in the Cardiac Cell; Estrogen signaling pathway	84	7	8.88229e+07	6.82644e+07	4.49004e+07	1.06224e+08	4.56089e+08	7.09051e+07	1.41322e+08	7.44899e+07	4.36368e+08	1.00571e+08	1.84006e+08	260966135	5.45109e+07	6.24887e+07	5.01181e+07	4.22535e+07	4.19049e+07	2.23204e+07	1.98062e+08	6.8081e+07	7.74778e+07	1.06436e+08	8.36949e+07	6.57299e+08
P04899-4	GNAI2	Isoform sGi2 of Guanine nucleotide-binding protein G(i) subunit alpha-2 [OS=Homo sapiens]	0	58	22	2042	15	366	41.5	5.99	1969.93	22	20	cell division;cell proliferation;metabolic process;regulation of biological process;response to stimulus	cytoplasm;cytosol;membrane	catalytic activity;metal ion binding;nucleotide binding;protein binding;signal transducer activity	Pf00025, Pf00503	2771		3			Human Thyroid Stimulating Hormone (TSH) signaling pathway; Corticotropin-releasing hormone signaling pathway; Signal Transduction of S1P Receptor; G Protein Signaling Pathways; Calcium Regulation in the Cardiac Cell	5	7	5.55286e+07	6.97713e+07	4.92194e+07	5.23332e+07	7.37688e+07	2.869e+07	3.29469e+07	2.49087e+07	7.13901e+07	38179185	9.07398e+07	1.19437e+08	8.63069e+07	5.07265e+07	4.15392e+07	2.19394e+07	1.96362e+07	1.40891e+07	7.71298e+07	7.25561e+07	3.56204e+07	5.29622e+07	5.42899e+07	1.71057e+08
P00491	PNP	purine nucleoside phosphorylase [OS=Homo sapiens]	0	84	23	2015	23	289	32.1	6.95	2355.91	23	18	metabolic process;regulation of biological process;response to stimulus;transport	cytoplasm;cytoskeleton;cytosol;extracellular;nucleus;organelle lumen	catalytic activity	Pf01048	4860	ENSG00000198805.11	14	Neutrophil degranulation; Purine salvage; Purine catabolism	Metabolic pathways; Nicotinate and nicotinamide metabolism; Pyrimidine metabolism; Purine metabolism		13	0	5.18395e+07	4.88084e+07	2.62449e+07	7.60335e+07	3.10362e+07	4.53779e+07	5.41776e+07	5.43287e+07	7.19825e+07	3.51173e+07	7.88588e+07	1.03387e+08	5.2063e+07	2.88002e+07	2.9384e+07	3.60633e+07	5.86408e+07	2.22628e+07	1.58272e+08	5.28466e+07	3.66776e+07	6.74632e+07	3.24161e+07	1.26102e+08
P00918	CA2	Carbonic anhydrase 2 [OS=Homo sapiens]	0	75	18	2741	18	260	29.2	7.4	1858.33	18	13	cellular homeostasis;metabolic process;regulation of biological process;response to stimulus;transport	cytoplasm;cytosol;membrane	catalytic activity;metal ion binding;protein binding	Pf00194	760	ENSG00000104267.9	8	Reversible hydration of carbon dioxide; Erythrocytes take up carbon dioxide and release oxygen; Erythrocytes take up oxygen and release carbon dioxide	Nitrogen metabolism; Proximal tubule bicarbonate reclamation; Gastric acid secretion; Bile secretion; Collecting duct acid secretion; Pancreatic secretion		12	0	262029434	1.4657e+08	1.7043e+08	4.54079e+08	3.22219e+08	2.02474e+08	191061598	2.22515e+08	3.87255e+08	4.21063e+08	4.84912e+08	4.6166e+08	7.83489e+07	1.79275e+08	1.50353e+08	9.95034e+07	1.89742e+08	9.5717e+07	3.57054e+08	2.896e+08	1.88103e+08	2.61485e+08	1.6227e+08	4.00295e+08
P07358	C8B	Complement component C8 beta chain [OS=Homo sapiens]	0	50	29	791	29	591	67	8.13	540.68	29	20	defense response;metabolic process;regulation of biological process;response to stimulus	extracellular;membrane	protein binding	Pf00057, Pf01823	732		1	Terminal pathway of complement; Regulation of Complement cascade	Complement and coagulation cascades; Amoebiasis; Systemic lupus erythematosus; Prion diseases	Allograft Rejection; Complement Activation	11	0	1.86941e+07	1.74469e+07	2.25466e+07	3.26804e+07	7.74484e+06	1.99391e+07	4.03761e+07	1.24559e+07	1.62726e+07	2.62205e+07	4.72753e+07	4.89729e+07	1.63348e+07	1.91304e+07	1.20532e+07	8.5396e+06	1.64678e+07	7.31888e+06	4.93518e+07	1.58276e+07	1.28765e+07	4.94494e+07	2.19711e+07	3.42391e+07
P19320-1	VCAM1	Vascular cell adhesion protein 1 [OS=Homo sapiens]	0	40	22	614	22	739	81.2	5.22	477.95	21	14	cell differentiation;cell organization and biogenesis;cellular component movement;defense response;metabolic process;regulation of biological process;response to stimulus	cell surface;endoplasmic reticulum;endosome;Golgi;membrane	catalytic activity;protein binding	Pf00047, Pf05790, Pf07679, Pf07686, Pf13895, Pf13927	7412	ENSG00000162692.10	1	Integrin cell surface interactions; Interleukin-4 and 13 signaling; Immunoregulatory interactions between a Lymphoid and a non-Lymphoid cell; Interferon gamma signaling	Malaria; Cell adhesion molecules (CAMs); AGE-RAGE signaling pathway in diabetic complications; Leukocyte transendothelial migration; HTLV-I infection; NF-kappa B signaling pathway; TNF signaling pathway; African trypanosomiasis	RANKL/RANK (Receptor activator of NFKB (ligand)) Signaling Pathway; Photodynamic therapy-induced NF-kB survival signaling; Amplification and Expansion of Oncogenic Pathways as Metastatic Traits	21	0	9.05934e+06	5.17038e+06	9.53342e+06	8.43899e+06	1.10973e+08	1.7039e+07	9.50456e+07	2.56406e+07	9.51119e+07	9.43072e+06	2.39038e+07	3.36666e+07	2.80487e+07	3.27097e+07	2.04672e+07	1.19153e+07	1.84429e+07	1.30233e+07	4.64243e+07	1.14643e+07	4.45229e+06	5.35654e+06	6.27053e+06	1.06018e+08
Q9UM54-6	MYO6	Isoform 6 of Unconventional myosin-VI [OS=Homo sapiens]	0	51	57	727	57	1285	148.6	8.56	553.63	54	43	cellular component movement;regulation of biological process;response to stimulus;transport	cytoplasm;cytosol;Golgi;membrane;nucleus	catalytic activity;motor activity;nucleotide binding;protein binding	Pf00063, Pf00529	4646		6			VEGFA-VEGFR2 Signaling Pathway	1	0	5.59838e+07	36709570	6.99336e+07	6.91892e+07	5.86254e+07	6.32015e+07	1.35699e+08	7.05953e+07	6.79726e+07	5.1642e+07	1.24071e+08	1.54926e+08	6.0171e+07	6.56158e+07	7.65745e+07	6.24087e+07	8.62284e+07	6.91735e+07	1.2386e+08	8.8948e+07	1.31291e+08	6.53384e+07	3.95704e+07	3.46208e+08
P00748	F12	Coagulation factor XII [OS=Homo sapiens]	0	63	31	1171	31	615	67.7	7.74	1102.99	29	22	coagulation;defense response;metabolic process;regulation of biological process;response to stimulus;transport	extracellular;membrane	catalytic activity;metal ion binding;protein binding;transporter activity	Pf00083, Pf03092, Pf13347	2161	ENSG00000131187.9	5	Intrinsic Pathway of Fibrin Clot Formation	Complement and coagulation cascades	Blood Clotting Cascade; Complement and Coagulation Cascades	6	0	2.30813e+07	1.48731e+07	1.94297e+07	3.48629e+07	7.29409e+07	2.42262e+07	4.90217e+07	2.18954e+07	7.37429e+07	4.37501e+07	8.64375e+07	1.0934e+08	1.7813e+07	1.97931e+07	1.05994e+07	1.18812e+07	2.50465e+07	4.13677e+06	6.12843e+07	1.3803e+07	1.413e+07	4.26814e+07	2.35025e+07	1.54954e+08
Q9NY97-1	B3GNT2	N-acetyllactosaminide beta-1,3-N-acetylglucosaminyltransferase 2 [OS=Homo sapiens]	0	69	26	2357	26	397	46	8.54	2352.35	26	19	cellular component movement;metabolic process	Golgi;membrane	catalytic activity	Pf01762	10678	ENSG00000170340.10	2	Keratan sulfate biosynthesis; O-linked glycosylation of mucins	Glycosphingolipid biosynthesis - lacto and neolacto series; Metabolic pathways; Glycosaminoglycan biosynthesis - keratan sulfate		12	0	8.37289e+07	4.33438e+07	4.1025e+07	134811539	2.78885e+07	6.29246e+07	4.73226e+07	4.68986e+07	4.2707e+07	2.00073e+08	1.15433e+08	2.72353e+08	6.25776e+07	6.18569e+07	2.6764e+07	4.03906e+07	3.38588e+07	2.19608e+07	2.00492e+08	6.08917e+07	5.18519e+07	1.21518e+08	5.93176e+07	1.4323e+08
Q07837	SLC3A1	neutral and basic amino acid transport protein rBAT [OS=Homo sapiens]	0	47	28	1988	28	685	78.8	5.96	1515.45	28	20	metabolic process;transport	membrane	catalytic activity;protein binding;transporter activity	Pf00128	6519	ENSG00000138079.13	2	Defective SLC3A1 causes cystinuria (CSNU); Amino acid transport across the plasma membrane	Protein digestion and absorption		9	0	6.01252e+08	2.46265e+08	237365611	8.53438e+08	2.8392e+08	3.30824e+08	2.00018e+08	4.492e+08	4.32103e+08	4.65526e+08	4.98671e+08	7.54215e+08	2.0844e+08	2.17213e+08	3.92246e+08	447999483	3.24951e+08	3.19741e+08	9.81518e+08	3.96306e+08	7.23674e+08	5.22979e+08	8.66601e+08	6.36056e+08
Q5VW32	BROX	BRO1 domain-containing protein BROX [OS=Homo sapiens]	0	53	29	2999	29	411	46.4	7.65	2497.45	29	16		membrane	protein binding	Pf03097	148362	ENSG00000162819.11	1				0	0	1.27815e+08	9.46039e+07	7.82375e+07	1.37352e+08	8.7611e+07	1.05199e+08	3.8727e+08	1.07967e+08	2.20244e+08	1.35783e+08	2.79577e+08	3.33975e+08	6.47061e+07	1.10079e+08	1.76422e+08	8.03266e+07	7.77732e+07	6.61477e+07	4.22338e+08	1.16309e+08	1.29523e+08	1.75231e+08	1.20082e+08	4.6833e+08
Q96RW7-1	HMCN1	Hemicentin-1 [OS=Homo sapiens]	0	17	75	1287	75	5635	613	6.49	1177.06	73	26	cell division;response to stimulus	cell surface;cytoplasm;extracellular;membrane	metal ion binding;protein binding	Pf00047, Pf00090, Pf00092, Pf06247, Pf07474, Pf07645, Pf07654, Pf07679, Pf07686, Pf08205, Pf12662, Pf12947, Pf13519, Pf13895, Pf13927, Pf14670	83872	ENSG00000143341.11	1				0	0	2.64657e+07	3.8187e+07	5.27931e+07	6.88198e+07	5.36339e+07	2.4752e+07	2.6047e+08	5.16866e+07	9.28758e+07	8.12373e+07	237690313	8.00917e+07	5.02454e+07	1.07652e+08	1.02351e+07	2.0508e+07	2.4278e+07	3.91919e+07	1.7134e+08	3.05383e+07	2.27905e+07	3.65251e+07	2.37434e+07	5.20122e+07
P20073-1	ANXA7	Annexin A7 [OS=Homo sapiens]	0	55	30	1392	29	488	52.7	5.68	1036.96	29	24	cell differentiation;cell organization and biogenesis;cell proliferation;cellular homeostasis;metabolic process;regulation of biological process;response to stimulus	cytosol;membrane;nucleus	metal ion binding;protein binding;RNA binding	Pf00191	310	ENSG00000138279.15	10				0	1	6.83519e+07	4.03131e+07	5.12231e+07	2.87626e+08	8.09339e+08	1.02218e+08	2.36567e+08	1.23257e+08	8.81789e+08	2.39047e+08	206147674	2.57259e+08	9.0881e+07	1.27462e+08	24548247	3.28568e+07	3.27068e+07	3.70668e+07	1.33879e+08	5.89404e+07	5.22674e+07	5.29411e+07	5.34951e+07	6.4136e+07
Q99816	TSG101	tumor susceptibility gene 101 protein [OS=Homo sapiens]	0	47	23	2841	23	390	43.9	6.46	2390.42	23	17	cell communication;cell differentiation;cell division;cell organization and biogenesis;metabolic process;regulation of biological process;response to stimulus;transport	cytoplasm;cytoskeleton;cytosol;endosome;membrane;nucleus	DNA binding;protein binding	Pf03148, Pf04111, Pf04156, Pf05743, Pf07798, Pf09454, Pf11932, Pf12325, Pf13863, Pf15346	7251	ENSG00000074319.12	11	Budding and maturation of HIV virion; Endosomal Sorting Complex Required For Transport (ESCRT); Membrane binding and targetting of GAG proteins	Endocytosis		13	0	1.12752e+08	6.82758e+07	8.08452e+07	1.51683e+08	1.02597e+08	8.97595e+07	1.70894e+08	1.06278e+08	1.48976e+08	1.24698e+08	2.03993e+08	2.95831e+08	7.29835e+07	9.89427e+07	1.18912e+08	1.06918e+08	1.15882e+08	8.06528e+07	3.55088e+08	1.08925e+08	1.11655e+08	1.41492e+08	1.19632e+08	3.77793e+08
P27105	STOM	erythrocyte band 7 integral membrane protein [OS=Homo sapiens]	0	63	17	2972	16	288	31.7	7.88	3053.26	17	12	cell organization and biogenesis;regulation of biological process;transport	cytoplasm;cytoskeleton;cytosol;endoplasmic reticulum;membrane;mitochondrion	protein binding	Pf01145	2040	ENSG00000148175.12	9	Neutrophil degranulation; Stimuli-sensing channels			6	0	1.26157e+08	9.26875e+07	8.34021e+07	1.07172e+08	1.0226e+08	8.4449e+07	1.48857e+08	7.32468e+07	1.59135e+08	8.82352e+07	1.74649e+08	1.80386e+08	5.82865e+07	1.1379e+08	145990430	5.97077e+07	1.17989e+08	2.64872e+07	2.61602e+08	8.23989e+07	6.02081e+07	2.87691e+08	7.76801e+07	8.75542e+08
P61158	ACTR3	actin-related protein 3 [OS=Homo sapiens]	0	68	26	1556	26	418	47.3	5.88	1425.28	26	16	cell division;cell organization and biogenesis;cellular component movement;regulation of biological process;response to stimulus	cytoplasm;cytoskeleton;cytosol;membrane	nucleotide binding;protein binding;structural molecule activity	Pf00022	10096	ENSG00000115091.11	2	EPHB-mediated forward signaling; Clathrin-mediated endocytosis; RHO GTPases Activate WASPs and WAVEs; Regulation of actin dynamics for phagocytic cup formation		Association Between Physico-Chemical Features and Toxicity Associated Pathways	16	0	9.36534e+07	92875925	7.96977e+07	1.37684e+08	2.76176e+07	6.75403e+07	1.46394e+08	6.03381e+07	7.02599e+07	6.47155e+07	1.95934e+08	1.55696e+08	7.49525e+07	6.72347e+07	3.23326e+07	5.16775e+07	8.63449e+07	4.65897e+07	1.28411e+08	9.18536e+07	7.45878e+07	1.43653e+08	99777043	8.46911e+07
P17050	NAGA	alpha-N-acetylgalactosaminidase [OS=Homo sapiens]	0	38	15	1871	15	411	46.5	5.19	2061.92	15	14	metabolic process	cytoplasm;vacuole	catalytic activity;protein binding	Pf02065	4668	ENSG00000198951.11	22		Lysosome; Glycosphingolipid biosynthesis - globo and isoglobo series		2	0	3.30248e+07	3.98048e+07	2.2799e+07	5.42896e+07	2.53888e+07	2.07701e+07	1.1884e+08	4.38543e+07	3.15229e+07	4.73964e+07	1.8563e+08	6.14508e+07	2.06967e+07	2.77252e+07	2.12804e+07	2.13509e+07	2.6835e+07	2.21288e+07	146494964	4.88882e+07	4.37496e+07	9.72706e+07	3.28611e+07	7.40099e+07
P54793	ARSF	arylsulfatase F [OS=Homo sapiens]	0	46	24	1717	23	590	65.9	7.21	1541.69	24	20	metabolic process	extracellular;organelle lumen	catalytic activity;metal ion binding	Pf00884, Pf01663, Pf01676, Pf02995, Pf14707	416	ENSG00000062096.14	X	The activation of arylsulfatases; Glycosphingolipid metabolism			8	1	3.65514e+07	2.34958e+07	1.33823e+07	7.46716e+07	4.61163e+07	2.34682e+07	8.33436e+07	2.91299e+07	8.01286e+07	6.97341e+07	8.28884e+07	1.4436e+08	3.28606e+07	2.09966e+07	3.50611e+07	2.18334e+07	1.85908e+07	1.36249e+07	1.25666e+08	3.41392e+07	3.43825e+07	1.16954e+08	2.35427e+07	1.69512e+08
P19013	KRT4	Keratin, type II cytoskeletal 4 [OS=Homo sapiens]	0	65	41	1447	31	534	57.3	6.61	1409.63	33	36	cell death;cell differentiation;cell organization and biogenesis;regulation of biological process	cell surface;cytoskeleton;cytosol;nucleus	protein binding;structural molecule activity	Pf00038, Pf10234, Pf13166	3851		12	Formation of the cornified envelope			3	4	2.54057e+08	2.03145e+08	3.08977e+08	1.67237e+08	3.65938e+08	5.17119e+07	1.46401e+08	7.91611e+07	3.42632e+08	4.49324e+07	1.09961e+08	227412711	3.65042e+07	5.80614e+07	1.4691e+07	8.66738e+07	4.04237e+07	3.8168e+07	1.26596e+08	1.59807e+08	5.24785e+07	4.21441e+07	3.83823e+07	3.23536e+08
Q96FN5	KIF12	Kinesin-like protein KIF12 [OS=Homo sapiens]	0	60	40	1228	40	646	70.6	8.85	993.92	38	35	cellular component movement	cytoplasm;cytoskeleton	catalytic activity;motor activity;nucleotide binding;protein binding	Pf00225	113220	ENSG00000136883.13	9	COPI-dependent Golgi-to-ER retrograde traffic; Kinesins			8	0	1.59596e+08	4.23775e+07	5.79308e+07	8.49216e+07	119637762	3.40551e+07	5.34613e+07	2.97282e+07	4.8238e+07	5.34822e+07	7.39774e+07	1.26354e+08	2.18698e+07	4.39096e+07	5.88618e+07	5.38662e+07	3.10864e+08	5.24627e+07	4.78945e+07	1.36052e+08	1.90697e+08	5.64659e+07	5.80635e+07	1.14596e+08
P07858	CTSB	Cathepsin B [OS=Homo sapiens]	0	56	16	2612	16	339	37.8	6.3	2463.26	16	11	cell differentiation;metabolic process;regulation of biological process;response to stimulus;transport	extracellular;mitochondrion;organelle lumen;vacuole	catalytic activity;protein binding	Pf00112, Pf08127	1508	ENSG00000164733.20	8	Collagen degradation; Assembly of collagen fibrils and other multimeric structures; Neutrophil degranulation; MHC class II antigen presentation; Trafficking and processing of endosomal TLR	Apoptosis; Lysosome; Renin secretion; Antigen processing and presentation; NOD-like receptor signaling pathway		17	0	1.23716e+08	8.83311e+07	120846308	2.56758e+08	2.5839e+08	4.54709e+08	1.43582e+08	1.05465e+08	5.94339e+08	2.3357e+08	4.21894e+08	2.16923e+08	163457284	185385971	7.09573e+07	1.64539e+08	1.64314e+08	1.07293e+08	4.10906e+08	1.38117e+08	1.5191e+08	588332926	8.90664e+07	7.32285e+08
P0DOX2		Immunoglobulin alpha-2 heavy chain [OS=Homo sapiens]	0	65	29	5772	14	455	48.9	6.81	7284.56	22	21	response to stimulus	extracellular;membrane		Pf07654, Pf08205							0	8	1.17788e+08	1.75253e+08	2.25153e+08	5.07408e+08	152782450	1.31724e+08	5.45971e+08	1.51928e+08	2.1109e+08	4.13038e+08	8.15494e+08	7.01542e+08	3.2833e+08	3.29477e+08	3.60192e+07	1.84377e+08	2.33756e+08	1.51719e+08	4.54003e+08	3.24535e+08	199003083	7.41948e+08	1.77769e+08	2.70676e+08
P23526-1	AHCY	Adenosylhomocysteinase [OS=Homo sapiens]	0	55	28	2814	27	432	47.7	6.34	2717.6	26	26	defense response;metabolic process;response to stimulus;transport	cytoplasm;cytosol;nucleus	catalytic activity;nucleotide binding;protein binding	Pf00670, Pf02254, Pf02826, Pf05221	191	ENSG00000101444.12	20	Metabolism of ingested SeMet, Sec, MeSec into H2Se; Defective AHCY causes Hypermethioninemia with S-adenosylhomocysteine hydrolase deficiency (HMAHCHD); Sulfur amino acid metabolism; Methylation	Metabolic pathways; Cysteine and methionine metabolism	Folate Metabolism; Trans-sulfuration pathway; One Carbon Metabolism; Trans-sulfuration and one carbon metabolism	18	1	1.59296e+08	8.18577e+07	3.60719e+07	2.2437e+08	6.06504e+07	6.34867e+07	1.40294e+08	6.23754e+07	1.73514e+08	7.07835e+07	1.94375e+08	4.20004e+08	5.72726e+07	5.90643e+07	8.06537e+07	4.65185e+07	6.485e+07	4.94978e+07	2.46313e+08	9.953e+07	7.52825e+07	1.8479e+08	9.35764e+07	2.45947e+08
Q9H223	EHD4	EH domain-containing protein 4 [OS=Homo sapiens]	0	63	33	1685	29	541	61.1	6.76	1707.37	31	25	cell organization and biogenesis;regulation of biological process;response to stimulus;transport	endoplasmic reticulum;endosome;membrane;nucleus	metal ion binding;nucleotide binding;protein binding	Pf00350, Pf01926, Pf12763	30844	ENSG00000103966.10	15		Endocytosis		1	3	4.1369e+07	2.99641e+07	2.00711e+07	5.06223e+07	864006162	3.51555e+07	7.53878e+07	2.90448e+07	6.7851e+08	4.65983e+07	9.04029e+07	1.13996e+08	2.82116e+07	2.82054e+07	6.00224e+07	1.74421e+07	2.73279e+07	1.10755e+07	1.2408e+08	3.49979e+07	3.76319e+07	113508984	3.5522e+07	1.12234e+08
P09211	GSTP1	Glutathione S-transferase P [OS=Homo sapiens]	0	62	13	2121	13	210	23.3	5.64	2289.75	13	9	cell communication;cell proliferation;metabolic process;regulation of biological process;response to stimulus;transport	cytoplasm;cytosol;extracellular;membrane;mitochondrion;nucleus;organelle lumen	antioxidant activity;catalytic activity;enzyme regulator activity;protein binding	Pf00043, Pf02798, Pf14497	2950	ENSG00000084207.15	11	Glutathione conjugation; Neutrophil degranulation; Detoxification of Reactive Oxygen Species	Chemical carcinogenesis; Pathways in cancer; Drug metabolism - cytochrome P450; Metabolism of xenobiotics by cytochrome P450; Platinum drug resistance; Prostate cancer; Glutathione metabolism	NRF2 pathway; Photodynamic therapy-induced NFE2L2 (NRF2) survival signaling; Exercise-induced Circadian Regulation; Arachidonate Epoxygenase / Epoxide Hydrolase; Metapathway biotransformation	22	0	8.85356e+07	8.55485e+07	7.13108e+07	55575133	3.57826e+08	8.97177e+07	1.74024e+08	1.62181e+08	5.23924e+08	5.44431e+07	1.02633e+08	6.35889e+07	2.68197e+07	6.08504e+07	3.82287e+07	5.64549e+07	1.19561e+08	7.70454e+07	2.79877e+08	9.63053e+07	6.98986e+07	3.50368e+07	3.4546e+07	2032704486
P04040	CAT	catalase [OS=Homo sapiens]	0	57	33	813	33	527	59.7	7.39	822.18	32	27	cell differentiation;cell organization and biogenesis;metabolic process;regulation of biological process;response to stimulus;transport	cytosol;endoplasmic reticulum;extracellular;Golgi;membrane;mitochondrion;organelle lumen;vacuole	antioxidant activity;catalytic activity;metal ion binding;nucleotide binding;protein binding	Pf00199, Pf06628	847	ENSG00000121691.4	11	Neutrophil degranulation; Detoxification of Reactive Oxygen Species	Amyotrophic lateral sclerosis (ALS); Peroxisome; Longevity regulating pathway; Carbon metabolism; Glyoxylate and dicarboxylate metabolism; FoxO signaling pathway; Longevity regulating pathway - multiple species; Tryptophan metabolism	Selenium Micronutrient Network; Folate Metabolism; Amyotrophic lateral sclerosis (ALS); Oxidative Stress; Tryptophan metabolism; DNA Damage Response (only ATM dependent)	20	0	3.01352e+07	3.06731e+07	3.21014e+07	4.33637e+07	6.81008e+07	1.42324e+07	4.23265e+07	2.24993e+07	4.72651e+07	2.48347e+07	5.69951e+07	2.4563e+07	10165242	1.88339e+07	5.6046e+06	20413677	1.76099e+07	9.61045e+06	4.28729e+07	2.77671e+07	4.75198e+07	2.34703e+07	1.20704e+07	7.35027e+07
Q92817	EVPL	Envoplakin [OS=Homo sapiens]	0	42	72	391	72	2033	231.5	6.96	276.88	64	43	cell death;cell differentiation;metabolic process	cytoplasm;cytoskeleton;cytosol	protein binding;structural molecule activity	Pf00681, Pf05667	2125	ENSG00000167880.7	17	Formation of the cornified envelope			3	0	9.78537e+06	1.11162e+07	1.71407e+07	1.13666e+07	6.80578e+06	2.1497e+07	2.91254e+07	1.25135e+07	1.96913e+07	1.02103e+07	3.90754e+07	2.20439e+07	5.4191e+06	2.08202e+07	4.94275e+06	6.56812e+06	1.17548e+07	1.15467e+07	2.92992e+07	1.30866e+07	1.20497e+07	9.846e+06	1.03699e+07	9.68963e+06
P15291	B4GALT1	Beta-1,4-galactosyltransferase 1 [OS=Homo sapiens]	0	57	19	3056	18	398	43.9	8.65	2339.85	19	14	cell organization and biogenesis;cellular component movement;defense response;metabolic process;regulation of biological process;response to stimulus;transport	cell surface;extracellular;Golgi;membrane	catalytic activity;metal ion binding;protein binding	Pf02709, Pf10111, Pf13733	2683	ENSG00000086062.12	9	Pre-NOTCH Processing in Golgi; Defective B4GALT1 causes B4GALT1-CDG (CDG-2d); N-Glycan antennae elongation; Lactose synthesis; Neutrophil degranulation; Keratan sulfate biosynthesis; Interaction With The Zona Pellucida; Defective B4GALT1 causes B4GALT1-CDG (CDG-2d)	Galactose metabolism; Glycosaminoglycan biosynthesis - keratan sulfate; N-Glycan biosynthesis; Other types of O-glycan biosynthesis; Glycosphingolipid biosynthesis - lacto and neolacto series; Metabolic pathways		34	1	1.12775e+08	5.34065e+07	8.42996e+07	1.55476e+08	7.40235e+07	8.49505e+07	7.75152e+07	7.60746e+07	1.04183e+08	1.03501e+08	1.55868e+08	3.17801e+08	7.57991e+07	1.04129e+08	5.79442e+07	5.37468e+07	6.32425e+07	4.03372e+07	2.7092e+08	1.04455e+08	1.14929e+08	126415074	5.81933e+07	2.06009e+08
O15197-1	EPHB6	Ephrin type-B receptor 6 [OS=Homo sapiens]	0	37	28	970	28	1021	110.6	6.65	962.13	28	18	metabolic process;regulation of biological process;response to stimulus	cytosol;extracellular;membrane	catalytic activity;nucleotide binding;protein binding;receptor activity;signal transducer activity	Pf00041, Pf00069, Pf00536, Pf01404, Pf07647, Pf07699, Pf07714, Pf14575	2051		7	EPH-ephrin mediated repulsion of cells; Ephrin signaling; EPHB-mediated forward signaling	Axon guidance		7	0	3.14619e+07	3.21538e+07	3.33769e+07	9.5603e+07	463807774	6.6703e+07	1.45974e+08	8.44135e+07	3.70201e+08	1.02763e+08	1.52991e+08	9.53089e+07	4.26887e+07	6.03058e+07	1.03309e+07	1.66163e+07	1.89688e+07	1.83449e+07	7.95825e+07	3.98806e+07	24187928	1.78417e+07	1.29485e+07	6.42406e+08
P00338-1	LDHA	L-lactate dehydrogenase A chain [OS=Homo sapiens]	0	78	26	3884	24	332	36.7	8.27	2502.52	24	19	metabolic process;regulation of biological process;response to stimulus	cytoplasm;cytosol;membrane;nucleus	catalytic activity;nucleotide binding;protein binding	Pf00056, Pf02866	3939	ENSG00000134333.13	11	Pyruvate metabolism	Metabolic pathways; Pyruvate metabolism; Propanoate metabolism; Glycolysis / Gluconeogenesis; Central carbon metabolism in cancer; Cysteine and methionine metabolism; Glucagon signaling pathway; HIF-1 signaling pathway	Cori Cycle; Photodynamic therapy-induced HIF-1 survival signaling; Amino Acid metabolism; Glycolysis and Gluconeogenesis	16	2	2.58109e+08	2.63282e+08	1.19485e+08	3.37453e+08	199397320	1.25387e+08	2.14764e+08	1.34775e+08	3.28237e+08	1.36187e+08	3.53149e+08	4.61067e+08	144373801	1.28761e+08	1.30873e+08	1.10515e+08	2.06045e+08	8.63423e+07	4.68201e+08	2.73174e+08	3.0394e+08	2.54899e+08	2.10477e+08	3.48217e+08
Q9NZ08-1	ERAP1	endoplasmic reticulum aminopeptidase 1 [OS=Homo sapiens]	0	50	42	635	42	941	107.2	6.46	639.34	40	31	cell communication;cell differentiation;metabolic process;regulation of biological process;response to stimulus	cytoplasm;cytosol;endoplasmic reticulum;extracellular;membrane;organelle lumen	catalytic activity;metal ion binding;protein binding	Pf01433, Pf11838, Pf13485	51752	ENSG00000164307.12	5	Antigen Presentation: Folding, assembly and peptide loading of class I MHC			4	0	3.14959e+07	2.38136e+07	9.02411e+06	4.14045e+07	5.75806e+06	8.17556e+06	2.55931e+07	1.78602e+07	3.91705e+07	1.53844e+07	1.11553e+08	3.45737e+07	1.93137e+07	4.13766e+07	1.05543e+07	6.57945e+06	1.43208e+07	1.02015e+07	5.2664e+07	3.84063e+07	2.45754e+07	8.01592e+07	2.12652e+07	4.18616e+07
P06681-1	C2	complement C2 [OS=Homo sapiens]	0	48	36	755	36	752	83.2	7.42	742.03	35	25	defense response;metabolic process;regulation of biological process;response to stimulus	extracellular	catalytic activity;metal ion binding;protein binding	Pf00084, Pf00089, Pf00092, Pf09342, Pf13519	717	ENSG00000231543.9; ENSG00000204364.10; ENSG00000226560.10; ENSG00000235696.8; ENSG00000166278.14; ENSG00000235017.9; ENSG00000206372.11	6; CHR_HSCHR6_MHC_DBB_CTG1; CHR_HSCHR6_MHC_MANN_CTG1; CHR_HSCHR6_MHC_MCF_CTG1; CHR_HSCHR6_MHC_SSTO_CTG1; CHR_HSCHR6_MHC_COX_CTG1; CHR_HSCHR6_MHC_QBL_CTG1	Initial triggering of complement; Regulation of Complement cascade; Activation of C3 and C5	Systemic lupus erythematosus; Complement and coagulation cascades; Staphylococcus aureus infection; Pertussis	Allograft Rejection; Oxidative Damage; Complement Activation; Complement and Coagulation Cascades	14	0	1.49855e+07	1.04284e+07	1.1142e+07	1.21934e+07	2.34822e+07	3.10176e+07	2.74745e+07	1.13896e+07	2.19423e+07	1.06121e+07	2.59921e+07	2.99121e+07	1.24003e+07	1.44815e+07	1.10434e+07	7.77977e+06	1.73341e+07	1.02088e+07	5.41752e+07	1.64854e+07	1.98797e+07	1.56565e+07	1.6311e+07	1.82367e+07
P05546	SERPIND1	Heparin cofactor 2 [OS=Homo sapiens]	0	58	30	1688	30	499	57	6.9	1301.84	30	22	coagulation;metabolic process;regulation of biological process;response to stimulus	extracellular;organelle lumen	enzyme regulator activity	Pf00079	3053	ENSG00000099937.10	22	Post-translational protein phosphorylation; Regulation of Insulin-like Growth Factor (IGF) transport and uptake by Insulin-like Growth Factor Binding Proteins (IGFBPs); Common Pathway of Fibrin Clot Formation; Intrinsic Pathway of Fibrin Clot Formation	Complement and coagulation cascades	Complement and Coagulation Cascades	10	0	6.822e+07	3.22513e+07	5.62099e+07	6.44717e+07	3.49593e+07	9.60385e+07	4.55092e+07	40363600	5.10212e+07	3.52833e+07	1.05597e+08	1.06981e+08	2.07978e+07	3.20489e+07	3.59131e+07	2.51803e+07	9.31837e+07	2.15889e+07	1.92513e+08	4.44676e+07	4.344e+07	1.47206e+08	5.74253e+07	1.30556e+08
P30740	SERPINB1	Leukocyte elastase inhibitor [OS=Homo sapiens]	0	70	28	1796	27	379	42.7	6.28	1591.33	28	20	regulation of biological process;transport	cytoplasm;extracellular;membrane;organelle lumen	enzyme regulator activity	Pf00079	1992	ENSG00000021355.12	6	Neutrophil degranulation	Amoebiasis		4	1	6.6332e+07	1.01951e+08	9.45536e+07	7.896e+07	4.24847e+07	2.26514e+07	6.23492e+07	5.16214e+07	7.16911e+07	3.33167e+07	1.59804e+08	8.05357e+07	4.3949e+07	5.22974e+07	1.88599e+07	4.03632e+07	2.49831e+07	2.74542e+07	5.013e+07	7.6301e+07	1.07152e+08	1.00687e+08	5.47492e+07	2.66447e+08
Q8N271-1	PROM2	prominin-2 [OS=Homo sapiens]	0	39	28	1753	28	834	91.8	6.15	1454.38	28	22	regulation of biological process	cell surface;membrane		Pf05478	150696	ENSG00000155066.15	2				0	0	1.01151e+08	4.79377e+07	4.45581e+07	1.52167e+08	4.76311e+07	4.99158e+07	7.08191e+07	4.9788e+07	7.22535e+07	7.84859e+07	9.08036e+07	2.38693e+08	3.55234e+07	5.6632e+07	4.09959e+07	3.11616e+07	5.6421e+07	3.72502e+07	2.31214e+08	9.29683e+07	7.14358e+07	1.01743e+08	7.89442e+07	157336557
P20810-1	CAST	Calpastatin [OS=Homo sapiens]	0	40	26	403	13	708	76.5	5.07	266.58	25	13	regulation of biological process	cytosol;endoplasmic reticulum;membrane	enzyme regulator activity;protein binding;RNA binding	Pf00748	831	ENSG00000153113.23	5	Degradation of the extracellular matrix; Deregulated CDK5 triggers multiple neurodegenerative pathways in Alzheimer's disease models			5	12	4.0504e+08	8.06031e+07	3.40784e+08	1.156e+08	2.05695e+07	1.2359e+07	2.03139e+08	2.27404e+07	1.01592e+08	1.37857e+08	2.41667e+08	6.78023e+07	4.44141e+07	2.30679e+08	2.97046e+06	3.56093e+07	3.22307e+07	5.74823e+07	1.88805e+08	3.33946e+07	6.09268e+07	5.71695e+07	5.29064e+07	1.23621e+07
Q9UHG3	PCYOX1	prenylcysteine oxidase 1 [OS=Homo sapiens]	0	41	18	1977	18	505	56.6	6.18	1960.1	18	16	metabolic process;transport	membrane;vacuole	catalytic activity;transporter activity	Pf01593, Pf07156	51449	ENSG00000116005.11	2		Terpenoid backbone biosynthesis		1	0	5.39966e+07	3.50962e+07	5.02157e+07	9.34325e+07	3.30638e+07	4.59123e+07	9.11655e+07	3.38617e+07	9.33802e+07	2.56575e+07	2.23792e+08	9.42221e+07	100861435	3.6825e+07	2.946e+07	3.89911e+07	4.50364e+07	1.71616e+07	1.9063e+08	4.88144e+07	2.45862e+07	2.57071e+08	3.2836e+07	143892791
O00584	RNASET2	Ribonuclease T2 [OS=Homo sapiens]	0	64	17	2825	17	256	29.5	7.08	2197.31	16	13	metabolic process;transport	endoplasmic reticulum;extracellular;organelle lumen;vacuole	catalytic activity;RNA binding	Pf00445	8635	ENSG00000026297.15	6	Neutrophil degranulation			3	0	8.6421e+07	1.10848e+08	1.17907e+08	2.12407e+08	8.75821e+07	7.23604e+07	1.75199e+08	6.57316e+07	4.13359e+08	2.4174e+08	3.22524e+08	7.13422e+07	1.84643e+08	1.66756e+08	3.36048e+07	3.81043e+07	9.36528e+07	5.04687e+07	2.06758e+08	109260481	1.459e+08	4.01208e+08	9.68605e+07	2.99781e+08
O00159-1	MYO1C	Unconventional myosin-Ic [OS=Homo sapiens]	0	52	54	1090	18	1063	121.6	9.41	949.57	53	37	cell organization and biogenesis;regulation of biological process;response to stimulus;transport	cytoplasm;cytosol;membrane;nucleus	catalytic activity;motor activity;nucleotide binding;protein binding	Pf00063, Pf06017	4641	ENSG00000197879.14	17	Translocation of GLUT4 to the plasma membrane; Regulation of actin dynamics for phagocytic cup formation		Insulin Signaling	8	30	1.03344e+07	1.25783e+07	1.59613e+07	7.94056e+06	2.90535e+06	1.51712e+07	4.57158e+07	1.87482e+07	2.55613e+07	3.28132e+07	7.71443e+07	4.99039e+07	1.98964e+07	1.73419e+07	2.01917e+07	1.42474e+07	1.00948e+07	5.1402e+06	8.02119e+07	1.23855e+07	2.88262e+07	3.27182e+07	1.75971e+07	4.23254e+07
Q9BTY2	FUCA2	Plasma alpha-L-fucosidase [OS=Homo sapiens]	0	43	28	3303	28	467	54	6.25	2263.21	28	23	metabolic process;regulation of biological process;response to stimulus;transport	extracellular;organelle lumen	catalytic activity;protein binding	Pf01120	2519	ENSG00000001036.13	6	Post-translational protein phosphorylation; Regulation of Insulin-like Growth Factor (IGF) transport and uptake by Insulin-like Growth Factor Binding Proteins (IGFBPs); Neutrophil degranulation	Other glycan degradation		8	0	7.47531e+07	6.41492e+07	4.72386e+07	1.14033e+08	5.87193e+07	6.81593e+07	2.17272e+08	5.44385e+07	1.17352e+08	1.07902e+08	1.76541e+08	154074317	5.73235e+07	4.84581e+07	5.7002e+07	4.13231e+07	5.67733e+07	4.57265e+07	1.63584e+08	1.02363e+08	7.89225e+07	2.33049e+08	7.33839e+07	3.39321e+08
Q9Y5K6	CD2AP	CD2-associated protein [OS=Homo sapiens]	0	65	38	1502	38	639	71.4	6.4	1057.21	38	22	cell division;cell organization and biogenesis;cellular component movement;metabolic process;regulation of biological process;response to stimulus	cytoplasm;cytoskeleton;membrane	protein binding;structural molecule activity	Pf00018, Pf07653, Pf14604	23607	ENSG00000198087.7	6	Nephrin family interactions	Bacterial invasion of epithelial cells	Primary Focal Segmental Glomerulosclerosis FSGS	4	0	5.53894e+07	2.5625e+07	2.60587e+07	120216731	1.11026e+08	2.30942e+07	5.04951e+07	2.08068e+07	1.65652e+08	7.53539e+07	1.21053e+08	2.10272e+08	3.01425e+07	4.69947e+07	3.73268e+07	1.34068e+07	1.71039e+07	9.31784e+06	1.04175e+08	2.91627e+07	2.59385e+07	1.18754e+08	5.93202e+07	4.71938e+08
Q14247-1	CTTN	Src substrate cortactin [OS=Homo sapiens]	0	57	36	708	36	550	61.5	5.4	497.71	36	27	cell organization and biogenesis;cellular component movement;regulation of biological process;transport	cytoplasm;cytoskeleton;cytosol;Golgi;membrane	protein binding	Pf00018, Pf02218, Pf07653, Pf14604	2017	ENSG00000085733.15	11	RHO GTPases activate PAKs; Clathrin-mediated endocytosis	Pathogenic Escherichia coli infection; Shigellosis; Proteoglycans in cancer; Tight junction; Bacterial invasion of epithelial cells	Pathogenic Escherichia coli infection; Hepatitis C and Hepatocellular Carcinoma	14	0	2.37764e+07	1.2202e+07	1.7674e+07	3.29139e+07	6.86173e+06	7.97039e+06	2.02604e+07	9.70914e+06	6.35982e+06	3.29772e+07	6.95643e+07	5.92043e+07	2.31855e+07	2.38783e+07	9.17817e+06	9.77111e+06	1.37288e+07	1.20972e+07	4.38858e+07	2.74223e+07	2.90868e+07	2.5333e+07	1.95873e+07	1.108e+07
P61970	NUTF2	nuclear transport factor 2 [OS=Homo sapiens]	0	80	7	5245	7	127	14.5	5.38	5140.51	7	6	cell organization and biogenesis;regulation of biological process;transport	cytoplasm;cytosol;membrane;nucleus	protein binding;transporter activity	Pf02136	10204	ENSG00000102898.11	16				0	0	1.16816e+08	1.25483e+08	182445222	3.83624e+08	1.81159e+08	2.28302e+08	1.2153e+08	1.75711e+08	1.44169e+08	4.17693e+08	3.53547e+08	4.68832e+08	1.65168e+08	2.34362e+08	8.07648e+07	1.39584e+08	1.84187e+08	1.34542e+08	6.29987e+08	1.70234e+08	2.308e+08	4.31304e+08	1.05574e+08	7.93049e+08
Q13228	SELENBP1	Selenium-binding protein 1 [OS=Homo sapiens]	0	71	29	2234	29	472	52.4	6.37	1843.87	29	25	transport	cytoplasm;cytosol;membrane;nucleus	protein binding	Pf05694, Pf10282	8991	ENSG00000143416.20	1			Selenium Metabolism and Selenoproteins; IL1 and megakaryocytes in obesity	2	0	4.34323e+07	2.85391e+07	3.50855e+07	5.16437e+07	1.7481e+07	2.99994e+07	5.74351e+07	3.92731e+07	4.8868e+07	3.40763e+07	1.62075e+08	8.76523e+07	1.15775e+07	5.07444e+07	1.85499e+07	1.42549e+07	2.10391e+07	1.75948e+07	1.40334e+08	3.83366e+07	2.82149e+07	7.18535e+07	2.28943e+07	4.58807e+07
P05534	HLA-A	HLA class I histocompatibility antigen, A-24 alpha chain [OS=Homo sapiens]	0	59	23	1028	8	365	40.7	6.34	1847.21	20	18	regulation of biological process;response to stimulus	cell surface;endoplasmic reticulum;Golgi;membrane	protein binding;RNA binding	Pf00129, Pf07654	3105		6	Interferon alpha/beta signaling; ER-Phagosome pathway; Immunoregulatory interactions between a Lymphoid and a non-Lymphoid cell; Endosomal/Vacuolar pathway; Interferon gamma signaling; Antigen Presentation: Folding, assembly and peptide loading of class I MHC		Proteasome Degradation; Allograft Rejection	14	11	4.85225e+07	1.98004e+07	1.74659e+07	1.04787e+08	1.38229e+07	3.72446e+07	6.43151e+07	2.72788e+07	5.49236e+07	6.5814e+07	1.07933e+08	6.73846e+07	3.10689e+07	4.25928e+07	3.06974e+07	2.17175e+07	1.7657e+07	9.57422e+06	9.4026e+07	3.57823e+07	2.84368e+07	9.64258e+07	3.14296e+07	6.11735e+07
P42330	AKR1C3	Aldo-keto reductase family 1 member C3 [OS=Homo sapiens]	0	83	27	1261	18	323	36.8	7.94	1052.1	27	18	cell communication;cell differentiation;metabolic process;regulation of biological process;response to stimulus;transport	cytoplasm;cytosol;nucleus	catalytic activity	Pf00248	8644	ENSG00000196139.13	10	Signaling by GPCR; RA biosynthesis pathway; Retinoid metabolism and transport; Synthesis of bile acids and bile salts via 27-hydroxycholesterol; Synthesis of bile acids and bile salts via 24-hydroxycholesterol; Synthesis of bile acids and bile salts via 7alpha-hydroxycholesterol; Synthesis of Prostaglandins (PG) and Thromboxanes (TX)	Arachidonic acid metabolism; Metabolic pathways; Steroid hormone biosynthesis; Ovarian steroidogenesis	Benzo(a)pyrene metabolism; Metapathway biotransformation	26	7	2.94522e+07	1.82941e+07	1.80034e+07	4.55138e+07	2.08659e+07	47042073	5.03209e+07	37707253	5.2075e+07	2.41508e+07	8.16485e+07	1.01391e+08	1.71291e+07	2.78178e+07	2.2368e+07	1.87507e+07	5.4015e+07	1.65124e+07	188018591	3.36112e+07	1.70931e+07	6.70642e+07	1.26008e+07	6.72034e+07
P54760	EPHB4	Ephrin type-B receptor 4 [OS=Homo sapiens]	0	37	31	1184	31	987	108.2	6.9	1161.17	31	18	cellular component movement;development;metabolic process;regulation of biological process;response to stimulus	cytosol;extracellular;membrane	catalytic activity;nucleotide binding;protein binding;receptor activity;signal transducer activity	Pf00041, Pf00069, Pf00536, Pf01404, Pf07647, Pf07699, Pf07714, Pf14575	2050	ENSG00000196411.9	7	EPH-ephrin mediated repulsion of cells; Ephrin signaling; EPHB-mediated forward signaling	Axon guidance		7	0	1.04171e+08	4.55862e+07	2.01125e+07	2.5707e+07	9.79808e+06	3.96843e+07	2.04769e+08	3.52338e+07	1.34549e+08	2.5737e+07	2.51864e+08	1.51639e+07	2.41888e+07	6.17809e+07	2.07918e+07	1.45309e+08	1.81388e+08	2.58477e+07	3.46964e+08	4.86199e+07	2.83749e+08	1.17431e+08	1.4324e+08	1.05047e+08
P05787	KRT8	Keratin, type II cytoskeletal 8 [OS=Homo sapiens]	0	64	42	1694	32	483	53.7	5.59	1574.77	33	34	cell death;cell differentiation;cell organization and biogenesis;regulation of biological process;response to stimulus	cytoplasm;cytoskeleton;cytosol;membrane;nucleus	catalytic activity;motor activity;protein binding;structural molecule activity	Pf00038, Pf01576, Pf13166, Pf15003	3856	ENSG00000170421.12	12	Formation of the cornified envelope		Primary Focal Segmental Glomerulosclerosis FSGS	4	2	2.26413e+07	1.4576e+07	8.55708e+06	3.052e+07	1.64205e+07	2.521e+07	4.33789e+07	1.24159e+07	1.91063e+07	1.99071e+07	5.2153e+07	6.39056e+07	4.79097e+07	1.73904e+07	1.274e+07	1.76889e+07	2.53023e+07	8.70729e+06	4.24449e+07	2.69587e+07	2.01552e+07	4.34935e+07	1.11908e+07	4.09041e+07
Q9UBR2	CTSZ	Cathepsin Z [OS=Homo sapiens]	0	70	22	950	22	303	33.8	7.11	760.22	21	18	cell organization and biogenesis;metabolic process;regulation of biological process;transport	cell surface;endoplasmic reticulum;extracellular;membrane;organelle lumen;vacuole	catalytic activity;protein binding	Pf00112	1522	ENSG00000101160.13	20	Metabolism of Angiotensinogen to Angiotensins; Neutrophil degranulation; Cargo concentration in the ER; COPII (Coat Protein 2) Mediated Vesicle Transport; Lysosome Vesicle Biogenesis	Apoptosis; Lysosome		19	0	4.58548e+07	2.40959e+07	3.15733e+07	4.15559e+07	2.27476e+07	2.12982e+07	1.20193e+08	2.24763e+07	7.98886e+07	4.00569e+07	2.31246e+08	3.11398e+07	2.76025e+07	6.50247e+07	1.49604e+07	8.91335e+06	2.33477e+07	2.57949e+07	1.73801e+08	2.52244e+07	1.97819e+07	7.7911e+07	2.24787e+07	5.03885e+07
P07686	HEXB	Beta-hexosaminidase subunit beta [OS=Homo sapiens]	0	54	32	2134	31	556	63.1	6.76	1776.38	31	24	cell organization and biogenesis;cellular component movement;cellular homeostasis;metabolic process;regulation of biological process;reproduction;response to stimulus;transport	extracellular;membrane;organelle lumen;vacuole	catalytic activity;protein binding	Pf00728, Pf14845	3074		5	Neutrophil degranulation; CS/DS degradation; Glycosphingolipid metabolism; Hyaluronan uptake and degradation; Keratan sulfate degradation	Glycosphingolipid biosynthesis - globo and isoglobo series; Amino sugar and nucleotide sugar metabolism; Lysosome; Metabolic pathways; Glycosaminoglycan degradation; Other glycan degradation; Glycosphingolipid biosynthesis - ganglio series		22	1	1.34178e+08	7.57597e+07	8.21089e+07	1.29266e+08	8.60316e+07	6.0221e+07	1.8043e+08	7.38548e+07	1.48818e+08	1.18783e+08	2.55892e+08	2.28816e+08	7.64828e+07	9.09569e+07	4.3184e+07	4.00064e+07	6.14361e+07	3.56471e+07	2.54429e+08	1.13543e+08	7.75381e+07	2.00552e+08	1.39646e+08	188286242
P68363	TUBA1B	Tubulin alpha-1B chain [OS=Homo sapiens]	0	60	24	2304	6	451	50.1	5.06	2385.17	24	18	cell division;cell organization and biogenesis;response to stimulus;transport	cytoplasm;cytoskeleton;membrane	catalytic activity;nucleotide binding;protein binding;RNA binding;structural molecule activity	Pf00091, Pf03953	10376	ENSG00000123416.15	12	COPI-independent Golgi-to-ER retrograde traffic; COPI-dependent Golgi-to-ER retrograde traffic; Carboxyterminal post-translational modifications of tubulin; Recruitment of NuMA to mitotic centrosomes; Hedgehog 'off' state; Translocation of GLUT4 to the plasma membrane; Microtubule-dependent trafficking of connexons from Golgi to the plasma membrane; Separation of Sister Chromatids; COPI-mediated …	Phagosome; Pathogenic Escherichia coli infection; Apoptosis; Gap junction	Pathogenic Escherichia coli infection; Allograft Rejection; Parkin-Ubiquitin Proteasomal System pathway	66	19	4.56475e+07	4.65081e+07	1.23448e+08	5.7856e+07	1.2025e+07	4.83771e+07	8.47668e+07	7.97349e+07	1.06206e+08	5.65216e+07	1.11366e+08	1.09442e+08	4.68338e+07	1.05685e+08	4.67256e+07	2.27434e+07	4.46905e+07	1.9826e+07	1.31497e+08	4.25844e+07	4.73662e+07	7.19863e+07	2.52519e+07	1976329913
P36955	SERPINF1	Pigment epithelium-derived factor [OS=Homo sapiens]	0	57	25	3706	25	418	46.3	6.38	2989.07	25	19	cell proliferation;cellular homeostasis;development;regulation of biological process;response to stimulus	extracellular	enzyme regulator activity;protein binding	Pf00079	5176	ENSG00000132386.10	17		Wnt signaling pathway		1	0	1.08291e+08	5.74918e+07	6.10622e+07	1.45131e+08	6.70542e+07	7.22547e+07	6.90851e+07	6.54876e+07	8.75566e+07	1.13386e+08	1.10085e+08	1.88566e+08	1.271e+08	5.96042e+07	4.92499e+07	4.50866e+07	106194089	4.1583e+07	1.80556e+08	1.2574e+08	1.09405e+08	1.33453e+08	9.50787e+07	2.13332e+08
P52209	PGD	6-phosphogluconate dehydrogenase, decarboxylating [OS=Homo sapiens]	0	67	31	1951	31	483	53.1	7.23	1419.61	31	19	metabolic process	cytoplasm;cytosol;nucleus	catalytic activity	Pf00393, Pf03446	5226	ENSG00000142657.20	1	Pentose phosphate pathway (hexose monophosphate shunt)	Carbon metabolism; Metabolic pathways; Glutathione metabolism; Pentose phosphate pathway	Pentose Phosphate Pathway; NRF2 pathway	9	0	118339225	146658381	5.332e+07	1.64757e+08	9.15794e+07	5.54977e+07	85621697	7.04997e+07	1.11898e+08	8.69866e+07	1.03287e+08	2.05776e+08	4.65346e+07	4.59436e+07	6.2465e+07	6.25567e+07	3.9175e+07	3.2014e+07	1.91769e+08	1.31662e+08	1.41857e+08	9.39176e+07	8.57144e+07	1.77566e+08
P04792	HSPB1	Heat shock protein beta-1 [OS=Homo sapiens]	0	72	17	3203	17	205	22.8	6.4	3454.24	17	15	cellular component movement;metabolic process;regulation of biological process;response to stimulus	cytoplasm;cytoskeleton;cytosol;membrane;nucleus;proteasome	enzyme regulator activity;protein binding;RNA binding	Pf00011	3315	ENSG00000106211.8	7	AUF1 (hnRNP D0) binds and destabilizes mRNA; VEGFA-VEGFR2 Pathway; MAPK6/MAPK4 signaling	Amoebiasis; VEGF signaling pathway; MAPK signaling pathway; Epstein-Barr virus infection	Apoptosis-related network due to altered Notch3 in ovarian cancer; Fas Ligand (FasL) pathway and Stress induction of Heat Shock Proteins (HSP) regulation; MAPK Signaling Pathway; ATM Signaling Network in Development and Disease; VEGFA-VEGFR2 Signaling Pathway; p38 MAPK Signaling Pathway	19	0	5.75442e+07	6.20367e+07	8.34993e+07	1.87518e+08	5.99555e+08	1.80345e+08	1.09668e+08	1.12335e+08	5.82837e+08	1.28404e+08	1.79348e+08	3.90295e+08	1.30364e+08	1.1174e+08	6.79576e+07	8.86446e+07	4.62186e+07	6.89637e+07	2.49268e+08	6.78517e+07	7.00643e+07	290718103	3.90873e+07	1554788491
P30041	PRDX6	Peroxiredoxin-6 [OS=Homo sapiens]	0	87	23	3244	23	224	25	6.38	2314.67	23	16	cellular homeostasis;metabolic process;regulation of biological process;response to stimulus;transport	cytoplasm;cytosol;extracellular;membrane;nucleus;organelle lumen;vacuole	antioxidant activity;catalytic activity;protein binding	Pf00578, Pf08534, Pf10417	9588	ENSG00000117592.8	1	Neutrophil degranulation; Detoxification of Reactive Oxygen Species	Metabolic pathways	NRF2 pathway	8	0	103204876	8.47581e+07	7.15881e+07	1.27682e+08	3.5412e+07	8.32775e+07	1.11089e+08	8.24881e+07	1.01377e+08	8.95254e+07	1.36319e+08	153304866	7.84193e+07	8.11191e+07	7.51944e+07	6.40778e+07	1.03064e+08	4.74222e+07	375457394	7.74938e+07	7.39841e+07	1.14714e+08	7.58841e+07	1.85834e+08
P07998	RNASE1	Ribonuclease pancreatic [OS=Homo sapiens]	0	65	10	3093	10	156	17.6	8.79	3605.27	10	7	defense response;metabolic process;response to stimulus	extracellular	catalytic activity;protein binding	Pf00074	6035	ENSG00000129538.13	14				0	0	135856858	4.33062e+08	3.67677e+08	1.72696e+08	5.09538e+07	1.24873e+08	8.51309e+07	9.27687e+07	6.99134e+07	4.30234e+08	2.39333e+08	1.2274e+08	9.96302e+08	8.16655e+08	3.67751e+07	9.13484e+07	1.2246e+08	1.48106e+08	1.02389e+08	7.09785e+08	2.2835e+08	1.28407e+08	114966326	1.30239e+08
P08238	HSP90AB1	Heat shock protein HSP 90-beta [OS=Homo sapiens]	0	56	42	2486	26	724	83.2	5.03	3231.62	27	35	cell organization and biogenesis;metabolic process;regulation of biological process;response to stimulus;transport	cell surface;cytoplasm;cytosol;extracellular;membrane;mitochondrion;nucleus;organelle lumen	enzyme regulator activity;nucleotide binding;protein binding;RNA binding	Pf00183, Pf02518, Pf13589	3326	ENSG00000096384.19	6	Sema3A PAK dependent Axon repulsion; HSF1 activation; Attenuation phase; Neutrophil degranulation; Aryl hydrocarbon receptor signalling; Uptake and function of diphtheria toxin; Regulation of actin dynamics for phagocytic cup formation; The NLRP3 inflammasome; HSP90 chaperone cycle for steroid hormone receptors (SHR); The role of GTSE1 in G2/M progression after G2 checkpoint	Estrogen signaling pathway; Pathways in cancer; Antigen processing and presentation; Protein processing in endoplasmic reticulum; Progesterone-mediated oocyte maturation; PI3K-Akt signaling pathway; Prostate cancer; NOD-like receptor signaling pathway	NRF2 pathway; Focal Adhesion-PI3K-Akt-mTOR-signaling pathway	42	0	3.23439e+07	2.29508e+07	1.65007e+07	3.34028e+07	6.60792e+07	3.72079e+07	6.98139e+07	3.64814e+07	9.88561e+07	3.98202e+07	1.26045e+08	9.76025e+07	4.36191e+07	2.90419e+07	5.09204e+07	1.13879e+07	3.58875e+07	1.26281e+07	1.44364e+08	2.62075e+07	2.23009e+07	7.60577e+07	2.54594e+07	1.40005e+08
P01591	IGJ; JCHAIN	Immunoglobulin J chain [OS=Homo sapiens]	0	69	11	2962	11	159	18.1	5.24	2074.27	11	10	cellular component movement;defense response;regulation of biological process;response to stimulus;transport	extracellular	DNA binding;protein binding	Pf15097	3512	ENSG00000132465.10	4	Scavenging of heme from plasma; Cell surface interactions at the vascular wall			5	0	5.75738e+08	5.22479e+08	5.08403e+08	6.53995e+08	2.69198e+08	3.98224e+08	1373832038	8.1016e+08	7.37569e+08	6.01997e+08	1067277241	7.48415e+08	4.36701e+08	4.5462e+08	236294740	491222164	3.34077e+08	4.96473e+08	1401297598	7.7685e+08	3.44829e+08	4.48222e+08	7.03437e+08	4.40245e+08
Q9NPG4	PCDH12	Protocadherin-12 [OS=Homo sapiens]	0	35	30	1045	30	1184	128.9	5.29	1215.46	28	21	cell communication;metabolic process	membrane	metal ion binding	Pf00028, Pf08266	51294	ENSG00000113555.5	5				0	0	3.38991e+07	1.82286e+07	1.77986e+07	3.49343e+07	1.69417e+07	2.1854e+07	3.24932e+07	3.03677e+07	3.28813e+07	3.23291e+07	2.27011e+07	2.74189e+07	3.757e+07	4.28702e+07	9.56541e+06	1.76162e+07	4.65084e+07	3.73174e+07	5.62302e+07	3.54516e+07	2.42067e+07	3.49215e+07	2.21069e+07	3.64169e+07
Q9UEF7-1	KL	Klotho [OS=Homo sapiens]	0	42	42	1279	42	1012	116.1	7.97	810.34	42	28	metabolic process;regulation of biological process;response to stimulus	extracellular;membrane	catalytic activity;protein binding;signal transducer activity	Pf00232	9365	ENSG00000133116.7	13	PI3K Cascade; PI5P, PP2A and IER3 Regulate PI3K/AKT Signaling; Phospholipase C-mediated cascade: FGFR1; FGFR1c and Klotho ligand binding and activation; Negative regulation of FGFR1 signaling; FRS-mediated FGFR1 signaling; SHC-mediated cascade:FGFR1; PI-3K cascade:FGFR1; Constitutive Signaling by Aberrant PI3K in Cancer; RAF/MAP kinase cascade; Interleukin-20 family signaling	Longevity regulating pathway; Pentose and glucuronate interconversions; Metabolic pathways; Endocrine and other factor-regulated calcium reabsorption	VEGFA-VEGFR2 Signaling Pathway	39	0	5.24356e+07	3.19462e+07	2.72681e+07	9.86245e+07	4.50571e+07	5.87288e+07	8.51213e+07	4.99393e+07	6.66813e+07	6.37487e+07	6.47663e+07	1.03748e+08	4.40471e+07	3.42114e+07	2.69946e+07	1.42433e+07	3.84407e+07	1.08162e+07	9.04855e+07	2.91654e+07	4.72061e+07	8.32934e+07	5.35352e+07	1.66673e+08
O15230	LAMA5	Laminin subunit alpha-5 [OS=Homo sapiens]	0	22	64	384	64	3695	399.5	7.02	257.42	61	31	cell differentiation;cell organization and biogenesis;cell proliferation;cellular component movement;regulation of biological process;response to stimulus;transport	extracellular;membrane;nucleus	catalytic activity;motor activity;protein binding;structural molecule activity	Pf00052, Pf00053, Pf00054, Pf00055, Pf00529, Pf01576, Pf02210, Pf06008, Pf06009, Pf12795, Pf13514, Pf13747	3911	ENSG00000130702.15	20	ECM proteoglycans; Laminin interactions; Degradation of the extracellular matrix; MET activates PTK2 signaling; Interleukin-4 and 13 signaling; Non-integrin membrane-ECM interactions	Pathways in cancer; Small cell lung cancer; Metabolic pathways; Toxoplasmosis; Amoebiasis; PI3K-Akt signaling pathway; ECM-receptor interaction; Focal adhesion	Alpha 6 Beta 4 signaling pathway; Primary Focal Segmental Glomerulosclerosis FSGS; Focal Adhesion; Focal Adhesion-PI3K-Akt-mTOR-signaling pathway; Inflammatory Response Pathway	27	0	1.25445e+08	1.6917e+08	121659613	1.3365e+08	9.19761e+07	7.66634e+07	9.53448e+07	8.50275e+07	189693551	1.74696e+08	1.04327e+08	1.03982e+08	1.36787e+08	1.45598e+08	1.24273e+08	6.92587e+07	6.21193e+07	6.35262e+07	1.30031e+08	1.33796e+08	1.05323e+08	1.58739e+08	140608082	2.57426e+08
O14786-1	NRP1	Neuropilin-1 [OS=Homo sapiens]	0	41	32	1090	32	923	103.1	5.88	804.27	31	19	cell communication;cell differentiation;cell growth;cell organization and biogenesis;cellular component movement;development;regulation of biological process;response to stimulus;transport	cell surface;cytosol;endosome;extracellular;membrane	catalytic activity;enzyme regulator activity;metal ion binding;protein binding;receptor activity;signal transducer activity	Pf00431, Pf00629, Pf00754, Pf11980	8829	ENSG00000099250.17	10	CHL1 interactions; SEMA3A-Plexin repulsion signaling by inhibiting Integrin adhesion; Sema3A PAK dependent Axon repulsion; Signal transduction by L1; Signaling by ROBO receptors; CRMPs in Sema3A signaling; Neurophilin interactions with VEGF and VEGFR	Axon guidance; HTLV-I infection		16	0	3.41745e+07	8.54986e+06	1.08266e+07	3.23909e+07	2.17612e+07	3.46234e+07	3.14174e+07	2.75864e+07	3.78645e+07	1.89888e+07	3.6951e+07	7.59125e+07	1.01512e+07	1.95298e+07	1.24817e+07	1.30535e+07	1.25937e+07	8.9345e+06	6.64828e+07	1.20499e+07	9.86234e+06	2.47988e+07	2.84205e+07	8.34285e+08
P25325	MPST	3-mercaptopyruvate sulfurtransferase [OS=Homo sapiens]	0	76	26	2453	25	297	33.2	6.6	2213.03	26	21	metabolic process;response to stimulus	cytoplasm;cytosol;mitochondrion	catalytic activity;protein binding	Pf00581	4357	ENSG00000128309.16	22		Sulfur metabolism; Cysteine and methionine metabolism; Sulfur relay system; Metabolic pathways	Trans-sulfuration pathway; Amino Acid metabolism	6	1	7.94615e+07	3.98996e+07	5.39821e+07	2.58454e+08	2.39011e+08	1.99209e+08	418518179	1.99656e+08	2.19333e+08	1.03061e+08	1.10828e+08	152339995	1.63214e+08	9.56113e+07	9.29736e+07	8.39522e+07	2.30223e+08	1.08587e+08	4.4923e+08	142025907	1.28305e+08	2.16011e+08	6.30169e+07	2.39263e+08
Q14914-2	PTGR1	Isoform 2 of Prostaglandin reductase 1 [OS=Homo sapiens]	0	67	17	1837	17	301	32.9	7.2	2107.62	17	12	metabolic process;response to stimulus	cytoplasm	catalytic activity	Pf00107	22949	ENSG00000106853.18	9			NRF2 pathway	1	0	3.07112e+07	2.61292e+07	2.33567e+07	6.01676e+07	1.28665e+08	4.11311e+07	7.08823e+07	3.16301e+07	1.93085e+08	4.36085e+07	9.98117e+07	4.89841e+07	1.55318e+07	67400299	3.73371e+07	2.21188e+07	2.60669e+08	1.14568e+07	1.18755e+08	5.63329e+07	1.5654e+07	8.02096e+07	1.20388e+07	2.28761e+08
P02511	CRYAB	Alpha-crystallin B chain [OS=Homo sapiens]	0	76	15	2315	15	175	20.1	7.33	1822.19	15	12	cell death;cell organization and biogenesis;metabolic process;regulation of biological process;response to stimulus	cell surface;cytoplasm;cytoskeleton;cytosol;Golgi;membrane;mitochondrion;nucleus	metal ion binding;protein binding;structural molecule activity	Pf00011, Pf00525	1410	ENSG00000109846.7	11	HSF1-dependent transactivation	Protein processing in endoplasmic reticulum; Longevity regulating pathway - multiple species		6	0	1.59032e+08	1.30158e+08	8.83972e+07	2.38056e+08	3.87783e+08	127219210	6.52521e+07	100341697	5.29673e+08	265624127	2.60779e+08	3.96666e+08	2.26997e+08	7.16211e+07	1.63194e+08	1.19785e+08	1.25466e+08	1.6728e+08	1.24005e+08	213649423	1.98751e+08	1.43044e+08	5.04912e+07	3.21992e+08
P05089	ARG1	Arginase-1 [OS=Homo sapiens]	0	74	24	889	24	322	34.7	7.21	736	23	18	cell organization and biogenesis;defense response;metabolic process;regulation of biological process;response to stimulus;transport	cytoplasm;cytosol;extracellular;membrane;nucleus;organelle lumen	catalytic activity;metal ion binding	Pf00491	383	ENSG00000118520.14	6	Urea cycle; Neutrophil degranulation	Amoebiasis; Metabolic pathways; Arginine and proline metabolism; Biosynthesis of amino acids; Arginine biosynthesis	Spinal Cord Injury; Amino Acid metabolism; Urea cycle and metabolism of amino groups	15	0	3.10894e+07	3.91164e+07	1.15459e+07	4.01753e+07	8.16743e+06	1.25109e+07	2.42697e+07	4.08637e+07	2.12942e+07	5.57004e+07	2.16288e+07	4.35587e+07	1.1647e+07	3.14793e+07	1.02597e+07	1.3067e+07	5.01972e+06	1.29774e+07	4.21918e+07	3.0546e+07	2.3109e+07	1.41367e+07	2.67184e+07	1.30524e+08
Q92673	SORL1	Sortilin-related receptor [OS=Homo sapiens]	0	28	56	805	56	2214	248.3	5.55	605.18	54	36	metabolic process;regulation of biological process;response to stimulus;transport	endoplasmic reticulum;endosome;extracellular;Golgi;membrane	protein binding;receptor activity;signal transducer activity	Pf00041, Pf00057, Pf00058, Pf12999	6653	ENSG00000137642.12	11	Amyloid fiber formation			2	0	2.0108e+07	2.20701e+07	3.65666e+07	4.52718e+07	3.03641e+07	1.38138e+07	3.51523e+07	3.3214e+07	3.20933e+07	2.43157e+07	7.12088e+07	2.67965e+07	1.47201e+07	3.21478e+07	7.90983e+06	2.5748e+07	1.41781e+07	2.30233e+07	6.15295e+07	1.96051e+07	2.52621e+07	3.12853e+07	2.22405e+07	4.31358e+07
P32119	PRDX2	Peroxiredoxin-2 [OS=Homo sapiens]	0	72	18	2052	17	198	21.9	5.97	1300.34	17	13	cell communication;cellular homeostasis;metabolic process;regulation of biological process;response to stimulus	cytoplasm;cytosol;membrane	antioxidant activity;catalytic activity;protein binding	Pf00578, Pf08534, Pf10417	7001	ENSG00000167815.11	19	TP53 Regulates Metabolic Genes; Deregulated CDK5 triggers multiple neurodegenerative pathways in Alzheimer's disease models; Detoxification of Reactive Oxygen Species		Selenium Micronutrient Network	12	1	2.3674e+08	2.1135e+08	2.80663e+08	3.84778e+08	1.48927e+08	4.15231e+08	3.04569e+08	2.64283e+08	2.72905e+08	1.99147e+08	5.6377e+08	519601691	2.26964e+08	2.50365e+08	1.69078e+08	2.38062e+08	7.87906e+08	9.01891e+07	6.99654e+08	1.9819e+08	1.51968e+08	4.25881e+08	3.22585e+08	5.91728e+08
O94760-1	DDAH1	N(G),N(G)-dimethylarginine dimethylaminohydrolase 1 [OS=Homo sapiens]	0	75	22	2559	21	285	31.1	5.81	2364.02	20	19	metabolic process;regulation of biological process;response to stimulus	cytosol;mitochondrion	catalytic activity;metal ion binding	Pf02274	23576	ENSG00000153904.18	1	eNOS activation		Mesodermal Commitment Pathway	5	1	1.09482e+08	5.35249e+07	4.86098e+07	2.1191e+08	1.28848e+08	9.73442e+07	8.31071e+07	7.28343e+07	1.44463e+08	1.0822e+08	124111282	1.76615e+08	8.90351e+07	7.74753e+07	4.20857e+07	6.13642e+07	9.81606e+07	5.33541e+07	1.87561e+08	7.98465e+07	8.78593e+07	1.2279e+08	7.26817e+07	3.05734e+08
P05783	KRT18	Keratin, type I cytoskeletal 18 [OS=Homo sapiens]	0	77	35	1060	33	430	48	5.45	796.98	33	26	cell death;cell organization and biogenesis;regulation of biological process;response to stimulus;transport	cytoplasm;cytosol;nucleus	protein binding;RNA binding;structural molecule activity	Pf00038	3875	ENSG00000111057.10	12	Formation of the cornified envelope	Pathogenic Escherichia coli infection	Pathogenic Escherichia coli infection	5	1	3.86007e+07	2.47925e+07	4.57303e+07	7.58232e+07	3.21131e+07	2.8729e+07	8.88808e+07	1.82862e+07	6.47858e+07	7.075e+07	1.0963e+08	131649531	8.21926e+07	4.17823e+07	2.18225e+07	2.2262e+07	5.04867e+07	2.42823e+07	9.42608e+07	6.42263e+07	2.71675e+07	9.49518e+07	2.87866e+07	6.06677e+07
P14384	CPM	Carboxypeptidase M [OS=Homo sapiens]	0	41	20	2561	20	443	50.5	7.36	2064.48	20	18	metabolic process	cell surface;extracellular;membrane	catalytic activity;metal ion binding	Pf00246, Pf00775, Pf04952, Pf13620, Pf13715	1368	ENSG00000135678.11	12	Post-translational modification: synthesis of GPI-anchored proteins			3	0	194584021	9.01069e+07	1873223948	2749296120	2408294857	2185065664	3387900587	2658334985	2734489375	2625166299	2357429370	2087007080	3568153038	3730162535	2397253633	3332045815	3112352769	3757988030	2396055269	5183877979	5649126995	2248293903	2644524391	563558050
P09871	C1S	Complement C1s subcomponent [OS=Homo sapiens]	0	45	28	1057	27	688	76.6	4.96	1107.97	28	23	defense response;metabolic process;regulation of biological process;response to stimulus	extracellular	catalytic activity;metal ion binding;protein binding	Pf00084, Pf00089, Pf00431, Pf07645, Pf14670	716	ENSG00000182326.14	12	Regulation of Complement cascade; Classical antibody-mediated complement activation	Pertussis; Systemic lupus erythematosus; Staphylococcus aureus infection; Complement and coagulation cascades	Oxidative Damage; Complement Activation; Complement and Coagulation Cascades	14	0	3.02611e+07	2.01459e+07	2.25174e+07	3.37332e+07	9.37309e+06	2.23671e+07	9.56175e+07	4.91544e+07	75483147	1.11903e+07	8.96222e+07	2.20766e+07	1.60705e+07	1.98866e+07	1.35062e+07	1.66036e+07	5.03596e+07	3.7061e+07	1.36695e+08	1.88932e+07	2.05242e+07	4.39779e+07	2.53733e+07	2.07093e+07
P15848	ARSB	arylsulfatase B [OS=Homo sapiens]	0	53	31	984	31	533	59.6	8.21	478.14	31	20	cell organization and biogenesis;cellular component movement;metabolic process;regulation of biological process;response to stimulus;transport	cell surface;endoplasmic reticulum;extracellular;Golgi;mitochondrion;organelle lumen;vacuole	catalytic activity;metal ion binding	Pf00884, Pf14707	411	ENSG00000113273.15	5	MPS VI - Maroteaux-Lamy syndrome; Neutrophil degranulation; CS/DS degradation; The activation of arylsulfatases; Glycosphingolipid metabolism	Lysosome; Glycosaminoglycan degradation; Metabolic pathways		23	0	2.89848e+07	3.49857e+07	3.32575e+07	4.53813e+07	1.16051e+07	7.08357e+07	8.21936e+07	4.51148e+07	1.78822e+08	3.57003e+07	9.14828e+07	4.63262e+07	6.35162e+07	4.6775e+07	1.69261e+07	2.89287e+07	7.91161e+07	2.47675e+07	9.81163e+07	2.94937e+07	2.89037e+07	7.50008e+07	2.63682e+07	2.08718e+07
Q9NZH0	GPRC5B	G-protein coupled receptor family C group 5 member B [OS=Homo sapiens]	0	21	10	3864	10	403	44.8	8.24	3055.6	10	8	regulation of biological process;response to stimulus	cell surface;cytosol;membrane;nucleus	enzyme regulator activity;protein binding;receptor activity;signal transducer activity	Pf00003	51704	ENSG00000167191.11	16			GPCRs, Class C Metabotropic glutamate, pheromone	1	0	4.42265e+08	1.80033e+08	228403301	5.1425e+08	1.96096e+08	1.95828e+08	2.53451e+08	2.06111e+08	264304481	5.61316e+08	629804038	8.81224e+08	1.97118e+08	3.09206e+08	4.32716e+08	1.84497e+08	2.34954e+08	1.61957e+08	1103590327	3.27522e+08	3.30575e+08	4.88763e+08	4.25366e+08	1316308837
Q14117	DPYS	dihydropyrimidinase [OS=Homo sapiens]	0	59	26	1300	26	519	56.6	7.27	1109.61	26	18	cell organization and biogenesis;metabolic process	cytoplasm;cytosol	catalytic activity;metal ion binding;protein binding	Pf01979, Pf04909, Pf07969, Pf13147, Pf13594	1807	ENSG00000147647.12	8	Pyrimidine catabolism	beta-Alanine metabolism; Pyrimidine metabolism; Pantothenate and CoA biosynthesis; Drug metabolism - other enzymes; Metabolic pathways	Fluoropyrimidine Activity	10	0	5.11692e+07	2.48348e+07	1.08437e+07	8.31423e+07	2.9773e+07	2.51463e+07	4.08086e+07	2.29091e+07	4.02918e+07	2.72901e+07	4.73662e+07	1.14292e+08	2.50983e+07	4.0377e+07	3.41962e+07	1.58624e+07	1.33121e+07	1.44979e+07	5.52406e+07	2.19751e+07	1.98342e+07	6.12076e+07	2.83838e+07	9.2642e+07
O00299	CLIC1	chloride intracellular channel protein 1 [OS=Homo sapiens]	0	92	22	1853	22	241	26.9	5.17	2559.47	22	16	metabolic process;regulation of biological process;response to stimulus;transport	cytoplasm;membrane;mitochondrion;nucleus	catalytic activity;protein binding;transporter activity	Pf00043, Pf13409, Pf13410, Pf13417	1192	ENSG00000213719.8; ENSG00000206394.8; ENSG00000230685.6; ENSG00000226248.6; ENSG00000223639.6; ENSG00000226651.6; ENSG00000226417.6	6; CHR_HSCHR6_MHC_QBL_CTG1; CHR_HSCHR6_MHC_COX_CTG1; CHR_HSCHR6_MHC_DBB_CTG1; CHR_HSCHR6_MHC_SSTO_CTG1; CHR_HSCHR6_MHC_MANN_CTG1; CHR_HSCHR6_MHC_MCF_CTG1				0	0	3.84823e+07	4.89711e+07	2.96955e+07	7.57853e+07	1.10066e+08	2.18733e+07	6.13991e+07	1.46008e+07	83715722	5.77753e+07	8.92458e+07	8.26732e+07	3.93568e+07	5.22684e+07	4.47831e+07	1.8263e+07	2.30991e+07	1.5762e+07	8.66448e+07	5.79909e+07	4.67339e+07	5.56926e+07	4.08111e+07	1.36925e+08
P30838	ALDH3A1	Aldehyde dehydrogenase, dimeric NADP-preferring [OS=Homo sapiens]	0.005	62	25	138	24	453	50.4	6.54	102.77	25	17	metabolic process;regulation of biological process;response to stimulus	cytoplasm;cytosol;endoplasmic reticulum;membrane	catalytic activity;protein binding	Pf00171, Pf05893	218	ENSG00000108602.17	17	Phase I - Functionalization of compounds	Glycolysis / Gluconeogenesis; Histidine metabolism; Metabolic pathways; Drug metabolism - cytochrome P450; beta-Alanine metabolism; Tyrosine metabolism; Phenylalanine metabolism; Chemical carcinogenesis; Metabolism of xenobiotics by cytochrome P450	Aryl Hydrocarbon Receptor Pathway; NRF2 pathway	14	0	2.61299e+06	292438	3.09075e+06	442977	8.7656e+06	1.35458e+07	5.79502e+06	1.08007e+07	2.548e+07	9.01776e+06	4.82778e+06	1.79179e+06	2.61318e+06	3.20924e+06	1.4583e+06	5.8789e+06	4.162e+06	2.31893e+06	1.21369e+07	1.9372e+07	2.35267e+06	4.09557e+06	2.13881e+06	2.01663e+07
Q9UIV8-1	SERPINB13	Serpin B13 [OS=Homo sapiens]	0	54	26	957	25	391	44.2	5.71	928.21	26	18	regulation of biological process;response to stimulus	cytoplasm;cytosol;organelle lumen	enzyme regulator activity;protein binding	Pf00079	5275	ENSG00000197641.11	18	RUNX1 regulates transcription of genes involved in differentiation of keratinocytes	Amoebiasis		6	0	1.52225e+07	3.80257e+07	6.36955e+07	3.22468e+07	4.05108e+07	1.44223e+07	1.04767e+08	4.72528e+07	5.93289e+07	2.37444e+07	4.80998e+07	1.06065e+08	1.08366e+07	1.41301e+07	4.14239e+06	1.55732e+07	3.80635e+06	1.08035e+07	4.4923e+07	4.45857e+07	6.82708e+07	5.29697e+07	1.86049e+07	1.17493e+08
P35052	GPC1	Glypican-1 [OS=Homo sapiens]	0	49	25	1503	25	558	61.6	7.3	1604.45	25	18	cell differentiation;cellular component movement;metabolic process;regulation of biological process	cytosol;endosome;extracellular;membrane;organelle lumen	metal ion binding;protein binding	Pf01153	2817	ENSG00000063660.8	2	Defective B4GALT7 causes EDS, progeroid type; Retinoid metabolism and transport; Defective EXT2 causes exostoses 2; Defective EXT1 causes exostoses 1, TRPS2 and CHDS; Signaling by GPCR; HS-GAG biosynthesis; A tetrasaccharide linker sequence is required for GAG synthesis; Signaling by ROBO receptors; Cell surface interactions at the vascular wall; Defective B3GALT6 causes EDSP2 and SEMDJL1; HS-GAG…	Proteoglycans in cancer	VEGFA-VEGFR2 Signaling Pathway	29	0	3.23427e+07	3.52984e+07	1.8117e+07	7.76967e+07	2.91906e+07	2.46449e+07	4.4601e+07	3.31391e+07	6.92511e+07	1.55e+07	6.89915e+07	2.37247e+07	8.9009e+06	2.76838e+07	7.55867e+06	2.06179e+07	1.07849e+07	1.45289e+07	9.04077e+07	1.81661e+07	1.55148e+07	1.84661e+07	1.49782e+07	1.13252e+08
P21810	BGN	biglycan [OS=Homo sapiens]	0	63	21	3192	20	368	41.6	7.52	3033.45	21	14	cell organization and biogenesis;metabolic process;regulation of biological process;response to stimulus	cell surface;cytoplasm;extracellular;membrane;organelle lumen	enzyme regulator activity;protein binding;structural molecule activity	Pf01462, Pf12799, Pf13855, Pf14580	633	ENSG00000182492.15	X	ECM proteoglycans; A tetrasaccharide linker sequence is required for GAG synthesis; Dermatan sulfate biosynthesis; Defective CHSY1 causes TPBS; Defective B4GALT7 causes EDS, progeroid type; Defective B3GALT6 causes EDSP2 and SEMDJL1; CS/DS degradation; Defective CHST14 causes EDS, musculocontractural type; Defective CHST3 causes SEDCJD; Chondroitin sulfate biosynthesis; Defective B3GAT3 causes JD…			20	1	5.6012e+08	449507968	2.36537e+08	5.77314e+08	6.46894e+07	1.03068e+08	1.13424e+08	1.0996e+08	8.24098e+07	2.56294e+08	122621141	2.84875e+08	1.28992e+08	1.40314e+08	5.55556e+08	7.85365e+07	1.51583e+08	5.30543e+07	2.8451e+08	8.10023e+08	8.99926e+08	262647721	2.17216e+08	339454564
P02533	KRT14	Keratin, type I cytoskeletal 14 [OS=Homo sapiens]	0	66	35	1029	13	472	51.5	5.16	1207.01	27	30	cell death;cell differentiation;cell organization and biogenesis;response to stimulus	cytoplasm;cytosol;nucleus	protein binding;structural molecule activity	Pf00038, Pf13514	3861	ENSG00000186847.5	17	Formation of the cornified envelope; Type I hemidesmosome assembly		Corticotropin-releasing hormone signaling pathway	7	12	8.89633e+07	1.96801e+08	4.67171e+07	1.39171e+08	1.76805e+07	4.09008e+07	3.79866e+07	4.90781e+07	2.24737e+07	9.14825e+07	1.09527e+08	132088548	2.41907e+07	5.51374e+07	2.95575e+07	8.02453e+07	4.54089e+07	4.86312e+07	1.187e+08	7.87544e+07	8.36658e+07	8.50614e+07	6.38304e+07	5.27926e+07
P02545	LMNA	Prelamin-A/C [OS=Homo sapiens]	0	61	46	631	46	664	74.1	7.02	430.4	46	36	cell organization and biogenesis;regulation of biological process;response to stimulus;transport	cytosol;membrane;nucleus	protein binding;structural molecule activity	Pf00038, Pf00932	4000	ENSG00000160789.19	1	Signaling by BRAF and RAF fusions; Breakdown of the nuclear lamina; XBP1(S) activates chaperone genes; Initiation of Nuclear Envelope Reformation; Clearance of Nuclear Envelope Membranes from Chromatin; Depolymerisation of the Nuclear Lamina; Deregulated CDK5 triggers multiple neurodegenerative pathways in Alzheimer's disease models	Dilated cardiomyopathy; Apoptosis; Arrhythmogenic right ventricular cardiomyopathy (ARVC); Hypertrophic cardiomyopathy (HCM)	Arrhythmogenic Right Ventricular Cardiomyopathy; Adipogenesis; Fas Ligand (FasL) pathway and Stress induction of Heat Shock Proteins (HSP) regulation	33	0	8.12068e+07	2.18063e+07	2.7162e+07	3.6833e+07	1.68701e+07	1.20114e+07	2.98703e+07	1.91445e+07	1.44597e+07	2.79051e+07	4.75461e+07	7.13678e+07	2.71026e+07	1.35739e+07	2.49487e+07	2.86134e+07	3.42456e+07	2.76324e+07	2.66371e+07	2.40338e+07	2.10616e+07	3.18431e+07	2.76082e+07	2.53903e+07
O75131	CPNE3	Copine-3 [OS=Homo sapiens]	0	49	26	1920	25	537	60.1	5.85	1412.74	26	22	metabolic process;regulation of biological process;response to stimulus;transport	cytoplasm;cytosol;membrane;mitochondrion;nucleus	catalytic activity;protein binding;RNA binding;transporter activity	Pf00168, Pf07002, Pf10138	8895	ENSG00000085719.12	8	Neutrophil degranulation; Glycerophospholipid biosynthesis			7	0	9.43842e+07	5.15665e+07	2.60985e+07	2.12013e+08	4.69526e+07	1.05104e+08	7.60764e+07	3.14914e+07	9.17706e+07	7.24173e+07	1.09099e+08	1.87258e+08	2.75634e+07	1.00887e+08	4.28801e+07	2.86901e+07	3.93365e+07	3.28754e+07	1.3103e+08	7.65177e+07	5.64003e+07	2.09313e+08	8.7457e+07	2.57106e+08
Q8NCC3	PLA2G15	Group XV phospholipase A2 [OS=Homo sapiens]	0	56	22	2468	21	412	46.6	6.73	2048.06	22	15	metabolic process	extracellular;membrane;mitochondrion;vacuole	catalytic activity	Pf02450, Pf12697	23659	ENSG00000103066.12	16	Hydrolysis of LPC	Glycerophospholipid metabolism; Lysosome		7	1	8.62669e+07	5.98429e+07	6.14132e+07	104741641	5.25252e+07	6.91799e+07	157292472	5.2934e+07	5.68004e+07	1.3214e+08	2.069e+08	1.36051e+08	7.81115e+07	6.84656e+07	6.60213e+07	5.19679e+07	1.31804e+08	6.74847e+07	2.25716e+08	131472387	7.12313e+07	2.30994e+08	8.71162e+07	194549868
Q01518-1	CAP1	adenylyl cyclase-associated protein 1 [OS=Homo sapiens]	0	51	28	1576	28	475	51.9	8.06	1290.84	28	21	cell organization and biogenesis;cellular component movement;regulation of biological process;response to stimulus;transport	cytoplasm;cytoskeleton;extracellular;membrane;organelle lumen	protein binding	Pf01213, Pf07986, Pf08603	10487	ENSG00000131236.16	1	Platelet degranulation ; Neutrophil degranulation; Role of ABL in ROBO-SLIT signaling		Angiopoietin Like Protein 8 Regulatory Pathway; Insulin Signaling	13	0	3.9013e+07	4.5755e+07	1.67222e+07	6.43685e+07	3.20701e+07	3.13954e+07	4.30002e+08	1.58923e+08	6.89458e+08	2.64778e+07	6.68634e+07	9.44054e+07	2.57893e+07	2.56584e+08	2.87971e+07	2.8658e+07	2.54044e+07	3.23194e+07	7.80424e+08	4.01233e+07	2.33064e+07	3.87643e+07	2.97528e+07	4.37736e+07
Q9NQ79	CRTAC1	cartilage acidic protein 1 [OS=Homo sapiens]	0	48	30	1180	30	661	71.4	5.12	1116.11	30	24		extracellular	metal ion binding;protein binding	Pf01839, Pf07593, Pf07645, Pf13517	55118	ENSG00000095713.13	10				0	0	4.30512e+07	3.5083e+07	3.43229e+07	5.85382e+07	1.47192e+07	4.54254e+07	1.21555e+08	3.77929e+07	1.29285e+08	7.33156e+07	1.28824e+08	7.09112e+07	2.07787e+07	5.0085e+07	3.85828e+07	2.019e+07	6.12485e+07	1.35497e+07	1.78087e+08	4.66204e+07	5.64158e+07	4.39986e+07	5.3225e+07	1.26747e+08
Q6P9A2	GALNT18; GALNTL4	Polypeptide N-acetylgalactosaminyltransferase 18 [OS=Homo sapiens]	0	44	24	1121	24	607	69.5	6.49	757.38	24	20	metabolic process	Golgi;membrane	catalytic activity;metal ion binding	Pf00535, Pf00652, Pf02709, Pf10111	374378	ENSG00000110328.5	11	O-linked glycosylation of mucins	Metabolic pathways; Mucin type O-glycan biosynthesis		6	0	1.10275e+08	4.73393e+07	9.18131e+07	1.18704e+08	2.58659e+07	1.55181e+08	4.45257e+07	8.66336e+07	5.66602e+07	4.50434e+07	1.47136e+08	2.00829e+08	6.17002e+07	6.92083e+07	2.57918e+07	3.46874e+07	1.67078e+08	1.06257e+07	1.83266e+08	4.78218e+07	3.38705e+07	1.88658e+08	123089599	105606298
P41222	PTGDS	Prostaglandin-H2 D-isomerase [OS=Homo sapiens]	0	64	15	4994	15	190	21	7.8	4600.55	15	12	metabolic process;regulation of biological process;response to stimulus;transport	cytoplasm;endoplasmic reticulum;extracellular;Golgi;membrane;nucleus	catalytic activity;protein binding;transporter activity	Pf00061	5730	ENSG00000107317.12; ENSG00000284341.1	9	Synthesis of Prostaglandins (PG) and Thromboxanes (TX)	Metabolic pathways; Arachidonic acid metabolism	Eicosanoid Synthesis; Prostaglandin Synthesis and Regulation	9	0	1.32223e+08	192185932	1.95349e+08	3.72872e+08	1.75408e+08	2.23461e+08	6.50155e+08	1.63965e+08	2.79796e+08	4.3524e+08	1291328148	263997429	2.53083e+08	426527407	4.41066e+07	1.14879e+08	5.48049e+08	2.05651e+08	5.93862e+08	6.5572e+08	225793767	2.37205e+08	162604402	4.74008e+08
P11597-1	CETP	cholesteryl ester transfer protein [OS=Homo sapiens]	0	49	20	1956	20	493	54.7	6.09	1139.5	20	18	cell organization and biogenesis;metabolic process;regulation of biological process;transport	extracellular	transporter activity	Pf01273, Pf02886	1071	ENSG00000087237.10	16	LDL remodeling; HDL remodeling		Composition of Lipid Particles; Statin Pathway	7	0	127108424	6.85395e+07	1.04706e+08	3.74383e+08	5.49297e+07	1.0649e+08	2.6451e+08	7.7699e+07	1.93341e+08	1.80428e+08	2.78989e+08	2.77923e+08	126106223	1.92654e+08	4.71287e+07	3.92554e+07	1.63394e+08	5.65622e+07	3.51344e+08	1.3272e+08	138696662	3.60657e+08	6.34465e+07	9.40962e+07
Q96DG6	CMBL	Carboxymethylenebutenolidase homolog [OS=Homo sapiens]	0	56	24	2608	24	245	28	7.18	1056.67	24	15	metabolic process	cytoplasm;cytosol	catalytic activity	Pf00326, Pf01738, Pf12695	134147	ENSG00000164237.8	5	Phase I - Functionalization of compounds	Metabolic pathways		4	0	171284515	1.17163e+08	5.52594e+07	2.18611e+08	5.2208e+07	6.11104e+07	2.19273e+08	5.82811e+07	3.4234e+08	146340784	3.64606e+08	3.16126e+08	5.77352e+07	5.70912e+07	108720346	4.45635e+07	5.55259e+07	4.06025e+07	1.70288e+08	1.18776e+08	6.85899e+07	1.53149e+08	1.07895e+08	2.03727e+08
O75594	PGLYRP1	peptidoglycan recognition protein 1 [OS=Homo sapiens]	0	67	12	3498	12	196	21.7	8.59	4067.75	12	9	defense response;metabolic process;regulation of biological process;response to stimulus;transport	extracellular;organelle lumen	catalytic activity;metal ion binding;receptor activity;signal transducer activity	Pf01510	8993	ENSG00000008438.4	19	Antimicrobial peptides; Neutrophil degranulation			4	0	4.92424e+07	1.15319e+08	1.92731e+08	3.08228e+08	7.53165e+08	1.26223e+08	2.64352e+08	2.53231e+08	8.62347e+08	2.49251e+08	1491196261	2.13495e+08	2.17195e+08	1095094884	2.27763e+07	4.58581e+07	5.23879e+07	6.3142e+07	9.41304e+08	7.57704e+07	8.70539e+07	8.79936e+07	5.54832e+07	1454673812
Q15833-1	STXBP2	Syntaxin-binding protein 2 [OS=Homo sapiens]	0	54	32	1185	32	593	66.4	6.55	858.23	31	25	regulation of biological process;transport	cytosol;extracellular;membrane;vacuole	protein binding	Pf00995	6813	ENSG00000076944.15	19	Platelet degranulation ; Other interleukin signaling		Insulin Signaling	9	0	4.10846e+07	3.25844e+07	3.77264e+07	1290617234	5.38816e+08	9.58649e+07	1.09305e+08	1.0252e+08	6.30091e+08	1603490999	7.76447e+08	1433409113	5.70759e+08	3.59223e+08	4.88866e+07	3.18437e+07	4.70296e+07	1.94099e+07	1.57798e+08	7.66955e+07	8.20849e+07	5.16579e+07	3.61629e+07	1386218724
P09525	ANXA4	annexin A4 [OS=Homo sapiens]	0	58	24	783	23	319	35.9	6.13	661.01	24	21	cell differentiation;regulation of biological process;response to stimulus	cell surface;cytoplasm;membrane;nucleus	enzyme regulator activity;metal ion binding;protein binding	Pf00191	307		2			Prostaglandin Synthesis and Regulation	1	1	4.56124e+07	3.05219e+07	1.21232e+07	1.86689e+07	2.96073e+07	2.61103e+07	6.66607e+07	2.75413e+07	1.57931e+07	1.54331e+07	1.41231e+07	1.1887e+07	9.81647e+06	2.95929e+07	2.04836e+07	1.20036e+07	1.65279e+07	1.19792e+07	2.9287e+07	3.1837e+07	1.83136e+07	1.03923e+07	1.84746e+07	2.98566e+07
Q9UK41-1	VPS28	vacuolar protein sorting-associated protein 28 homolog [OS=Homo sapiens]	0	82	22	1992	22	221	25.4	5.54	1499.64	22	15	cell communication;cell organization and biogenesis;metabolic process;regulation of biological process;response to stimulus;transport	cytoplasm;cytosol;endosome;membrane	protein binding	Pf03997	51160	ENSG00000160948.13	8	Budding and maturation of HIV virion; Endosomal Sorting Complex Required For Transport (ESCRT); Membrane binding and targetting of GAG proteins	Endocytosis		13	0	4.6192e+07	3.35329e+07	2.04418e+07	132725111	1.42826e+08	3.91608e+07	161072170	5.7494e+07	1.25608e+08	1.0168e+08	2.20539e+08	1.71617e+08	1.08294e+08	1.249e+08	3.2367e+07	3.21185e+07	4.52005e+07	3.633e+07	1.4471e+08	4.98538e+07	5.12049e+07	6.41331e+08	3.8795e+07	4495672417
P03952	KLKB1	Plasma kallikrein [OS=Homo sapiens]	0	59	35	745	35	638	71.3	8.22	554.58	35	27	cell organization and biogenesis;coagulation;defense response;metabolic process;regulation of biological process;response to stimulus	extracellular;membrane	catalytic activity;protein binding	Pf00024, Pf00089, Pf13365, Pf14295	3818		4	Activation of Matrix Metalloproteinases; Intrinsic Pathway of Fibrin Clot Formation	Complement and coagulation cascades	Complement and Coagulation Cascades	8	0	1.62567e+07	1.30612e+07	1.59711e+07	2.59412e+07	9.63338e+07	3.93331e+07	3.73075e+07	2.97694e+07	4.91423e+07	1.5685e+07	6.16756e+07	2.07696e+07	8.82542e+06	1.33977e+07	9.90627e+06	2.85407e+07	4.08798e+07	2.71299e+07	1.07029e+08	1.8803e+07	2.24104e+07	1.57932e+07	1.46358e+07	1.10533e+07
P30043	BLVRB	flavin reductase (NADPH) [OS=Homo sapiens]	0	73	13	1324	13	206	22.1	7.65	1644.06	13	12	metabolic process;transport	cytoplasm;cytosol;membrane	catalytic activity	Pf01073, Pf01370, Pf02254, Pf13460	645	ENSG00000090013.9	19	Heme degradation	Riboflavin metabolism; Porphyrin and chlorophyll metabolism	NRF2 pathway	6	0	4.5775e+07	2.7345e+07	127244359	1.05871e+08	4.10937e+07	5.22458e+07	6.61901e+07	3.63638e+07	5.87045e+07	6.89391e+07	1.02264e+08	3.52156e+08	3.48993e+07	9.52351e+07	2.09745e+07	3.29706e+07	5.93048e+07	3.91671e+07	1.61298e+08	4.6627e+07	3.03452e+07	7.25066e+07	1.568e+07	3.54658e+07
Q8WZ42-12	TTN	Isoform 12 of Titin [OS=Homo sapiens]	0.037	18	542	2988	540	35991	3992.1	6.39	11.08	536	11	cell organization and biogenesis;cellular component movement;metabolic process;regulation of biological process;response to stimulus;transport	chromosome;cytosol;extracellular	catalytic activity;metal ion binding;nucleotide binding;protein binding;structural molecule activity	Pf00041, Pf00047, Pf00069, Pf02818, Pf07679, Pf07686, Pf07714, Pf09042, Pf10446, Pf13895, Pf13927	7273		2			Striated Muscle Contraction	1	1	2.7111e+08	2.43148e+08	1547100393	3.08563e+08	4.80946e+08	189112524	7.33338e+08	4.72265e+08	7.01718e+08	2.16456e+08	5.41474e+08	6.96933e+08	2.03348e+08	3.72318e+08	1.4154e+08	2.75665e+08	2.01141e+08	2.9577e+08	7.45158e+08	6.10893e+08	987362951	4.37644e+08	2.44292e+08	7.66353e+08
P15289-1	ARSA	arylsulfatase A [OS=Homo sapiens]	0	47	18	543	18	507	53.6	6.07	443.74	18	11	metabolic process;transport	extracellular;organelle lumen;vacuole	catalytic activity;metal ion binding;protein binding	Pf00884, Pf01663, Pf14707	410		22	The activation of arylsulfatases; Glycosphingolipid metabolism; Neutrophil degranulation	Lysosome; Sphingolipid metabolism		13	0	1.04663e+08	1.50491e+08	6.36898e+07	2.05973e+07	1.12396e+08	1.02095e+08	2.69388e+08	1.58795e+08	8.58364e+07	6.88498e+07	1.68495e+08	1.63536e+08	9.67294e+07	1.45164e+08	9.9291e+07	1.57927e+08	1.34664e+08	1.00206e+08	1.16449e+08	1.64228e+08	1.74423e+08	1.24556e+08	5.32956e+07	1.0153e+08
P15121	AKR1B1	aldose reductase [OS=Homo sapiens]	0	77	28	1215	27	316	35.8	6.98	707.78	27	15	metabolic process;regulation of biological process;response to stimulus	cytoplasm;cytosol;extracellular;vacuole	catalytic activity;protein binding	Pf00248	231	ENSG00000085662.13	7	Pregnenolone biosynthesis; Fructose biosynthesis	Fructose and mannose metabolism; Pentose and glucuronate interconversions; Galactose metabolism; Metabolic pathways; Glycerolipid metabolism	Polyol Pathway; Metapathway biotransformation	15	0	3.18599e+07	4.60304e+07	5.8839e+07	9.17223e+07	8.69049e+07	1.15204e+08	1.41089e+08	6.60176e+07	9.13468e+07	7.8189e+07	2.35917e+08	9.77944e+07	4.8511e+07	1.21779e+08	1.84426e+07	2.44055e+07	1.12235e+08	1.88791e+07	1.5952e+08	6.54725e+07	1.06484e+08	1.0953e+08	2.94178e+07	1.07437e+08
Q16769	QPCT	glutaminyl-peptide cyclotransferase [OS=Homo sapiens]	0	61	16	744	16	361	40.9	6.61	676.26	16	15	metabolic process;transport	extracellular;organelle lumen	catalytic activity;metal ion binding	Pf04389	25797	ENSG00000115828.15	2	Neutrophil degranulation			3	0	2.64481e+07	1.15843e+07	4.05808e+07	2.54966e+07	1.12663e+07	1.17932e+07	6.3774e+07	3.76127e+07	5.05391e+07	2.15251e+07	6.15251e+07	1.69563e+07	2.11622e+07	4.73263e+07	6.1755e+06	9.58868e+06	1.07099e+07	1.04378e+07	7.25458e+07	1.41995e+07	1.10663e+07	2.3797e+07	1.64035e+07	4.07807e+07
P09668	CTSH	Pro-cathepsin H [OS=Homo sapiens]	0	42	19	3212	19	335	37.4	8.07	2448.34	19	12	cell death;metabolic process;regulation of biological process;response to stimulus;transport	cytosol;extracellular;organelle lumen;vacuole	catalytic activity;enzyme regulator activity;protein binding;receptor activity;signal transducer activity	Pf00112, Pf08246	1512	ENSG00000103811.15	15	Surfactant metabolism; Neutrophil degranulation; MHC class II antigen presentation	Lysosome; Apoptosis		9	0	8.83624e+07	1.46215e+08	6.49543e+07	3.32555e+08	1.77704e+08	1.4263e+08	3.77132e+08	1.55319e+08	6.50135e+08	1.79297e+08	3.91404e+08	2.21395e+08	1.22814e+08	1.44486e+08	4.43534e+07	1.49793e+08	1.07261e+08	7.46396e+07	5.14341e+08	1.06481e+08	8.84728e+07	2.1525e+08	1.26197e+08	228586028
P63104-1	YWHAZ	14-3-3 protein zeta/delta [OS=Homo sapiens]	0	70	20	2352	16	245	27.7	4.79	2154.57	20	15	cell organization and biogenesis;metabolic process;regulation of biological process;response to stimulus;transport	cytoplasm;cytosol;membrane;mitochondrion;nucleus	catalytic activity;protein binding;RNA binding	Pf00244	7534	ENSG00000164924.17	8	Chk1/Chk2(Cds1) mediated inactivation of Cyclin B:Cdk1 complex; Interleukin-3, 5 and GM-CSF signaling; KSRP (KHSRP) binds and destabilizes mRNA; Activation of BAD and translocation to mitochondria ; GP1b-IX-V activation signalling; Translocation of GLUT4 to the plasma membrane; Rap1 signalling; Deactivation of the beta-catenin transactivating complex; TP53 Regulates Metabolic Genes; RHO GTPases a…	Cell cycle; Epstein-Barr virus infection; Viral carcinogenesis; Oocyte meiosis; Hepatitis B; PI3K-Akt signaling pathway; Hippo signaling pathway; Pathogenic Escherichia coli infection	Cell Cycle; Prolactin Signaling Pathway; Pathogenic Escherichia coli infection; Myometrial Relaxation and Contraction Pathways; Calcium Regulation in the Cardiac Cell; Sudden Infant Death Syndrome (SIDS) Susceptibility Pathways	51	5	5.88417e+07	9.45661e+07	7.82624e+07	1.72904e+08	1.9212e+08	6.70335e+07	1.06174e+08	7.02133e+07	2.42228e+08	1.47623e+08	2.20279e+08	1.12904e+08	3.83832e+07	9.85946e+07	1.085e+08	4.82854e+07	3.57736e+07	5.652e+07	3.07928e+08	7.92024e+07	7.95411e+07	5.70326e+07	3.19899e+07	5.01653e+08
Q6V0I7-1	FAT4	Protocadherin Fat 4 [OS=Homo sapiens]	0	18	78	527	78	4981	542.4	4.94	256.51	75	42	cell differentiation;cell organization and biogenesis;cell proliferation;regulation of biological process;response to stimulus	membrane	metal ion binding;protein binding	Pf00008, Pf00028, Pf00054, Pf02210, Pf07645, Pf07974, Pf08266, Pf12662, Pf12947	79633	ENSG00000196159.11	4		Hippo signaling pathway -multiple species		1	0	3.35787e+07	1.79983e+07	1.727e+07	2.63594e+07	1.14989e+07	3.07421e+07	6.15189e+07	3.7402e+07	2.03619e+07	1.72826e+07	4.21599e+07	1.1236e+07	1.07942e+07	2.02048e+07	1.35975e+07	3.14179e+07	4.10041e+07	2.11977e+07	8.25638e+07	3.33875e+07	2.93904e+07	1.67158e+07	8.04962e+06	6.16352e+08
P52907	CAPZA1	F-actin-capping protein subunit alpha-1 [OS=Homo sapiens]	0	83	18	1279	14	286	32.9	5.69	1485.53	17	14	cell organization and biogenesis;cellular component movement;coagulation;defense response;regulation of biological process;response to stimulus;transport	cytoplasm;cytoskeleton;cytosol;extracellular	protein binding	Pf01267	829	ENSG00000116489.12	1	COPI-independent Golgi-to-ER retrograde traffic; Gene and protein expression by JAK-STAT signaling after Interleukin-12 stimulation; Advanced glycosylation endproduct receptor signaling; Factors involved in megakaryocyte development and platelet production; COPI-mediated anterograde transport; MHC class II antigen presentation; HSP90 chaperone cycle for steroid hormone receptors (SHR); Interleuki…	Endocytosis		26	4	3.03877e+07	2.6604e+07	6.64204e+07	5.75477e+07	2.83424e+08	9.44284e+07	5.08456e+07	8.73271e+07	3.2041e+08	5.00839e+07	1.99362e+08	2.17766e+08	5.80026e+07	9.63999e+07	1.75409e+07	4.04754e+07	8.78126e+07	2.75089e+07	2.61622e+08	3.37935e+07	4.9794e+07	3.49756e+07	2.38041e+07	8.40656e+07
P00746	CFD	Complement factor D [OS=Homo sapiens]	0	64	17	2052	17	253	27	7.71	2265.1	17	12	defense response;metabolic process;regulation of biological process;response to stimulus;transport	extracellular;organelle lumen	catalytic activity	Pf00089, Pf09342, Pf13365	1675	ENSG00000274619.2; ENSG00000197766.7	19; CHR_HSCHR19_5_CTG2	Platelet degranulation ; Alternative complement activation; Neutrophil degranulation	Complement and coagulation cascades; Staphylococcus aureus infection	Adipogenesis; Complement Activation; Complement and Coagulation Cascades	15	0	5.16002e+07	3.40108e+07	3.36629e+07	5.81753e+07	4.46079e+07	7.60443e+07	6.88402e+07	7.64639e+07	3.56139e+07	5.73813e+07	9.74332e+07	7.86112e+07	1.73117e+08	4.37632e+07	1.00648e+08	5.03386e+07	1.12591e+08	2.81776e+07	1.46108e+08	5.78166e+07	5.28425e+07	4.98253e+07	2.48458e+07	9.97473e+07
Q14118	DAG1	Dystroglycan [OS=Homo sapiens]	0	34	26	1125	26	895	97.4	8.56	1126.97	25	19	cell differentiation;cell organization and biogenesis;cellular component movement;metabolic process;regulation of biological process;response to stimulus;transport	cytoplasm;cytoskeleton;cytosol;extracellular;membrane;nucleus;organelle lumen	metal ion binding;protein binding;receptor activity;structural molecule activity	Pf05454	1605	ENSG00000173402.11	3	ECM proteoglycans; Integrin cell surface interactions; Defective POMT1 causes MDDGA1, MDDGB1 and MDDGC1; Defective POMGNT1 causes MDDGA3, MDDGB3 and MDDGC3; Defective POMT2 causes MDDGA2, MDDGB2 and MDDGC2; Regulation of expression of SLITs and ROBOs; O-linked glycosylation; Non-integrin membrane-ECM interactions	Arrhythmogenic right ventricular cardiomyopathy (ARVC); Dilated cardiomyopathy; ECM-receptor interaction; Viral myocarditis; Hypertrophic cardiomyopathy (HCM)	Integrated Breast Cancer Pathway; Arrhythmogenic Right Ventricular Cardiomyopathy; Primary Focal Segmental Glomerulosclerosis FSGS	25	0	1.86328e+07	1.02488e+07	5.03311e+07	5.10567e+07	1.42653e+07	4.12223e+07	5.36335e+07	5.87739e+07	4.06154e+07	3.57656e+07	8.86605e+07	2.16457e+07	1.95605e+07	8.77859e+07	6.22006e+06	1.90417e+07	4.1693e+07	3.22733e+07	2.11861e+08	1.79586e+07	1.75846e+07	1.85262e+07	8.5006e+06	2.92755e+07
Q14703	MBTPS1	Membrane-bound transcription factor site-1 protease [OS=Homo sapiens]	0	37	35	1042	35	1052	117.7	8.75	907.26	35	23	cell organization and biogenesis;metabolic process;regulation of biological process;response to stimulus	endoplasmic reticulum;Golgi;membrane;organelle lumen	catalytic activity	Pf00082, Pf14258	8720	ENSG00000140943.16	16	Post-translational protein phosphorylation; Regulation of Insulin-like Growth Factor (IGF) transport and uptake by Insulin-like Growth Factor Binding Proteins (IGFBPs); Assembly of active LPL and LIPC lipase complexes; Regulation of cholesterol biosynthesis by SREBP (SREBF); CREB3 factors activate genes; ATF6 (ATF6-alpha) activates chaperones	Protein processing in endoplasmic reticulum	Sterol Regulatory Element-Binding Proteins (SREBP) signalling	17	0	2.32672e+07	1.35519e+07	1.7508e+07	3.82836e+07	3.46589e+07	3.62119e+07	1.48201e+07	2.63097e+07	3.82576e+07	2.60377e+07	3.94819e+07	8.72678e+07	1.58799e+07	2.01087e+07	1.96689e+07	1.76664e+07	4.34233e+07	1.4657e+07	127888271	1.95719e+07	1.71845e+07	4.27226e+07	2.1754e+07	8.02705e+07
P08727	KRT19	Keratin, type I cytoskeletal 19 [OS=Homo sapiens]	0	79	35	771	22	400	44.1	5.14	1008.41	24	29	cell death;cell differentiation;cell organization and biogenesis;regulation of biological process;response to stimulus	cytoskeleton;cytosol;membrane	protein binding;structural molecule activity	Pf00038	3880	ENSG00000171345.13	17	Formation of the cornified envelope			3	2	1.76527e+07	8.96004e+06	8.84155e+06	2.7056e+07	3.27124e+06	5.97117e+06	1.14901e+07	2.33966e+06	3.51784e+06	5.63063e+06	7.16616e+06	2.17054e+07	17271912	7.60611e+06	7.53878e+06	6.61155e+06	1.18047e+07	4.8713e+06	9.41677e+06	1.07486e+07	1.40226e+07	5.03705e+06	2.99864e+06	1.34627e+07
P02810	PRH2; PRH1	Salivary acidic proline-rich phosphoprotein 1/2 [OS=Homo sapiens]	0.001	72	10	520	10	166	17	4.84	184.65	10	1		extracellular	protein binding		5555; 5554		12		Salivary secretion		1	0	1.15979e+07	7.81246e+06	7.77109e+06	2.17043e+07	2.75672e+06	1.49637e+07	2.62373e+07	1.37809e+07	2.30588e+07	1.35967e+07	3.43676e+07	2.5554e+07	4.62182e+07	2.73944e+07	4.81962e+06	7.69939e+06	2.97107e+07	1.28801e+07	1.97507e+07	2.71702e+07	2.28268e+07	1.1161e+07	9.30952e+06	6.41796e+06
P13796	LCP1	Plastin-2 [OS=Homo sapiens]	0	59	37	745	29	627	70.2	5.43	865.58	28	32	cell organization and biogenesis;cellular component movement;regulation of biological process;response to stimulus	cytoplasm;cytoskeleton;cytosol;membrane	metal ion binding;protein binding	Pf00036, Pf00307, Pf13405, Pf13499	3936	ENSG00000136167.13	13	Gene and protein expression by JAK-STAT signaling after Interleukin-12 stimulation; Interleukin-12 family signaling			5	0	1.23713e+07	4.4227e+07	1.26825e+07	3.61697e+07	2.36364e+07	3.08522e+07	2.15674e+07	2.36487e+07	1.35731e+07	1.52226e+07	6.62778e+07	2.98241e+07	2.02803e+07	3.08902e+07	1.11356e+07	2.09071e+07	6.05998e+07	2.03137e+07	1.17185e+08	1.59621e+07	1.41088e+07	1.85726e+07	5.2556e+06	1.52977e+07
O95980	RECK	Reversion-inducing cysteine-rich protein with Kazal motifs [OS=Homo sapiens]	0	44	30	507	30	971	106.4	6.74	415.19	30	13	cell organization and biogenesis;metabolic process;regulation of biological process	extracellular;membrane	enzyme regulator activity;protein binding	Pf07648, Pf14828	8434	ENSG00000122707.11	9	Post-translational modification: synthesis of GPI-anchored proteins	MicroRNAs in cancer		4	0	2.50378e+07	9.78319e+06	2.63512e+07	2.5172e+07	2.61268e+07	2.73056e+07	3.66169e+07	2.43378e+07	3.14603e+07	1.73764e+07	7.21613e+07	2.6641e+07	1.42194e+07	4.53129e+07	5.7125e+06	6.59274e+06	2.05462e+07	7.20807e+06	2.69121e+07	2.59879e+07	1.73728e+07	7.65963e+07	3.12161e+07	7.30448e+08
P49189	ALDH9A1	4-trimethylaminobutyraldehyde dehydrogenase [OS=Homo sapiens]	0	51	25	2159	25	494	53.8	5.87	1447.09	25	15	metabolic process	cytoplasm;cytosol	catalytic activity	Pf00171	223		1	Carnitine synthesis	Pyruvate metabolism; Arginine and proline metabolism; Ascorbate and aldarate metabolism; Glycerolipid metabolism; Valine, leucine and isoleucine degradation; Lysine degradation; Glycolysis / Gluconeogenesis; Histidine metabolism; Metabolic pathways; beta-Alanine metabolism; Tryptophan metabolism; Fatty acid degradation	Tryptophan metabolism	17	0	2.81473e+08	2.0636e+08	4.25361e+08	4.03514e+08	1.24556e+08	301179382	1.60578e+08	2.85464e+08	1.82332e+08	3.08013e+08	9.7033e+08	1271620502	3.96284e+08	6.49936e+08	1.02024e+08	1.69624e+08	3.85244e+08	1.44612e+08	2142563686	2.85212e+08	2.93334e+08	1411495315	2.27156e+08	239092233
Q08257	CRYZ	Quinone oxidoreductase [OS=Homo sapiens]	0	73	20	1404	20	329	35.2	8.44	1572.48	20	15	cell organization and biogenesis;metabolic process	cytoplasm;cytosol	catalytic activity;metal ion binding;nucleotide binding;RNA binding	Pf00107, Pf08240, Pf13602	1429	ENSG00000116791.13	1				0	0	3.76985e+07	3.85212e+07	1.87134e+07	9.4946e+07	808233432	2.91487e+07	1.19613e+08	8.97619e+07	923506847	3.75791e+07	7.98963e+07	1.45207e+08	3.40414e+07	3.5523e+07	6.20824e+07	7.13196e+07	6.83319e+07	1.03469e+08	7.36073e+07	5.32203e+07	2.8601e+07	4.04132e+07	5.75173e+07	2843442368
Q99519	NEU1	sialidase-1 [OS=Homo sapiens]	0	43	18	1892	18	415	45.4	5.88	1615.49	18	15	metabolic process;transport	extracellular;membrane;organelle lumen;vacuole	catalytic activity;protein binding	Pf13088, Pf13859	4758	ENSG00000234343.6; ENSG00000227129.6; ENSG00000223957.6; ENSG00000234846.7; ENSG00000184494.8; ENSG00000227315.7; ENSG00000204386.10; ENSG00000228691.6	6; CHR_HSCHR6_MHC_DBB_CTG1; CHR_HSCHR6_MHC_MCF_CTG1; CHR_HSCHR6_MHC_MANN_CTG1; CHR_HSCHR6_MHC_SSTO_CTG1; CHR_HSCHR6_MHC_QBL_CTG1; CHR_HSCHR6_MHC_COX_CTG1; CHR_HSCHR6_MHC_APD_CTG1	Sialic acid metabolism; Neutrophil degranulation; Defective NEU1 causes sialidosis; Glycosphingolipid metabolism	Other glycan degradation; Lysosome; Sphingolipid metabolism	Regulation of toll-like receptor signaling pathway	21	0	5.68416e+07	4.23982e+07	3.43944e+07	7.46243e+07	3.20937e+07	3.27741e+07	5.22678e+07	3.59454e+07	5.33792e+07	9.33061e+07	9.17574e+07	5.39822e+07	5.38517e+07	7.93005e+07	1.88206e+07	2.51041e+07	3.43448e+07	2.60892e+07	1.04185e+08	5.47434e+07	4.99377e+07	1.03958e+08	3.30835e+07	7.31813e+07
O14498	ISLR	Immunoglobulin superfamily containing leucine-rich repeat protein [OS=Homo sapiens]	0	62	13	2395	13	428	46	5.15	2327.8	13	9	transport	extracellular;organelle lumen	protein binding	Pf07679, Pf13855	3671	ENSG00000129009.12	15	Platelet degranulation			4	0	1.18724e+08	6.31219e+07	1.22658e+08	2.15553e+08	3.69895e+07	1.48968e+08	8.48824e+07	1.13151e+08	5.80284e+07	1.3378e+08	147894733	171783076	1.14548e+08	1.82456e+08	5.35168e+07	9.22633e+07	1.71596e+08	6.464e+07	2.95459e+08	121281540	2.2382e+08	2.60405e+08	1.07449e+08	9.5674e+07
Q08345-1	DDR1	Epithelial discoidin domain-containing receptor 1 [OS=Homo sapiens]	0	26	27	2038	27	913	101.1	6.83	1976.89	27	18	cell growth;cell organization and biogenesis;cellular component movement;metabolic process;regulation of biological process;response to stimulus;transport	extracellular;membrane	catalytic activity;metal ion binding;nucleotide binding;protein binding;receptor activity;signal transducer activity	Pf00069, Pf00754, Pf07714	780	ENSG00000230456.10; ENSG00000234078.10; ENSG00000137332.19; ENSG00000215522.11; ENSG00000204580.13	6; CHR_HSCHR6_MHC_DBB_CTG1; CHR_HSCHR6_MHC_MANN_CTG1; CHR_HSCHR6_MHC_COX_CTG1; CHR_HSCHR6_MHC_QBL_CTG1	Non-integrin membrane-ECM interactions		Simplified Interaction Map Between LOXL4 and Oxidative Stress Pathway	3	0	4.20101e+07	6.23195e+07	5.57423e+07	7.88612e+07	3.22593e+07	8.62366e+07	1.34059e+08	9.05647e+07	1.11768e+08	1.48221e+08	2.20315e+08	1.04399e+08	3.91531e+07	9.23079e+07	2.97377e+07	4.79553e+07	6.32731e+07	5.20419e+07	3.61844e+08	1.02825e+08	2.39064e+08	6.66806e+07	4.46485e+07	1.20238e+08
P23528	CFL1	Cofilin-1 [OS=Homo sapiens]	0	87	18	3123	14	166	18.5	8.09	2268.6	18	12	cell organization and biogenesis;cellular component movement;metabolic process;regulation of biological process;response to stimulus	cytoplasm;cytoskeleton;cytosol;membrane;nucleus	protein binding	Pf00241	1072	ENSG00000172757.12	11	Platelet degranulation ; Sema3A PAK dependent Axon repulsion; Gene and protein expression by JAK-STAT signaling after Interleukin-12 stimulation; EPHB-mediated forward signaling; Regulation of actin dynamics for phagocytic cup formation; Interleukin-12 family signaling	Fc gamma R-mediated phagocytosis; Regulation of actin cytoskeleton; Axon guidance; Pertussis	Brain-Derived Neurotrophic Factor (BDNF) signaling pathway; VEGFA-VEGFR2 Signaling Pathway; EGF/EGFR Signaling Pathway; Regulation of Actin Cytoskeleton; G13 Signaling Pathway	27	6	1.58732e+08	1.29565e+08	9.88561e+07	2.3034e+08	1.35979e+08	8.83603e+07	1.37099e+08	112823820	179020835	1.55235e+08	213139507	3.97465e+08	1.21414e+08	1.15582e+08	113632352	7.40179e+07	7.40466e+07	6.38684e+07	3.50705e+08	1.039e+08	7.5545e+07	2.28413e+08	1.34162e+08	332450518
P32754-1	HPD	4-hydroxyphenylpyruvate dioxygenase [OS=Homo sapiens]	0	59	22	1947	22	393	44.9	7.01	1601.98	22	18	metabolic process	cytosol;membrane	catalytic activity;metal ion binding	Pf00903, Pf12681, Pf13669	3242		12	Phenylalanine and tyrosine catabolism	Tyrosine metabolism; Metabolic pathways; Phenylalanine metabolism; Ubiquinone and other terpenoid-quinone biosynthesis		8	0	7.67025e+07	4.82074e+07	2.50789e+07	8.63766e+07	8.76592e+07	3.08586e+07	7.54544e+07	3.78199e+07	1.27832e+08	3.90571e+07	9.61977e+07	136118376	3.55168e+07	3.7988e+07	2.8517e+07	1.695e+07	4.10205e+07	1.12442e+07	9.83697e+07	3.66332e+07	2.2235e+07	9.23494e+07	4.06747e+07	1.76175e+08
Q15274	QPRT	nicotinate-nucleotide pyrophosphorylase [carboxylating] [OS=Homo sapiens]	0	56	14	1354	14	297	30.8	6.21	972.82	14	11	cell organization and biogenesis;metabolic process	cytoplasm;cytosol	catalytic activity;protein binding	Pf01729, Pf02581, Pf02749	23475	ENSG00000103485.17	16	Nicotinate metabolism	Metabolic pathways; Nicotinate and nicotinamide metabolism	NAD Biosynthesis II (from tryptophan); NAD+ biosynthetic pathways	8	0	6.28109e+07	4.73984e+07	2.76811e+07	1.61888e+08	1.31708e+08	4.54989e+07	9.10797e+07	3.33359e+07	1.39596e+08	9.71336e+07	1.56952e+08	106015376	2.6834e+07	4.0953e+07	1.51551e+07	1.96329e+07	3.79819e+07	2.10803e+07	1.93654e+08	5.316e+07	2.37911e+07	6.45055e+08	2.3649e+07	2.17302e+08
Q96P63-2	SERPINB12	Isoform 2 of Serpin B12 [OS=Homo sapiens]	0	53	21	924	21	425	48.4	5.39	902.63	20	17	cell differentiation;regulation of biological process;transport	cytoplasm;membrane	enzyme regulator activity;protein binding	Pf00079	89777	ENSG00000166634.6	18				0	0	6.29509e+07	4.49285e+07	7.14721e+07	2.81744e+07	9.24762e+07	1.16597e+07	1.02666e+07	3.75815e+07	8.28352e+07	8.00871e+07	2.14304e+07	9.33591e+07	4.88289e+06	6.39753e+06	6.34946e+06	2.70676e+07	8.0826e+06	2.7876e+07	1.42713e+07	5.50809e+07	2.96057e+07	1.32839e+07	2.10236e+07	3.71733e+08
P04278-1	SHBG	Sex hormone-binding globulin [OS=Homo sapiens]	0	58	20	918	20	402	43.8	6.71	933.05	20	19		extracellular	protein binding	Pf00054, Pf02210, Pf06439	6462	ENSG00000129214.14	17				0	0	2.39695e+07	1.56833e+07	3.99224e+06	2.28385e+07	3.73852e+07	2.34603e+07	2.57427e+07	2.40145e+07	3.32721e+07	2.60427e+07	2.5319e+07	5.79345e+07	1.56126e+07	1.27624e+07	1.11252e+07	8.44493e+06	3.25351e+07	1.54176e+07	2.81981e+07	2.35468e+07	2.02245e+07	1.23408e+07	4.49084e+06	7.40713e+07
P27797	CALR	Calreticulin [OS=Homo sapiens]	0	51	21	812	21	417	48.1	4.44	718.49	21	16	cell differentiation;cell organization and biogenesis;cellular homeostasis;metabolic process;regulation of biological process;response to stimulus;transport	cell surface;cytoplasm;cytosol;endoplasmic reticulum;extracellular;Golgi;membrane;nucleus;organelle lumen	DNA binding;metal ion binding;protein binding;RNA binding	Pf00262	811	ENSG00000179218.13	19	Scavenging by Class F Receptors; Assembly of Viral Components at the Budding Site; ATF6 (ATF6-alpha) activates chaperone genes; Antigen Presentation: Folding, assembly and peptide loading of class I MHC; ER-Phagosome pathway; Calnexin/calreticulin cycle; Scavenging by Class A Receptors	Phagosome; Chagas disease (American trypanosomiasis); HTLV-I infection; Antigen processing and presentation; Protein processing in endoplasmic reticulum	Androgen receptor signaling pathway; Photodynamic therapy-induced unfolded protein response; Calcium Regulation in the Cardiac Cell	32	0	8.94826e+06	1.33114e+07	1.51565e+07	2.00431e+07	9.70969e+06	1.25142e+07	2.23945e+07	2.53857e+07	2.05645e+07	1.38325e+07	2.6961e+07	2.78667e+07	1.06034e+07	5.50672e+07	1.05473e+07	9.71876e+06	1.03359e+07	1.54872e+07	9.59428e+07	1.68363e+07	1.75302e+07	3.87638e+07	1.39123e+07	1.54617e+07
Q00610-2	CLTC	Isoform 2 of Clathrin heavy chain 1 [OS=Homo sapiens]	0	38	62	790	53	1639	187.8	5.69	560.99	59	36	cell differentiation;cell division;cell organization and biogenesis;cellular component movement;metabolic process;regulation of biological process;response to stimulus;transport	cytosol;endosome;membrane;vacuole	protein binding;RNA binding;structural molecule activity	Pf00637, Pf01394, Pf04053, Pf09268, Pf13838	1213	ENSG00000141367.11	17			Synaptic Vesicle Pathway; VEGFA-VEGFR2 Signaling Pathway; Complement and Coagulation Cascades	3	7	2.53187e+07	3.96698e+07	2.14998e+07	2.37451e+07	2.07589e+07	1.89016e+07	3.38514e+07	2.10864e+07	4.81031e+07	1.55521e+07	4.6874e+07	5.68211e+07	1.39645e+07	1.43277e+07	2.41565e+07	1.61086e+07	1.69683e+07	1.21992e+07	7.11512e+07	2.87885e+07	2.59277e+07	3.86443e+07	1.78416e+07	2.28426e+08
P51149	RAB7A	ras-related protein Rab-7a [OS=Homo sapiens]	0	87	22	1861	22	207	23.5	6.7	2164.56	22	17	cell organization and biogenesis;cellular homeostasis;metabolic process;regulation of biological process;response to stimulus;transport	cytoplasm;cytosol;endosome;Golgi;membrane;vacuole	catalytic activity;nucleotide binding;protein binding	Pf00025, Pf00071, Pf01926, Pf04670, Pf07728, Pf08477	7879	ENSG00000075785.12	3	TBC/RABGAPs; Neutrophil degranulation; MHC class II antigen presentation; RAB GEFs exchange GTP for GDP on RABs; RAB geranylgeranylation	Phagosome; Endocytosis; Tuberculosis; Salmonella infection; Amoebiasis		18	0	3.55591e+07	2.55447e+07	1.57571e+07	5.3351e+07	3.23233e+07	3.20697e+07	6.88018e+07	2.75209e+07	5.76476e+07	3.39671e+07	7.31799e+07	7.40785e+07	2.94893e+07	3.39944e+07	2.74462e+07	2.39741e+07	2.88709e+07	2.52185e+07	8.49046e+07	4.02996e+07	2.54303e+07	8.49183e+07	2.68337e+07	1.91628e+08
Q92520	FAM3C; WNT16	Protein FAM3C [OS=Homo sapiens]	0	63	15	1497	15	227	24.7	8.29	1782.47	15	13	cell differentiation;cell organization and biogenesis;cell proliferation;development;regulation of biological process;response to stimulus;transport	cytoplasm;extracellular;organelle lumen	protein binding		10447; 51384	ENSG00000196937.10	7	Platelet degranulation		Wnt Signaling Pathway and Pluripotency; Wnt Signaling Pathway; DNA Damage Response (only ATM dependent)	7	0	2.37734e+07	2.4722e+07	4.18342e+07	4.85577e+07	3.6899e+07	1.97914e+07	5.40251e+07	3.45894e+07	4.86898e+07	4.4314e+07	1.29416e+08	4.01199e+07	2.28307e+07	7.01118e+07	8.56463e+06	1.45851e+07	5.52113e+07	2.52743e+07	1.43355e+08	2.51311e+07	1.51158e+07	1.53164e+07	1.76894e+07	8.62069e+07
P62937	PPIA	peptidyl-prolyl cis-trans isomerase A [OS=Homo sapiens]	0	81	13	3977	10	165	18	7.81	2577.54	13	8	cell organization and biogenesis;cellular component movement;metabolic process;regulation of biological process;response to stimulus;transport	cytoplasm;cytosol;extracellular;membrane;nucleus;organelle lumen	catalytic activity;protein binding;RNA binding	Pf00160	5478	ENSG00000196262.13	7	Budding and maturation of HIV virion; Gene and protein expression by JAK-STAT signaling after Interleukin-12 stimulation; Minus-strand DNA synthesis; Binding and entry of HIV virion; Basigin interactions; APOBEC3G mediated resistance to HIV-1 infection; Uncoating of the HIV Virion; Calcineurin activates NFAT; Platelet degranulation ; Plus-strand DNA synthesis; Integration of provirus; Neutrophil …		Prolactin Signaling Pathway	34	4	2.23767e+08	1.60848e+08	1.4264e+08	2.468e+08	8.65534e+07	1.44861e+08	2.5644e+08	132551496	2.4729e+08	1.93571e+08	3.96311e+08	4.18805e+08	1.64927e+08	170514324	1.23515e+08	1.00747e+08	1.17677e+08	9.37982e+07	472089924	1.75057e+08	1.45446e+08	2.62597e+08	1.57952e+08	3.35801e+08
Q9UBC9	SPRR3	Small proline-rich protein 3 [OS=Homo sapiens]	0	93	18	3209	18	169	18.1	8.57	1489.81	18	16	cell death;cell differentiation;metabolic process;response to stimulus	cytoplasm;cytoskeleton;cytosol;Golgi	protein binding;structural molecule activity	Pf02389	6707	ENSG00000163209.14	1	Formation of the cornified envelope			3	0	1.55808e+08	2.1819e+08	4113952512	2.43682e+08	1.66562e+08	2.28382e+08	3.09046e+08	7.15398e+08	295463971	1.83423e+08	303567510	7.30417e+08	2.45995e+08	2.62283e+08	9.92346e+07	2.21061e+08	9.90332e+07	2.71472e+08	4.29995e+08	448012813	1530773258	2.19841e+08	1.47509e+08	3.2574e+08
P51688	SGSH	N-sulphoglucosamine sulphohydrolase [OS=Homo sapiens]	0	55	23	830	23	502	56.7	6.95	695.24	23	18	metabolic process	organelle lumen;vacuole	catalytic activity;metal ion binding	Pf00884, Pf01663	6448	ENSG00000181523.12	17	HS-GAG degradation; MPS IIIA - Sanfilippo syndrome A	Metabolic pathways; Lysosome; Glycosaminoglycan degradation		13	0	5.99974e+07	2.94024e+07	3.4372e+07	4.699e+07	6.82694e+07	2.29491e+07	1.66571e+08	3.72839e+07	5.52511e+07	2.27152e+07	1.02975e+08	4.58841e+07	1.01815e+07	1.5024e+07	1.69943e+07	1.64293e+07	2.05382e+07	1.49855e+07	1.61711e+08	4.14224e+07	4.13595e+07	6.17124e+07	2.88008e+07	8.88547e+07
Q93099	HGD	Homogentisate 1,2-dioxygenase [OS=Homo sapiens]	0	56	23	1056	23	445	49.9	6.96	953.16	23	17	metabolic process	cytosol	catalytic activity;metal ion binding;protein binding	Pf04209	3081	ENSG00000113924.11	3	Phenylalanine and tyrosine catabolism	Tyrosine metabolism; Metabolic pathways		6	0	16249005	1.31286e+07	7.43572e+06	3.23731e+07	1.29057e+07	7.43893e+06	2.86606e+07	1.44928e+07	3.09327e+07	1.22167e+07	4.73995e+07	7.68145e+07	1.40199e+07	9.37664e+06	1.51244e+07	6.26828e+06	5.99922e+06	6.48755e+06	5.57464e+07	1.49648e+07	8.60704e+06	2.3174e+07	1.16478e+07	3.95126e+07
P28838	LAP3	cytosol aminopeptidase [OS=Homo sapiens]	0	67	31	792	31	519	56.1	7.93	594.43	29	27	metabolic process	cytoplasm;cytosol;mitochondrion;nucleus	catalytic activity;metal ion binding	Pf00883, Pf02789	51056	ENSG00000002549.12	4		Metabolic pathways; Arginine and proline metabolism; Glutathione metabolism		3	0	1.16704e+08	3.04924e+08	103590603	1.92478e+08	1.42648e+08	8.02795e+07	108220160	1.08499e+08	9.70698e+07	1.42104e+08	2.98635e+08	1.41785e+08	1.10676e+08	2.46879e+08	1.49701e+08	8.11536e+07	1.38011e+08	8.68659e+07	3.07602e+08	2.7822e+08	2.44609e+08	2.26067e+08	1.32263e+08	9.18779e+07
O15393	TMPRSS2	Transmembrane protease serine 2 [OS=Homo sapiens]	0	59	19	1271	19	492	53.8	7.81	1202.62	19	13	metabolic process;regulation of biological process;transport	extracellular;membrane	catalytic activity;protein binding;receptor activity	Pf00057, Pf00089, Pf00530, Pf09342, Pf15494	7113	ENSG00000184012.11	21		Transcriptional misregulation in cancer; Influenza A		2	0	6.03032e+07	2.51756e+07	4.22496e+07	5.36894e+07	7.19721e+07	1.4082e+07	2.16438e+07	1.08289e+07	8.73322e+07	8.13814e+07	6.83323e+07	5.94164e+07	1.01688e+07	2.77377e+07	1.86181e+07	1.43983e+07	2.24162e+06	5.85137e+06	9.22445e+07	1.88366e+07	1.90573e+07	1.88247e+07	1.38004e+07	7.74603e+07
O75955	FLOT1	Flotillin-1 [OS=Homo sapiens]	0	64	28	857	28	427	47.3	7.49	861.25	27	24	cell organization and biogenesis;regulation of biological process;response to stimulus;transport	cytoskeleton;endosome;membrane	protein binding	Pf01145	10211	ENSG00000206379.12; ENSG00000230143.9; ENSG00000137312.14; ENSG00000206480.11; ENSG00000232280.9	6; CHR_HSCHR6_MHC_DBB_CTG1; CHR_HSCHR6_MHC_SSTO_CTG1; CHR_HSCHR6_MHC_QBL_CTG1; CHR_HSCHR6_MHC_COX_CTG1	Synaptic adhesion-like molecules	Insulin signaling pathway	Angiopoietin Like Protein 8 Regulatory Pathway; Insulin Signaling	6	0	4.11061e+07	2.75166e+07	2.18308e+07	4.4995e+07	3.46506e+07	5.28874e+07	6.51013e+07	3.94624e+07	4.69349e+07	3.7693e+07	1.65104e+08	1.96047e+08	3.5607e+07	3.4241e+07	6.4764e+07	2.95656e+07	5.54763e+07	1.56774e+07	1.91906e+08	4.23694e+07	4.14238e+07	9.92784e+07	2.4241e+07	1.67489e+08
P50440-1	GATM	glycine amidinotransferase, mitochondrial [OS=Homo sapiens]	0	56	28	882	28	423	48.4	8.05	717.91	28	14	development;metabolic process;response to stimulus	cytoplasm;membrane;mitochondrion	catalytic activity	Pf02274	2628	ENSG00000171766.15	15	Creatine metabolism	Metabolic pathways; Arginine and proline metabolism; Glycine, serine and threonine metabolism	Urea cycle and metabolism of amino groups	8	0	2.14767e+07	1.04048e+07	6.56501e+06	4.13133e+07	2.52118e+07	1.08643e+07	1.68236e+08	1.05208e+08	1.51254e+08	1.94961e+07	1.99616e+07	2.84259e+07	2.84719e+07	1.26844e+07	3.96075e+07	4.75666e+07	1.43329e+07	7.98832e+07	2.62464e+08	2.59962e+07	2.19884e+07	4.82424e+07	1.49591e+07	6.91898e+07
P43251	BTD	Biotinidase [OS=Homo sapiens]	0	34	16	1478	16	543	61.1	6.25	1584.21	16	14	metabolic process	extracellular;organelle lumen	catalytic activity	Pf00795	686	ENSG00000169814.12	3	Defective BTD causes biotidinase deficiency; Biotin transport and metabolism	Metabolic pathways; Vitamin digestion and absorption; Biotin metabolism		12	0	2.16284e+07	1.77495e+07	2.67256e+07	2.36507e+07	3.4316e+07	1.68014e+07	7.43012e+07	4.9277e+07	5.65234e+07	4.11812e+07	1.18646e+08	1.09858e+07	2.10193e+07	7.37362e+07	6.90408e+06	1.62956e+07	1.90215e+07	2.31093e+07	161999064	1.56819e+07	1.88352e+07	2.605e+07	1.15362e+07	3.7017e+07
Q96IU4	ABHD14B	Protein ABHD14B [OS=Homo sapiens]	0	69	12	2872	12	210	22.3	6.4	2715.73	12	10	metabolic process;regulation of biological process	cytoplasm;cytosol;nucleus	catalytic activity;protein binding	Pf00561, Pf12146, Pf12695, Pf12697	84836	ENSG00000114779.19	3	Cytosolic sulfonation of small molecules			4	0	1.29118e+08	8.88717e+07	9.28758e+07	4.79568e+08	3.47078e+08	2.01087e+08	2.17549e+08	1.50134e+08	5.40106e+08	3.85614e+08	4.39147e+08	4.42361e+08	3.95482e+08	2.64649e+08	9.45272e+07	7.86983e+07	1.57361e+08	1.21473e+08	5.54056e+08	2.17373e+08	2.03345e+08	2.3968e+08	7.38298e+07	8.72131e+08
O75787	ATP6AP2	Renin receptor [OS=Homo sapiens]	0	45	18	1790	18	350	39	6.1	2067.88	18	16	cellular component movement;metabolic process;regulation of biological process;response to stimulus;transport	membrane	protein binding;receptor activity;transporter activity	Pf07850	10159	ENSG00000182220.14	X	Metabolism of Angiotensinogen to Angiotensins; Neutrophil degranulation	Renin-angiotensin system	ACE Inhibitor Pathway; Oxidative phosphorylation	9	0	3.96177e+07	1.76629e+07	1.34145e+07	4.00408e+07	1.92122e+07	37909789	1.35487e+07	2.09343e+07	3.07495e+07	4.11757e+07	2.22446e+07	8.38608e+07	2.86056e+07	2.9447e+07	2.14405e+07	1.88824e+07	2.10219e+07	2.29765e+07	9.4417e+07	2.70155e+07	4.01533e+07	429056625	3.26506e+07	1.17278e+08
P50897	PPT1	Palmitoyl-protein thioesterase 1 [OS=Homo sapiens]	0	39	12	1654	12	306	34.2	6.52	1908.04	12	12	cell communication;cell organization and biogenesis;cellular homeostasis;metabolic process;regulation of biological process;response to stimulus;transport	cytosol;extracellular;Golgi;membrane;nucleus;organelle lumen;vacuole	catalytic activity;protein binding	Pf02089	5538	ENSG00000131238.16	1	Fatty acyl-CoA biosynthesis	Lysosome; Fatty acid metabolism; Fatty acid elongation; Metabolic pathways		8	0	1.00453e+08	2.15183e+07	3.27896e+07	5.22682e+07	4.77232e+07	2.71187e+07	7.03719e+07	2.9909e+07	1.00284e+08	7.68769e+07	1.27654e+08	9.03629e+07	4.41378e+07	4.50027e+07	2.98289e+07	1.47046e+07	2.76051e+07	2.16642e+07	9.11784e+07	7.94067e+07	1.15618e+08	7.39942e+07	4.11808e+07	1.04386e+08
P04180	LCAT	phosphatidylcholine-sterol acyltransferase [OS=Homo sapiens]	0	41	19	1042	18	440	49.5	6.11	927.93	18	12	cell organization and biogenesis;metabolic process;regulation of biological process;transport	extracellular	catalytic activity;protein binding	Pf02450, Pf06821, Pf12697	3931	ENSG00000213398.7	16	HDL remodeling	Glycerophospholipid metabolism	Composition of Lipid Particles; Statin Pathway	7	0	4.95444e+07	4.13673e+07	3.82717e+07	6.2379e+07	4.84232e+07	3.63836e+07	5.86034e+07	1.50238e+08	5.53123e+07	4.45875e+07	1.16725e+08	7.88323e+07	3.32102e+07	4.44693e+07	1.77048e+07	3.92843e+07	4.11452e+07	7.00392e+07	2.73349e+08	4.28979e+07	3.69362e+07	6.69506e+07	4.01789e+07	4.63151e+07
P10619	CTSA	lysosomal protective protein [OS=Homo sapiens]	0	39	20	1818	20	480	54.4	6.61	810.1	20	12	metabolic process;regulation of biological process;transport	endoplasmic reticulum;extracellular;membrane;organelle lumen;vacuole	catalytic activity;enzyme regulator activity	Pf00450	5476	ENSG00000064601.16	20	Sialic acid metabolism; Neutrophil degranulation; Glycosphingolipid metabolism; MHC class II antigen presentation	Renin-angiotensin system; Lysosome		17	0	1.24097e+08	8.4097e+07	5.3149e+07	8.27055e+07	1.18863e+08	7.09626e+07	1.30496e+08	6.20826e+07	1.16669e+08	8.94018e+07	155729971	1.46986e+08	1.01711e+08	5.45555e+07	5.80333e+07	6.1003e+07	8.96264e+07	1.09427e+08	148896068	2.07102e+08	1.08622e+08	8.89841e+07	6.25399e+07	1.94863e+08
Q9UKU6	TRHDE	Thyrotropin-releasing hormone-degrading ectoenzyme [OS=Homo sapiens]	0	42	47	2451	47	1024	116.9	6.99	1744.91	44	34	cell communication;metabolic process;regulation of biological process;response to stimulus	cytoplasm;membrane	catalytic activity;metal ion binding	Pf01433, Pf11838, Pf13485	29953	ENSG00000072657.8	12				0	0	6.66015e+07	3.72467e+07	4.25497e+07	9.48903e+07	3.32721e+07	5.46169e+07	1.29391e+08	5.91645e+07	1.31651e+08	7.1901e+07	1.54124e+08	1.31286e+08	3.59471e+07	6.36534e+07	4.07481e+07	3.81958e+07	7.38829e+07	4.45138e+07	1.99829e+08	7.85192e+07	9.57226e+07	1.03323e+08	7.15445e+07	1.25911e+08
P11766	ADH5	alcohol dehydrogenase class-3 [OS=Homo sapiens]	0	68	22	1642	22	374	39.7	7.49	1040.06	22	14	metabolic process;response to stimulus	cytoplasm;cytosol;mitochondrion	catalytic activity;metal ion binding;protein binding	Pf00107, Pf08240	128	ENSG00000197894.10	4	Ethanol oxidation	Retinol metabolism; Tyrosine metabolism; Chemical carcinogenesis; Metabolism of xenobiotics by cytochrome P450; Fatty acid degradation; Glycolysis / Gluconeogenesis; Metabolic pathways; Drug metabolism - cytochrome P450; Carbon metabolism	Folate-Alcohol and Cancer Pathway; Amino Acid metabolism	15	0	5.46503e+08	4.72975e+07	2.17877e+07	7.16434e+08	4.14179e+07	3.95221e+07	6.28331e+08	4.16438e+07	6.53734e+08	4.93706e+07	1.28321e+08	8.54997e+08	2.81363e+08	4.27839e+07	6.22149e+07	2.37585e+07	5.33088e+07	3.06997e+07	1.95924e+08	4.62449e+07	53476035	1.12853e+08	5.35508e+07	1.08746e+08
P06870-1	KLK1	Kallikrein-1 [OS=Homo sapiens]	0	61	11	1370	11	262	28.9	4.83	1295.39	11	7	metabolic process	nucleus	catalytic activity	Pf00089	3816	ENSG00000167748.10	19	Regulation of Insulin-like Growth Factor (IGF) transport and uptake by Insulin-like Growth Factor Binding Proteins (IGFBPs)	Renin-angiotensin system; Endocrine and other factor-regulated calcium reabsorption	Blood Clotting Cascade	5	0	4.84226e+08	1.22227e+08	1.0808e+08	2.2807e+08	1.13957e+08	5.68856e+07	9.05335e+07	6.69662e+07	4.63782e+07	1.58416e+08	2.74213e+08	3.79476e+08	9.74667e+07	1.09451e+08	6.21003e+07	5.29923e+07	4.37004e+07	6.99969e+07	1.30015e+08	2.73403e+08	2.20373e+08	1.75978e+08	1.96159e+08	7.38002e+07
Q8NFZ8	CADM4	Cell adhesion molecule 4 [OS=Homo sapiens]	0	48	17	1213	17	388	42.8	6.3	1426.28	17	13		membrane	protein binding;receptor activity	Pf00047, Pf02124, Pf07679, Pf07686, Pf08205, Pf13895, Pf13927	199731	ENSG00000105767.2	19				0	0	1.75325e+07	3.15703e+07	8.59108e+07	3.46645e+07	4.64862e+08	5.0037e+07	3.82428e+08	8.5179e+07	1.85683e+08	2.06086e+08	230861876	2.68113e+07	2.02122e+07	7.82204e+07	9.96883e+06	1.31749e+07	2.52368e+07	1.2961e+08	1.70242e+08	2.9609e+07	1.83667e+07	3.70183e+07	1.81344e+07	4.55689e+08
P04062	GBA	glucosylceramidase [OS=Homo sapiens]	0	43	21	1694	21	536	59.7	7.61	1341.87	21	17	cell communication;cell death;cell organization and biogenesis;metabolic process;regulation of biological process;response to stimulus	membrane;organelle lumen;vacuole	catalytic activity;protein binding	Pf02055	2629	ENSG00000177628.15	1	Glycosphingolipid metabolism; Association of TriC/CCT with target proteins during biosynthesis	Sphingolipid metabolism; Other glycan degradation; Metabolic pathways; Lysosome		12	0	6.42703e+07	2.46391e+07	2.93075e+08	4.59537e+08	5.7512e+07	4.42517e+07	6.37352e+07	3.77192e+07	9.59072e+07	4.8649e+07	7.32581e+07	1.17241e+08	2.96861e+07	2.38443e+08	4.90627e+07	3.46417e+07	3.71744e+07	2.40962e+07	1.2693e+08	7.54926e+07	5.68367e+07	9.85625e+07	3.23542e+08	1.27559e+08
Q92563	SPOCK2	Testican-2 [OS=Homo sapiens]	0	46	19	782	19	424	46.7	4.83	524.46	19	12	cell organization and biogenesis;metabolic process;regulation of biological process;response to stimulus	extracellular	enzyme regulator activity;metal ion binding;protein binding	Pf00086, Pf07648, Pf10591	9806	ENSG00000107742.12	10				0	0	1.52912e+08	2.51036e+07	5.61354e+07	8.64818e+07	2.37462e+07	2.41066e+07	2.19194e+07	2.90107e+07	3.78033e+07	5.35892e+07	1.71806e+08	1.27174e+08	7.88055e+07	8.18181e+07	1.46408e+07	3.44882e+07	5.60583e+07	1.56035e+07	9.90687e+07	1.3858e+08	3.73061e+07	438843989	7.4263e+07	5.96493e+07
Q9BW04	C1orf116	Specifically androgen-regulated gene protein [OS=Homo sapiens]	0	60	27	528	27	601	63.9	8.62	387.82	27	18		cytoplasm;cytosol;membrane	protein binding	Pf15385	79098	ENSG00000182795.12	1				0	0	1.75305e+07	19198890	2.33252e+07	1.99334e+07	2.9995e+07	8.71361e+06	2.94842e+07	1.2533e+07	4.86796e+07	1.71784e+07	2.80649e+07	3.25326e+07	8.40981e+06	1.00632e+07	1.60028e+07	4.18741e+06	6.38149e+06	1.02588e+07	4.12563e+07	1.46477e+07	1.19828e+07	3.04177e+07	1.34157e+07	2.02427e+07
P48594	SERPINB4	Serpin B4 [OS=Homo sapiens]	0	61	25	2026	12	390	44.8	6.21	3182.01	12	23	regulation of biological process	cytoplasm	enzyme regulator activity;protein binding	Pf00079	6318	ENSG00000206073.10	18		Amoebiasis		1	0	4.50901e+07	5.50514e+07	5.44678e+07	4.41198e+07	5.07049e+07	2.31614e+07	6.45047e+07	6.42307e+07	1.43669e+07	6.87311e+07	4.77869e+07	7.8384e+07	1.31442e+07	1.23403e+07	1.29058e+07	4.4924e+07	1.77383e+07	2.32779e+07	7.8379e+07	4.147e+07	6.97857e+07	2.30582e+07	6.12761e+07	6.20659e+07
P42685	FRK	Tyrosine-protein kinase FRK [OS=Homo sapiens]	0	65	32	1219	30	505	58.2	6.67	735.61	32	21	cell differentiation;cellular component movement;defense response;metabolic process;regulation of biological process;response to stimulus;transport	cytoplasm;cytosol;extracellular;membrane;nucleus;organelle lumen	catalytic activity;nucleotide binding;protein binding	Pf00017, Pf00018, Pf00069, Pf07653, Pf07714, Pf14604	2444	ENSG00000111816.7	6	Regulation of PTEN stability and activity; Neutrophil degranulation			8	2	7.41039e+07	1.75834e+07	3.14548e+07	7.16691e+07	2.95008e+07	2.49937e+07	8.73182e+07	5.08082e+07	7.54608e+07	5.80662e+07	7.44144e+07	7.44128e+07	1.81185e+07	5.07684e+07	3.49193e+07	3.37152e+07	3.34129e+07	3.32564e+07	1.13276e+08	4.9956e+07	6.59343e+07	4.54169e+07	2.61785e+07	8.65367e+07
P30613	PKLR	Pyruvate kinase PKLR [OS=Homo sapiens]	0	61	31	1167	30	574	61.8	7.74	1206.77	30	24	metabolic process;response to stimulus	cytoplasm;cytosol	catalytic activity;metal ion binding;nucleotide binding	Pf00224, Pf02887	5313	ENSG00000143627.17; ENSG00000262785.5	1; CHR_HSCHR1_2_CTG31	ChREBP activates metabolic gene expression; Glycolysis	Biosynthesis of amino acids; Purine metabolism; Metabolic pathways; Type II diabetes mellitus; Insulin signaling pathway; Pyruvate metabolism; Carbon metabolism; Non-alcoholic fatty liver disease (NAFLD); Glycolysis / Gluconeogenesis; Maturity onset diabetes of the young	Glycolysis and Gluconeogenesis	17	0	3.91963e+07	2.06924e+07	3.86512e+07	4.02248e+07	6.90356e+06	1.45771e+07	3.50966e+07	1.71229e+07	3.3102e+07	1.40377e+07	2.59887e+07	6.66055e+07	1.8564e+07	1.33559e+07	2.5384e+07	1.57056e+07	2.07071e+07	6.1094e+07	6.42363e+07	3.70293e+07	6.9683e+07	4.29498e+07	2.42769e+07	4.83407e+07
O75326-1	SEMA7A	Semaphorin-7A [OS=Homo sapiens]	0	58	34	720	34	666	74.8	7.64	512.57	33	24	cell differentiation;cell growth;cell organization and biogenesis;defense response;development;regulation of biological process;response to stimulus	membrane	protein binding	Pf01403, Pf01437, Pf13895	8482	ENSG00000138623.9	15	Other semaphorin interactions	Axon guidance		5	0	2.54203e+07	1.20515e+07	1.10418e+07	5.55747e+07	1.56191e+07	1.84465e+07	1.94555e+07	1.93655e+07	2.66649e+07	1.90459e+07	4.48391e+07	6.31491e+07	2.14894e+07	1.31347e+07	7.20788e+06	1.39708e+07	2.1941e+07	1.07812e+07	6.40386e+07	1.82744e+07	2.1058e+07	1.28967e+07	2.82082e+07	7.57223e+07
Q14254	FLOT2	Flotillin-2 [OS=Homo sapiens]	0	62	29	1003	29	428	47	5.25	959.01	29	22	cell organization and biogenesis;regulation of biological process	cytoskeleton;endosome;membrane	protein binding	Pf01145	2319	ENSG00000132589.15	17	Synaptic adhesion-like molecules	Insulin signaling pathway	Angiopoietin Like Protein 8 Regulatory Pathway; Insulin Signaling	6	0	1.67422e+07	8.79379e+06	5.72614e+06	1.57717e+07	1.95858e+07	1.27579e+07	4.95436e+07	1.28503e+07	4.19484e+07	1.65121e+07	3.81182e+07	4.73485e+07	1.24106e+07	1.4011e+07	1.95814e+07	9.7644e+06	2.55142e+07	9.92669e+06	5.69135e+07	1.35714e+07	1.34496e+07	3.85616e+07	1.16987e+07	1.13532e+08
Q8TF66	LRRC15	Leucine-rich repeat-containing protein 15 [OS=Homo sapiens]	0	41	22	1052	22	581	64.3	6.71	693.57	22	18	regulation of biological process;response to stimulus	cytoplasm;membrane	enzyme regulator activity;protein binding	Pf12799, Pf13306, Pf13855	131578	ENSG00000172061.8	3				0	0	9.03906e+07	9.99779e+07	124031890	1.00153e+08	1.94651e+07	1.73673e+08	8.62799e+07	97885092	4.46636e+08	2.15404e+08	1.42429e+08	1.66367e+08	7.06324e+07	2.0695e+08	7.00459e+07	3.11667e+07	6.76498e+07	1.05269e+08	5.18557e+08	9.73146e+07	9.01588e+07	6.69784e+07	4.19498e+07	1.33257e+08
P61626	LYZ	lysozyme c [OS=Homo sapiens]	0	79	18	2800	18	148	16.5	9.16	2108.9	18	13	defense response;metabolic process;response to stimulus;transport	extracellular;organelle lumen	catalytic activity;protein binding	Pf00062	4069	ENSG00000090382.6	12	Antimicrobial peptides; Neutrophil degranulation; Amyloid fiber formation	Salivary secretion		7	0	1.38709e+08	3.76993e+08	1.11946e+08	3.69816e+08	2.05247e+08	7.07927e+07	1.6788e+08	6.34628e+07	1.21527e+08	1.21427e+08	186787023	1.43924e+08	1.89322e+08	1.20151e+08	3.3223e+07	6.8117e+07	5.56547e+07	4.52301e+07	1.29181e+08	1.75435e+08	93806997	1.09477e+08	1.41734e+08	5.07568e+08
P02753	RBP4	Retinol-binding protein 4 [OS=Homo sapiens]	0	73	12	861	12	201	23	6.07	937.58	12	10	metabolic process;regulation of biological process;response to stimulus;transport	cytosol;extracellular	protein binding;transporter activity	Pf00061, Pf08212	5950	ENSG00000138207.13	10	Signaling by GPCR; Retinoid cycle disease events; The canonical retinoid cycle in rods (twilight vision); Retinoid metabolism and transport; Retinoid metabolism disease events		Sterol Regulatory Element-Binding Proteins (SREBP) signalling; Vitamin A and Carotenoid Metabolism	15	0	4.39455e+07	3.7356e+07	5.22226e+07	5.33269e+07	2.93216e+07	9.023e+07	4.38639e+07	4.39257e+07	6.81621e+07	3.90219e+07	6.72659e+07	5.69847e+07	6.34963e+07	4.45566e+07	2.84989e+07	3.22436e+07	2.61889e+07	4.23306e+07	4.99138e+07	2.78777e+07	4.77885e+07	6.03495e+07	2.28344e+07	3.65274e+07
Q13813	SPTAN1	Spectrin alpha chain, non-erythrocytic 1 [OS=Homo sapiens]	0.001	37	74	249	74	2472	284.4	5.35	138.07	72	32	cell organization and biogenesis;cellular component movement;metabolic process;regulation of biological process;response to stimulus;transport	cytoplasm;cytoskeleton;cytosol;extracellular;membrane;organelle lumen	metal ion binding;protein binding;structural molecule activity	Pf00018, Pf00036, Pf00435, Pf07653, Pf08239, Pf08726, Pf13405, Pf13499, Pf14604	6709	ENSG00000197694.15	9	Interaction between L1 and Ankyrins; Caspase-mediated cleavage of cytoskeletal proteins; NCAM signaling for neurite out-growth; Nephrin family interactions; Neutrophil degranulation; COPI-mediated anterograde transport; RAF/MAP kinase cascade; Interleukin-20 family signaling	Apoptosis; Tight junction	Fas Ligand (FasL) pathway and Stress induction of Heat Shock Proteins (HSP) regulation	33	0	2.12014e+07	1.02753e+07	6.69359e+06	3.09913e+07	1.02577e+07	1.08864e+07	3.7191e+07	1.97321e+07	4.62679e+07	1.46268e+07	3.32779e+07	3.57663e+07	1.22243e+07	3.44258e+07	9.36055e+06	5.71354e+06	1.40284e+07	6.40155e+06	5.37701e+07	1.70255e+07	1.65731e+07	1.06445e+07	1.42366e+07	3.11911e+07
P09543-1	CNP	2',3'-cyclic-nucleotide 3'-phosphodiesterase [OS=Homo sapiens]	0	61	36	1897	35	421	47.5	9.07	1587.92	35	26	cell communication;cell differentiation;cell organization and biogenesis;metabolic process;response to stimulus	cytoplasm;membrane	catalytic activity;nucleotide binding;RNA binding	Pf01591, Pf05881, Pf08302, Pf13207, Pf13671	1267	ENSG00000173786.16	17			Glial Cell Differentiation; Mecp2 and Associated Rett Syndrome	2	1	1.12634e+08	7.03804e+07	3.71e+07	1.42337e+08	9.14971e+07	6.32171e+07	1.22787e+08	3.13757e+07	2.34198e+08	1.14103e+08	1.49078e+08	1.43939e+08	9.02324e+07	4.55617e+07	7.38246e+07	4.22275e+07	2.21893e+07	3.1431e+07	1.85908e+08	5.95341e+07	4.94221e+07	7.8351e+07	5.21186e+07	3.84005e+08
P29966	MARCKS	Myristoylated alanine-rich C-kinase substrate [OS=Homo sapiens]	0	58	11	654	11	332	31.5	4.45	1181.98	11	6	cell organization and biogenesis;regulation of biological process	cytoplasm;cytoskeleton;membrane;nucleus	protein binding		4082	ENSG00000277443.2	6	Acetylcholine regulates insulin secretion	MicroRNAs in cancer; Fc gamma R-mediated phagocytosis	Brain-Derived Neurotrophic Factor (BDNF) signaling pathway	7	0	1.32054e+07	9.29629e+06	1.16702e+07	2.50887e+07	1.34981e+07	1.26395e+07	1.24953e+07	1.61504e+07	7.78413e+06	1.59773e+07	2.94615e+07	5.12703e+07	1.24272e+07	1.42532e+07	1.62679e+07	1.01294e+07	4.10686e+06	1.17594e+07	4.26299e+07	1.76421e+07	16914052	1.83529e+07	7.92404e+06	1.11804e+07
Q6UXB8-1	PI16	Peptidase inhibitor 16 [OS=Homo sapiens]	0	38	16	440	16	463	49.4	5.39	495.88	16	10	regulation of biological process	extracellular	enzyme regulator activity	Pf00188	221476	ENSG00000164530.13	6				0	0	8.18732e+06	8.90091e+06	2.1668e+07	9.96245e+06	2.26572e+06	5.27533e+06	6.1328e+07	1.40853e+07	5.15353e+07	4.53262e+06	2.80335e+07	1.17614e+07	9.34901e+06	5.46082e+07	3.7482e+06	7.37614e+06	8.662e+06	9.16619e+06	3.50582e+07	1.247e+07	1.23255e+07	2.26998e+07	6.84532e+06	5.6361e+06
O75936	BBOX1	gamma-butyrobetaine dioxygenase [OS=Homo sapiens]	0	62	21	1799	21	387	44.7	6.74	1642.12	21	19	metabolic process	cytoplasm;cytosol;mitochondrion	catalytic activity;metal ion binding;protein binding	Pf02668, Pf06155	8424	ENSG00000129151.8	11	Carnitine synthesis	Lysine degradation		5	0	1.06918e+08	6.37293e+07	3.6287e+07	1.50945e+08	7.41001e+07	4.93133e+07	9.46884e+07	5.32032e+07	142053313	4.41813e+07	1.25213e+08	176424315	6.99895e+07	4.21919e+07	4.78697e+07	3.28768e+07	3.44164e+07	2.72776e+07	8.90772e+07	6.14486e+07	3.48377e+07	1.46155e+08	5.26382e+07	182267436
Q9NQR4	NIT2	Omega-amidase NIT2 [OS=Homo sapiens]	0	78	20	1028	20	276	30.6	7.21	1248.64	20	19	metabolic process;transport	cytoplasm;cytosol;extracellular;mitochondrion;organelle lumen	catalytic activity	Pf00795	56954	ENSG00000114021.11	3	Neutrophil degranulation	Alanine, aspartate and glutamate metabolism		4	0	4.22807e+07	2.8037e+07	2.10591e+07	6.56209e+07	6.33782e+07	3.08488e+07	3.56134e+07	2.66745e+07	7.02502e+07	3.40441e+07	3.854e+07	9.54864e+07	2.14253e+07	2.25505e+07	1.53398e+07	1.4979e+07	1.69713e+07	1.31215e+07	4.95262e+07	2.38945e+07	1.44252e+07	2.6624e+07	2.52493e+07	1.63886e+08
P51884	LUM	Lumican [OS=Homo sapiens]	0	49	17	1752	17	338	38.4	6.61	1657.29	17	12	cell organization and biogenesis;metabolic process;regulation of biological process;response to stimulus	extracellular;organelle lumen	protein binding;structural molecule activity	Pf01462, Pf12799, Pf13855	4060	ENSG00000139329.4	12	ECM proteoglycans; Integrin cell surface interactions; Keratan sulfate biosynthesis; Defective CHST6 causes MCDC1; Defective ST3GAL3 causes MCT12 and EIEE15; Keratan sulfate degradation; Defective B4GALT1 causes B4GALT1-CDG (CDG-2d)	Proteoglycans in cancer		16	0	2.81302e+07	3.15874e+07	5.60217e+07	7.53803e+07	1.65066e+07	6.99588e+07	1.1206e+08	1.07572e+08	5.50984e+07	4.76307e+07	1.27301e+08	4.05766e+07	4.22659e+07	2.34046e+08	1.07728e+07	3.99287e+07	1.43908e+08	1.05459e+08	199537927	8.77925e+07	4.34959e+07	3.54341e+07	3.55956e+07	4.07291e+07
P17936	IGFBP3	Insulin-like growth factor-binding protein 3 [OS=Homo sapiens]	0	60	18	1840	18	291	31.7	8.69	1054.95	18	16	cell death;cell differentiation;cell proliferation;metabolic process;regulation of biological process	extracellular;nucleus;organelle lumen	enzyme regulator activity;metal ion binding;protein binding	Pf00086, Pf00219	3486	ENSG00000146674.14	7	TP53 Regulates Transcription of Death Receptors and Ligands; Post-translational protein phosphorylation; Regulation of Insulin-like Growth Factor (IGF) transport and uptake by Insulin-like Growth Factor Binding Proteins (IGFBPs)	p53 signaling pathway; Transcriptional misregulation in cancer	Myometrial Relaxation and Contraction Pathways; Photodynamic therapy-induced HIF-1 survival signaling; Senescence and Autophagy in Cancer	15	0	1042735800	1343967328	1761333110	1529810053	9.61213e+08	1389485201	1266161923	1892989129	9.16173e+08	1042638312	1709430863	1862367434	1570918314	1593337032	1189097742	1954314055	1991503909	2595779840	1728046050	2936083005	3606603458	1372833909	1661498729	8.21862e+08
P02743	APCS	Serum amyloid P-component [OS=Homo sapiens]	0	40	12	2749	12	223	25.4	6.54	1729.32	12	9	cell organization and biogenesis;defense response;metabolic process;regulation of biological process;response to stimulus	extracellular;nucleus	metal ion binding;protein binding	Pf00354, Pf13385	325	ENSG00000132703.3	1	Amyloid fiber formation			2	0	1.24255e+08	1.42888e+08	1.58881e+08	1.23854e+08	1.95938e+08	1.31945e+08	419838393	107724827	396344840	1.27398e+08	3.39588e+08	3.71771e+08	1.07925e+08	8.33183e+07	2.56451e+08	5.37598e+07	1.43564e+08	4.63978e+07	3.87742e+08	9.38111e+07	7.98862e+07	3.48638e+08	9.79257e+07	2.89603e+08
P19971	TYMP; SCO2	thymidine phosphorylase [OS=Homo sapiens]	0.001	50	24	181	24	482	49.9	5.53	170.01	23	19	cell differentiation;cell organization and biogenesis;cellular homeostasis;development;metabolic process;regulation of biological process;response to stimulus;transport	cytosol;membrane;mitochondrion;organelle lumen	catalytic activity;metal ion binding;protein binding	Pf00591, Pf02885, Pf07831	1890; 9997	ENSG00000025708.13	22	Pyrimidine salvage; Pyrimidine catabolism	Metabolic pathways; Drug metabolism - other enzymes; Bladder cancer; Pyrimidine metabolism	Fluoropyrimidine Activity; Bladder Cancer	12	0	8.5119e+06	1.93655e+06	2.11424e+06	7.40263e+06	1.08278e+07	2.09936e+06	5.37951e+06	773816	1.24812e+07	4.16693e+06	2.93963e+06	2.33479e+06	2.44024e+06	1.08255e+06	3.09808e+06	933018	1.86559e+06	1.25388e+06	3.73848e+06	3.79861e+06	3.5552e+06	1.02424e+07	1.90691e+06	4.21723e+06
P13647	KRT5	keratin, type II cytoskeletal 5 [OS=Homo sapiens]	0	56	41	1548	22	590	62.3	7.74	1786.24	24	39	cell death;cell organization and biogenesis;metabolic process	cytoplasm;cytosol;membrane;mitochondrion;nucleus	catalytic activity;motor activity;protein binding;structural molecule activity	Pf00038, Pf01576, Pf02994, Pf03961, Pf04111, Pf05957, Pf12128	3852	ENSG00000186081.11	12	Formation of the cornified envelope; Type I hemidesmosome assembly			6	1	5.20081e+07	1.01784e+08	5.63308e+07	8.68659e+07	3.66604e+07	9.38299e+06	2.03882e+07	8.68817e+06	3.53406e+07	2.84713e+07	2.05348e+07	4.85943e+07	1.54218e+07	2.00714e+07	1.20548e+07	1.90642e+07	5.63102e+06	1.29845e+07	4.61742e+07	4.62394e+07	3.1823e+07	2.15911e+07	1.97897e+07	1.24582e+08
Q9NS15-1	LTBP3	Latent-transforming growth factor beta-binding protein 3 [OS=Homo sapiens]	0.001	29	35	299	34	1303	139.3	6.07	202.09	34	18	regulation of biological process	extracellular	metal ion binding;protein binding	Pf00683, Pf07645, Pf12662	4054	ENSG00000168056.15	11	Molecules associated with elastic fibres			3	0	2.35733e+07	1.56419e+07	2.85691e+07	1.72862e+07	6.78759e+06	2.65401e+07	5.38046e+07	2.4612e+07	2.61058e+07	1.10459e+07	5.62709e+07	2.73983e+07	1.32447e+07	2.42856e+07	8.86257e+06	2.40413e+07	3.93195e+07	1.19325e+07	5.29767e+07	2.11269e+07	1.56043e+07	3.90061e+07	2.08568e+07	1.77027e+07
P07737	PFN1	profilin-1 [OS=Homo sapiens]	0	76	13	1866	13	140	15	8.27	1468.98	13	11	cell organization and biogenesis;regulation of biological process;response to stimulus	cytoplasm;cytoskeleton;cytosol;membrane;nucleus	enzyme regulator activity;nucleotide binding;protein binding;RNA binding	Pf00235	5216	ENSG00000108518.7	17	Platelet degranulation ; Signaling by ROBO receptors; RHO GTPases Activate Formins; PCP/CE pathway	Salmonella infection; Regulation of actin cytoskeleton; Rap1 signaling pathway; Shigellosis	Association Between Physico-Chemical Features and Toxicity Associated Pathways; VEGFA-VEGFR2 Signaling Pathway; Regulation of Actin Cytoskeleton; G13 Signaling Pathway	22	0	4.05855e+07	8.15015e+07	3.96488e+07	5.78767e+07	3.0992e+07	4.43073e+07	5.05066e+07	3.72883e+07	5.63688e+07	5.55201e+07	1.06047e+08	8.00112e+07	2.00074e+07	4.05664e+07	3.67676e+07	4.45766e+07	55727144	2.93908e+07	1.43249e+08	6.31924e+07	4.06441e+07	2.49673e+07	1.56233e+07	73357203
O75309-1	CDH16	Cadherin-16 [OS=Homo sapiens]	0	35	19	379	19	829	89.9	4.96	374.96	19	18	cell communication	membrane	metal ion binding	Pf00028	1014	ENSG00000166589.12	16			TGF-B Signaling in Thyroid Cells for Epithelial-Mesenchymal Transition	1	0	2.839e+07	1.21946e+07	5.37061e+07	3.2222e+07	5.83593e+06	2.80616e+07	4.68205e+07	1.50754e+07	1.62916e+07	1.33703e+07	3.97642e+07	2.29818e+07	1.2559e+07	2.50901e+07	3.71111e+06	1.88236e+07	5.96849e+07	1.60568e+07	2.62468e+07	2.32098e+07	1.03755e+07	8.13949e+06	1.4737e+07	2.79858e+07
[truncated: 4,029 more rows]
[truncated: 64 more columns]

## Sheet: Peptide Groups
Supplementary Data 2. Peptide Groups: All identified EV peptide groups. There are 46,240 peptide groups in total.
														Control																					NMC													iPD
[truncated: 46,241 more rows]
[truncated: 65 more columns]
