# Supplementary material for: Quantitative proteomics and phosphoproteomics of urinary extracellular vesicles define putative diagnostic biosignatures for Parkinson’s disease
Source: Commun Med (Lond). 2023 May 10;3:64. doi: 10.1038/s43856-023-00294-w (PMC10172329; doi:10.1038/s43856-023-00294-w)
Supplement: Supplementary file 3 — Supplementary Data [file 43856_2023_294_MOESM3_ESM.zip › Supplementary Data 3.xlsx]

## Sheet: Phosphoproteins
Supplementary Data 3. Phosphoproteins: All identified EV phosphoproteins. Some phosphoproteins have several isoforms. The total of unique identified phosphoproteins are 2,680.
																										Control																					NMC
Accession	Gene Symbol	Description	Exp. q-value: Sequest HT	Coverage [%]	# Peptides	# PSMs	# Unique Peptides	# AAs	MW [kDa]	calc. pI	Score Sequest HT: Sequest HT	# Peptides (by Search Engine): A5 PMI-Byonic	# Peptides (by Search Engine): Sequest HT	Biological Process	Cellular Component	Molecular Function	Pfam IDs	Entrez Gene ID	Ensembl Gene ID	Chromosome	Reactome Pathways	KEGG Pathways	WikiPathways	# Protein Pathway Groups	# Razor Peptides	Patient01	Patient02	Patient03	Patient04	Patient05	Patient06	Patient07	Patient08	Patient09	Patient10	Patient11	Patient12	Patient13	Patient14	Patient15	Patient16	Patient17	Patient18	Patient19	Patient20	Patient21	Patient22	Patient23	Patient24
P35321	SPRR1A	Cornifin-A [OS=Homo sapiens]	0	98	13	1259	8	89	9.9	8.48	1427.05	13	10	cell death;cell differentiation;metabolic process	cytoplasm;cytoskeleton;cytosol	protein binding;structural molecule activity		6698	ENSG00000169474.4	1	Formation of the cornified envelope			3	5	2.72364e+07	6.57378e+07	6.08954e+08	3.53495e+07	4.48001e+06	1.3603e+07	2.07677e+07	4.41788e+07	2.8671e+07	1.42182e+07	3.90915e+07	1.42335e+08	3.3462e+07	4.04392e+07	1.6559e+07	1.46269e+07	7.51963e+06	1.73311e+07	3.44625e+07	9.60633e+07	111231914	7.30554e+06	1.78275e+07	1.40104e+07
Q9UBC9	SPRR3	Small proline-rich protein 3 [OS=Homo sapiens]	0	98	21	1804	21	169	18.1	8.57	1767.81	21	17	cell death;cell differentiation;metabolic process;response to stimulus	cytoplasm;cytoskeleton;cytosol;Golgi	protein binding;structural molecule activity	Pf02389	6707	ENSG00000163209.14	1	Formation of the cornified envelope			3	0	1.94799e+07	77756438	5.47537e+08	2.56821e+07	2.98636e+06	1.11665e+07	1.25571e+08	1.34079e+08	1.91618e+08	6.79405e+06	2.21322e+07	3.90331e+07	6.95189e+07	3.65386e+07	4.66472e+06	1.13302e+08	8.81408e+06	2.42474e+07	3.41875e+07	7.58368e+07	174104535	4.3508e+06	1.14354e+07	2.92318e+07
P69905	HBA2; HBA1	Hemoglobin subunit alpha [OS=Homo sapiens]	0	96	15	8093	15	142	15.2	8.68	9546.53	15	13	cell organization and biogenesis;metabolic process;regulation of biological process;response to stimulus;transport	cytosol;extracellular;membrane;organelle lumen	antioxidant activity;catalytic activity;metal ion binding;protein binding;transporter activity	Pf00042	3040; 3039	ENSG00000206172.8; ENSG00000188536.12	16	Scavenging of heme from plasma; Erythrocytes take up carbon dioxide and release oxygen; Erythrocytes take up oxygen and release carbon dioxide	Malaria; African trypanosomiasis	Selenium Micronutrient Network; Vitamin B12 Metabolism; Folate Metabolism; Effects of Nitric Oxide	13	0	9.4448e+08	7.52275e+08	1223501295	3.4069e+08	3.998e+08	4.59638e+08	3.40737e+08	3.25734e+08	511627629	4.02333e+08	6.49876e+08	2.86012e+08	372703456	4.69122e+08	2.59743e+08	4.32301e+08	2.94758e+08	309999679	4.26332e+08	3.78971e+08	3.73369e+08	9.8938e+08	4.71931e+08	3.28778e+08
P35326	SPRR2A	Small proline-rich protein 2A [OS=Homo sapiens]	0	96	6	582	3	72	8	8.43	530.06	6	4	cell death;cell differentiation;metabolic process	cytoplasm;cytoskeleton;cytosol	protein binding;structural molecule activity		6700	ENSG00000241794.1	1	Formation of the cornified envelope			3	3	3.299e+07	2.25666e+07	2.66322e+08	1.14515e+07	3.90589e+06	4.08121e+07	5.01158e+07	3.87213e+07	4.02048e+07	4.16965e+07	2.8102e+07	3.88109e+07	1.55922e+07	8.36444e+07	1.49147e+06	9.82255e+06	1.29758e+07	1.30876e+07	6.33031e+07	2.29409e+07	8.14815e+07	2.68529e+06	6.20353e+06	1.15376e+07
P68871	HBB	Hemoglobin subunit beta [OS=Homo sapiens]	0	95	14	5214	9	147	16	7.28	5167.59	14	11	cell organization and biogenesis;coagulation;metabolic process;regulation of biological process;response to stimulus;transport	cytosol;extracellular;organelle lumen	antioxidant activity;catalytic activity;metal ion binding;protein binding;transporter activity	Pf00042	3043	ENSG00000244734.3	11	Neutrophil degranulation; Scavenging of heme from plasma; Erythrocytes take up carbon dioxide and release oxygen; Erythrocytes take up oxygen and release carbon dioxide; Factors involved in megakaryocyte development and platelet production	Malaria; African trypanosomiasis	Selenium Micronutrient Network; Vitamin B12 Metabolism; Folate Metabolism	17	5	2.85878e+08	2.22808e+08	2.20786e+08	1.59049e+08	2.35875e+08	1.86283e+08	1.08719e+08	183095892	1.30213e+08	159102357	1.81634e+08	243449888	2.2722e+08	2.1764e+08	1.84806e+08	2.40916e+08	2.28855e+08	2.17547e+08	1.83029e+08	2.69763e+08	1.97857e+08	3.74476e+08	204000985	1.94149e+08
P01834	IGKC	immunoglobulin kappa constant [OS=Homo sapiens]	0	93	12	2597	4	107	11.8	6.52	3553.15	11	10	cell organization and biogenesis;cellular component movement;defense response;metabolic process;regulation of biological process;response to stimulus;transport	extracellular;membrane	catalytic activity;protein binding	Pf07654	3514		2	FCERI mediated Ca+2 mobilization; Scavenging of heme from plasma; Classical antibody-mediated complement activation; FCERI mediated MAPK activation; FCERI mediated NF-kB activation; CD22 mediated BCR regulation; Regulation of Complement cascade; Immunoregulatory interactions between a Lymphoid and a non-Lymphoid cell; Cell surface interactions at the vascular wall; FCGR activation; Regulation of …			26	0	2.5708e+07	3.63982e+07	3.961e+07	2.60977e+07	3.73006e+07	3.6037e+07	5.54182e+07	3.20917e+07	5.68307e+07	4.32449e+07	5.40902e+07	3.19054e+07	3.71385e+07	5.23298e+07	3.59077e+07	4.89687e+07	3.63224e+07	2.82039e+07	4.19561e+07	5.66392e+07	4.61101e+07	3.30819e+07	2.7171e+07	3.41384e+07
P10451-4	SPP1	Isoform D of Osteopontin [OS=Homo sapiens]	0	91	42	157714	17	292	33	4.74	348215	38	36	cell differentiation;cell organization and biogenesis;defense response;metabolic process;regulation of biological process;response to stimulus	extracellular;Golgi;organelle lumen	protein binding	Pf00865	6696	ENSG00000118785.13	4			Osteoclast Signaling; Osteopontin Signaling; Regulation of toll-like receptor signaling pathway; Brain-Derived Neurotrophic Factor (BDNF) signaling pathway; Focal Adhesion; Lung fibrosis; Focal Adhesion-PI3K-Akt-mTOR-signaling pathway; TYROBP Causal Network; Endochondral Ossification; TGF-beta Receptor Signaling; Toll-like receptor signaling pathway	11	100	45926383821	21824571815	59095093753	28039027525	8887794945	52566849983	46289139976	59600524146	57804449968	41997160034	73416477405	10954775030	32420140256	92510696164	2757727576	14354509824	14411868144	28174640460	51736591551	16914253274	21814361487	14291211902	9670779754	12820589216
P05109	S100A8	Protein S100-A8 [OS=Homo sapiens]	0	91	12	1349	12	93	10.8	7.03	743.03	12	11	cell death;cellular component movement;defense response;metabolic process;regulation of biological process;response to stimulus;transport	cytoplasm;cytoskeleton;cytosol;extracellular;membrane;nucleus;organelle lumen	metal ion binding;protein binding	Pf01023, Pf13499	6279	ENSG00000143546.9	1	Neutrophil degranulation; Metal sequestration by antimicrobial proteins; Regulation of TLR by endogenous ligand			7	0	3.14538e+07	3.09692e+07	3.38794e+07	2.61687e+07	9.70789e+06	8.76904e+07	3.01644e+07	6.83013e+07	7.93345e+07	2.2628e+07	1.12318e+08	2.363e+07	1.73007e+07	4.20226e+07	1.38455e+07	2.64113e+07	7.7115e+06	2.50818e+07	2.68637e+07	3.93177e+07	1.32751e+07	1.73749e+07	1.20132e+07	1.75811e+07
P22528	SPRR1B	Cornifin-B [OS=Homo sapiens]	0	89	9	764	4	89	9.9	8.48	1090.31	3	8	cell death;cell differentiation;metabolic process	cytoplasm;cytoskeleton;cytosol	protein binding;structural molecule activity		6699	ENSG00000169469.8	1	Formation of the cornified envelope			3	0	9.35513e+06	3.19301e+07	2.89875e+08	1.19566e+07	250401	2.11672e+07	1.03741e+07	1.65534e+07	2.9898e+07	1.20574e+07	2.29208e+07	2.27298e+07	1.09495e+07	1.87409e+07	4.89367e+06	7.03197e+06	2.11275e+06	4.02675e+06	1.52229e+07	4.20808e+07	3.52786e+07	2.16885e+06	8.31178e+06	1.36541e+07
P49006	MARCKSL1	MARCKS-related protein [OS=Homo sapiens]	0	87	11	357	11	195	19.5	4.67	450.51	11	8	regulation of biological process	cytoplasm;membrane	protein binding		65108	ENSG00000175130.6	1		Fc gamma R-mediated phagocytosis; Leishmaniasis		2	0	2.93646e+08	712867	4.3222e+07	6.53128e+07	1.80368e+07	2.90747e+07	2.38036e+06	3.39624e+07	4.24874e+07	1.07954e+06	7.6854e+06	5.15054e+06	3.30688e+07	773765	1.01485e+06	2.75182e+07	328059515	1.31065e+08	1.1058e+07	3.18805e+07	8.47755e+06	5.79856e+07	1.84719e+07	3.1964e+06
Q9BYE3	LCE3D	late cornified envelope protein 3D [OS=Homo sapiens]	0	85	7	123	7	92	9.4	8.59	180.94	7	4	cell death;cell differentiation;metabolic process	cytoplasm;cytoskeleton;cytosol	structural molecule activity		84648	ENSG00000163202.4	1	Formation of the cornified envelope			3	0	1.45401e+07	2.48282e+06	4.92879e+07	5.47207e+06	1.36123e+06	2.27955e+07	1.1158e+07	9.68432e+06	3.82956e+07	2.09106e+07	2.0209e+07	1.09536e+07	4.14579e+06	5.86261e+07	1.46694e+06	2.23396e+06	2.26833e+06	4.33245e+06	1.70506e+07	3.83488e+06	2.55389e+06	1.52743e+06	1.77587e+06	6.96719e+06
P06702	S100A9	Protein S100-A9 [OS=Homo sapiens]	0	82	15	11723	15	114	13.2	6.13	12646.7	15	8	cell communication;cell death;cellular component movement;defense response;metabolic process;regulation of biological process;response to stimulus;transport	cytoplasm;cytoskeleton;cytosol;extracellular;membrane;nucleus;organelle lumen	antioxidant activity;catalytic activity;metal ion binding;protein binding;signal transducer activity	Pf00036, Pf01023, Pf13499, Pf13833	6280	ENSG00000163220.10	1	Neutrophil degranulation; Metal sequestration by antimicrobial proteins; Regulation of TLR by endogenous ligand		IL1 and megakaryocytes in obesity	8	0	1974531389	4295101863	2511035287	1842100612	198250173	5.89886e+08	7.70921e+08	2134446573	7.72191e+08	3.85345e+08	1221173424	2232551569	7.05159e+08	1072927289	1.83524e+08	1478711414	295141906	7.79678e+08	6.9846e+08	6.41502e+08	6.16843e+08	5.06462e+08	5.02872e+08	7.46165e+08
P22532	SPRR2D	small proline-rich protein 2D [OS=Homo sapiens]	0	79	5	340	2	72	7.9	8.37	483.21	2	5	cell death;cell differentiation;metabolic process	cytoplasm;cytoskeleton;cytosol	structural molecule activity		6703	ENSG00000163216.6	1	Formation of the cornified envelope			3	0	5.43044e+07	5.52032e+07	3.7353e+08	3.54686e+07	1.53691e+07	8.00462e+07	8.85677e+07	9.53782e+07	1.28131e+08	4.56006e+07	1.19675e+08	3.10369e+07	2.88994e+07	1.60553e+08	1.6947e+06	1.29355e+07	9.8673e+06	3.37767e+07	6.35816e+07	1.95855e+07	6.71677e+07	574027	9.92463e+06	2.16668e+07
P22531	SPRR2E	Small proline-rich protein 2E [OS=Homo sapiens]	0	79	4	196	1	72	7.9	8.31	331.13	1	4	cell death;cell differentiation;metabolic process	cytoplasm;cytoskeleton;cytosol	protein binding;structural molecule activity		6704	ENSG00000203785.8	1	Formation of the cornified envelope			3	0	1.58411e+06	5.29144e+06	1.34251e+07	1.24099e+06	1.6342e+06	4.76984e+06	1.95908e+07	6.58226e+06	2.65944e+07	5.03104e+06	1.32967e+07	8.75156e+06	2.48573e+06	2.53999e+07	4.9711e+06	2.0469e+06	8.9182e+06	2.93053e+06	1.00477e+07	2.69805e+06	7.06262e+06	126171	309195	734727
P02647	APOA1	Apolipoprotein A-I [OS=Homo sapiens]	0	76	27	1701	27	267	30.8	5.76	1093.52	27	23	cell organization and biogenesis;cell proliferation;cellular component movement;metabolic process;regulation of biological process;response to stimulus;transport	cell surface;cytosol;endosome;extracellular;membrane;nucleus;organelle lumen	enzyme regulator activity;protein binding;transporter activity	Pf01442	335	ENSG00000118137.9	11	Post-translational protein phosphorylation; Regulation of Insulin-like Growth Factor (IGF) transport and uptake by Insulin-like Growth Factor Binding Proteins (IGFBPs); Amyloid fiber formation; Scavenging of heme from plasma; Retinoid metabolism and transport; Chylomicron remodeling; HDL assembly; ABC transporters in lipid homeostasis; PPARA activates gene expression; Scavenging by Class A Recept…	Vitamin digestion and absorption; PPAR signaling pathway; African trypanosomiasis; Fat digestion and absorption	Selenium Micronutrient Network; Vitamin B12 Metabolism; Folate Metabolism; PPAR Alpha Pathway; PPAR signaling pathway; Statin Pathway	46	0	8.99195e+06	9539875	1.64957e+07	1.31894e+07	7.19178e+06	1.83064e+07	1.4843e+07	1.54012e+07	1.79237e+07	1.54309e+07	2.41828e+07	2.52553e+07	1.60803e+07	1.96783e+07	7.15206e+06	1.62942e+07	1.39248e+07	1.43563e+07	2.51134e+07	1.48929e+07	1.24732e+07	1.41076e+07	8.11852e+06	8.88634e+06
P01042-2	KNG1	Isoform LMW of Kininogen-1 [OS=Homo sapiens]	0	74	41	5204	17	427	47.9	6.65	5730.96	39	32	cellular homeostasis;defense response;metabolic process;regulation of biological process;response to stimulus;transport	extracellular;membrane;organelle lumen	enzyme regulator activity;metal ion binding;protein binding	Pf00031	3827	ENSG00000113889.11	3			ACE Inhibitor Pathway; Complement and Coagulation Cascades	2	30	6.54635e+08	7.60505e+08	1836755888	8.59369e+08	5.61358e+07	9.33079e+08	9.9262e+08	1518381507	1166871985	5.51744e+08	2066580777	4.02873e+08	8.80082e+08	3304971077	1.9885e+07	1.17444e+08	9.00573e+07	2.23441e+08	1281473034	3.5001e+08	5.29073e+08	4.80924e+08	4.01093e+08	1.29742e+08
Q02383	SEMG2	Semenogelin-2 [OS=Homo sapiens]	0	70	41	1055	37	582	65.4	9.07	1040.37	40	38	cell organization and biogenesis;coagulation;defense response;regulation of biological process;response to stimulus	extracellular;nucleus	metal ion binding;protein binding	Pf05474	6407	ENSG00000124157.6	20				0	10	8.9442e+06	2.13836e+06	1.46311e+07	2.05188e+07	2.85586e+06	6.73075e+06	9.1834e+06	7.51064e+06	15309363	1.0975e+07	5.60061e+06	4.74569e+06	7.17356e+06	1.6451e+07	1.25988e+07	1.92153e+06	2.51126e+06	2.6072e+06	8.59745e+06	1.39453e+06	4.95223e+06	7.01232e+08	1.77325e+06	9.05966e+06
P02768-1	ALB	Serum albumin [OS=Homo sapiens]	0	70	54	7350	54	609	69.3	6.28	6320.86	54	45	cell communication;cell organization and biogenesis;metabolic process;regulation of biological process;response to stimulus;transport	cytoplasm;endoplasmic reticulum;extracellular;Golgi;nucleus;organelle lumen	antioxidant activity;catalytic activity;DNA binding;metal ion binding;protein binding	Pf00273	213	ENSG00000163631.16	4	Post-translational protein phosphorylation; Regulation of Insulin-like Growth Factor (IGF) transport and uptake by Insulin-like Growth Factor Binding Proteins (IGFBPs); Scavenging of heme from plasma; Platelet degranulation ; Defective SLCO1B1 causes hyperbilirubinemia, Rotor type (HBLRR); HDL remodeling; Defective SLCO1B3 causes hyperbilirubinemia, Rotor type (HBLRR); Transport of organic anions…	Thyroid hormone synthesis	Selenium Micronutrient Network; Vitamin B12 Metabolism; Folate Metabolism	32	0	3.43017e+08	1.63492e+08	3.54925e+08	2.47706e+08	2.4743e+08	7.06208e+08	4.32673e+08	7.21206e+08	6.39947e+08	2.64136e+08	5.35021e+08	2.42656e+08	2.31733e+08	6.056e+08	123883180	1.68066e+08	1.67765e+08	1.92389e+08	5.33421e+08	1.33532e+08	171665008	2.50395e+08	1.36815e+08	5.32721e+08
P07355	ANXA2	Annexin A2 [OS=Homo sapiens]	0	70	27	692	27	339	38.6	7.75	860.39	27	20	cell organization and biogenesis;metabolic process;regulation of biological process;response to stimulus;transport	cell surface;cytoplasm;cytosol;endoplasmic reticulum;endosome;extracellular;membrane;nucleus;organelle lumen	enzyme regulator activity;metal ion binding;protein binding;RNA binding	Pf00191	302	ENSG00000182718.16	15	Dissolution of Fibrin Clot; Gene and protein expression by JAK-STAT signaling after Interleukin-12 stimulation; Smooth Muscle Contraction; Neutrophil degranulation; Interleukin-12 family signaling		Prostaglandin Synthesis and Regulation	12	0	1.50235e+06	5.81646e+06	3.62397e+07	6.93553e+06	5.21356e+06	3.46112e+06	5.21483e+06	9.21939e+06	1.31504e+07	2.45071e+06	8.86119e+06	2.50269e+07	3.47423e+06	1.10339e+07	2.04328e+06	4.37288e+06	603544	2.49204e+06	1.06939e+07	1.13954e+07	9.43444e+06	3.83985e+06	2.10895e+06	3.2426e+07
P06727	APOA4	Apolipoprotein A-IV [OS=Homo sapiens]	0	69	28	1219	28	396	45.4	5.38	943.7	28	27	cell organization and biogenesis;defense response;metabolic process;regulation of biological process;response to stimulus;transport	cell surface;cytosol;endosome;extracellular;organelle lumen	antioxidant activity;catalytic activity;enzyme regulator activity;metal ion binding;protein binding;transporter activity	Pf01442, Pf06386, Pf07902	337		11	Signaling by GPCR; Assembly of active LPL and LIPC lipase complexes; Amyloid fiber formation; Retinoid metabolism and transport; Chylomicron assembly; Chylomicron remodeling		Statin Pathway	17	0	1.2613e+07	1.28088e+07	1.17111e+07	7.23876e+06	9.0686e+06	4.91529e+06	7.95035e+06	7.82216e+06	1.32221e+07	3.00428e+06	6.81618e+06	5.46849e+06	1.16676e+07	6.34646e+06	5.43893e+06	6.46456e+06	5.88049e+06	3.54442e+06	1.37614e+07	7.41424e+06	3.27004e+06	1.83407e+07	1.02653e+07	7.42786e+06
P08294	SOD3	Extracellular superoxide dismutase [Cu-Zn] [OS=Homo sapiens]	0	69	12	546	12	240	25.8	6.61	523.93	12	9	metabolic process;response to stimulus	cytoplasm;extracellular;nucleus;organelle lumen	antioxidant activity;catalytic activity;metal ion binding;protein binding	Pf00080	6649	ENSG00000109610.5	4	Detoxification of Reactive Oxygen Species		Selenium Micronutrient Network; Vitamin B12 Metabolism; Folate Metabolism; NRF2 pathway; Copper homeostasis; One carbon metabolism and related pathways; Oxidative Stress	10	0	8.91309e+06	9.55272e+06	1.07883e+07	8.34923e+06	2.48985e+06	8.11247e+07	115264026	8.20158e+07	164829461	38042729	9.89854e+07	2.44203e+07	1.498e+07	4.18928e+07	6.03596e+06	5.64239e+06	9.23025e+06	1.6997e+08	1.14205e+08	4.82679e+06	1.06002e+07	5.99531e+06	4.78052e+06	1.65248e+07
P0DOX7		immunoglobulin kappa light chain [OS=Homo sapiens]	0	69	14	830	6	214	23.4	7.17	2364.06	6	13	response to stimulus	extracellular;membrane		Pf00047, Pf07654, Pf07679, Pf07686, Pf13927							0	8	1.37764e+08	7.67568e+07	2.75932e+08	9.94385e+07	2.58183e+07	4.11349e+08	4.18103e+08	4.72751e+08	4.07088e+08	8.12299e+07	3.34147e+08	6.20627e+07	1.54067e+08	3.12487e+08	1.48043e+07	1.0571e+08	1.07736e+08	1.5356e+08	3.56395e+08	1.83593e+08	6.25355e+07	9.80496e+07	4.71077e+07	7.8266e+07
P20930	FLG	Filaggrin [OS=Homo sapiens]	0	68	166	3173	166	4061	434.9	9.25	5158.48	162	127	cell death;cell differentiation;development;metabolic process	cytoskeleton;cytosol;nucleus	metal ion binding;protein binding;structural molecule activity	Pf01023	2312	ENSG00000143631.10	1	Formation of the cornified envelope			3	0	5.1197e+07	1.05829e+07	8.99043e+08	1.93797e+07	2.70909e+06	4.21008e+07	3.75854e+07	6.13986e+07	8.15167e+07	1.58258e+07	4.5263e+07	5.7363e+07	1.38143e+07	5.45736e+07	6.97847e+06	7.84067e+06	1.04546e+07	1.13725e+07	6.59757e+07	1.92895e+07	7.21206e+06	2.38602e+07	1.31601e+07	6.65783e+07
P80723	BASP1	Brain acid soluble protein 1 [OS=Homo sapiens]	0	68	14	388	14	227	22.7	4.63	619.53	13	13	cell differentiation;cell organization and biogenesis;regulation of biological process	cytoplasm;cytoskeleton;membrane;nucleus	DNA binding;protein binding		10409	ENSG00000176788.8	5				0	0	621746	546994	863689	759729	1.21382e+06	2.15867e+06	2.17263e+06	2.3994e+06	3.13674e+06	811175	3.31299e+06	1.38142e+06	164074	1.42938e+06	478309	762202	653771	327774	4.17126e+06	397984	210607	1.56261e+06	594499	1.24228e+06
P01857	IGHG1	Immunoglobulin heavy constant gamma 1 [OS=Homo sapiens]	0	67	19	1446	8	330	36.1	8.19	1937	9	16	cell organization and biogenesis;cellular component movement;defense response;metabolic process;regulation of biological process;response to stimulus;transport	extracellular;membrane	catalytic activity;metal ion binding;protein binding	Pf07654, Pf08205	3500	ENSG00000277633.5; ENSG00000211896.7	14; CHR_HSCHR14_3_CTG1	Regulation of Complement cascade; Classical antibody-mediated complement activation; FCGR activation; Regulation of actin dynamics for phagocytic cup formation; Interleukin-4 and 13 signaling; Role of phospholipids in phagocytosis			14	1	2.05579e+07	9.31605e+06	4.50449e+07	1.30184e+07	1.1106e+07	3.31764e+07	2.79127e+07	2.90765e+07	3.62139e+07	4.17095e+07	3.95893e+07	8.62017e+06	1.54328e+07	4.43355e+07	6.28183e+06	1.0484e+07	9.04228e+06	9.64203e+06	3.03328e+07	2.4644e+07	6.69971e+06	1.24392e+07	8.40761e+06	1.39351e+07
Q9UBG3	CRNN	Cornulin [OS=Homo sapiens]	0	67	23	860	23	495	53.5	6.1	1327.03	23	16	response to stimulus	cytoplasm;membrane	metal ion binding	Pf01023, Pf13499, Pf13833	49860	ENSG00000143536.7	1				0	0	2.10121e+07	2.77864e+07	3.15488e+08	5.329e+07	2.56769e+06	3.65601e+07	9.45309e+07	2.04752e+08	9.11365e+07	3.9435e+07	4.86226e+07	4.76647e+07	3.36593e+07	1.55402e+08	695296	6.51252e+07	2.19672e+06	4.35437e+07	8.76964e+07	3.57755e+07	3.19859e+07	3.33112e+06	1.19317e+07	2.93022e+07
P80297	MT1X	metallothionein-1X [OS=Homo sapiens]	0.006	66	3	18	1	61	6.1	7.96	46.6		3	regulation of biological process;response to stimulus	cytoplasm;nucleus	metal ion binding;protein binding		4501	ENSG00000187193.8	16	Metallothioneins bind metals	Mineral absorption	Copper homeostasis; Zinc homeostasis; Oxidative Stress	7	2					654658							129641								209574				978958
Q14515	SPARCL1	SPARC-like protein 1 [OS=Homo sapiens]	0	64	43	7058	43	664	75.2	4.81	10757.7	41	32	metabolic process;regulation of biological process;response to stimulus	extracellular;organelle lumen	metal ion binding;protein binding	Pf00050, Pf07648, Pf09289, Pf10591	8404	ENSG00000152583.12	4	Post-translational protein phosphorylation; Regulation of Insulin-like Growth Factor (IGF) transport and uptake by Insulin-like Growth Factor Binding Proteins (IGFBPs)			4	0	5.19509e+08	4.3224e+08	2.94507e+08	5.68107e+08	5.42678e+07	1106771288	3.50513e+08	5.34351e+08	2.56662e+08	3.96048e+08	1577614885	6.43752e+08	396240459	7.61106e+08	2.76379e+07	2.21896e+08	9.46282e+07	231276803	5.54294e+08	2.14457e+08	1.25189e+08	1.23128e+08	1.75671e+08	3.20379e+08
Q9UBI6	GNG12	guanine nucleotide-binding protein g(i)/g(s)/g(o) subunit gamma-12 [OS=Homo sapiens]	0	64	6	351	6	72	8	8.97	353.68	6	5	regulation of biological process;response to stimulus	membrane	protein binding;signal transducer activity	Pf00631	55970	ENSG00000172380.5	1	G alpha (z) signalling events; Activation of G protein gated Potassium channels; Cooperation of PDCL (PhLP1) and TRiC/CCT in G-protein beta folding; Glucagon-type ligand receptors; Thromboxane signalling through TP receptor; ADP signalling through P2Y purinoceptor 1; G beta:gamma signalling through PI3Kgamma; Vasopressin regulates renal water homeostasis via Aquaporins; G-protein activation; Inhi…	Cholinergic synapse; GABAergic synapse; Circadian entrainment; Dopaminergic synapse; Ras signaling pathway; Regulation of actin cytoskeleton; Glutamatergic synapse; PI3K-Akt signaling pathway; Morphine addiction; Chemokine signaling pathway; MAPK signaling pathway; Alcoholism; Serotonergic synapse; Retrograde endocannabinoid signaling; Pathways in cancer	Myometrial Relaxation and Contraction Pathways; G Protein Signaling Pathways; Chemokine signaling pathway; Focal Adhesion-PI3K-Akt-mTOR-signaling pathway; Regulation of Actin Cytoskeleton; Calcium Regulation in the Cardiac Cell	76	0	4.76207e+06	1.59991e+06	3.20206e+06	2.54348e+06	1.75843e+06	9.17957e+06	6.541e+06	1.09984e+07	7.9888e+06	4.56899e+06	5.38409e+06	6.41141e+06	1.75891e+06	7.04491e+06	1.76694e+06	2.38831e+06	1.54643e+06	1.76157e+06	7.60737e+06	2.15724e+06	782683	2.62201e+06	2.35521e+06	2.1702e+07
P10451-5	SPP1	Isoform 5 of Osteopontin [OS=Homo sapiens]	0	63	31	75060	1	300	33.8	4.61	326972	1	31	cell differentiation;cell organization and biogenesis;defense response;metabolic process;regulation of biological process;response to stimulus	extracellular;Golgi;organelle lumen	protein binding	Pf00865	6696	ENSG00000118785.13	4			Osteoclast Signaling; Osteopontin Signaling; Regulation of toll-like receptor signaling pathway; Brain-Derived Neurotrophic Factor (BDNF) signaling pathway; Focal Adhesion; Lung fibrosis; Focal Adhesion-PI3K-Akt-mTOR-signaling pathway; TYROBP Causal Network; Endochondral Ossification; TGF-beta Receptor Signaling; Toll-like receptor signaling pathway	11	0	3.64219e+06	534514	5.4577e+06	958878	87551.3	2.83186e+06	9.05852e+06	2.59761e+06	8.22424e+06	2.33761e+06	4.14918e+06	462158	3.97948e+06	6.09261e+06	111228		1.75024e+06	884836	2.42455e+06	781584		382218	201222	302595
P02810	PRH2; PRH1	Salivary acidic proline-rich phosphoprotein 1/2 [OS=Homo sapiens]	0.007	63	4	86	4	166	17	4.84	37.59	4	1		extracellular	protein binding		5555; 5554		12		Salivary secretion		1	0	4.61983e+06	337409	1.19434e+07	1.20239e+07	603130	1.15521e+07	9.72559e+06	1.607e+07	1.56143e+07	1.21534e+07	1.55545e+07	3.35663e+06	6.42741e+06	2.24535e+07	251738	1.21778e+06	4.8787e+06	3.79325e+06	8.38921e+06	2.99785e+06	1.88754e+06	1.30502e+06	787229	2.95737e+06
Q16270-1	IGFBP7	Insulin-like growth factor-binding protein 7 [OS=Homo sapiens]	0	63	21	1711	21	282	29.1	7.9	2245.78	20	18	metabolic process;regulation of biological process;response to stimulus	extracellular;organelle lumen	protein binding	Pf07648, Pf07679	3490	ENSG00000163453.11	4	Post-translational protein phosphorylation; Regulation of Insulin-like Growth Factor (IGF) transport and uptake by Insulin-like Growth Factor Binding Proteins (IGFBPs); Senescence-Associated Secretory Phenotype (SASP)		Simplified Interaction Map Between LOXL4 and Oxidative Stress Pathway; VEGFA-VEGFR2 Signaling Pathway; Senescence and Autophagy in Cancer	11	0	2.92164e+07	1.34373e+07	1.60959e+07	1.98682e+07	4.31737e+06	2.43126e+07	3.0439e+07	2.05502e+07	4.28511e+07	1.24883e+07	7.00138e+07	3.1715e+07	1.08595e+07	2.13995e+07	6.58571e+06	8.75502e+06	2.82634e+06	2.3503e+06	3.05943e+07	2.5653e+07	8.6461e+06	3.72912e+07	1.15857e+07	1.66065e+07
P02042	HBD	Hemoglobin subunit delta [OS=Homo sapiens]	0	63	8	1402	3	147	16	8.05	3127.64	2	8	coagulation;transport	cytosol	metal ion binding;protein binding;transporter activity	Pf00042	3045	ENSG00000223609.7	11	Factors involved in megakaryocyte development and platelet production			2	0		235965	937624				561242	626132			391580			318213	78404.1	872853	169999	188968	353266	770338	328081	907097		103229
Q9NRX4	PHPT1	14 kDa phosphohistidine phosphatase [OS=Homo sapiens]	0.001	62	7	95	7	125	13.8	6.07	90.51	7	4	metabolic process;regulation of biological process	cytoplasm;cytosol	catalytic activity;protein binding	Pf05005	29085	ENSG00000054148.17	9				0	0	205663	461426	471685	1.06325e+06	449638	850667	144375	108188	1.31934e+06	365536	1.19913e+06		186621	441888		147978			397416	85278.1		200115	377786	447088
P02787	TF	Serotransferrin [OS=Homo sapiens]	0	62	51	4155	51	698	77	7.12	3426.5	51	37	cell organization and biogenesis;cellular homeostasis;metabolic process;regulation of biological process;response to stimulus;transport	cell surface;endosome;extracellular;membrane;organelle lumen	enzyme regulator activity;metal ion binding;protein binding;transporter activity	Pf00405, Pf12974	7018	ENSG00000091513.14	3	Platelet degranulation ; Post-translational protein phosphorylation; Regulation of Insulin-like Growth Factor (IGF) transport and uptake by Insulin-like Growth Factor Binding Proteins (IGFBPs); Cargo recognition for clathrin-mediated endocytosis; Transferrin endocytosis and recycling	HIF-1 signaling pathway; Mineral absorption	Iron metabolism in placenta; Differentiation Pathway; Sudden Infant Death Syndrome (SIDS) Susceptibility Pathways	20	0	5.62171e+07	1.57906e+07	8.47977e+07	2.51342e+07	2.19515e+07	9.93633e+07	143039395	1.05642e+08	2.41971e+08	4.03144e+07	1.12084e+08	2.64843e+07	4.07108e+07	101925050	2.02316e+07	2.68387e+07	1.34602e+08	5.46685e+07	1.05798e+08	8.06323e+07	3.5007e+07	6.15122e+07	1.40401e+07	3.76807e+07
P10451-3	SPP1	Isoform C of Osteopontin [OS=Homo sapiens]	0	62	33	77398	4	287	32.3	4.55	329538	4	32	cell differentiation;cell organization and biogenesis;defense response;metabolic process;regulation of biological process;response to stimulus	extracellular;Golgi;organelle lumen	protein binding	Pf00865	6696	ENSG00000118785.13	4			Osteoclast Signaling; Osteopontin Signaling; Regulation of toll-like receptor signaling pathway; Brain-Derived Neurotrophic Factor (BDNF) signaling pathway; Focal Adhesion; Lung fibrosis; Focal Adhesion-PI3K-Akt-mTOR-signaling pathway; TYROBP Causal Network; Endochondral Ossification; TGF-beta Receptor Signaling; Toll-like receptor signaling pathway	11	0	9.03536e+08	8.61721e+07	9.74253e+08	2.17536e+08	8.29608e+07	9.09585e+08	6.67554e+08	1147114387	1124979922	5.91002e+08	1469460552	8.14875e+07	3.52113e+08	1799666366	1.7121e+07	2.38733e+07	1.28453e+08	1.78452e+08	8.83608e+08	1.14161e+08	1.13169e+08	1.21106e+08	6.99049e+07	5.65336e+07
P01860	IGHG3	Immunoglobulin heavy constant gamma 3 [OS=Homo sapiens]	0	61	19	1537	7	377	41.3	7.9	2158.4	11	15	cell organization and biogenesis;defense response;metabolic process;regulation of biological process;response to stimulus	extracellular;membrane	catalytic activity;protein binding	Pf07654, Pf08205	3502		14	FCGR activation; Regulation of actin dynamics for phagocytic cup formation; Regulation of Complement cascade; Role of phospholipids in phagocytosis; Classical antibody-mediated complement activation			11	15	4.2714e+07	2.92165e+07	6.22431e+07	4.0078e+07	1.46252e+07	6.5938e+07	9.13921e+07	8.05698e+07	5.77697e+07	3.34666e+07	1.0638e+08	2.78718e+07	5.38896e+07	7.31292e+07	2.4175e+07	2.67721e+07	3.38126e+07	3.52364e+07	7.31348e+07	6.62668e+07	2.00518e+07	5.53392e+07	2.0864e+07	3.00169e+07
P18065	IGFBP2	Insulin-like growth factor-binding protein 2 [OS=Homo sapiens]	0	61	17	1198	17	325	34.8	7.5	842.58	17	13	metabolic process;regulation of biological process;response to stimulus	extracellular;membrane	protein binding	Pf00086, Pf00219	3485	ENSG00000115457.9	2	Regulation of Insulin-like Growth Factor (IGF) transport and uptake by Insulin-like Growth Factor Binding Proteins (IGFBPs)		Myometrial Relaxation and Contraction Pathways; Photodynamic therapy-induced HIF-1 survival signaling	4	0	6.25326e+07	3.10542e+07	9.35184e+07	3.0563e+07	5.27818e+06	9.15056e+07	9.02432e+07	9.14128e+07	1.00087e+08	5.18854e+07	121210919	3.98189e+07	3.13308e+07	1.23907e+08	2.62728e+06	5.60068e+06	9.97008e+06	2.17638e+07	1.60182e+08	1.67126e+07	3.2761e+07	1.60871e+07	1.39908e+07	7.43344e+07
Q9UGL9	CRCT1	Cysteine-rich C-terminal protein 1 [OS=Homo sapiens]	0.001	61	3	48	3	99	9.7	8.66	109.8	3	2			protein binding		54544	ENSG00000169509.5	1				0	0									1.19503e+06			901243												1.13241e+06
P04279-1	SEMG1	Semenogelin-1 [OS=Homo sapiens]	0	60	26	670	22	462	52.1	9.29	957.72	22	25	cell organization and biogenesis;coagulation;defense response;metabolic process;regulation of biological process;response to stimulus	extracellular;nucleus	metal ion binding;protein binding	Pf05474	6406	ENSG00000124233.11	20	Antimicrobial peptides; Amyloid fiber formation			5	0	1.73069e+07	9.94262e+06	2.35504e+07	1.30076e+07	2.65267e+06	3.0641e+07	3.35919e+07	5.12154e+07	3.60742e+07	2.32253e+07	2.80998e+07	6.53833e+06	8.10892e+06	5.70171e+07	2.64939e+06	8.42045e+06	4.12664e+06	6.45575e+06	4.28366e+07	8.54518e+06	6.95509e+06	4.81597e+07	3.77351e+06	7.56319e+06
P02649	APOE	Apolipoprotein E [OS=Homo sapiens]	0	60	22	1321	22	317	36.1	5.73	1499.39	22	22	cell communication;cell organization and biogenesis;cellular homeostasis;metabolic process;regulation of biological process;response to stimulus;transport	cytoplasm;endoplasmic reticulum;endosome;extracellular;Golgi;membrane;nucleus;organelle lumen	antioxidant activity;catalytic activity;enzyme regulator activity;metal ion binding;protein binding;structural molecule activity;transporter activity	Pf01442	348	ENSG00000130203.9	19	Post-translational protein phosphorylation; Regulation of Insulin-like Growth Factor (IGF) transport and uptake by Insulin-like Growth Factor Binding Proteins (IGFBPs); Retinoid metabolism and transport; Chylomicron remodeling; Scavenging by Class A Receptors; Transcriptional regulation by the AP-2 (TFAP2) family of transcription factors; Signaling by GPCR; HDL remodeling; Chylomicron assembly; C…	Alzheimer's disease	Vitamin B12 Metabolism; Alzheimers Disease; Apoptosis-related network due to altered Notch3 in ovarian cancer; ApoE and miR-146 in inflammation and atherosclerosis; Statin Pathway	33	0	1.0781e+07	4.85582e+06	7.31214e+06	6.98952e+06	2.40572e+06	8.99788e+06	8.49231e+06	8.06003e+06	1.17652e+07	6.0418e+06	1.22313e+07	1.40111e+07	3.63999e+06	1.42936e+07	6.12069e+06	5.64457e+06	2.70655e+06	3.57897e+06	1.24068e+07	1.09011e+07	6.00778e+06	9.75431e+06	4.4503e+06	1.55544e+07
P05062	ALDOB	fructose-bisphosphate aldolase B [OS=Homo sapiens]	0	59	18	947	17	364	39.4	7.87	1188.15	15	14	cell organization and biogenesis;metabolic process;regulation of biological process	cytoplasm;cytoskeleton;cytosol	catalytic activity;protein binding	Pf00274	229	ENSG00000136872.17	9	Gluconeogenesis; Glycolysis; Fructose catabolism; Hereditary fructose intolerance	Carbon metabolism; Metabolic pathways; Pentose phosphate pathway; Biosynthesis of amino acids; Fructose and mannose metabolism; Glycolysis / Gluconeogenesis	Glycolysis and Gluconeogenesis; Polyol Pathway	19	1	4.6858e+07	2.79883e+07	5.87715e+07	3.70849e+07	6.61664e+06	7.41388e+07	7.02028e+07	7.32016e+07	1.03037e+08	3.8371e+07	8.34451e+07	3.06541e+07	2.14218e+07	3.36887e+07	6.15565e+06	1.87248e+07	1.79485e+07	2.78339e+07	6.19645e+07	2.64798e+07	1.68852e+07	1.88117e+07	9.36506e+06	2.92068e+07
P23528	CFL1	Cofilin-1 [OS=Homo sapiens]	0.001	59	11	534	10	166	18.5	8.09	104.94	10	10	cell organization and biogenesis;cellular component movement;metabolic process;regulation of biological process;response to stimulus	cytoplasm;cytoskeleton;cytosol;membrane;nucleus	protein binding	Pf00241	1072	ENSG00000172757.12	11	Platelet degranulation ; Sema3A PAK dependent Axon repulsion; Gene and protein expression by JAK-STAT signaling after Interleukin-12 stimulation; EPHB-mediated forward signaling; Regulation of actin dynamics for phagocytic cup formation; Interleukin-12 family signaling	Axon guidance; Pertussis; Fc gamma R-mediated phagocytosis; Regulation of actin cytoskeleton	Brain-Derived Neurotrophic Factor (BDNF) signaling pathway; VEGFA-VEGFR2 Signaling Pathway; EGF/EGFR Signaling Pathway; Regulation of Actin Cytoskeleton; G13 Signaling Pathway	27	3	4.00754e+07	4.55831e+07	3.65197e+07	7.84173e+07	3.93886e+07	4.96989e+07	2.2716e+07	2.78243e+07	1.79828e+07	5.51351e+07	4.15131e+07	3.39561e+08	7.71087e+07	5.56912e+07	7.14866e+07	6.59488e+07	6.37261e+07	2.21244e+07	1.26484e+08	5.65393e+07	2.55047e+07	8.80955e+07	1.00719e+08	1.13235e+08
Q717R9	CYS1	Cystin-1 [OS=Homo sapiens]	0.001	59	5	37	5	158	16.4	7.31	79.04	5	4		cytoplasm;cytoskeleton;cytosol;membrane	protein binding		192668	ENSG00000205795.4	2	Trafficking of myristoylated proteins to the cilium			4	0							1.98215e+07		1.90877e+06		6.35007e+06	1.02222e+06	61663.3		120472				3.52434e+06	774912	89020.1
P01009-1	SERPINA1	alpha-1-antitrypsin [OS=Homo sapiens]	0	58	26	4720	25	418	46.7	5.59	3617.49	25	23	cell organization and biogenesis;coagulation;defense response;metabolic process;regulation of biological process;response to stimulus;transport	endoplasmic reticulum;extracellular;Golgi;membrane;organelle lumen	enzyme regulator activity;protein binding	Pf00079	5265	ENSG00000197249.13	14	Platelet degranulation ; Post-translational protein phosphorylation; Regulation of Insulin-like Growth Factor (IGF) transport and uptake by Insulin-like Growth Factor Binding Proteins (IGFBPs); Neutrophil degranulation; Cargo concentration in the ER; COPII (Coat Protein 2) Mediated Vesicle Transport	Complement and coagulation cascades	NRF2 pathway; Lung fibrosis; Complement and Coagulation Cascades	22	1	3.71168e+08	5.55976e+08	500554359	2.90596e+08	6.99556e+08	4.18248e+08	5.04182e+08	3.97943e+08	3.94315e+08	5.59962e+08	6.58976e+08	7.91861e+08	7.05474e+08	5.32037e+08	8.97881e+08	1115703287	1009501619	555666643	5.93188e+08	1085895939	1017119252	8.17211e+08	4.73557e+08	6.01858e+08
P60709	ACTB	Actin, cytoplasmic 1 [OS=Homo sapiens]	0	57	22	1546	12	375	41.7	5.48	1299.16	22	19	cell organization and biogenesis;cellular component movement;metabolic process;regulation of biological process;response to stimulus	cytoplasm;cytoskeleton;cytosol;membrane;nucleus	DNA binding;nucleotide binding;protein binding;structural molecule activity	Pf00022	60	ENSG00000075624.13	7	Formation of annular gap junctions; Cell-extracellular matrix interactions; UCH proteinases; MAP2K and MAPK activation; Interaction between L1 and Ankyrins; Factors involved in megakaryocyte development and platelet production; Translocation of GLUT4 to the plasma membrane; EPH-ephrin mediated repulsion of cells; Prefoldin mediated transfer of substrate to CCT/TriC; EPHB-mediated forward signalin…	Apoptosis; Influenza A; Oxytocin signaling pathway; Bacterial invasion of epithelial cells; Dilated cardiomyopathy; Regulation of actin cytoskeleton; Arrhythmogenic right ventricular cardiomyopathy (ARVC); Proteoglycans in cancer; Platelet activation; Phagosome; Viral myocarditis; Rap1 signaling pathway; Gastric acid secretion; Pathogenic Escherichia coli infection; Adherens junction; Shigellosis…	Arrhythmogenic Right Ventricular Cardiomyopathy; Pathogenic Escherichia coli infection; Common Pathways Underlying Drug Addiction; Myometrial Relaxation and Contraction Pathways; Focal Adhesion; Fas Ligand (FasL) pathway and Stress induction of Heat Shock Proteins (HSP) regulation; Regulation of Actin Cytoskeleton	102	17	3.02417e+07	3.96384e+07	3.2133e+07	3.60268e+07	3.54029e+07	3.49935e+07	6.42738e+07	3.3555e+07	4.33237e+07	1.9869e+07	3.31292e+07	3.97207e+07	3.52002e+07	3.58703e+07	4.01111e+07	5.31312e+07	3.87579e+07	2.7674e+07	4.17496e+07	5.93364e+07	3.61754e+07	4.33734e+07	3.38825e+07	4.39209e+07
Q9GZP8-1	C19orf33	Immortalization up-regulated protein [OS=Homo sapiens]	0.007	57	6	126	6	106	10.9	9.73	32.07	6	4		cytosol;membrane;nucleus	DNA binding		64073	ENSG00000167644.11	19				0	0	1.07745e+06	2.40569e+06	3.98279e+06	172023	1.7493e+06	960452	1.11581e+07	4.05319e+06	1.75046e+07	3.1381e+06	9.05943e+06	6.58439e+06	1.08643e+06	1.74209e+07	891165	355878	311060	57801.9	8.87124e+06	469088	522965	169509	152092	1.04396e+06
P04083	ANXA1	annexin A1 [OS=Homo sapiens]	0	56	20	1043	20	346	38.7	7.02	1481.9	19	16	cell differentiation;cell organization and biogenesis;cellular component movement;defense response;metabolic process;regulation of biological process;response to stimulus;transport	cell surface;cytoplasm;cytoskeleton;cytosol;endosome;extracellular;membrane;nucleus;vacuole	catalytic activity;DNA binding;enzyme regulator activity;metal ion binding;protein binding;RNA binding;structural molecule activity	Pf00191	301	ENSG00000135046.13	9	Gastrin-CREB signalling pathway via PKC and MAPK; G alpha (i) signalling events; Smooth Muscle Contraction; Interleukin-4 and 13 signaling; Formyl peptide receptors bind formyl peptides and many other ligands		Integrated Breast Cancer Pathway; Spinal Cord Injury; VEGFA-VEGFR2 Signaling Pathway; Prostaglandin Synthesis and Regulation	20	0	3.37475e+06	9.10692e+06	3.65205e+07	5.71802e+06	2.07053e+06	2.84569e+06	9.32773e+06	2.45707e+07	6.76867e+06	3.4791e+06	1.65185e+07	4.66802e+07	9.74389e+06	8.90687e+06	2.91964e+06	5.15135e+07	2.856e+06	4.91732e+06	1.00384e+07	2.35998e+07	3.21563e+06	1.60376e+06	1.07941e+06	8.81617e+07
P53990-5	IST1	Isoform 5 of IST1 homolog [OS=Homo sapiens]	0	55	13	1900	4	379	41.5	5.57	2792.15	13	12	cell division;cell organization and biogenesis;regulation of biological process;transport	chromosome;cytosol;extracellular;organelle lumen	protein binding	Pf03398	9798	ENSG00000182149.20	16				0	14	7.70288e+07	3.18852e+07	4.26788e+07	6.27638e+07	2.87535e+07	9.80965e+07	1.16198e+08	7.42237e+07	7.26042e+07	7.74767e+07	3.22274e+08	2.03035e+08	9.87958e+07	3.74362e+08	7.95053e+07	2.70449e+07	2.54495e+07	3.72771e+07	2.10884e+08	4.97879e+07	4.29067e+07	4.65452e+07	5.55665e+07	2.32446e+08
Q96A22	C11orf52	Uncharacterized protein C11orf52 [OS=Homo sapiens]	0	55	9	567	9	123	13.9	9.41	731.17	8	9				Pf15147	91894	ENSG00000149300.9	11				0	0	8.78004e+06	3.60151e+06	1.17243e+07	1.40038e+07	2.30041e+06	2.09678e+07	2.0098e+07	1.06031e+07	3.5655e+07	6.66555e+06	4.57984e+07	1.55354e+07	3.31497e+06	3.67715e+07	3.60825e+06	5.34521e+06	2.31757e+06	5.20319e+06	2.86458e+07	2.73538e+06	4.22545e+06	5.40871e+06	3.77559e+06	2.35659e+07
P02760	AMBP	Protein AMBP [OS=Homo sapiens]	0	55	20	455	20	352	39	6.25	452.08	20	13	metabolic process;regulation of biological process;transport	cell surface;extracellular;membrane	enzyme regulator activity;protein binding	Pf00014, Pf00061	259	ENSG00000106927.11	9	Scavenging of heme from plasma			3	0	6.82283e+07	1.15239e+07	6.01749e+07	2.36178e+07	4.86867e+06	1.54898e+07	8.01393e+07	1.66526e+07	2.09871e+07	2.63466e+07	1.06361e+08	3.13056e+06	4.18333e+07	5.48167e+07	1.34597e+06	5.66586e+06	1.56846e+07	1.78231e+07	8.75334e+07	1.40609e+07	9.91378e+06	5.60236e+06	3.26991e+06	7.48742e+06
P04264	KRT1	Keratin, type II cytoskeletal 1 [OS=Homo sapiens]	0	55	37	803	31	644	66	8.12	763.3	33	31	cell death;defense response;metabolic process;regulation of biological process;response to stimulus;transport	cytoskeleton;cytosol;extracellular;membrane;nucleus	catalytic activity;motor activity;protein binding;receptor activity;structural molecule activity	Pf00038, Pf01576, Pf05103, Pf05957, Pf12128, Pf13166, Pf13514	3848	ENSG00000167768.4	12	Formation of the cornified envelope; Neutrophil degranulation		Corticotropin-releasing hormone signaling pathway	7	5	5.17774e+06	1.0882e+07	5.99658e+07	7.28517e+06	1.80538e+06	7.204e+06	1.05321e+07	1.36896e+07	7.96965e+06	4.63252e+06	3.37798e+06	1.46974e+07	3.57154e+06	1.24083e+07	5.50369e+06	7.91026e+06	2.33566e+06	4.11539e+06	8.64072e+06	1.2888e+07	7.93866e+06	4.15621e+06	5.31975e+06	1.15708e+07
P01034	CST3	Cystatin-C [OS=Homo sapiens]	0	55	7	538	7	146	15.8	8.75	546.85	7	5	cell death;cell organization and biogenesis;defense response;metabolic process;regulation of biological process;response to stimulus;transport	cytoplasm;endoplasmic reticulum;endosome;extracellular;membrane;organelle lumen;vacuole	enzyme regulator activity;protein binding	Pf00031	1471	ENSG00000101439.8	20	Post-translational protein phosphorylation; Regulation of Insulin-like Growth Factor (IGF) transport and uptake by Insulin-like Growth Factor Binding Proteins (IGFBPs); Neutrophil degranulation; Amyloid fiber formation	Salivary secretion		9	0	7.10764e+06	1.96428e+06	1.04788e+07	2.3863e+06	3.37209e+06	7.35296e+07	3.35557e+07	6.60514e+07	5.79639e+07	1.31478e+07	3.9651e+07	2.55336e+06	6.19061e+06	5.21653e+07	768080	2.8668e+06	4.51467e+06	1.36041e+07	9.30792e+07	793526	2.83295e+06	1.75711e+06	941725	3.79209e+06
P35527	KRT9	Keratin, type I cytoskeletal 9 [OS=Homo sapiens]	0	55	19	343	18	623	62	5.24	480.64	18	14	cell death;cell organization and biogenesis	cytosol;membrane;nucleus	structural molecule activity	Pf00038, Pf13166	3857	ENSG00000171403.9	17	Formation of the cornified envelope			3	0	4.27851e+06	2.27061e+06	2.85213e+06	1.21317e+06	676347	1.17007e+06	150765	4.38108e+06	5.71717e+06	642695	2.33786e+06	1.24313e+06	767827	1.85103e+06	2.28212e+06	833767	385264	1.06175e+06	3.00566e+06	903140	517894	5.21588e+06	4.03809e+06	4.08071e+06
P29966	MARCKS	Myristoylated alanine-rich C-kinase substrate [OS=Homo sapiens]	0	54	14	1690	14	332	31.5	4.45	2772.73	14	11	cell organization and biogenesis;regulation of biological process	cytoplasm;cytoskeleton;membrane;nucleus	protein binding		4082	ENSG00000277443.2	6	Acetylcholine regulates insulin secretion	MicroRNAs in cancer; Fc gamma R-mediated phagocytosis	Brain-Derived Neurotrophic Factor (BDNF) signaling pathway	7	0	3.38547e+07	1.96857e+07	7.61054e+07	3.70111e+07	1.28441e+07	6.34717e+07	7.63326e+07	1.36138e+08	1.29107e+08	5.28867e+07	1.38227e+08	8.70572e+07	5.11935e+07	1.4952e+08	2.48415e+07	3.09178e+07	2.01827e+07	9.29158e+07	9.59874e+07	2.44469e+07	2.00253e+07	1.72286e+07	1.39595e+07	2.70939e+07
P05452	CLEC3B	Tetranectin [OS=Homo sapiens]	0	53	10	204	10	202	22.5	5.67	233.92	10	9	regulation of biological process;response to stimulus;transport	cytoplasm;extracellular;organelle lumen	metal ion binding;protein binding	Pf00059	7123	ENSG00000163815.5	3	Platelet degranulation			4	0	4.11903e+06	2.0905e+06	3.91173e+06	1.21466e+06	709781	1.13628e+06	1.41689e+06	2.76981e+06	3.06956e+06	2.9621e+06	5.85114e+06	2.49979e+06	4.4072e+06	5.21224e+06	218598	2.27539e+06	25967.3	557573	4.30939e+06	2.3591e+06	105836	1.85625e+06	2.33325e+06	4.69604e+06
P53990-2	IST1	Isoform 2 of IST1 homolog [OS=Homo sapiens]	0	53	12	767	1	335	36.6	5.44	2766.3		12	cell division;cell organization and biogenesis;regulation of biological process;transport	chromosome;cytosol;extracellular;organelle lumen	protein binding	Pf03398	9798	ENSG00000182149.20	16				0	0
P17096-1	HMGA1	High mobility group protein HMG-I/HMG-Y [OS=Homo sapiens]	0	53	7	186	4	107	11.7	10.32	242.49	7	6	cell organization and biogenesis;metabolic process;regulation of biological process;response to stimulus;transport	chromosome;cytosol;nucleus	catalytic activity;DNA binding;protein binding		3159	ENSG00000137309.19	6	2-LTR circle formation; APOBEC3G mediated resistance to HIV-1 infection; Integration of viral DNA into host genomic DNA; Vpr-mediated nuclear import of PICs; Autointegration results in viral DNA circles; Formation of Senescence-Associated Heterochromatin Foci (SAHF)		Adipogenesis; Preimplantation Embryo; Senescence and Autophagy in Cancer	21	5	2.07223e+06	979832	1.01739e+06		1.28509e+06	778407	1.7565e+06	1.46328e+06	5.34775e+06	965850	688809	1.7773e+06	424344	2.87395e+06	676300	1.32575e+07	1.02313e+06	7.02237e+06	682091	939523	1.72686e+06	783752	1.17006e+06	2.60487e+06
Q06830	PRDX1	peroxiredoxin-1 [OS=Homo sapiens]	0.001	53	11	197	10	199	22.1	8.13	100.97	11	9	cell proliferation;cellular homeostasis;defense response;metabolic process;regulation of biological process;response to stimulus	cytoplasm;cytosol;mitochondrion;nucleus	antioxidant activity;catalytic activity;protein binding;RNA binding	Pf00578, Pf08534, Pf10417	5052	ENSG00000117450.13	1	TP53 Regulates Metabolic Genes; Deregulated CDK5 triggers multiple neurodegenerative pathways in Alzheimer's disease models; Detoxification of Reactive Oxygen Species	Peroxisome	Androgen receptor signaling pathway; Selenium Micronutrient Network; NRF2 pathway	15	1	426501	459281		413285	316351		213663				342492	1.11329e+06	488994		297339	645916	238475	397986	2.26703e+06	2.37069e+06	251123	976535	389222	627345
P30086	PEBP1	phosphatidylethanolamine-binding protein 1 [OS=Homo sapiens]	0	53	8	744	8	187	21	7.53	632.65	7	8	metabolic process;regulation of biological process;response to stimulus	cytoplasm;cytosol;nucleus	enzyme regulator activity;nucleotide binding;protein binding;RNA binding	Pf01161	5037	ENSG00000089220.4	12	Paradoxical activation of RAF signaling by kinase inactive BRAF; Signaling by BRAF and RAF fusions; MAP2K and MAPK activation; Negative regulation of MAPK pathway; Signaling by RAS mutants; Signaling by high-kinase activity BRAF mutants; Signaling by moderate kinase activity BRAF mutants; Interleukin-20 family signaling		EGF/EGFR Signaling Pathway	19	0	1.85408e+07	6.40661e+06	6.45367e+06	2.96685e+06	4.33026e+06	7.48461e+06	1.35778e+07	6.81133e+06	6.68714e+06	6.44941e+06	3.67027e+07	7.44532e+06	1.94865e+06	9.59364e+06	2.82632e+06	4.04126e+06	5.31516e+06	3.90742e+06	1.11456e+07	1.03898e+07	2.88165e+06	3.89021e+06	4.0688e+06	3.77215e+06
P00747	PLG	Plasminogen [OS=Homo sapiens]	0	53	38	837	38	810	90.5	7.24	795.36	36	33	cell differentiation;cell organization and biogenesis;cellular component movement;cellular homeostasis;coagulation;metabolic process;regulation of biological process;transport	cell surface;extracellular;membrane;organelle lumen	catalytic activity;protein binding	Pf00024, Pf00051, Pf00089, Pf09342, Pf13365	5340	ENSG00000122194.18	6	Platelet degranulation ; Dissolution of Fibrin Clot; Activation of Matrix Metalloproteinases; Regulation of Insulin-like Growth Factor (IGF) transport and uptake by Insulin-like Growth Factor Binding Proteins (IGFBPs); Signaling by PDGF	Neuroactive ligand-receptor interaction; Staphylococcus aureus infection; Influenza A; Complement and coagulation cascades	Selenium Micronutrient Network; Vitamin B12 Metabolism; Folate Metabolism; Blood Clotting Cascade; Complement and Coagulation Cascades	22	0	1.24066e+07	3.50091e+06	4.72647e+07	2.50693e+07	1.09106e+07	6.39632e+07	9.1158e+07	1.35606e+08	147737816	9.24677e+07	2.35487e+08	1.15274e+07	7.86208e+07	3.44172e+08	2.93949e+06	2.4241e+07	2.32194e+07	185533426	1.22223e+08	1.01464e+07	5.83413e+06	4.06429e+07	3.67596e+06	3.10564e+07
O95865	DDAH2	N(G),N(G)-dimethylarginine dimethylaminohydrolase 2 [OS=Homo sapiens]	0	53	14	272	13	285	29.6	6.01	227.49	13	13	metabolic process;regulation of biological process;response to stimulus	cytoplasm;cytosol;mitochondrion	catalytic activity;protein binding	Pf02274	23564	ENSG00000233076.6; ENSG00000227317.6; ENSG00000213722.8; ENSG00000228128.6; ENSG00000225635.7; ENSG00000206395.8; ENSG00000226634.6	6; CHR_HSCHR6_MHC_MANN_CTG1; CHR_HSCHR6_MHC_DBB_CTG1; CHR_HSCHR6_MHC_SSTO_CTG1; CHR_HSCHR6_MHC_MCF_CTG1; CHR_HSCHR6_MHC_QBL_CTG1; CHR_HSCHR6_MHC_COX_CTG1	eNOS activation			4	1	1.3573e+06	345906	717254	1.85485e+06	84511.8	2.02051e+06	547504	491832		618271	2.18154e+06	619001	3.22024e+06	2.55887e+06	1.15908e+06	494904	1.03393e+06	490965	1.39061e+06	3.13822e+06	439489	1.14662e+06	540454	1.20702e+06
P04406-1	GAPDH	glyceraldehyde-3-phosphate dehydrogenase [OS=Homo sapiens]	0	52	16	450	16	335	36	8.46	537.3	15	13	cell death;cell organization and biogenesis;defense response;metabolic process;regulation of biological process;response to stimulus	cytoplasm;cytoskeleton;cytosol;membrane;nucleus	catalytic activity;enzyme regulator activity;nucleotide binding;protein binding	Pf00044, Pf02800	2597	ENSG00000111640.14	12	Gluconeogenesis; Glycolysis	Alzheimer's disease; Biosynthesis of amino acids; Carbon metabolism; Glycolysis / Gluconeogenesis; HIF-1 signaling pathway; Metabolic pathways	Cori Cycle; Alzheimers Disease; Glycolysis and Gluconeogenesis; Sudden Infant Death Syndrome (SIDS) Susceptibility Pathways	15	0	1.16952e+07	8.17068e+06	1.55083e+07	1.3983e+07	4.85553e+06	2.51977e+07	2.14481e+07	1.32069e+07	3.21975e+07	1.70528e+07	2.3617e+07	1.00925e+07	1.03342e+07	1.47422e+07	4.17288e+06	2.96204e+06	3.37131e+06	4.58689e+06	9.78341e+06	5.79493e+06	5.90769e+06	9.35053e+06	4.39731e+06	6.95829e+06
Q9BW04	C1orf116	Specifically androgen-regulated gene protein [OS=Homo sapiens]	0	52	26	1144	26	601	63.9	8.62	1126.52	25	21		cytoplasm;cytosol;membrane	protein binding	Pf15385	79098	ENSG00000182795.12	1				0	0	1.3417e+07	9.1933e+06	2.91416e+07	1.34371e+07	7.04345e+06	3.48001e+07	3.37002e+07	3.40134e+07	3.04221e+07	9.13711e+06	1.37496e+08	3.07738e+07	2.16086e+07	2.82656e+07	1.26605e+07	9.18216e+06	1.06922e+07	1.03474e+07	4.24235e+07	1.16662e+07	1.03712e+07	1.181e+07	9.76914e+06	1.82041e+07
P01042	KNG1	kininogen-1 [OS=Homo sapiens]	0	52	35	1772	9	644	71.9	6.81	4800.26	9	32	cellular homeostasis;coagulation;defense response;metabolic process;regulation of biological process;response to stimulus;transport	extracellular;membrane;organelle lumen	enzyme regulator activity;metal ion binding;protein binding	Pf00031	3827	ENSG00000113889.11	3	Platelet degranulation ; Post-translational protein phosphorylation; Regulation of Insulin-like Growth Factor (IGF) transport and uptake by Insulin-like Growth Factor Binding Proteins (IGFBPs); Peptide ligand-binding receptors; Gastrin-CREB signalling pathway via PKC and MAPK; G alpha (i) signalling events; Intrinsic Pathway of Fibrin Clot Formation	Complement and coagulation cascades	ACE Inhibitor Pathway; Complement and Coagulation Cascades	22	0	2.72237e+07	2.30955e+07	2.74049e+07	25655837	1.34469e+07	1.62995e+07	1.82923e+07	2.24584e+07	1.57006e+07	22760273	2.17434e+07	1.67217e+06	27787551	2.77359e+07	104689	1.42466e+07	1.2271e+07	2.86516e+07	2.79262e+07	2.28592e+07	2.37412e+07	2.48739e+07	9.4781e+06	1.61546e+07
Q9H1E3	NUCKS1	Nuclear ubiquitous casein and cyclin-dependent kinase substrate 1 [OS=Homo sapiens]	0	52	15	1001	15	243	27.3	5.08	1639.68	13	13	cell organization and biogenesis;cellular homeostasis;metabolic process;regulation of biological process;response to stimulus	chromosome;cytoplasm;nucleus	DNA binding;protein binding;RNA binding		64710	ENSG00000069275.12	1				0	0	6.06421e+06	1.39737e+07	8.4466e+06	5.06874e+06	2.10619e+06	1.10486e+07	4.22833e+07	8.08373e+06	2.48871e+07	6.10187e+06	2.28218e+07	3.38675e+07	8.22134e+06	3.64362e+07	4.25642e+06	5.43262e+06	5.87656e+06	5.96183e+06	2.94099e+07	4.88498e+06	4.49486e+06	5.59348e+06	2.1522e+06	2.52832e+07
P01859	IGHG2	Immunoglobulin heavy constant gamma 2 [OS=Homo sapiens]	0	52	17	3056	7	326	35.9	7.59	2137.07	17	14	cell organization and biogenesis;defense response;metabolic process;regulation of biological process;response to stimulus	extracellular;membrane	catalytic activity;protein binding	Pf07654, Pf08205	3501	ENSG00000211893.3; ENSG00000274497.2	14; CHR_HSCHR14_3_CTG1	FCGR activation; Regulation of actin dynamics for phagocytic cup formation; Regulation of Complement cascade; Role of phospholipids in phagocytosis; Classical antibody-mediated complement activation			11	1	1.9387e+07	1.97168e+07	3.34856e+07	2.00847e+07	1.49966e+07	2.04184e+07	4.30515e+07	2.6977e+07	1.44399e+08	3.11338e+07	6.74496e+07	2.48859e+07	3.12823e+07	6.91913e+07	1.61278e+07	2.10607e+07	2.06303e+07	2.25928e+07	4.46184e+07	2.65345e+07	1.96557e+07	2.50518e+07	1.32963e+07	1.99422e+07
Q9NRR8	CDC42SE1	CDC42 small effector protein 1 [OS=Homo sapiens]	0.052	51	1	1	1	79	8.9	9.99	6.11		1	regulation of biological process;response to stimulus;transport	cytoplasm;cytoskeleton;membrane	enzyme regulator activity;structural molecule activity	Pf00786	56882	ENSG00000197622.12	1				0	0
O43768-3	ENSA	Isoform 3 of Alpha-endosulfine [OS=Homo sapiens]	0.001	50	6	170	5	137	15.3	6.04	97.2	6	4	cell division;regulation of biological process;response to stimulus;transport	cytoplasm	enzyme regulator activity;protein binding	Pf04667	2029	ENSG00000143420.18	1				0	2		467054	5.44228e+06	1.76596e+06	131837	432587	5.36313e+06	1.94641e+06	1.96483e+06	192330	2.47991e+06	2.10205e+06	487100	828612	160718	803679	101619	18077.7	1.71627e+06	172775	51053.4	151307	920255	431281
P05060	CHGB	Secretogranin-1 [OS=Homo sapiens]	0	50	40	3956	40	677	78.2	5.07	9157.67	37	34	metabolic process;regulation of biological process	extracellular;organelle lumen	protein binding	Pf01271	1114	ENSG00000089199.9	20	Post-translational protein phosphorylation; Regulation of Insulin-like Growth Factor (IGF) transport and uptake by Insulin-like Growth Factor Binding Proteins (IGFBPs)			4	0	2.72725e+07	3.43749e+07	4.13844e+07	2.48815e+07	1.20947e+07	5.46816e+07	3.01144e+08	6.42124e+07	1.39174e+08	6.21142e+07	2.34561e+08	123380095	2.88474e+07	1.40278e+08	3.32427e+07	1.27462e+07	2.11344e+07	2.10844e+07	2.66989e+08	17662873	2.34405e+07	7.26099e+07	1.41651e+07	1.83429e+08
P01876	IGHA1	immunoglobulin heavy constant alpha 1 [OS=Homo sapiens]	0	50	16	1318	11	353	37.6	6.51	1163.29	16	13	cell organization and biogenesis;cellular component movement;defense response;metabolic process;regulation of biological process;response to stimulus;transport	extracellular;membrane	protein binding	Pf07654, Pf08205	3493	ENSG00000211895.4; ENSG00000282633.1	14; CHR_HSCHR14_3_CTG1	Scavenging of heme from plasma; Cell surface interactions at the vascular wall		Inflammatory Response Pathway	6	5	1.33143e+07	9.79997e+06	1.02919e+07	5.721e+06	5.60035e+06	1.7815e+07	2.48948e+07	8.55669e+06	9.65481e+06	7.51564e+06	2.9579e+07	5.58765e+06	9.71917e+06	7.72227e+06	1.85661e+06	7.88247e+06	4.86222e+06	9.77004e+06	7.23203e+06	3.50174e+07	5.3867e+06	8.69588e+06	1.07562e+07	6.23948e+06
O60927	PPP1R11	Protein phosphatase 1 regulatory subunit 11 [OS=Homo sapiens]	0	50	4	101	4	126	13.9	7.01	368.03	4	2	regulation of biological process	cytoplasm;nucleus	enzyme regulator activity;protein binding	Pf07491	6992	ENSG00000237829.6; ENSG00000227720.6; ENSG00000236560.6; ENSG00000233314.6; ENSG00000206501.8; ENSG00000237403.6; ENSG00000234058.6; ENSG00000204619.7	6; CHR_HSCHR6_MHC_SSTO_CTG1; CHR_HSCHR6_MHC_DBB_CTG1; CHR_HSCHR6_MHC_MANN_CTG1; CHR_HSCHR6_MHC_APD_CTG1; CHR_HSCHR6_MHC_QBL_CTG1; CHR_HSCHR6_MHC_MCF_CTG1; CHR_HSCHR6_MHC_COX_CTG1				0	0	262770	249909	828027	254834	44999.1	242418	662259	254252		1.03247e+06	6.4423e+06	7.50064e+06	1.48106e+06	1.62363e+06	154236	131538	227087		1.7687e+06		411249		149166	1.3552e+06
P02675	FGB	Fibrinogen beta chain [OS=Homo sapiens]	0	50	21	1127	21	491	55.9	8.27	1015.81	20	19	cell organization and biogenesis;coagulation;defense response;metabolic process;regulation of biological process;response to stimulus;transport	cell surface;cytoplasm;extracellular;membrane;organelle lumen	protein binding;structural molecule activity	Pf00147, Pf08702	2244	ENSG00000171564.11	4	Integrin cell surface interactions; Signaling by BRAF and RAF fusions; MAP2K and MAPK activation; GRB2:SOS provides linkage to MAPK signaling for Integrins ; Signaling by RAS mutants; Signaling by high-kinase activity BRAF mutants; Signaling by moderate kinase activity BRAF mutants; Platelet degranulation ; p130Cas linkage to MAPK signaling for integrins; Paradoxical activation of RAF signaling b…	Platelet activation; Complement and coagulation cascades	Blood Clotting Cascade; VEGFA-VEGFR2 Signaling Pathway; Complement and Coagulation Cascades	38	0	1.06257e+08	111861947	1.09635e+08	9.92571e+07	1.17326e+08	1.49617e+08	1.65674e+08	1.43443e+08	1.46667e+08	1.06489e+08	1.31998e+08	1.57008e+08	1.29605e+08	1.38292e+08	1.22381e+08	1.29279e+08	1.26097e+08	1.1707e+08	2.23724e+08	1.35703e+08	1.06802e+08	1.32482e+08	8.20781e+07	1.14582e+08
P01871	IGHM	immunoglobulin heavy constant mu [OS=Homo sapiens]	0	50	23	1604	10	453	49.4	6.77	1261.07	23	18	cell organization and biogenesis;cellular component movement;defense response;metabolic process;regulation of biological process;response to stimulus	cell surface;extracellular;membrane	DNA binding;protein binding	Pf00047, Pf07654, Pf08205	3507	ENSG00000282657.3; ENSG00000211899.9	CHR_HSCHR14_3_CTG1; 14	CD22 mediated BCR regulation; Antigen activates B Cell Receptor (BCR) leading to generation of second messengers; Cell surface interactions at the vascular wall			7	15	2.98127e+08	5.02263e+07	102848108	8.04855e+07	4.66687e+07	1.07411e+08	9.42548e+07	1.12177e+08	1.32554e+08	7.13282e+07	1.34614e+08	9.2671e+07	7.43509e+07	1.88735e+08	4.69729e+07	5.44049e+07	1.41765e+08	8.60076e+07	9.97002e+07	1.15996e+08	1.05782e+08	9.10071e+07	5.85881e+07	2.63336e+07
Q9UQB8-5	BAIAP2	Isoform 5 of Brain-specific angiogenesis inhibitor 1-associated protein 2 [OS=Homo sapiens]	0	49	23	2467	10	520	57.4	8.79	2898.28	23	18	cell organization and biogenesis;regulation of biological process;response to stimulus	cytoplasm;cytoskeleton;cytosol;endoplasmic reticulum;Golgi;membrane	protein binding	Pf00018, Pf07653, Pf08397, Pf14604	10458	ENSG00000175866.15	17			Regulation of Actin Cytoskeleton	1	20	4.25692e+07	5.67984e+07	103827839	5.3854e+07	2.13362e+07	1.46596e+08	1.25913e+08	1.11319e+08	9.79932e+07	1.10923e+08	119099370	1.09604e+08	2.21114e+07	1.18206e+08	2.53432e+07	6.34186e+07	4.09563e+07	6.12358e+07	1.53786e+08	2.8356e+07	6.69587e+07	5.61937e+07	1.20384e+08	1.16199e+08
P02788	LTF	Lactotransferrin [OS=Homo sapiens]	0	49	33	312	33	710	78.1	8.12	332.37	33	27	cellular homeostasis;defense response;metabolic process;regulation of biological process;response to stimulus;transport	cell surface;cytoplasm;extracellular;nucleus;organelle lumen	catalytic activity;DNA binding;enzyme regulator activity;metal ion binding;protein binding	Pf00405	4057	ENSG00000012223.12	3	Neutrophil degranulation; Mtb iron assimilation by chelation; Amyloid fiber formation; Metal sequestration by antimicrobial proteins			12	0	287805	4.56098e+06	8.09455e+06	377269	1.24124e+06	1.00736e+07	1.69747e+07	1.0735e+07	1.98273e+07	1.25284e+07	1.55866e+07	5.56856e+06	997407	3.14258e+07	696313	4.48581e+06	538862	2.18573e+06	1.37871e+07	1.04899e+06	3.24698e+06	1.43325e+06	112371	3.76594e+06
P60174	TPI1	Triosephosphate isomerase [OS=Homo sapiens]	0	49	15	810	15	286	30.8	5.92	1280.99	15	10	development;metabolic process	cytosol;nucleus	catalytic activity;protein binding	Pf00121	7167	ENSG00000111669.14	12	Gluconeogenesis; Glycolysis	Carbon metabolism; Glycolysis / Gluconeogenesis; Metabolic pathways; Inositol phosphate metabolism; Biosynthesis of amino acids; Fructose and mannose metabolism	Fatty Acid Beta Oxidation; Cori Cycle; Glycolysis and Gluconeogenesis	14	0	6.59237e+06	2.21044e+06	1.31275e+06	5.50147e+06	3.00945e+06	3.56915e+06	2.18599e+06	1.70875e+06	6.15203e+06	3.3874e+06	4.49497e+06	1.37636e+07	5.01402e+06	4.125e+06	3.29742e+06	2.83078e+06	5.92061e+06	4.34143e+06	1.08167e+07	4.56543e+06	2.45453e+06	3.48502e+06	2.50984e+06	2.89374e+07
P10909-1	CLU	Clusterin [OS=Homo sapiens]	0	48	23	1909	23	449	52.5	6.27	2185.65	23	17	cell death;cell organization and biogenesis;cell proliferation;defense response;metabolic process;regulation of biological process;response to stimulus;transport	cell surface;cytoplasm;cytosol;endoplasmic reticulum;extracellular;Golgi;membrane;mitochondrion;nucleus;organelle lumen	catalytic activity;protein binding	Pf01093	1191	ENSG00000120885.21	8	Platelet degranulation ; Terminal pathway of complement; Antimicrobial peptides; Regulation of Complement cascade	Complement and coagulation cascades	Complement and Coagulation Cascades	12	0	6.13442e+07	1.55262e+07	2.36886e+07	4.63497e+07	5.5056e+06	3.95218e+07	4.67288e+07	2.87812e+07	4.26989e+07	3.26675e+07	6.90734e+07	6.67811e+07	3.88295e+07	3.49084e+07	2.5991e+07	3.56661e+07	104939918	89825892	155183405	4.10895e+07	1.27146e+07	1.98509e+07	2.30936e+07	5.86103e+07
O00560-1	SDCBP	Syntenin-1 [OS=Homo sapiens]	0	48	11	599	11	298	32.4	7.53	776.11	11	6	cell communication;cell organization and biogenesis;regulation of biological process;response to stimulus;transport	cytoplasm;cytoskeleton;cytosol;endoplasmic reticulum;extracellular;membrane;nucleus;organelle lumen	protein binding	Pf00595, Pf13180	6386	ENSG00000137575.11	8	Ephrin signaling; Neutrophil degranulation; Neurofascin interactions		Ectoderm Differentiation	10	0	1.2065e+06	992601	4.67097e+06	3.56151e+06	109914	3.7965e+06	1.12257e+07	3.41464e+06	1.76621e+07	2.48358e+06	1.15683e+07	2.66588e+06	1.95143e+06	5.98322e+06	975393	898404	1.41665e+06	1.57822e+06	1.95445e+07	1.51244e+06	1.43238e+06	1.94724e+06	2.49149e+06	9.92834e+06
P02766	TTR	Transthyretin [OS=Homo sapiens]	0.003	48	4	50	4	147	15.9	5.76	68.58	4	4	cell organization and biogenesis;metabolic process;regulation of biological process;transport	cytoplasm;extracellular;organelle lumen	protein binding	Pf00576	7276	ENSG00000118271.9	18	Signaling by GPCR; Neutrophil degranulation; The canonical retinoid cycle in rods (twilight vision); Amyloid fiber formation; Retinoid metabolism and transport; Retinoid cycle disease events; Non-integrin membrane-ECM interactions	Thyroid hormone synthesis		20	0	597341	870403	1.61362e+06	969752	2.31705e+06	1.71856e+06	975127	1.17063e+06	615634	816548	645292	1.09105e+06	1.00255e+06	822085	327455	1.02916e+06	461932	55689	1.78133e+06			1.42163e+06	886829	1.83122e+06
P13646	KRT13	Keratin, type I cytoskeletal 13 [OS=Homo sapiens]	0	48	25	942	21	458	49.6	4.96	1007.83	24	17	cell death;cell organization and biogenesis;response to stimulus	cytoskeleton;cytosol;nucleus	protein binding;structural molecule activity	Pf00038	3860	ENSG00000171401.14	17	Formation of the cornified envelope			3	5	1.64263e+08	8.02843e+07	3.63774e+08	5.03063e+07	1.09137e+07	2.32382e+08	1.33557e+08	1.82023e+08	8.16782e+07	1.40195e+08	2.15656e+08	5.31447e+07	4.15237e+07	276298653	5.74099e+06	2.27693e+07	2.79496e+07	3.40229e+07	1.57593e+08	5.08727e+07	6.76487e+07	2.688e+07	36463426	4.34885e+07
P05154	SERPINA5	Plasma serine protease inhibitor [OS=Homo sapiens]	0	47	19	1566	19	406	45.6	9.26	1490.72	16	18	cell organization and biogenesis;coagulation;regulation of biological process;transport	extracellular;membrane	enzyme regulator activity;protein binding	Pf00079	5104	ENSG00000188488.13	14	Common Pathway of Fibrin Clot Formation; Intrinsic Pathway of Fibrin Clot Formation	Complement and coagulation cascades	Complement and Coagulation Cascades	6	0	3.01144e+07	1.55058e+07	3.37978e+07	2.87274e+07	1.09516e+07	2.89498e+07	5.32762e+07	3.03219e+07	9.44787e+07	2.87086e+07	4.17821e+07	2.80069e+07	1.82862e+07	3.92597e+07	3.46661e+07	1.9534e+07	1.23911e+07	1.52096e+07	7.09986e+07	3.35856e+07	1.49023e+07	3.55842e+07	1.92826e+07	3.65803e+07
P01861	IGHG4	Immunoglobulin heavy constant gamma 4 [OS=Homo sapiens]	0	47	14	815	7	327	35.9	7.36	1275.8	7	12	cell organization and biogenesis;defense response;metabolic process;regulation of biological process;response to stimulus	extracellular;membrane	catalytic activity;protein binding	Pf07654, Pf08205	3503	ENSG00000211892.3; ENSG00000277016.2	14; CHR_HSCHR14_3_CTG1	Regulation of Complement cascade; Classical antibody-mediated complement activation; FCGR activation; Regulation of actin dynamics for phagocytic cup formation; Interleukin-4 and 13 signaling; Role of phospholipids in phagocytosis			14	0	8.36255e+06	4.59575e+07	1.94989e+07	8.72878e+06	707831	1.91737e+07	2.27306e+07	1.36102e+07	2.62583e+07	6.19552e+06	1.82943e+07	1.77708e+06	1.33113e+06	2.41211e+07	1.79745e+06	7.07969e+06	2.02464e+06	3.52046e+06	1.01274e+07	2.92301e+06	3.0378e+06	1.73257e+06	3.67016e+06	5.0065e+06
Q03154-1	ACY1	Aminoacylase-1 [OS=Homo sapiens]	0.001	47	16	283	16	408	45.9	6.18	132.05	16	13	metabolic process	cytoplasm;cytosol	catalytic activity;metal ion binding;protein binding	Pf01546, Pf07687	95	ENSG00000243989.8	3	Defective ACY1 causes encephalopathy; Aflatoxin activation and detoxification	Metabolic pathways; Arginine biosynthesis; 2-Oxocarboxylic acid metabolism; Biosynthesis of amino acids	Urea cycle and metabolism of amino groups	12	0	2.11724e+06	1.18963e+06	309481	1.77704e+06	817954	1.06925e+06	862678	1.1661e+06	1.65201e+06	459616	3.06629e+06	1.65866e+06	450043	817419	934563	594618	695488	712412	388330	3.0142e+06	783662	1.51144e+06	971145	789903
Q969E4	TCEAL3	transcription elongation factor A protein-like 3 [OS=Homo sapiens]	0	47	9	361	9	200	22.5	4.92	761.71	9	6	metabolic process;regulation of biological process	nucleus	protein binding	Pf04538	85012	ENSG00000196507.10	X				0	0	4.89494e+06	3.28182e+06	6.06137e+06	5.01916e+06	415696	9.33917e+06	8.93473e+06	1.14376e+07	1.61925e+07	3.44786e+06	1.44848e+07	4.45854e+06	1.85193e+06	2.08756e+07	1.57619e+06	1.83613e+06	1.27928e+06	660968	1.33691e+07	862811	2.16928e+06	3.07615e+06	3.44772e+06	2.75924e+06
O00161	SNAP23	Synaptosomal-associated protein 23 [OS=Homo sapiens]	0	46	7	248	7	211	23.3	5.01	433.38	6	6	cell organization and biogenesis;metabolic process;transport	cytoplasm;extracellular;membrane;vacuole	catalytic activity;metal ion binding;protein binding	Pf00835, Pf05739	8773	ENSG00000092531.9	15	Translocation of GLUT4 to the plasma membrane; Clathrin derived vesicle budding; ER-Phagosome pathway; Neutrophil degranulation	SNARE interactions in vesicular transport; Platelet activation	Insulin Signaling	15	0	2.93946e+06	1.14813e+07	2.30657e+07	1.62369e+07	4.71454e+06	1.7248e+07	2.13594e+07	7.01776e+06	2.34427e+07	2.01479e+07	4.16899e+07	1.53845e+07	1.77888e+07	2.4621e+07	2.64192e+06	9.99908e+06	1.15272e+07	8.98594e+07	2.61445e+07	9.08058e+06	1.33209e+07	8.72514e+06	8.73536e+06	1.15026e+07
P01024	C3	Complement C3 [OS=Homo sapiens]	0	46	70	1590	70	1663	187	6.4	1634.56	69	57	cell organization and biogenesis;defense response;metabolic process;regulation of biological process;response to stimulus;transport	extracellular;membrane;organelle lumen	catalytic activity;enzyme regulator activity;protein binding	Pf00207, Pf01759, Pf01821, Pf01835, Pf07677, Pf07678, Pf07703, Pf10569, Pf11974	718	ENSG00000125730.16	19	Post-translational protein phosphorylation; Regulation of Insulin-like Growth Factor (IGF) transport and uptake by Insulin-like Growth Factor Binding Proteins (IGFBPs); Alternative complement activation; Peptide ligand-binding receptors; Regulation of Complement cascade; Activation of C3 and C5; Neutrophil degranulation; Immunoregulatory interactions between a Lymphoid and a non-Lymphoid cell; G …	Systemic lupus erythematosus; Pertussis; Chagas disease (American trypanosomiasis); Herpes simplex infection; Phagosome; Leishmaniasis; Legionellosis; Staphylococcus aureus infection; Complement and coagulation cascades; Tuberculosis; Viral carcinogenesis	Allograft Rejection; TYROBP Causal Network; Complement Activation; Complement and Coagulation Cascades	36	0	5.6268e+07	3.65609e+07	9.26002e+07	4.81656e+07	1.65408e+07	4.11949e+07	1.25636e+07	4.74821e+07	2.45308e+07	5.01969e+07	3.25331e+07	8.15481e+06	3.90581e+07	2.91442e+07	6.16028e+06	4.67545e+07	3.71456e+07	3.98074e+07	2.75154e+07	3.22533e+07	4.39079e+07	3.25798e+07	2.58031e+07	9.72075e+06
P02749	APOH	Beta-2-glycoprotein 1 [OS=Homo sapiens]	0	46	13	342	13	345	38.3	7.97	232.51	13	8	metabolic process;regulation of biological process;response to stimulus;transport	cell surface;extracellular;organelle lumen	enzyme regulator activity;protein binding	Pf00084, Pf09014	350	ENSG00000091583.10	17	Platelet degranulation			4	0	1.55226e+06	2.54524e+06	2.10967e+06	2.00201e+06	177768	1.11604e+06	7.43438e+06	1.32618e+06	1.43692e+06	1.30949e+06	2.5454e+06	1.06724e+06	1.58979e+06	941401	517278	1.34722e+06	1.34028e+06	1.61021e+06	4.2552e+06	3.96109e+06	1.49422e+06	2.12866e+06	1.93351e+06	1.02493e+06
P05114	HMGN1	Non-histone chromosomal protein HMG-14 [OS=Homo sapiens]	0.007	46	5	54	5	100	10.7	9.6	60.22	4	4	cell organization and biogenesis;metabolic process;regulation of biological process;response to stimulus	chromosome;cytoplasm;nucleus	DNA binding;protein binding		3150	ENSG00000205581.10	21	Dual incision in TC-NER; Formation of TC-NER Pre-Incision Complex; Gap-filling DNA repair synthesis and ligation in TC-NER	Herpes simplex infection	ATM Signaling Network in Development and Disease; p38 MAPK Signaling Pathway	9	0	287413	349139		149491		1.34572e+06	8.00592e+06	2.95607e+06	1.23317e+07	22376.6	846720	1.42919e+06		770323	310543	1.23875e+06	953361	1.42071e+06	1.06906e+07			971251	153774	2.19643e+06
P04004	VTN	Vitronectin [OS=Homo sapiens]	0	46	15	341	15	478	54.3	5.8	189.62	14	10	cell differentiation;cell organization and biogenesis;regulation of biological process;response to stimulus;transport	cytoplasm;endoplasmic reticulum;extracellular;organelle lumen	protein binding;receptor activity	Pf00045, Pf01033	7448	ENSG00000109072.13	17	ECM proteoglycans; Integrin cell surface interactions; Molecules associated with elastic fibres; Regulation of Complement cascade; Syndecan interactions	Focal adhesion; PI3K-Akt signaling pathway; Proteoglycans in cancer; ECM-receptor interaction; Complement and coagulation cascades	Primary Focal Segmental Glomerulosclerosis FSGS; Focal Adhesion; Focal Adhesion-PI3K-Akt-mTOR-signaling pathway; Inflammatory Response Pathway; Senescence and Autophagy in Cancer	21	0	3.95473e+06	2.1837e+06	4.07093e+06	2.78426e+06	477309	1.66712e+06	4.59671e+06	4.38241e+06	8.83843e+06	2.43231e+06	4.64573e+06	2.72685e+06	1.64764e+06	1.29048e+07	684484	1.4984e+06	999594	1.65285e+06	6.30365e+06	3.58147e+06	2.16786e+06	3.25377e+06	2.22831e+06	2.80038e+06
P02671-1	FGA	Fibrinogen alpha chain [OS=Homo sapiens]	0	46	40	3237	39	866	94.9	6.01	3480.19	40	31	cell organization and biogenesis;coagulation;defense response;metabolic process;regulation of biological process;response to stimulus;transport	cell surface;extracellular;membrane;organelle lumen	metal ion binding;protein binding;structural molecule activity	Pf00147, Pf02414, Pf08702, Pf12160	2243	ENSG00000171560.14	4	Post-translational protein phosphorylation; Integrin cell surface interactions; Regulation of Insulin-like Growth Factor (IGF) transport and uptake by Insulin-like Growth Factor Binding Proteins (IGFBPs); Signaling by BRAF and RAF fusions; Amyloid fiber formation; MAP2K and MAPK activation; GRB2:SOS provides linkage to MAPK signaling for Integrins ; Signaling by RAS mutants; Signaling by high-kin…	Complement and coagulation cascades; Platelet activation	Blood Clotting Cascade; VEGFA-VEGFR2 Signaling Pathway	42	1	1.39931e+08	1.56812e+08	1.63552e+08	1.4443e+08	1.69186e+08	166948770	1.23284e+08	1.27852e+08	1.13534e+08	1.34717e+08	1.6355e+08	1.80348e+08	167613262	1.69053e+08	140083504	1.5968e+08	1.89796e+08	1.16798e+08	1.48424e+08	1.74751e+08	1.13045e+08	1.84457e+08	1.32197e+08	1.76495e+08
P00749	PLAU	Urokinase-type plasminogen activator [OS=Homo sapiens]	0	45	21	850	21	431	48.5	8.41	682.37	21	14	cellular component movement;coagulation;metabolic process;regulation of biological process;response to stimulus;transport	cell surface;extracellular;membrane	catalytic activity;protein binding	Pf00051, Pf00089	5328		10	Dissolution of Fibrin Clot; Neutrophil degranulation	Transcriptional misregulation in cancer; NF-kappa B signaling pathway; Complement and coagulation cascades; MicroRNAs in cancer; Proteoglycans in cancer	Osteopontin Signaling; Blood Clotting Cascade; Lung fibrosis; VEGFA-VEGFR2 Signaling Pathway; Wnt Signaling Pathway and Pluripotency; Wnt Signaling Pathway; Endochondral Ossification; Complement and Coagulation Cascades; Senescence and Autophagy in Cancer; DNA Damage Response (only ATM dependent)	20	0	2.1639e+07	3.06998e+07	2.57696e+07	2.63373e+07	2.4861e+07	3.09544e+07	2.07365e+07	2.21746e+07	2.44754e+07	1.16424e+07	2.3175e+07	3.20218e+07	2.72069e+07	1.80864e+07	3.76055e+07	3.77306e+07	3.07114e+07	2.23237e+07	2.93018e+07	4.04683e+07	2.9148e+07	3.94914e+07	2.82062e+07	3.56949e+07
Q9UHR4	BAIAP2L1	Brain-specific angiogenesis inhibitor 1-associated protein 2-like protein 1 [OS=Homo sapiens]	0	45	25	2886	25	511	56.8	8.68	5262.84	25	18	cell organization and biogenesis;regulation of biological process;response to stimulus	cytoplasm;cytoskeleton;cytosol;membrane	protein binding	Pf00018, Pf07653, Pf08397, Pf14604	55971	ENSG00000006453.13	7				0	0	5.40737e+07	1.85555e+07	2.74577e+07	2.59099e+07	1.6091e+07	3.29537e+07	3.71578e+07	3.16797e+07	7.75492e+07	3.39382e+07	6.87933e+07	8.16928e+07	3.55711e+07	49569819	5.21719e+07	3.01423e+07	1.50409e+07	1.67102e+07	138041840	4.10507e+07	1.98527e+07	4.02119e+07	2.32371e+07	3.3377e+08
P80511	S100A12	Protein S100-A12 [OS=Homo sapiens]	0.007	45	4	50	4	92	10.6	6.25	39.28	4	4	cellular component movement;defense response;metabolic process;regulation of biological process;response to stimulus;transport	cytoplasm;cytoskeleton;cytosol;extracellular;membrane;nucleus;organelle lumen	metal ion binding;protein binding	Pf01023, Pf13499	6283	ENSG00000163221.8	1	TRAF6 mediated NF-kB activation; Advanced glycosylation endproduct receptor signaling; TAK1 activates NFkB by phosphorylation and activation of IKKs complex; RIP-mediated NFkB activation via ZBP1; Activated TLR4 signalling; Interleukin-1 family signaling; Neutrophil degranulation; DEx/H-box helicases activate type I IFN and inflammatory cytokines production			31	0	1.01852e+06	1.195e+06	331161	223423		1.52398e+06	6.46822e+06	1.97704e+06	2.02584e+07	252497	633537	86702		948530	25795.2	366507		494258	585282	216675	515084	805010		81301.5
O14745	SLC9A3R1	Na(+)/H(+) exchange regulatory cofactor NHE-RF1 [OS=Homo sapiens]	0	44	15	2331	15	358	38.8	5.77	4941.6	15	11	cell differentiation;cell organization and biogenesis;cellular homeostasis;regulation of biological process;response to stimulus;transport	cytoplasm;cytoskeleton;membrane;nucleus	protein binding;structural molecule activity	Pf00595, Pf09007, Pf13180	9368	ENSG00000109062.11	17				0	0	4.4552e+07	2.87638e+07	4.69808e+07	3.10521e+07	1.37074e+07	5.7896e+08	156795634	8.36849e+07	1.40183e+08	3.55996e+07	1.52686e+08	9.25552e+07	8.29411e+07	1.43363e+08	2.9191e+07	2.62962e+07	2.38544e+07	1.61249e+07	2.45749e+08	2.37092e+07	1.20403e+07	1.41961e+08	2.63346e+07	1.05132e+08
P23284	PPIB	peptidyl-prolyl cis-trans isomerase B [OS=Homo sapiens]	0.001	44	12	160	12	216	23.7	9.41	97.9	10	11	metabolic process;regulation of biological process	endoplasmic reticulum;membrane;nucleus;organelle lumen	catalytic activity;protein binding;RNA binding	Pf00160	5479	ENSG00000166794.4	15	Collagen biosynthesis and modifying enzymes		Prolactin Signaling Pathway	4	0	684609	249672		494605	70085.1	131708		822040			374435	850866	467548		308893	103901	137528		208516	948541	47335.3	1.08801e+06	159463	578542
P62937	PPIA	peptidyl-prolyl cis-trans isomerase A [OS=Homo sapiens]	0.006	44	8	220	4	165	18	7.81	48.83	8	7	cell organization and biogenesis;cellular component movement;metabolic process;regulation of biological process;response to stimulus;transport	cytoplasm;cytosol;extracellular;membrane;nucleus;organelle lumen	catalytic activity;protein binding;RNA binding	Pf00160	5478	ENSG00000196262.13	7	Budding and maturation of HIV virion; Gene and protein expression by JAK-STAT signaling after Interleukin-12 stimulation; Minus-strand DNA synthesis; Binding and entry of HIV virion; Basigin interactions; APOBEC3G mediated resistance to HIV-1 infection; Uncoating of the HIV Virion; Calcineurin activates NFAT; Platelet degranulation ; Plus-strand DNA synthesis; Integration of provirus; Neutrophil …		Prolactin Signaling Pathway	34	4	1.81863e+06	1.17851e+06	459706	1.28317e+06	1.38044e+06	3.37915e+06	1.99468e+06	1.67408e+06	8.36024e+06	1.13303e+06	1.62675e+06	3.4369e+06	1.75651e+06	2.54024e+06	2.10571e+06	1.4798e+06	1.14972e+06	1.237e+06	6.06655e+06	2.08339e+06	1.51673e+06	3.91774e+06	1.88964e+06	1.61662e+07
Q9NQ38-1	SPINK5	Serine protease inhibitor Kazal-type 5 [OS=Homo sapiens]	0.006	44	36	110	36	1064	120.6	8.06	55.43	34	20	cell death;cell differentiation;cell organization and biogenesis;regulation of biological process	cytoplasm;cytosol;endoplasmic reticulum;extracellular;membrane	enzyme regulator activity;protein binding	Pf00050, Pf07648	11005	ENSG00000133710.15	5	Formation of the cornified envelope			3	0	4.90222e+06	991820	7.03816e+06	3.57501e+06	537654	1.12997e+07	2.50789e+07	7.15536e+06	1.67106e+07	3.05892e+06	2.05783e+07	1.24669e+06	4.16681e+06	1.14614e+07	1.17024e+06	1.08547e+06	1.44865e+06	2.05361e+06	1.88021e+07	1.2954e+06	2.93265e+06	568742	914697	7.47299e+06
B2RUZ4	SMIM1	small integral membrane protein 1 [OS=Homo sapiens]	0	44	3	758	3	78	8.7	9.03	1950.99	3	3		membrane			388588	ENSG00000235169.7	1				0	0	7.05692e+06	5.90927e+06	1.28713e+07	6.8916e+06	3.72536e+06	2.39086e+06	2.79577e+06	6.75701e+06	5.97046e+06	3.92025e+06	6.95854e+06	4.7002e+07	1.25255e+07	3.07535e+06	4.93271e+06	9.07766e+06	4.18958e+06	4.48893e+06	1.01593e+07	1.04059e+07	7.73248e+06	1.28984e+07	6.77099e+06	2.32991e+07
Q93088	BHMT	Betaine--homocysteine S-methyltransferase 1 [OS=Homo sapiens]	0	43	15	389	15	406	45	7.03	253.79	15	12	metabolic process;regulation of biological process	cytoplasm;cytosol	catalytic activity;metal ion binding	Pf02574	635	ENSG00000145692.14	5	Choline catabolism; Sulfur amino acid metabolism	Glycine, serine and threonine metabolism; Cysteine and methionine metabolism; Metabolic pathways	One Carbon Metabolism; Trans-sulfuration and one carbon metabolism; Amino Acid metabolism; One carbon metabolism and related pathways	11	0	1.83638e+06	2.06428e+06	384006	2.84409e+06	3.98981e+07	1.05474e+06	4.12726e+06	1.37797e+06	8.04716e+07	895817	3.27233e+06	4951797	2.13292e+06	3.49288e+06	2.50663e+06	264554	1.21815e+06	1.9382e+06	2.42559e+06	3.80672e+06	1.23179e+06	2.5833e+06	864674	1.08263e+08
P07911	UMOD	uromodulin [OS=Homo sapiens]	0	43	30	4217	30	640	69.7	5.24	2733.89	30	25	cellular component movement;defense response;metabolic process;regulation of biological process;response to stimulus;transport	extracellular;membrane;organelle lumen	metal ion binding;protein binding	Pf00100, Pf07645, Pf12662, Pf12947	7369	ENSG00000169344.15	16	Asparagine N-linked glycosylation			3	0	210974364	1.13976e+08	1.47367e+08	1.10755e+08	1.60131e+08	1.78349e+08	1.81626e+08	2.10843e+08	2.23645e+08	1.83692e+08	1.88143e+08	228792788	2.12381e+08	2.03407e+08	1.60914e+08	2.04067e+08	1.88348e+08	2.62089e+08	2.31514e+08	4.27612e+08	2.29341e+08	1.83069e+08	1.31044e+08	1.66776e+08
P62258-1	YWHAE	14-3-3 protein epsilon [OS=Homo sapiens]	0.007	42	10	68	7	255	29.2	4.74	37	7	8	cell organization and biogenesis;cellular component movement;cellular homeostasis;metabolic process;regulation of biological process;response to stimulus;transport	cytoplasm;cytosol;membrane;mitochondrion;nucleus	protein binding;RNA binding	Pf00244	7531	ENSG00000108953.16; ENSG00000274474.3	17; CHR_HSCHR17_2_CTG2	Regulation of PLK1 Activity at G2/M Transition; Recruitment of NuMA to mitotic centrosomes; Loss of Nlp from mitotic centrosomes; NADE modulates death signalling; Translocation of GLUT4 to the plasma membrane; Deregulated CDK5 triggers multiple neurodegenerative pathways in Alzheimer's disease models; Chk1/Chk2(Cds1) mediated inactivation of Cyclin B:Cdk1 complex; Signaling by Hippo; AURKA Activa…	PI3K-Akt signaling pathway; Hippo signaling pathway; Viral carcinogenesis; Cell cycle; Neurotrophin signaling pathway; Oocyte meiosis; Epstein-Barr virus infection	Cell Cycle; Myometrial Relaxation and Contraction Pathways; VEGFA-VEGFR2 Signaling Pathway; Calcium Regulation in the Cardiac Cell; Sudden Infant Death Syndrome (SIDS) Susceptibility Pathways	65	3			196186	895301		1.62177e+06	550922			143817		208061		902403	424665	314155	197587	346228	3.53699e+06		73097.7	322323	447074	131756
Q9UQN3-1	CHMP2B	Charged multivesicular body protein 2b [OS=Homo sapiens]	0	42	14	1630	14	213	23.9	8.76	1562.99	13	10	cell communication;cell organization and biogenesis;cellular homeostasis;metabolic process;regulation of biological process;response to stimulus;transport	cytoplasm;cytosol;endosome;membrane;vacuole	protein binding	Pf03357	25978	ENSG00000083937.8	3	Budding and maturation of HIV virion; Macroautophagy; Endosomal Sorting Complex Required For Transport (ESCRT)	Endocytosis		12	0	6.91623e+07	1.754e+07	1.77578e+07	1.33929e+07	9.75718e+06	4.1061e+07	1.34452e+08	41161685	5.52777e+07	2.2008e+07	1.17769e+08	1.66828e+08	3.42073e+07	5.47814e+07	6.15303e+07	2.96963e+07	2.60332e+07	2.17675e+07	1.84487e+08	2.91416e+07	2.52469e+07	8.40476e+07	2.10904e+07	1.16638e+08
P63104-1	YWHAZ	14-3-3 protein zeta/delta [OS=Homo sapiens]	0.001	42	9	80	5	245	27.7	4.79	102.37	6	8	cell organization and biogenesis;metabolic process;regulation of biological process;response to stimulus;transport	cytoplasm;cytosol;membrane;mitochondrion;nucleus	catalytic activity;protein binding;RNA binding	Pf00244	7534	ENSG00000164924.17	8	Chk1/Chk2(Cds1) mediated inactivation of Cyclin B:Cdk1 complex; Interleukin-3, 5 and GM-CSF signaling; KSRP (KHSRP) binds and destabilizes mRNA; Activation of BAD and translocation to mitochondria ; GP1b-IX-V activation signalling; Translocation of GLUT4 to the plasma membrane; Rap1 signalling; Deactivation of the beta-catenin transactivating complex; TP53 Regulates Metabolic Genes; RHO GTPases a…	Cell cycle; Epstein-Barr virus infection; Viral carcinogenesis; Oocyte meiosis; Hepatitis B; PI3K-Akt signaling pathway; Hippo signaling pathway; Pathogenic Escherichia coli infection	Cell Cycle; Prolactin Signaling Pathway; Pathogenic Escherichia coli infection; Myometrial Relaxation and Contraction Pathways; Calcium Regulation in the Cardiac Cell; Sudden Infant Death Syndrome (SIDS) Susceptibility Pathways	51	1		69999.5					183084		269142	100553		169295		215218	113461	111927				91849.5	353230			219865
P04792	HSPB1	Heat shock protein beta-1 [OS=Homo sapiens]	0	41	11	1318	11	205	22.8	6.4	1803.73	11	9	cellular component movement;metabolic process;regulation of biological process;response to stimulus	cytoplasm;cytoskeleton;cytosol;membrane;nucleus;proteasome	enzyme regulator activity;protein binding;RNA binding	Pf00011	3315	ENSG00000106211.8	7	AUF1 (hnRNP D0) binds and destabilizes mRNA; VEGFA-VEGFR2 Pathway; MAPK6/MAPK4 signaling	VEGF signaling pathway; Epstein-Barr virus infection; MAPK signaling pathway; Amoebiasis	Apoptosis-related network due to altered Notch3 in ovarian cancer; Fas Ligand (FasL) pathway and Stress induction of Heat Shock Proteins (HSP) regulation; MAPK Signaling Pathway; ATM Signaling Network in Development and Disease; VEGFA-VEGFR2 Signaling Pathway; p38 MAPK Signaling Pathway	19	0	1.05575e+08	4.91544e+07	143873215	2.11218e+08	2.58353e+07	8.15855e+07	3.28378e+07	8.55363e+07	5.64788e+07	4.36906e+07	1.24948e+08	3.13549e+08	1.41259e+08	6.55013e+07	5.09683e+07	2.2327e+08	4.01315e+07	1.1368e+08	1.31247e+08	52914334	5.03175e+07	5.85373e+07	3.31737e+07	1.72279e+08
P09467	FBP1	Fructose-1,6-bisphosphatase 1 [OS=Homo sapiens]	0.007	41	11	83	10	338	36.8	6.99	48.98	11	8	cell organization and biogenesis;metabolic process;regulation of biological process;response to stimulus	cytoplasm;cytosol;nucleus	catalytic activity;metal ion binding;nucleotide binding;protein binding	Pf00316, Pf00459	2203	ENSG00000165140.9	9	Gluconeogenesis	Metabolic pathways; Glucagon signaling pathway; AMPK signaling pathway; Insulin signaling pathway; Fructose and mannose metabolism; Carbon metabolism; Glycolysis / Gluconeogenesis; Pentose phosphate pathway	Angiopoietin Like Protein 8 Regulatory Pathway; Glycolysis and Gluconeogenesis	14	1	312567											483124					162413			550859	102015	983204	75256.7	199888
Q8IYB3	SRRM1	Serine/arginine repetitive matrix protein 1 [OS=Homo sapiens]	0	41	53	2358	53	904	102.3	11.84	2627.22	40	41	metabolic process;transport	cytosol;nucleus;spliceosomal complex	DNA binding;protein binding;RNA binding	Pf01480	10250	ENSG00000133226.16	1	Cleavage of Growing Transcript in the Termination Region ; Transport of Mature mRNA derived from an Intron-Containing Transcript; mRNA 3'-end processing; mRNA Splicing - Major Pathway	mRNA surveillance pathway; RNA transport	mRNA Processing	14	0	1.2347e+07	1.86903e+07	4.48071e+07	1.83815e+07	9.72272e+06	4.16995e+07	7.87876e+07	4.23922e+07	1.19303e+08	1.40139e+07	5.52231e+07	8.27789e+07	2.25772e+07	5.06532e+07	9.22714e+06	6.94042e+06	9.24594e+06	3.0296e+07	2.96878e+07	1.43567e+07	1.4073e+07	2.17754e+07	8.36933e+06	1.36552e+08
P08571	CD14	Monocyte differentiation antigen CD14 [OS=Homo sapiens]	0	41	12	775	12	375	40.1	6.23	500.63	12	11	cell death;defense response;regulation of biological process;response to stimulus;transport	cell surface;extracellular;Golgi;membrane	protein binding;receptor activity;signal transducer activity		929	ENSG00000170458.13	5	MyD88:Mal cascade initiated on plasma membrane; IRAK2 mediated activation of TAK1 complex upon TLR7/8 or 9 stimulation; IKK complex recruitment mediated by RIP1; Ligand-dependent caspase activation; IRAK4 deficiency (TLR2/4); ER-Phagosome pathway; TRAF6-mediated induction of TAK1 complex within TLR4 complex; Activated TLR4 signalling; Neutrophil degranulation; Activation of IRF3/IRF7 mediated by …	Amoebiasis; Legionellosis; Phagosome; MAPK signaling pathway; Regulation of actin cytoskeleton; Tuberculosis; Pathogenic Escherichia coli infection; Salmonella infection; Pertussis; NF-kappa B signaling pathway; Toll-like receptor signaling pathway; Hematopoietic cell lineage; Transcriptional misregulation in cancer	Regulation of toll-like receptor signaling pathway; Pathogenic Escherichia coli infection; MAPK Signaling Pathway; Regulation of Actin Cytoskeleton; Toll-like receptor signaling pathway	56	0	5.16529e+06	5.63478e+06	8.16477e+06	1.35997e+07	3.25347e+06	6.26713e+06	4.27774e+07	1.2001e+07	6.01667e+07	1.34793e+07	1.57929e+07	3.83882e+06	7.16336e+06	2.50151e+07	3.19004e+06	3.66492e+06	4.04021e+06	8.26116e+06	4.18211e+07	2.74461e+07	7.53913e+06	9.53792e+06	4.2185e+06	6.24466e+06
P05090	APOD	apolipoprotein D [OS=Homo sapiens]	0	41	11	3078	11	189	21.3	5.15	2212.93	11	10	cell organization and biogenesis;metabolic process;regulation of biological process;response to stimulus;transport	endoplasmic reticulum;extracellular;ribosome	protein binding;transporter activity	Pf00061, Pf03973, Pf08212	347	ENSG00000189058.8	3	Transport of fatty acids			4	0	4.95142e+07	3.45014e+07	6.6086e+07	6.09883e+07	1.13505e+07	8.00698e+07	9.51877e+07	9.49067e+07	9.97032e+07	5.77489e+07	1.69517e+08	7.30238e+07	4.0174e+07	1.40124e+08	3.17639e+07	4.15469e+07	1.78253e+07	4.53444e+07	8.56522e+07	1.52562e+08	2.90057e+07	8.13382e+07	2.68942e+07	1.82317e+07
P01008	SERPINC1	Antithrombin-III [OS=Homo sapiens]	0	41	26	359	26	464	52.6	6.71	247.48	24	23	coagulation;defense response;metabolic process;regulation of biological process;response to stimulus;transport	extracellular;membrane;organelle lumen	enzyme regulator activity;protein binding	Pf00079	462	ENSG00000117601.13	1	Post-translational protein phosphorylation; Regulation of Insulin-like Growth Factor (IGF) transport and uptake by Insulin-like Growth Factor Binding Proteins (IGFBPs); Common Pathway of Fibrin Clot Formation; Intrinsic Pathway of Fibrin Clot Formation	Complement and coagulation cascades	Complement and Coagulation Cascades	10	0	886098	182457	2.44774e+06	501544	806464	1.32847e+06	1.47824e+06	596740	509434	608759	612919	1.12549e+06	1.06812e+06	352925	204598	300292	299803		654028	1.3325e+06	177571	3.60359e+06	528721	1.58537e+06
O00187-2	MASP2	Isoform 2 of Mannan-binding lectin serine protease 2 [OS=Homo sapiens]	0	41	9	753	9	185	20.6	5.96	852.75	9	8	defense response;metabolic process;regulation of biological process;response to stimulus	extracellular	catalytic activity;metal ion binding;protein binding	Pf00431, Pf07645, Pf12662, Pf14670	10747	ENSG00000009724.16	1			Complement Activation; Complement and Coagulation Cascades	2	0	3.73633e+06	6.08958e+06	1.47962e+07	3.77151e+06	4.61593e+06	1.56463e+07	2.5468e+07	2.02062e+07	4.72838e+07	1.21339e+07	5.43432e+07	5.31514e+06	4.9869e+06	1.25307e+07	8.10219e+06	6.83653e+06	6.25653e+06	1.6152e+07	2.6586e+07	1.61661e+07	5.57069e+06	7.26375e+06	2.99151e+06	1.01685e+07
Q15185	PTGES3	Prostaglandin E synthase 3 [OS=Homo sapiens]	0	41	4	368	4	160	18.7	4.54	581.5	3	3	cell organization and biogenesis;metabolic process;regulation of biological process;response to stimulus	cytoplasm;cytosol;nucleus	catalytic activity;protein binding	Pf04969	10728	ENSG00000110958.15	12	Attenuation phase; Synthesis of Prostaglandins (PG) and Thromboxanes (TX); HSP90 chaperone cycle for steroid hormone receptors (SHR); Aryl hydrocarbon receptor signalling; HSF1 activation	Arachidonic acid metabolism; Metabolic pathways	Aryl Hydrocarbon Receptor Pathway	18	0	8.15887e+06	2.81811e+06	2.31969e+06	2.61558e+06	403010	1.01733e+07	1.59371e+06	4.43826e+06	1.48047e+06	4.19211e+06	6.83226e+06	7.53132e+06	1.45777e+06	2.49896e+07	2.23362e+06		216112	4.6699e+06	3.14952e+06	8.78062e+06	3.74101e+06	7.04206e+06	1.49601e+06	5.07509e+06
Q12907	LMAN2	Vesicular integral-membrane protein VIP36 [OS=Homo sapiens]	0	40	14	387	14	356	40.2	6.95	341.97	14	11	regulation of biological process;transport	cell surface;endoplasmic reticulum;Golgi;membrane	metal ion binding;protein binding	Pf03388	10960	ENSG00000169223.14	5	Cargo concentration in the ER; COPII (Coat Protein 2) Mediated Vesicle Transport	Protein processing in endoplasmic reticulum		10	0		544909	1.27528e+06	239955	957763	1.68393e+06	364593	1.08597e+06	1.73408e+06	1.63501e+06	3.67284e+06	733188	1.19075e+06	3.37633e+06	965494	1.57469e+06	1.38001e+06	1.67933e+06	5.80882e+06	3.89491e+06	1.24014e+06	3.78229e+06	1.7406e+06	1.50731e+06
P33241	LSP1	Lymphocyte-specific protein 1 [OS=Homo sapiens]	0	40	9	253	9	339	37.2	4.74	461.6	9	8	cellular component movement;defense response;regulation of biological process;response to stimulus	cytoskeleton;membrane	protein binding;signal transducer activity	Pf02029	4046	ENSG00000130592.15	11		Tuberculosis		1	0	2.00617e+06	1.35361e+06	747884	4.08454e+06	453115			589087	711722	715808	2.8558e+06	1.57285e+06	717035		282807	8.67601e+06	878659	701751	193446	211939	283675		978584	822798
Q9Y5K6	CD2AP	CD2-associated protein [OS=Homo sapiens]	0	40	25	1203	25	639	71.4	6.4	1059.68	25	17	cell division;cell organization and biogenesis;cellular component movement;metabolic process;regulation of biological process;response to stimulus	cytoplasm;cytoskeleton;membrane	protein binding;structural molecule activity	Pf00018, Pf07653, Pf14604	23607	ENSG00000198087.7	6	Nephrin family interactions	Bacterial invasion of epithelial cells	Primary Focal Segmental Glomerulosclerosis FSGS	4	0	4.30243e+07	6.3229e+07	2.92727e+07	8.95059e+07	1.51288e+07	3.00702e+07	3.79703e+07	2.71147e+07	3.8703e+07	3.19053e+07	1.08196e+08	6.15291e+07	2.23427e+07	4.90733e+07	3.36343e+07	7.11902e+07	2.40324e+07	2.23905e+07	8.67996e+07	4.33178e+07	2.91e+07	3.35123e+07	2.93636e+07	1.66591e+08
Q6JBY9	RCSD1	CapZ-interacting protein [OS=Homo sapiens]	0	39	14	343	14	416	44.5	5.4	627.43	14	12	response to stimulus		protein binding	Pf05177, Pf15255	92241	ENSG00000198771.10	1				0	0	258441	4.54039e+06	5.60797e+06	3.09129e+06	51337.7	2.60072e+06	1.91802e+06	460460	1.34363e+06	1.09941e+06	2.69121e+06	1.90547e+06	2.82188e+06	4.18196e+06	918587	3.14326e+06	176301	1.70132e+06	3.11655e+06	849283	661119	479136	474566	697491
P00450	CP	Ceruloplasmin [OS=Homo sapiens]	0	39	41	2224	41	1065	122.1	5.72	2226.53	41	33	cellular homeostasis;metabolic process;transport	extracellular;membrane;organelle lumen	catalytic activity;metal ion binding;protein binding	Pf00394, Pf07731, Pf07732	1356		3	Metal ion SLC transporters; Post-translational protein phosphorylation; Regulation of Insulin-like Growth Factor (IGF) transport and uptake by Insulin-like Growth Factor Binding Proteins (IGFBPs); Iron uptake and transport; Defective CP causes aceruloplasminemia (ACERULOP)	Porphyrin and chlorophyll metabolism		14	0	5.0136e+07	2.21327e+07	4.78046e+07	3.38346e+07	1.2514e+07	8.64121e+07	7.40578e+07	7.49539e+07	8.62511e+07	4.5792e+07	6.84674e+07	1.79239e+07	4.58766e+07	9.50756e+07	4.54056e+06	1.25977e+07	2.48311e+07	2.53437e+07	9.93132e+07	2.46258e+07	2.27511e+07	1.51934e+08	1.67106e+07	18261381
P01833	PIGR	Polymeric immunoglobulin receptor [OS=Homo sapiens]	0	39	29	1202	29	764	83.2	5.74	1091.4	28	24	cell organization and biogenesis;regulation of biological process;response to stimulus;transport	extracellular;membrane	receptor activity;signal transducer activity		5284	ENSG00000162896.5	1	Neutrophil degranulation	Intestinal immune network for IgA production		4	0	1.74697e+07	1.70199e+07	2.9325e+07	1.55505e+07	4.82218e+06	1.93773e+07	2.87792e+07	1.63666e+07	1.99394e+07	1.67029e+07	7.01053e+07	6.00886e+06	1.25281e+07	4.10511e+07	2.91816e+06	1.42752e+07	4.21172e+06	2.8899e+07	1.97474e+07	2.94025e+07	9.36192e+06	5.17573e+06	8.40267e+06	5.48326e+06
Q96K21-2	ZFYVE19	Isoform 2 of Abscission/NoCut checkpoint regulator [OS=Homo sapiens]	0	39	14	1199	7	461	50.5	5.19	1750.7	13	10	cell division;regulation of biological process	cytoplasm	metal ion binding;protein binding	Pf01363	84936	ENSG00000166140.17	15				0	9	18206272	8.51609e+06	1.9095e+07	1.06437e+07	5.16846e+06	3.3188e+07	2.67507e+07	2.65565e+07	3.70982e+07	2.1088e+07	6.04927e+07	3.91873e+07	1.46681e+07	4.24369e+07	1.36179e+07	1.12365e+07	7.22657e+06	1.13387e+07	6.68531e+07	7.90771e+06	7.63121e+06	1.02664e+07	7.95408e+06	6.47664e+07
P04217	A1BG	Alpha-1B-glycoprotein [OS=Homo sapiens]	0	39	14	597	14	495	54.2	5.86	474.77	14	10	transport	extracellular;organelle lumen	protein binding	Pf00047, Pf13895, Pf13927	1	ENSG00000121410.11	19	Platelet degranulation ; Neutrophil degranulation			7	0	4.80599e+06	5.46719e+06	8.24871e+06	2.26227e+06	4.05656e+06	3.14718e+06	8.23625e+06	5.64158e+06	5.99361e+06	2.55332e+06	6.34282e+06	4.94692e+06	7.52277e+06	1.30053e+07	2.00228e+06	8.50444e+06	5.15762e+06	4.59885e+06	1.34254e+07	1.19296e+07	6.08457e+06	4.74717e+06	2.65944e+06	5.17463e+06
P10636-6	MAPT	Isoform Tau-D of Microtubule-associated protein tau [OS=Homo sapiens]	0	39	15	658	4	383	40	9.44	794.44	15	12	cell differentiation;cell organization and biogenesis;cellular component movement;metabolic process;regulation of biological process;response to stimulus;transport	cytoplasm;cytoskeleton;cytosol;membrane;nucleus	DNA binding;protein binding	Pf00418	4137	ENSG00000276155.4; ENSG00000186868.15; ENSG00000277956.4	17; CHR_HSCHR17_1_CTG5; CHR_HSCHR17_2_CTG5			IL-5 Signaling Pathway; Regulation of Microtubule Cytoskeleton; Alzheimers Disease; Brain-Derived Neurotrophic Factor (BDNF) signaling pathway; Kit receptor signaling pathway; Copper homeostasis; MAPK Signaling Pathway; IL-2 Signaling Pathway; Notch Signaling Pathway	9	0		205248		151129		731036	3.40104e+06	3.0334e+06	4.51744e+06	479811		511663	983827		449211	107934		710506				85108.1	179818	1.02249e+06
Q12929	EPS8	Epidermal growth factor receptor kinase substrate 8 [OS=Homo sapiens]	0	39	38	5524	38	822	91.8	7.5	9180.41	37	31	cell organization and biogenesis;cell proliferation;cellular component movement;regulation of biological process;response to stimulus	cytoplasm;membrane	protein binding	Pf00018, Pf00640, Pf07653, Pf08416, Pf14604	2059	ENSG00000151491.12	12			EGF/EGFR Signaling Pathway	1	0	5.49832e+07	6.9419e+07	8.00273e+07	5.40644e+07	4.92971e+07	1.09792e+08	1.22149e+08	1.45893e+08	2.60142e+08	1.298e+08	3.69376e+08	1.86147e+08	8.10723e+07	1.58898e+08	8.74212e+07	9.83277e+07	3.311e+07	5.01309e+07	3.97302e+08	8.05116e+07	5.39246e+07	6.1084e+07	5.74671e+07	8.83049e+08
P00918	CA2	Carbonic anhydrase 2 [OS=Homo sapiens]	0.001	39	9	168	9	260	29.2	7.4	96.25	9	5	cellular homeostasis;metabolic process;regulation of biological process;response to stimulus;transport	cytoplasm;cytosol;membrane	catalytic activity;metal ion binding;protein binding	Pf00194	760	ENSG00000104267.9	8	Reversible hydration of carbon dioxide; Erythrocytes take up carbon dioxide and release oxygen; Erythrocytes take up oxygen and release carbon dioxide	Collecting duct acid secretion; Pancreatic secretion; Nitrogen metabolism; Proximal tubule bicarbonate reclamation; Gastric acid secretion; Bile secretion		12	0	457364	259732		219243	132311		608142	782976		78878.6	1.04533e+06	957654	298627	373996	276396	321932	253112	113150	1.0205e+06	856800	111834	266488	281473	940450
P52565-1	ARHGDIA	rho GDP-dissociation inhibitor 1 [OS=Homo sapiens]	0.001	39	6	104	6	204	23.2	5.11	81.45	6	4	cellular component movement;regulation of biological process;response to stimulus	cytoplasm;cytoskeleton;cytosol	enzyme regulator activity;protein binding	Pf02115	396	ENSG00000141522.11	17	Signalling by NGF; Axonal growth inhibition (RHOA activation); Axonal growth stimulation; Rho GTPase cycle	Neurotrophin signaling pathway; Vasopressin-regulated water reabsorption		11	0	327920	144900		319146	47988.6	255403				380397	1.44493e+06	816007	1.1114e+06		170002	874875	206242	137500	3.37713e+06	929548	182499	395744	397476	1.67247e+06
Q07075	ENPEP	Glutamyl aminopeptidase [OS=Homo sapiens]	0	39	39	751	39	957	109.2	5.47	340.83	39	27	cell communication;cell proliferation;cellular component movement;metabolic process	membrane	catalytic activity;metal ion binding	Pf01433, Pf11838, Pf13485	2028	ENSG00000138792.9	4	Metabolism of Angiotensinogen to Angiotensins	Renin-angiotensin system		4	0	4.18043e+06	3.17235e+06	8.73897e+06	5.37648e+06	8.4384e+06	9.25376e+06	9.45227e+06	31890481	1.92288e+07	5.55893e+06	9.42452e+06	8.12606e+06	1.07659e+07	1.09595e+07	6.94907e+06	5.9881e+06	8.96444e+06	5.03476e+07	8.27414e+06	7.92447e+06	4.36251e+06	14358136	5.52032e+06	1.20852e+07
P17096-2	HMGA1	Isoform HMG-Y of High mobility group protein HMG-I/HMG-Y [OS=Homo sapiens]	0.001	39	4	67	1	96	10.7	10.32	148.56		4	cell organization and biogenesis;metabolic process;regulation of biological process;response to stimulus;transport	chromosome;cytosol;nucleus	catalytic activity;DNA binding;protein binding		3159	ENSG00000137309.19	6			Adipogenesis; Preimplantation Embryo; Senescence and Autophagy in Cancer	3	0
P04075	ALDOA	fructose-bisphosphate aldolase A [OS=Homo sapiens]	0	38	14	431	12	364	39.4	8.09	570.43	11	11	cell organization and biogenesis;cellular homeostasis;metabolic process;regulation of biological process;transport	cytoplasm;cytoskeleton;cytosol;extracellular;membrane;nucleus;organelle lumen	catalytic activity;protein binding;RNA binding	Pf00274	226	ENSG00000149925.17	16	Platelet degranulation ; Gluconeogenesis; Glycolysis; Neutrophil degranulation	Fructose and mannose metabolism; Glycolysis / Gluconeogenesis; Pentose phosphate pathway; HIF-1 signaling pathway; Metabolic pathways; Carbon metabolism; Biosynthesis of amino acids	Glycolysis and Gluconeogenesis; Sudden Infant Death Syndrome (SIDS) Susceptibility Pathways	21	1	2.24589e+06	2.77525e+06	4.49185e+06	5.42627e+06	2.23652e+06	3.56774e+06	2.89843e+07	6.3998e+07	7.68449e+06	3.84513e+06	9.48535e+06	8.19861e+06	904507	8.64492e+06	3.17495e+06	1.82333e+06	886626	868720	1.0239e+07	4.04399e+06	2.38803e+06	1.72849e+06	1.71305e+06	1.03139e+07
P07339	CTSD	Cathepsin D [OS=Homo sapiens]	0	38	13	397	13	412	44.5	6.54	386.21	13	13	metabolic process;transport	extracellular;membrane;organelle lumen;vacuole	catalytic activity;protein binding	Pf00026, Pf07966, Pf14541, Pf14543	1509	ENSG00000117984.13	11	Collagen degradation; Metabolism of Angiotensinogen to Angiotensins; Neutrophil degranulation; MHC class II antigen presentation	Tuberculosis; Apoptosis; Sphingolipid signaling pathway; Lysosome	Prolactin Signaling Pathway	16	0	2.54999e+06	6.64891e+06	2.42343e+06	1.59326e+06	5.22273e+06	1.59662e+06	3.20302e+06	2.56594e+06	2.65104e+06	2.24047e+06	1.16219e+07	9.0937e+06	2.81042e+06	4.12157e+06	5.21638e+06	7.89027e+06	6.38342e+06	1.01363e+06	3.27465e+06	1.55092e+07	8.23925e+06	9.97107e+06	6.67697e+06	3.08268e+06
P01133-1	EGF	Pro-epidermal growth factor [OS=Homo sapiens]	0	38	41	2286	41	1207	133.9	5.85	1911.42	40	35	cell organization and biogenesis;metabolic process;regulation of biological process;response to stimulus;transport	cell surface;extracellular;membrane;organelle lumen	catalytic activity;enzyme regulator activity;metal ion binding;protein binding;receptor activity;signal transducer activity	Pf00058, Pf06247, Pf07645, Pf12662, Pf12947, Pf14670	1950	ENSG00000138798.11	4	EGFR interacts with phospholipase C-gamma; SHC1 events in ERBB2 signaling; EGFR downregulation; ERBB2 Regulates Cell Motility; GRB2 events in EGFR signaling; ERBB2 Activates PTK6 Signaling; Constitutive Signaling by Aberrant PI3K in Cancer; Interleukin-20 family signaling; Downregulation of ERBB2 signaling; Cargo recognition for clathrin-mediated endocytosis; PI5P, PP2A and IER3 Regulate PI3K/AKT…	Glioma; Endometrial cancer; Cytokine-cytokine receptor interaction; Bladder cancer; Endocytosis; Melanoma; Pathways in cancer; Non-small cell lung cancer; Ras signaling pathway; FoxO signaling pathway; Choline metabolism in cancer; Breast cancer; HIF-1 signaling pathway; EGFR tyrosine kinase inhibitor resistance; MAPK signaling pathway; PI3K-Akt signaling pathway; Gap junction; Rap1 signaling pat…	MicroRNAs in cardiomyocyte hypertrophy; Cardiac Hypertrophic Response; Bladder Cancer; Differentiation Pathway; Focal Adhesion; Lung fibrosis; MAPK Signaling Pathway; ERK Pathway in Huntington's Disease; ESC Pluripotency Pathways; Focal Adhesion-PI3K-Akt-mTOR-signaling pathway; EGF/EGFR Signaling Pathway; Regulation of Actin Cytoskeleton; TGF-beta Receptor Signaling; ErbB Signaling Pathway	88	0	8.10739e+07	8.70854e+07	8.87253e+07	7.58428e+07	1.97681e+07	3.3957e+07	3.63602e+07	6.92313e+07	3.72481e+07	4.15114e+07	5.20928e+07	8.33257e+07	3.99638e+07	4.53864e+07	3.49455e+07	7.42687e+07	2.31489e+07	5.16395e+07	5.20153e+07	6.84353e+07	4.02511e+07	4.60009e+07	5.8008e+07	4.85219e+07
Q86XT2	VPS37D	vacuolar protein sorting-associated protein 37D [OS=Homo sapiens]	0	38	10	1604	10	251	27.7	9.01	1926.16	10	7	cell communication;cell organization and biogenesis;metabolic process;response to stimulus;transport	endosome;membrane		Pf07200	155382	ENSG00000176428.5	7	Budding and maturation of HIV virion; Endosomal Sorting Complex Required For Transport (ESCRT); Membrane binding and targetting of GAG proteins	Endocytosis		13	0	2.47151e+07	1.32085e+07	1.585e+07	1.71801e+07	9.70453e+06	3.63489e+07	6.86256e+07	3.53069e+07	6.03011e+07	21998832	6.25243e+07	9.45689e+07	1.80013e+07	4.98104e+07	3.00618e+07	1.11745e+07	8.19732e+06	8.93268e+06	7.52742e+07	1.67992e+07	2.35596e+07	4.8505e+07	2.17179e+07	8.2914e+07
P26038	MSN	Moesin [OS=Homo sapiens]	0	38	29	405	18	577	67.8	6.4	298.3	18	26	cell differentiation;cell organization and biogenesis;cell proliferation;cellular component movement;regulation of biological process;response to stimulus	cell surface;cytoplasm;cytoskeleton;cytosol;membrane;nucleus	protein binding;RNA binding;structural molecule activity	Pf00373, Pf00769, Pf09379, Pf09380	4478	ENSG00000147065.16	X	Gene and protein expression by JAK-STAT signaling after Interleukin-12 stimulation; Interleukin-12 family signaling; Recycling pathway of L1	Leukocyte transendothelial migration; Measles; Proteoglycans in cancer; Regulation of actin cytoskeleton	Glial Cell Differentiation; AGE/RAGE pathway; Regulation of Actin Cytoskeleton	16	1	652424	1.58699e+06	1.78054e+06	3.47413e+06	666012	21437.5	5.28314e+06	4.17757e+06	7.48745e+06	2.06905e+06	2.16046e+06	4.91929e+06	1.23241e+06	9.92624e+06	1.74589e+06	2.78892e+06	759854	922381	7.66502e+06	1.94495e+06	1.82705e+06	1.90077e+06	665466	1.39764e+07
Q9UBW5-1	BIN2	Bridging integrator 2 [OS=Homo sapiens]	0	38	11	109	11	565	61.8	5.15	183.4	11	6	cell organization and biogenesis;cellular component movement;response to stimulus;transport	cytoplasm;extracellular;membrane;organelle lumen	protein binding	Pf03114	51411		12	Neutrophil degranulation		TYROBP Causal Network	4	0	7.0305e+06	5.75774e+06	163527	4.81102e+06	2.29148e+06	3.99235e+06	1.34063e+06	5.53325e+06	8.51105e+06	912952	11234268	2.2566e+06	808325	7.99277e+06	1.03413e+06	4.85252e+06	556621	1.3797e+06	1.61068e+06	2.48262e+06	1.74474e+06	2.4982e+06	33285
Q9Y2V2	CARHSP1	Calcium-regulated heat-stable protein 1 [OS=Homo sapiens]	0	37	9	519	9	147	15.9	8.21	498.52	9	8	regulation of biological process;response to stimulus	cytoplasm;cytosol	DNA binding;protein binding;RNA binding	Pf00313	23589	ENSG00000153048.10	16				0	0	4.3779e+06	5.30439e+06	1.37795e+07	1.06174e+07	808944	5.18291e+07	2.77153e+07	3.71803e+07	3.90564e+07	2.09392e+07	3.46807e+07	3.85148e+06	4.17298e+06	3.17198e+07	773771	4.79156e+06	7.38447e+06	5.73907e+06	7.04597e+07	1.80818e+06	2.86412e+06	2.16841e+06	1.69397e+06	3.80252e+06
P61981	YWHAG	14-3-3 protein gamma [OS=Homo sapiens]	0.001	37	9	136	5	247	28.3	4.89	141.27	9	8	cell organization and biogenesis;regulation of biological process;response to stimulus;transport	cytoplasm;cytosol;membrane;mitochondrion	enzyme regulator activity;protein binding;RNA binding	Pf00244	7532	ENSG00000170027.6	7	Chk1/Chk2(Cds1) mediated inactivation of Cyclin B:Cdk1 complex; Regulation of PLK1 Activity at G2/M Transition; AURKA Activation by TPX2; Anchoring of the basal body to the plasma membrane; Recruitment of NuMA to mitotic centrosomes; Activation of BAD and translocation to mitochondria ; Recruitment of mitotic centrosome proteins and complexes; Loss of Nlp from mitotic centrosomes; Translocation o…	Oocyte meiosis; Epstein-Barr virus infection; Cell cycle; Hippo signaling pathway; Viral carcinogenesis; PI3K-Akt signaling pathway	Cell Cycle; Prolactin Signaling Pathway; Myometrial Relaxation and Contraction Pathways; Calcium Regulation in the Cardiac Cell; Sudden Infant Death Syndrome (SIDS) Susceptibility Pathways	48	1	360356	355075	224794	588250	752781	1.88015e+06	1.50918e+06	1.21688e+06	402345	831760	2.48499e+06	834030	43171.7	2.81821e+06	221289	52169.3	122340	1.21547e+06	2.20944e+06	1.06887e+06	309839	358828	26452.9	1.23134e+06
Q9UQ35	SRRM2	serine/arginine repetitive matrix protein 2 [OS=Homo sapiens]	0	37	106	1248	106	2752	299.4	12.06	1675.01	89	79	metabolic process	nucleus;spliceosomal complex	nucleotide binding;protein binding;RNA binding		23524	ENSG00000167978.16	16	mRNA Splicing - Major Pathway			4	0	1.66598e+07	2.51141e+07	3.83262e+07	1.50424e+07	4.2241e+06	7.44076e+07	6.01268e+07	7.5222e+07	6.55374e+07	2.16884e+07	6.17406e+07	5.2794e+07	1.40365e+07	6.33428e+07	3.44972e+07	1.37935e+07	6.88459e+06	1.00128e+07	7.00839e+07	1.13338e+07	2.58751e+07	1.77882e+07	8.01807e+06	4.38348e+07
Q9NZZ3	CHMP5	Charged multivesicular body protein 5 [OS=Homo sapiens]	0	37	9	999	9	219	24.6	4.83	1530.12	8	9	cell organization and biogenesis;regulation of biological process;transport	cytoplasm;cytosol;endosome;membrane;nucleus	protein binding	Pf03357	51510	ENSG00000086065.13	9	Budding and maturation of HIV virion; Endosomal Sorting Complex Required For Transport (ESCRT)	Endocytosis		10	0	1.32061e+07	7.13408e+06	4.99229e+06	7.07059e+06	4.02048e+06	1.64245e+07	1.46272e+07	1.46096e+07	1.0371e+07	8.54313e+06	2.02749e+07	2.6342e+07	8.69059e+06	2.37091e+07	7.46864e+06	7.64893e+06	2.88474e+06	7.94327e+06	2.47823e+07	1.07717e+07	4.72694e+06	1.17047e+07	9.60908e+06	4.69468e+07
O75264	C19orf77; SMIM24	Small integral membrane protein 24 [OS=Homo sapiens]	0	37	7	921	7	130	15	5.29	1479.75	5	7		membrane		Pf10034	284422	ENSG00000095932.6	19				0	0	1.28916e+07	1.25655e+07	1.91593e+07	1.77228e+07	3.99599e+06	9.97437e+06	2.98063e+07	1.94539e+07	4.18152e+07	1.7264e+07	3.84907e+07	1.65121e+07	9.49612e+06	5.43338e+07	3.31783e+06	7.83784e+06	2.43787e+06	3.14983e+06	6.22971e+07	7.9864e+06	8.5309e+06	2.15766e+07	9.63819e+06	2.38631e+07
P15311	EZR	Ezrin [OS=Homo sapiens]	0	37	31	968	20	586	69.4	6.27	532.54	31	27	cell differentiation;cell organization and biogenesis;cellular component movement;metabolic process;regulation of biological process;response to stimulus;transport	cytoplasm;cytoskeleton;cytosol;endosome;membrane	protein binding;RNA binding	Pf00373, Pf00769, Pf09379, Pf09380	7430	ENSG00000092820.17	6	Netrin-1 signaling; Recycling pathway of L1	Proteoglycans in cancer; Gastric acid secretion; Pathogenic Escherichia coli infection; Regulation of actin cytoskeleton; MicroRNAs in cancer; Leukocyte transendothelial migration	Pathogenic Escherichia coli infection; AGE/RAGE pathway; VEGFA-VEGFR2 Signaling Pathway; Regulation of Actin Cytoskeleton	15	13	3.94965e+06	3.074e+06	3.10834e+06	2.87422e+06	3.66957e+06	6.54131e+06	5.58816e+06	3.19665e+06	1.51238e+07	2.37723e+06	7.81326e+06	1.34754e+07	5.45802e+06	6.27561e+06	6.24393e+06	5.7084e+06	4.00417e+06	3.28812e+06	1.66958e+07	9.01319e+06	3.37088e+06	8.28597e+06	4.84967e+06	3.45202e+07
Q96FN5	KIF12	Kinesin-like protein KIF12 [OS=Homo sapiens]	0	37	31	3331	31	646	70.6	8.85	3148.93	30	28	cellular component movement	cytoplasm;cytoskeleton	catalytic activity;motor activity;nucleotide binding;protein binding	Pf00225	113220	ENSG00000136883.13	9	COPI-dependent Golgi-to-ER retrograde traffic; Kinesins			8	0	1.32883e+08	6.07289e+07	1.1096e+08	5.5984e+07	2.46822e+07	213626186	3.4734e+08	2.02367e+08	3.02633e+08	9.40244e+07	3.08981e+08	1.01498e+08	6.8994e+07	3.07657e+08	5.70935e+07	1.7942e+07	3.51982e+07	4.4816e+07	2.5892e+08	4.28817e+07	4.52554e+07	4.80946e+07	2.18324e+07	1.41618e+08
P06396	GSN	Gelsolin [OS=Homo sapiens]	0	37	32	701	32	782	85.6	6.28	373.96	32	22	cell death;cell organization and biogenesis;metabolic process;regulation of biological process;response to stimulus;transport	cytoplasm;cytoskeleton;cytosol;extracellular;membrane;nucleus;organelle lumen	metal ion binding;protein binding	Pf00626	2934	ENSG00000148180.19	9	Neutrophil degranulation; Caspase-mediated cleavage of cytoskeletal proteins; Amyloid fiber formation	Fc gamma R-mediated phagocytosis; Viral carcinogenesis; Regulation of actin cytoskeleton	Regulation of Actin Cytoskeleton; Senescence and Autophagy in Cancer	15	0	4.17718e+06	1.06996e+06	1.01372e+07	3.05034e+06	702147	6.35824e+06	1.13964e+07	7.86566e+06	1.8435e+07	1.91292e+06	1.49617e+07	2.37551e+06	3.09452e+06	7.93863e+06	805480	1.3546e+06	545562	3.03974e+06	1.29152e+07	6.11564e+06	1.14176e+06	2.83077e+06	476611	3.07488e+06
P35908	KRT2	Keratin, type II cytoskeletal 2 epidermal [OS=Homo sapiens]	0	36	21	195	15	639	65.4	8	174.01	16	17	cell death;cell organization and biogenesis;cell proliferation;cellular component movement;metabolic process	cytoskeleton;cytosol;membrane;nucleus	protein binding;structural molecule activity	Pf00038, Pf08614, Pf12128, Pf13166	3849	ENSG00000172867.3	12	Formation of the cornified envelope			3	2	4.46305e+06	1.13975e+06	6.27844e+06	2.10382e+06	197358	1.42008e+06		1.12302e+06		1.23803e+06	6.57443e+06	3.0795e+06	984526	3.36441e+06	1.41801e+06	717730	295451	191564	1.65449e+06	1.39296e+06	1.34946e+06	1.96618e+06	877494	613109
P14618-2	PKM	Isoform M1 of Pyruvate kinase PKM [OS=Homo sapiens]	0.001	36	17	275	6	531	58	7.71	158.52	16	11	cell death;cell organization and biogenesis;metabolic process;response to stimulus;transport	cytoplasm;cytosol;extracellular;mitochondrion;nucleus;organelle lumen	catalytic activity;metal ion binding;nucleotide binding;protein binding;RNA binding	Pf00224, Pf02887	5315	ENSG00000067225.17	15	Glycolysis		Photodynamic therapy-induced HIF-1 survival signaling; Amino Acid metabolism; Glycolysis and Gluconeogenesis	7	11	2.06435e+06	1.74377e+06	2.36691e+06	371785	1.06099e+06	2.53664e+06	1.53993e+06	4.16716e+06	1.63556e+06	1.14407e+06	1.67986e+06	2.51374e+06	992768	1.28952e+06	625308	646878	277194	1.56567e+06	1.1764e+06	3.32359e+06	688637	2.33125e+06	265974	2.52949e+06
P02743	APCS	Serum amyloid P-component [OS=Homo sapiens]	0.001	36	8	110	8	223	25.4	6.54	106.11	7	6	cell organization and biogenesis;defense response;metabolic process;regulation of biological process;response to stimulus	extracellular;nucleus	metal ion binding;protein binding	Pf00354, Pf13385	325	ENSG00000132703.3	1	Amyloid fiber formation			2	0		4.46585e+06		1.15255e+06	778411	414719	3.37354e+06	513642	346746		310967	655291	820962		866776	2.64018e+06	851411		611102	1.65885e+06	639103	704339	186548	1.16808e+06
Q9UQB8-6	BAIAP2	Isoform 6 of Brain-specific angiogenesis inhibitor 1-associated protein 2 [OS=Homo sapiens]	0	36	16	884	1	522	57.4	8.88	2377.1		16	cell organization and biogenesis;regulation of biological process;response to stimulus	cytoplasm;cytoskeleton;cytosol;endoplasmic reticulum;Golgi;membrane	protein binding	Pf00018, Pf07653, Pf08397, Pf14604	10458		17			Regulation of Actin Cytoskeleton	1	0												294048				138415								410374
Q8NHG8	ZNRF2	E3 ubiquitin-protein ligase ZNRF2 [OS=Homo sapiens]	0	36	5	224	5	242	24.1	7.09	245.05	5	4	metabolic process	cytoplasm;cytosol;endosome;membrane;vacuole	catalytic activity;metal ion binding;protein binding	Pf00097, Pf12678, Pf13639, Pf13923	223082	ENSG00000180233.10	7	Antigen processing: Ubiquitination & Proteasome degradation			4	0	803221	688845	3.9714e+06	1.25629e+06	661413	2.95539e+06	2.75284e+06	1.70972e+06	4.93488e+06	1.10284e+06	3.94478e+06	2.392e+06	633122	5.39174e+06	611045	860275	2.89247e+06	2.59222e+06	4.81133e+06	789102	2.0589e+06	2.35776e+06	414481	4.30537e+06
A0A075B6I4	IGLV10-54	immunoglobulin lambda variable 10-54 [OS=Homo sapiens]	0.052	36	2	3	2	117	12.4	8.03	6.11		2	response to stimulus	extracellular;membrane		Pf07679, Pf07686	28772	ENSG00000211642.3	22				0	0
P15309-1	ACPP	Prostatic acid phosphatase [OS=Homo sapiens]	0	36	16	640	16	386	44.5	6.24	432.51	16	13	cell organization and biogenesis;metabolic process;regulation of biological process;transport	extracellular;membrane;nucleus;vacuole	catalytic activity;protein binding	Pf00328	55	ENSG00000014257.15	3	Neutrophil degranulation			3	0	6.27045e+06	1.58642e+06	3.54888e+06	5.49444e+06	3.78051e+06	4.33146e+06	5.1695e+06	2.91181e+06	7.02475e+06	3.70296e+06	1.64592e+07	7.78909e+06	3.6476e+06	4.71121e+06	5.02883e+06	4.06811e+06	2.01978e+06	2.76273e+06	3.32979e+07	8.97762e+06	3.79014e+06	5.05273e+06	3.45607e+06	1.12462e+07
P09211	GSTP1	Glutathione S-transferase P [OS=Homo sapiens]	0.091	36	6	17	6	210	23.3	5.64	3.46	5	3	cell communication;cell proliferation;metabolic process;regulation of biological process;response to stimulus;transport	cytoplasm;cytosol;extracellular;membrane;mitochondrion;nucleus;organelle lumen	antioxidant activity;catalytic activity;enzyme regulator activity;protein binding	Pf00043, Pf02798, Pf14497	2950	ENSG00000084207.15	11	Glutathione conjugation; Neutrophil degranulation; Detoxification of Reactive Oxygen Species	Drug metabolism - cytochrome P450; Metabolism of xenobiotics by cytochrome P450; Platinum drug resistance; Prostate cancer; Glutathione metabolism; Chemical carcinogenesis; Pathways in cancer	NRF2 pathway; Photodynamic therapy-induced NFE2L2 (NRF2) survival signaling; Exercise-induced Circadian Regulation; Arachidonate Epoxygenase / Epoxide Hydrolase; Metapathway biotransformation	22	0	1.30105e+06	235611	515717		168418	1.43568e+06	1.01171e+06	1.11015e+06	635534			429427		969909				934542	474917	125680		238537	275903	4.75448e+06
P31151	S100A7	Protein S100-A7 [OS=Homo sapiens]	0.007	36	3	19	3	101	11.5	6.77	30.35	3	3	cell differentiation;defense response;regulation of biological process;response to stimulus;transport	cytoplasm;cytosol;endoplasmic reticulum;extracellular;nucleus;organelle lumen	metal ion binding;protein binding	Pf01023	6278	ENSG00000143556.8	1	Neutrophil degranulation; Metal sequestration by antimicrobial proteins			5	0		240480		283838											53710.5	72162.8				345659	595066
P08473	MME	Neprilysin [OS=Homo sapiens]	0	36	31	2681	31	750	85.5	5.73	462.41	31	23	metabolic process;response to stimulus;transport	cytoplasm;membrane	catalytic activity;metal ion binding;protein binding	Pf01431, Pf05649	4311	ENSG00000196549.10	3	Metabolism of Angiotensinogen to Angiotensins; Neutrophil degranulation	Protein digestion and absorption; Alzheimer's disease; Renin-angiotensin system; Hematopoietic cell lineage	Alzheimers Disease; Primary Focal Segmental Glomerulosclerosis FSGS	12	0	8.35845e+07	7.53288e+07	5.73147e+07	8.25922e+07	2.74144e+07	1.01594e+08	1.03647e+08	6.48298e+07	1.22568e+08	6.09775e+07	1.69144e+08	1.43906e+08	1.18249e+08	1.43211e+08	7.01093e+07	4.78489e+07	2.21995e+07	2.76883e+07	3.0352e+08	4.65648e+07	5.57097e+07	1.8955e+08	8.44351e+07	2.08672e+08
Q6XPR3	RPTN	repetin [OS=Homo sapiens]	0.001	36	19	63	19	784	90.7	6.92	92.28	17	9	cell death;regulation of biological process	cytoskeleton;cytosol;extracellular	metal ion binding	Pf01023, Pf09606	126638	ENSG00000215853.3	1	Formation of the cornified envelope			3	0	1.53991e+06	961908	6.30325e+06	637920	174281	2.04389e+06	3.51621e+06	3.29961e+06	8.17166e+06	1.78213e+06	2.32238e+06	1.20232e+06		4.33966e+06	176041	504716	428351	386770	7.92195e+06	877686	1.82029e+06	184955	41503.9	509342
P53999	SUB1	Activated RNA polymerase II transcriptional coactivator p15 [OS=Homo sapiens]	0	35	4	223	4	127	14.4	9.6	589.57	4	4	cell organization and biogenesis;metabolic process;regulation of biological process;response to stimulus	nucleus	catalytic activity;DNA binding;protein binding;RNA binding	Pf02229	10923	ENSG00000113387.11	5				0	0	1.43631e+06	858626	3.18824e+06	331026	53086.3	8.74112e+06	3.8422e+06	2.52016e+06	3.73591e+06		2.76285e+06	9.78364e+06		1.29396e+06		219805		940390	232516	329049		499742	200225	1.26264e+06
P51397	DAP	Death-associated protein 1 [OS=Homo sapiens]	0.001	35	3	106	3	102	11.2	9.32	152.06	3	1	cell communication;cell death;metabolic process;regulation of biological process;response to stimulus		protein binding	Pf15228	1611	ENSG00000112977.15	5				0	0		235515	1.80992e+06	523277	111004	3.49373e+06	1.08128e+06	1.5556e+06	1.92765e+06		4.2949e+06	1.04632e+06	417376	2.56389e+06	460541	210453	158863	558300	2.97801e+06	313627	105369	655393	1.28949e+06	2.47214e+06
P42685	FRK	Tyrosine-protein kinase FRK [OS=Homo sapiens]	0	35	15	1448	15	505	58.2	6.67	1988.67	15	10	cell differentiation;cellular component movement;defense response;metabolic process;regulation of biological process;response to stimulus;transport	cytoplasm;cytosol;extracellular;membrane;nucleus;organelle lumen	catalytic activity;nucleotide binding;protein binding	Pf00017, Pf00018, Pf00069, Pf07653, Pf07714, Pf14604	2444	ENSG00000111816.7	6	Regulation of PTEN stability and activity; Neutrophil degranulation			8	0	6.4204e+07	1.29013e+07	126736722	3.30367e+07	7.48677e+06	8.95046e+07	8.35212e+07	6.36855e+07	9.22049e+07	4.48519e+07	1.87299e+08	4.29625e+07	3.49513e+07	7.86634e+07	9.60085e+06	1.07368e+07	5.82144e+07	1.59091e+07	8.86171e+07	2.39873e+07	1.35681e+07	1.41191e+07	8.55283e+06	6.86292e+07
P02765	AHSG	Alpha-2-HS-glycoprotein [OS=Homo sapiens]	0	35	13	5413	13	367	39.3	5.72	5633.59	13	13	defense response;metabolic process;regulation of biological process;response to stimulus;transport	extracellular;Golgi;organelle lumen	enzyme regulator activity	Pf00031	197		3	Platelet degranulation ; Post-translational protein phosphorylation; Regulation of Insulin-like Growth Factor (IGF) transport and uptake by Insulin-like Growth Factor Binding Proteins (IGFBPs); Neutrophil degranulation			11	0	5007057515	7.08585e+08	1921283394	2557986797	1.84708e+08	6.29212e+08	3.61907e+08	5.88766e+08	5.07336e+08	9.88704e+08	2192206733	1295542346	2396162156	3398024677	1.24637e+08	1.7472e+08	1626064175	7.89551e+08	3.12687e+08	1912193467	6.2986e+08	2448864753	7.70075e+08	2.07958e+08
P12109	COL6A1	Collagen alpha-1(VI) chain [OS=Homo sapiens]	0	35	30	759	30	1028	108.5	5.43	794.5	29	24	cell differentiation;cell organization and biogenesis;metabolic process;response to stimulus	extracellular;membrane;organelle lumen	protein binding	Pf00092, Pf01391, Pf13519	1291	ENSG00000142156.14	21	ECM proteoglycans; Collagen degradation; Integrin cell surface interactions; Assembly of collagen fibrils and other multimeric structures; Collagen chain trimerization; NCAM1 interactions; Signaling by PDGF	Protein digestion and absorption; PI3K-Akt signaling pathway; Focal adhesion; ECM-receptor interaction	miRNA targets in ECM and membrane receptors	21	0	1.8281e+07	6.9412e+06	3.27429e+07	1.64773e+07	3.59372e+06	1.9226e+07	5.5793e+07	4.70199e+07	1.20951e+07	1.41854e+07	1.94752e+07	5.84189e+06	1.09025e+07	2.5052e+07	843545	7.02169e+06	5.74127e+06	1.08225e+07	3.86264e+07	2.01112e+07	1.48996e+07	6.13252e+06	9.35459e+06	3.60993e+06
Q5QNW6-1	HIST2H2BF	Histone H2B type 2-F [OS=Homo sapiens]	0.011	35	4	73	4	126	13.9	10.32	26.31	3	3	cell organization and biogenesis	chromosome;cytosol;nucleus	DNA binding;protein binding	Pf00125, Pf00808	440689	ENSG00000203814.6	1	HDACs deacetylate histones; HATs acetylate histones; Ub-specific processing proteases	Systemic lupus erythematosus; Alcoholism; Viral carcinogenesis		11	0	278870	482125	2.11973e+06	124771	281151	23370				293394	557821	186780	235098	353925	53464.4	333481	300011	200779		108925	321488	242743	378388	182123
Q14978-1	NOLC1	nucleolar and coiled-body phosphoprotein 1 [OS=Homo sapiens]	0.001	35	20	159	20	699	73.6	9.47	159.24	16	11	cell organization and biogenesis;metabolic process;regulation of biological process	cytoplasm;nucleus	nucleotide binding;protein binding;RNA binding	Pf05022	9221	ENSG00000166197.16	10				0	0	2.42954e+06		3.61772e+06	1.19453e+06	946196	1.71615e+07	4.869e+06	9.24749e+06	5.82312e+06	2.09769e+06	4.37244e+06	1.41074e+06	1.95946e+06	3.47676e+07	205282	439216	576182	640149	7.01377e+06	966953	547772	413026	258487	1.48514e+07
Q12805	EFEMP1	EGF-containing fibulin-like extracellular matrix protein 1 [OS=Homo sapiens]	0.006	35	12	60	12	493	54.6	5.07	55.57	12	9	metabolic process;regulation of biological process;response to stimulus	cell surface;extracellular;membrane	catalytic activity;metal ion binding;protein binding;receptor activity;signal transducer activity	Pf06247, Pf07645, Pf12662, Pf12947, Pf14670	2202	ENSG00000115380.19	2	Molecules associated with elastic fibres			3	0	4.17544e+06	1.88673e+06	987151	4.52868e+06	1.12588e+06	738297	1.72726e+06	1.6791e+06	2.461e+06	424582	6.02137e+06	1.46482e+06	1.6538e+06	1.83488e+06	1.452e+06	3.25793e+06	1.15308e+06	1.54262e+06	6.19254e+06	1.49136e+06	526435	2.52094e+06	973794	2.0745e+06
P29508	SERPINB3	Serpin B3 [OS=Homo sapiens]	0	35	14	347	5	390	44.5	6.81	246.82	14	13	cell communication;regulation of biological process;transport	cytoplasm;extracellular;nucleus;organelle lumen	enzyme regulator activity;protein binding;receptor activity	Pf00079	6317	ENSG00000057149.15	18	Neutrophil degranulation	Amoebiasis		4	10	2.53924e+07	647378	1.10821e+07	89903	1.64033e+06	3.57523e+06	2.65848e+07	1.51391e+07	2.53393e+07	9.9447e+06	4.95136e+07	1.89584e+06	3.57513e+06	6.09756e+06	350398	2.42157e+06	2.06777e+06	9.60001e+06	1.71779e+07	6.08936e+06	1.77928e+06	2.02534e+06	2.71246e+07	9.7132e+06
A8MQ03	C9orf169; CYSRT1	cysteine-rich tail protein 1 [OS=Homo sapiens]	0	35	3	194	3	144	15.3	7.06	292.92	3	3				Pf10631	375791		9				0	0	1.41658e+06	1.37162e+06	363748	537892	873210	1.59268e+06	765817		1.48666e+06	2.675e+06	5.03859e+06	5.25018e+06	1.71733e+06	538102	1.66351e+06	1.0529e+06	278977	2.33946e+08	4.32366e+06	1.26318e+06	702356	1.74522e+06	1.51828e+06	6.76817e+06
P09210	GSTA2	Glutathione S-transferase A2 [OS=Homo sapiens]	0	35	13	1057	13	222	25.6	8.59	620.26	13	11	cell differentiation;metabolic process;regulation of biological process;response to stimulus	cytoplasm;cytosol	catalytic activity;protein binding	Pf00043, Pf02798, Pf13417	2939	ENSG00000244067.2	6	Gene and protein expression by JAK-STAT signaling after Interleukin-12 stimulation; Glutathione conjugation; Interleukin-12 family signaling	Metabolism of xenobiotics by cytochrome P450; Drug metabolism - cytochrome P450; Platinum drug resistance; Chemical carcinogenesis; Glutathione metabolism	Aryl Hydrocarbon Receptor Pathway; Constitutive Androstane Receptor Pathway; NRF2 pathway; Transcriptional activation by NRF2	18	0	2.56008e+07	1.32744e+07	7.47415e+06	5.40138e+07	8.59425e+06	1.27893e+07	2.22651e+07	1.1159e+07	2.02168e+07	7.52627e+06	2.45814e+07	5.75981e+07	1.31862e+07	6.05958e+06	1.40754e+07	9.66168e+06	4.0868e+06	4.9203e+06	1.63725e+07	1.81294e+07	1.05922e+07	2.27576e+07	8.74992e+06	1.46876e+07
P23327	HRC	Sarcoplasmic reticulum histidine-rich calcium-binding protein [OS=Homo sapiens]	0	35	11	208	11	699	80.2	4.72	522.41	10	8	cellular homeostasis;metabolic process;regulation of biological process;response to stimulus	endoplasmic reticulum;membrane;organelle lumen	metal ion binding;protein binding		3270	ENSG00000130528.11	19	Post-translational protein phosphorylation; Regulation of Insulin-like Growth Factor (IGF) transport and uptake by Insulin-like Growth Factor Binding Proteins (IGFBPs)			4	0	2.7296e+06		1.17423e+06	941843		1.33862e+06	5.11935e+06	3.00109e+06	2.26009e+06	2.53692e+06	2.77347e+06	2.28318e+06	6.79113e+06	3.65787e+06	113242	354181	3.1696e+06	1.36153e+06	5.42516e+06	1.23705e+06	1.2419e+06	2.70233e+06	1.16668e+06	507893
Q8NBJ4	GOLM1	Golgi membrane protein 1 [OS=Homo sapiens]	0	34	10	117	10	401	45.3	4.97	172.73	10	9	cell organization and biogenesis;metabolic process;regulation of biological process	Golgi;membrane;organelle lumen	protein binding		51280	ENSG00000135052.16	9	Post-translational protein phosphorylation; Regulation of Insulin-like Growth Factor (IGF) transport and uptake by Insulin-like Growth Factor Binding Proteins (IGFBPs)			4	0	817911	178176	3.07472e+06	536230	315568	2.82229e+06	1.74417e+06	2.81745e+06	3.48755e+06	201447	2.43804e+06	1.78909e+06	602234	3.7556e+06	1.0443e+06	225431	651633	2.7267e+06	2.38663e+06	702451	424515	459478	487646	7.29997e+06
Q09666-1	AHNAK	Neuroblast differentiation-associated protein AHNAK [OS=Homo sapiens]	0	34	117	3118	117	5890	628.7	6.15	4991.41	110	99	cell organization and biogenesis;regulation of biological process	cytoplasm;cytoskeleton;cytosol;membrane;nucleus	protein binding;RNA binding;structural molecule activity		79026	ENSG00000124942.13	11				0	0	4.01113e+07	3.29973e+07	352229205	3.42457e+07	9.02364e+06	4.49159e+07	2.54193e+08	1.18659e+08	3.90157e+08	5.64847e+07	1.35991e+08	3.21074e+08	5.0005e+07	7.75479e+07	7.81126e+06	4.95457e+07	1.444e+07	2.54969e+07	8.13888e+07	3.09704e+07	4.40567e+07	1.95904e+07	1.32039e+07	6.57614e+07
P02748	C9	complement component C9 [OS=Homo sapiens]	0	34	17	252	17	559	63.1	5.59	256.58	17	13	cell organization and biogenesis;defense response;metabolic process;regulation of biological process;response to stimulus	cytosol;extracellular;membrane	protein binding	Pf00057, Pf00090, Pf01823	735	ENSG00000113600.10	5	Terminal pathway of complement; Regulation of Complement cascade	Prion diseases; Complement and coagulation cascades; Amoebiasis; Systemic lupus erythematosus	Allograft Rejection; Complement Activation; Complement and Coagulation Cascades	12	0	474238	350245	714295	757564	77602.5	294555	318418	201292	354745	187172	900490	2.96782e+06	477329	821860	259002	417242	77504.8		459008	1.20059e+06	456476	2.03628e+06	684620	1.17484e+06
P59666	DEFA3	Neutrophil defensin 3 [OS=Homo sapiens]	0	34	5	287	5	94	10.2	5.99	194.52	5	4	defense response;regulation of biological process;response to stimulus	extracellular;organelle lumen	protein binding	Pf00323, Pf00879	1668	ENSG00000239839.6	8	Alpha-defensins	Transcriptional misregulation in cancer		6	0	1.71249e+06	1.26508e+07	1.14705e+06	3.17277e+06	288284	2.74035e+06	1.36992e+06	1.07256e+06	3.99347e+06	921273	6.14393e+06	1.77834e+06	1.14732e+06	1.15376e+06	845377	1.74465e+06	853209	569831	1.99493e+06	2.51833e+06	844076	869497	522736	1.12164e+06
Q02818	NUCB1	Nucleobindin-1 [OS=Homo sapiens]	0	34	15	351	15	461	53.8	5.25	355.83	14	14	metabolic process;regulation of biological process;response to stimulus	cytoplasm;endoplasmic reticulum;endosome;extracellular;Golgi;membrane;nucleus;organelle lumen	DNA binding;metal ion binding;protein binding		4924	ENSG00000104805.15	19	Post-translational protein phosphorylation; Regulation of Insulin-like Growth Factor (IGF) transport and uptake by Insulin-like Growth Factor Binding Proteins (IGFBPs)			4	0	1.51157e+07	8.61324e+06	1.745e+07	1.20658e+07	1.35027e+06	2.01112e+07	1.44213e+07	2.30523e+07	2.95842e+07	1.74202e+07	2.81783e+07	3.20727e+06	8.53886e+06	3.92992e+07	490718	9.12488e+06	8.64357e+06	1.28494e+07	4.15901e+07	4.70866e+06	7.59032e+06	4.22792e+06	4.05117e+06	4.38302e+06
P06733-1	ENO1	alpha-enolase [OS=Homo sapiens]	0	34	16	752	16	434	47.1	7.39	596.47	16	15	metabolic process;regulation of biological process;response to stimulus	cell surface;cytoplasm;cytosol;membrane;nucleus	catalytic activity;DNA binding;metal ion binding;protein binding;RNA binding	Pf00113, Pf03952, Pf13378	2023	ENSG00000074800.13	1	Gluconeogenesis; Glycolysis	HIF-1 signaling pathway; Biosynthesis of amino acids; Carbon metabolism; RNA degradation; Metabolic pathways; Glycolysis / Gluconeogenesis	Glycolysis and Gluconeogenesis	12	0	8.62632e+06	5.02626e+06	4.2254e+06	5.05809e+06	2.64162e+06	4.17437e+07	6.99459e+06	1.12444e+07	2.86161e+07	3.96617e+06	9.21855e+06	6.01884e+06	7.77192e+06	8.70551e+06	5.10511e+06	4.05943e+06	2.40416e+06	5.37069e+06	6.83639e+06	8.82547e+06	1.28606e+06	9.7133e+06	6.52286e+06	1.79211e+07
Q8TF74	WIPF2	WAS/WASL-interacting protein family member 2 [OS=Homo sapiens]	0	34	12	232	12	440	46.3	10.93	308.55	11	8	regulation of biological process;response to stimulus	cytoplasm;cytoskeleton;cytosol	protein binding	Pf02205	147179	ENSG00000171475.13	17	Regulation of actin dynamics for phagocytic cup formation; RHO GTPases Activate WASPs and WAVEs	Endocytosis		9	0	1.2048e+07	2.00057e+07	7.24713e+06	2.10271e+07	1.4515e+06	1.30125e+07	2.3124e+06	1.08996e+07	1.78736e+06	3.07619e+06	7.84842e+06	6.06265e+06	3.50233e+06	1.5891e+07	2.22163e+06	1.93388e+07	2.77488e+06	4.66041e+06	4.08935e+06	5.52063e+06	3.45965e+06	3.45983e+06	2.82316e+06	4.64688e+06
Q5T2W1-1	PDZK1	Na(+)/H(+) exchange regulatory cofactor NHE-RF3 [OS=Homo sapiens]	0	34	15	452	15	519	57.1	5.55	759.74	13	11	cell proliferation;metabolic process;regulation of biological process;transport	membrane	catalytic activity;protein binding;transporter activity	Pf00231, Pf00595, Pf13180	5174	ENSG00000174827.13	1				0	0	872686	559472	128136	848645	462896	2.9549e+06	2.23843e+07	2236515	2.16141e+07	1.5178e+06	6.6486e+06	8.77995e+06	4229560	3.90508e+06	2.62539e+06	714588	181549	379150	2.43834e+06	988503	363854	8.42389e+06	294602	1.04014e+07
P25325-2	MPST	Isoform 2 of 3-mercaptopyruvate sulfurtransferase [OS=Homo sapiens]	0	33	15	510	14	317	35.2	6.61	720.3	12	12	metabolic process;response to stimulus	cytosol;mitochondrion	catalytic activity;protein binding	Pf00581	4357	ENSG00000128309.16	22			Trans-sulfuration pathway; Amino Acid metabolism	2	1	6.46712e+06	5.58722e+06	3.33879e+06	1.19071e+07	2.11303e+06	9.81017e+06	4.00322e+06	9.80453e+06	1.1883e+07	8.70767e+06	5.15747e+06	1.14053e+07	1.08491e+07	11927702	1.61364e+06	3.65217e+06	3.34835e+06	4.27933e+06	6.77573e+06	5.50948e+06	6.16337e+06	9.07501e+06	5.05076e+06	5.4281e+06
P16444	DPEP1	dipeptidase 1 [OS=Homo sapiens]	0	33	11	359	11	411	45.6	6.15	301.69	11	9	cell death;metabolic process;regulation of biological process;response to stimulus	membrane;nucleus	catalytic activity;enzyme regulator activity;metal ion binding;protein binding	Pf01244	1800	ENSG00000015413.9	16	Synthesis of Leukotrienes (LT) and Eoxins (EX); Aflatoxin activation and detoxification		Eicosanoid Synthesis	8	0	1.1009e+07	1.11277e+07	1.31223e+07	1.05378e+07	2.36234e+07	7.95661e+06	5.43425e+06	6.79328e+06	1.43946e+07	1.39077e+07	1.46247e+07	2.40425e+07	2.56246e+07	1.58291e+07	1.73506e+07	30652403	3.35291e+07	2.68511e+07	1.10151e+07	4.07599e+07	3.32803e+07	1.77976e+07	1.22978e+07	5.48685e+07
O43493-1	TGOLN2	Trans-Golgi network integral membrane protein 2 [OS=Homo sapiens]	0	33	15	1467	15	480	51.1	5.73	2284.15	14	12	cell organization and biogenesis;metabolic process;transport	cytosol;endosome;Golgi;membrane;organelle lumen	protein binding		10618		2	Post-translational protein phosphorylation; Cargo recognition for clathrin-mediated endocytosis; Regulation of Insulin-like Growth Factor (IGF) transport and uptake by Insulin-like Growth Factor Binding Proteins (IGFBPs); Retrograde transport at the Trans-Golgi-Network; Golgi Associated Vesicle Biogenesis			13	0	1.17268e+07	3.55059e+07	4.39639e+07	6.31685e+07	3.34783e+07	6.95823e+07	5.94747e+07	6.98235e+07	8.26083e+07	5.84717e+07	5.69141e+07	4.68311e+07	4.91691e+07	8.0377e+07	4.12729e+06	2.08828e+07	4.59853e+07	3.60952e+07	4.00705e+07	1.59221e+07	6.39593e+06	1.8371e+07	3.89456e+07	1.69034e+07
Q8WUM4	PDCD6IP	Programmed cell death 6-interacting protein [OS=Homo sapiens]	0	33	28	779	28	868	96	6.52	1257.06	26	23	cell death;cell division;cell organization and biogenesis;regulation of biological process;transport	cytoplasm;cytoskeleton;cytosol;extracellular;membrane	protein binding	Pf03097, Pf08391, Pf13949	10015	ENSG00000170248.13	3	Budding and maturation of HIV virion; Uptake and function of anthrax toxins	Endocytosis		9	0	2.65046e+07	1.78666e+07	2.368e+07	1.88223e+07	9.43441e+06	3.55905e+07	1.83985e+07	2.86679e+07	2.45586e+07	1.38823e+07	3.93985e+07	2.79846e+07	1.47786e+07	3.82304e+07	5.61233e+06	1.12753e+07	1.03944e+07	1.36048e+07	3.45959e+07	1.18423e+07	1.37919e+07	2.18846e+07	7.88179e+06	4.45526e+07
P05155	SERPING1	Plasma protease C1 inhibitor [OS=Homo sapiens]	0	33	21	934	21	500	55.1	6.55	839.13	21	17	coagulation;defense response;metabolic process;regulation of biological process;response to stimulus;transport	extracellular;organelle lumen	enzyme regulator activity;protein binding	Pf00079	710	ENSG00000149131.15	11	Platelet degranulation ; Regulation of Complement cascade; Intrinsic Pathway of Fibrin Clot Formation	Complement and coagulation cascades; Pertussis	Complement and Coagulation Cascades	13	0	8.46533e+07	4.61082e+07	5.42786e+07	3.44968e+07	2.1297e+07	4.84036e+07	2.38411e+07	5.65978e+07	3.28576e+07	4.48957e+07	4.94455e+07	1.69535e+07	4.1075e+07	7.70028e+07	6.44728e+06	1.73001e+07	3.87166e+07	1.77311e+07	6.05409e+07	3.66289e+07	3.58021e+07	5.79097e+07	3.42671e+07	2.41788e+07
O00515	LAD1	Ladinin-1 [OS=Homo sapiens]	0	33	21	342	21	517	57.1	9.67	352.8	21	12		extracellular	protein binding;structural molecule activity		3898	ENSG00000159166.13	1				0	0	634059	349383	6.3947e+06	1.28238e+06	157681	2.74978e+06	7.33336e+06	8.25287e+06	3.9737e+06	380801	3.2333e+06	7.64575e+06	1.29011e+06	2.01272e+06	851549	549179	379404	277600	4.92353e+06	811136	1.12839e+06	8.07079e+06	128481	1.3244e+06
P61769	B2M	Beta-2-microglobulin [OS=Homo sapiens]	0.001	33	5	119	5	119	13.7	6.52	87.88	5	4	cell differentiation;defense response;metabolic process;regulation of biological process;response to stimulus;transport	cell surface;cytosol;extracellular;Golgi;membrane;organelle lumen	protein binding	Pf07654	567	ENSG00000273686.4; ENSG00000166710.17	15; CHR_HSCHR15_3_CTG8	DAP12 signaling; Neutrophil degranulation; Endosomal/Vacuolar pathway; Immunoregulatory interactions between a Lymphoid and a non-Lymphoid cell; Interferon gamma signaling; Amyloid fiber formation; Antigen Presentation: Folding, assembly and peptide loading of class I MHC; ER-Phagosome pathway; Nef mediated downregulation of MHC class I complex cell surface expression	Antigen processing and presentation		25	0	1.76541e+06	450020	2.33778e+06	426489	201534	1.95473e+06	3.3149e+06	2.50083e+06	3.3086e+06	1.16413e+06	1.91341e+06	405161	561989	5.06789e+06	296426	186901	407206	194378	1.63095e+06	48423.3	338092	612910	225296	55432.1
P04746	AMY2A	Pancreatic alpha-amylase [OS=Homo sapiens]	0.001	33	15	181	5	511	57.7	7.05	142.49	14	11	metabolic process	extracellular	catalytic activity;metal ion binding	Pf00128, Pf02806	279	ENSG00000243480.7	1	Digestion of dietary carbohydrate	Pancreatic secretion; Metabolic pathways; Starch and sucrose metabolism; Carbohydrate digestion and absorption		7	9	1.74301e+06	779374	2.21518e+06	2.75879e+06	113268	4.61647e+06	601103		5.30969e+06	2.02001e+06	1.6071e+07	3.46445e+06	6.28779e+06	3.76689e+06	1.00998e+06	765382	343773	410426	5.99654e+06	1.27509e+06	827858	1.17465e+06	137522	328398
P0DOX6		immunoglobulin mu heavy chain [OS=Homo sapiens]	0	33	15	507	1	576	63.4	7.87	1015.4		15	response to stimulus	extracellular;membrane		Pf07654, Pf08205							0	0
Q8NHG7	SVIP	Small VCP/p97-interacting protein [OS=Homo sapiens]	0	32	2	149	2	77	8.4	8.91	208.57	2	2	regulation of biological process;transport	endoplasmic reticulum;Golgi;membrane	protein binding		258010	ENSG00000198168.8	11	Neutrophil degranulation	Protein processing in endoplasmic reticulum		4	0	3.36738e+06	2.17673e+06	2.74823e+06	3.47317e+06	982688	6.45726e+06	4.38496e+06	5.65978e+06	5.45843e+06	2.96324e+06	4.61219e+06	4.51699e+06	3.18874e+06	1.91346e+06	786343	2.98298e+06	929422	4.83375e+06	7.36378e+06	1.32522e+06	663128	1.73962e+06	1.70989e+06	8.51801e+06
Q13113	PDZK1IP1	PDZK1-interacting protein 1 [OS=Homo sapiens]	0	32	5	828	5	114	12.2	4.83	912.14	5	5		membrane			10158	ENSG00000162366.7	1				0	0	2.07826e+07	1.60972e+07	2.5906e+07	2.32288e+07	6.88962e+06	2.38774e+07	2.07251e+07	2.54937e+07	2.28872e+07	1.83775e+07	4.24374e+07	1.59498e+07	2.192e+07	3.74983e+07	1.2445e+07	2.19348e+07	1.13972e+07	1.60364e+07	3.96312e+07	1.74387e+07	1.53266e+07	3.16836e+07	1.31816e+07	1.72983e+07
P02774-3	GC	Isoform 3 of Vitamin D-binding protein [OS=Homo sapiens]	0.001	32	15	117	15	493	55.1	5.74	89.15	15	15	metabolic process;transport	cytosol;extracellular;organelle lumen	protein binding;transporter activity	Pf00273, Pf09164	2638		4			Vitamin D Metabolism	1	0	297117	165745	403993	577768	118699	715136	2.88695e+06	627494	2.14519e+06	624396	1.3263e+06	115714	26825.9			17874.1		592728	2.0667e+06	130409		37733.3	100176	317010
Q53SF7-2	COBLL1	Isoform 2 of Cordon-bleu protein-like 1 [OS=Homo sapiens]	0	32	30	990	30	1166	127.6	6.95	1393.12	29	18	cell organization and biogenesis		protein binding	Pf09469	22837		2				0	0	6.8753e+06	1.37022e+07	1.68663e+07	1.13666e+07	3.30474e+06	8.92757e+06	1.55765e+07	1.30596e+07	1.18828e+07	8.95733e+06	1.90522e+07	3.27215e+07	6.85e+06	1.34611e+07	1.11401e+07	8.03377e+06	8.325e+06	8.26127e+06	3.03638e+07	1.89298e+07	2.41665e+07	1.22263e+07	3.33264e+06	3.19999e+07
P13645	KRT10	Keratin, type I cytoskeletal 10 [OS=Homo sapiens]	0	32	20	318	17	584	58.8	5.21	314.45	18	16	cell death;cell differentiation;metabolic process	cytoplasm;cytoskeleton;cytosol;membrane;nucleus	structural molecule activity	Pf00038, Pf04111	3858	ENSG00000186395.7	17	Formation of the cornified envelope	Staphylococcus aureus infection		4	3	4.75114e+06	7.21069e+06	1.00536e+07	2.6203e+06	1.07479e+07	2.99307e+06	3.40523e+07	1.07579e+07	2.97715e+07	6.19693e+06	2.7157e+07	1.58028e+06	1.69262e+06	1.58017e+07	7.22896e+06	9.7621e+06	1.45277e+07	7.20679e+06	2.89236e+07	6.04403e+06	9.94398e+06	1.08931e+06	5.59099e+06	4.1873e+06
P00915	CA1	carbonic anhydrase 1 [OS=Homo sapiens]	0.005	32	8	120	8	261	28.9	7.12	67.86	8	6	metabolic process;regulation of biological process;response to stimulus;transport	cytoplasm;cytosol	catalytic activity;metal ion binding;protein binding	Pf00194	759	ENSG00000133742.13	8	Reversible hydration of carbon dioxide; Gene and protein expression by JAK-STAT signaling after Interleukin-12 stimulation; Interleukin-12 family signaling; Erythrocytes take up carbon dioxide and release oxygen; Erythrocytes take up oxygen and release carbon dioxide	Nitrogen metabolism		12	0			854946	1.28047e+06	258437	976968			990059	1.39083e+06	1.15381e+06	3.76269e+06	3.78537e+06		2.11313e+06	331860	2.26163e+06	1.76328e+06	996877	1.18864e+06	2.68344e+06	3.36147e+06	1.47117e+06	2.74808e+06
P56211	ARPP19	cAMP-regulated phosphoprotein 19 [OS=Homo sapiens]	0.001	32	4	63	3	112	12.3	9.09	87.52	3	4	cell division;regulation of biological process	cytoplasm	enzyme regulator activity;protein binding	Pf04667	10776	ENSG00000128989.10	15	MASTL Facilitates Mitotic Progression			5	0	52691.5	290481	1.65845e+06	446472	151438	584960	836858	527161	1.9483e+06	2.06677e+06	803713	670205			86157.9	74922.9	57455.7		366399	106146	291866			554101
P40925-3	MDH1	Isoform 3 of Malate dehydrogenase, cytoplasmic [OS=Homo sapiens]	0.001	32	13	280	13	352	38.6	7.71	155.07	13	12	metabolic process	cytosol;mitochondrion	catalytic activity;nucleotide binding;protein binding	Pf00056, Pf02866	4190	ENSG00000014641.17	2			Sterol Regulatory Element-Binding Proteins (SREBP) signalling; TCA Cycle and Deficiency of Pyruvate Dehydrogenase complex (PDHc); Amino Acid metabolism; Glycolysis and Gluconeogenesis	4	0	310945	1.1798e+06	165092	538545	498900	253717		64944.8	623742	173819	149593	1.7183e+06	591755		923884	718452	642723	239025	924001	1.49379e+06	831161	1.03586e+06	664923	2.03453e+06
P07910-2	HNRNPC	Isoform C1 of Heterogeneous nuclear ribonucleoproteins C1/C2 [OS=Homo sapiens]	0	32	5	168	5	293	32.3	5.08	390.5	5	3	cell differentiation;cell organization and biogenesis;metabolic process;regulation of biological process	cytoskeleton;cytosol;extracellular;membrane;nucleus;spliceosomal complex	DNA binding;protein binding;RNA binding	Pf00076, Pf13893, Pf14259	3183	ENSG00000092199.17	14			mRNA Processing	1	0	5.17249e+06	1.51166e+06	6.60457e+06	2.75971e+06	838784	9.18152e+06	6.09346e+06	4.72719e+06	1.31708e+07	1.2774e+06	6.68012e+06	5.33111e+06	3.62398e+06	5.88725e+06	1.7941e+06	452592	1.39639e+06	1.96297e+06	7.95702e+06	1.65003e+06	2.84418e+06	791352	1.14243e+06	3.4273e+06
P05543	SERPINA7	thyroxine-binding globulin [OS=Homo sapiens]	0	32	11	467	11	415	46.3	6.3	411.72	11	8	regulation of biological process;transport	extracellular	enzyme regulator activity	Pf00079	6906	ENSG00000123561.14	X		Thyroid hormone synthesis		1	0	2.90152e+07	2.0173e+07	3.85946e+07	2.82629e+07	8.78622e+06	2.52692e+07	1.26727e+08	1.65749e+08	2.79996e+08	3.11761e+07	2.88257e+07	7.05956e+06	2.04078e+07	5.25378e+07	980622	1.30507e+07	2.23127e+06	3.41509e+07	5.94311e+07	9.57581e+06	9.47852e+06	9.55795e+06	6.89596e+06	1.40798e+07
Q9H6S3	EPS8L2	epidermal growth factor receptor kinase substrate 8-like protein 2 [OS=Homo sapiens]	0	32	22	2400	22	715	80.6	6.84	2200.2	22	14	regulation of biological process;response to stimulus	cytoplasm;cytosol;membrane	protein binding	Pf00018, Pf07653, Pf08416, Pf14604	64787	ENSG00000177106.14	11				0	0	1.88396e+07	1.17235e+07	2.46641e+07	3.8813e+07	1.1113e+07	4.75622e+07	4.5209e+07	2.36134e+07	7.09131e+07	2.49889e+07	6.5772e+07	1.07217e+08	2.17952e+07	3.77734e+07	33741196	1.24053e+07	5.49687e+07	5.83515e+07	8.47472e+07	1.53951e+07	1.86731e+07	2.02525e+07	2.22466e+07	7.69139e+07
P20810-10	CAST	Isoform 10 of Calpastatin [OS=Homo sapiens]	0	32	25	494	25	769	82.4	5.2	541.28	24	13	regulation of biological process	cytosol;endoplasmic reticulum;membrane	enzyme regulator activity;protein binding;RNA binding	Pf00748	831	ENSG00000153113.23	5				0	0	5.76965e+06	1.79447e+06	2.86802e+07	9.26852e+06	230009	2.98268e+06	1.48906e+07	8.67344e+06	1.15587e+07	933497	4.58752e+06	1.68261e+07	1.45344e+07	1.63386e+07	1.06933e+06	9.30168e+06	1.02335e+06	1.5344e+06	2.6694e+06	5.79701e+06	4.66474e+06	441812	6.2652e+06	3.03881e+06
P03973	SLPI	Antileukoproteinase [OS=Homo sapiens]	0.005	32	5	109	5	132	14.3	8.75	66.44	5	5	defense response;regulation of biological process;response to stimulus;transport	extracellular;Golgi;organelle lumen	DNA binding;enzyme regulator activity;protein binding;RNA binding	Pf00095	6590	ENSG00000124107.5	20	Neutrophil degranulation			3	0	232005	211413		26262.8	36572.2			55866.1			215157	844397			57126.7				412999	260681		61596.7	132867
P21796	VDAC1	voltage-dependent anion-selective channel protein 1 [OS=Homo sapiens]	0	32	8	179	8	283	30.8	8.54	214.49	8	6	cell communication;cell death;cell differentiation;defense response;metabolic process;regulation of biological process;response to stimulus;transport	membrane;mitochondrion;nucleus	protein binding;transporter activity	Pf01459	7416	ENSG00000213585.10	5	Mitochondrial calcium ion transport; Ub-specific processing proteases; Mitochondrial protein import; Pink/Parkin Mediated Mitophagy	HTLV-I infection; Calcium signaling pathway; cGMP-PKG signaling pathway; Parkinson's disease; Huntington's disease; NOD-like receptor signaling pathway; Influenza A		16	0	1.91695e+06	2.01898e+06	4.30878e+06	2.48868e+06	1.7087e+06	6.21935e+06	1.22473e+06	2.26881e+06	3.28656e+06	4.84091e+06	2.5957e+06	3.10211e+06	3.50778e+06	5.00759e+06	4.93569e+06	275303	834918	2.76363e+06	8.95543e+06	4.01398e+06	833017	3.90182e+06	240713	3.5725e+06
O15400-2	STX7	Isoform 2 of Syntaxin-7 [OS=Homo sapiens]	0	32	6	459	6	239	27.4	5.12	880.96	5	4	cell organization and biogenesis;regulation of biological process;transport	endosome;membrane;vacuole	protein binding	Pf05739, Pf14523	8417	ENSG00000079950.13	6				0	0	4.19032e+06	8.59469e+06	7.29611e+06	3.95293e+06	1.65612e+06	5.78707e+06	1.22236e+07	5.19751e+06	1.28285e+07	6.94063e+06	2.00185e+07	1.23774e+07	5.62819e+06	1.73358e+07	3.93246e+06	4.1093e+06	1.91572e+06	1.18614e+06	2.15703e+07	1.99147e+06	9.2244e+06	8.45429e+06	2.97948e+06	1.29259e+07
Q96CX2	KCTD12	BTB/POZ domain-containing protein KCTD12 [OS=Homo sapiens]	0.001	32	5	76	5	325	35.7	5.64	150.23	5	3	cell organization and biogenesis;transport	membrane	protein binding;RNA binding;transporter activity	Pf02214	115207	ENSG00000178695.5	13				0	0				583968		503887	509475			321294		1.11811e+06	233290		67345.4	1.14094e+06			2.92634e+06	321332	100856	110022	575055	8.10868e+06
P60468	SEC61B	protein transport protein Sec61 subunit beta [OS=Homo sapiens]		31	2	10	2	96	10	11.56		2		metabolic process;transport	cytosol;endoplasmic reticulum;membrane	protein binding;RNA binding;transporter activity	Pf03911	10952	ENSG00000106803.9	9	ER-Phagosome pathway; XBP1(S) activates chaperone genes; SRP-dependent cotranslational protein targeting to membrane	Vibrio cholerae infection; Protein processing in endoplasmic reticulum; Phagosome; Protein export		15	0	59865.3		725901							31839.1
Q01130	SRSF2	serine/arginine-rich splicing factor 2 [OS=Homo sapiens]	0	31	10	161	10	221	25.5	11.85	188.85	8	8	metabolic process;regulation of biological process;response to stimulus;transport	cytosol;nucleus;spliceosomal complex	protein binding;RNA binding	Pf00076, Pf13893, Pf14259	6427	ENSG00000161547.16	17	Cleavage of Growing Transcript in the Termination Region ; Transport of Mature mRNA derived from an Intron-Containing Transcript; mRNA 3'-end processing; mRNA Splicing - Major Pathway; mRNA Splicing - Minor Pathway	Spliceosome; Herpes simplex infection	mRNA Processing	15	0	1.22179e+06	612633	3.14027e+06	363269		2.16433e+06	1.01804e+06	1.11643e+06	6.35389e+06	309612	792604	1.93578e+06	954152	1.81979e+06	412046	415051	469539	1.84223e+06	596863	753465	1.04443e+06	258952	690492	4.40006e+06
P25311	AZGP1	Zinc-alpha-2-glycoprotein [OS=Homo sapiens]	0.006	31	12	71	12	298	34.2	6.05	45.71	12	10	metabolic process;regulation of biological process;response to stimulus;transport	extracellular;membrane;nucleus	catalytic activity;protein binding;transporter activity	Pf00129, Pf07654	563	ENSG00000160862.12	7	Miscellaneous transport and binding events			2	0							714259	340579												93066.8
Q96EY5-1	FAM125A; MVB12A	Multivesicular body subunit 12A [OS=Homo sapiens]	0	31	12	1073	12	273	28.8	8.91	996.07	12	7	cell communication;cell organization and biogenesis;metabolic process;regulation of biological process;response to stimulus;transport	cytoplasm;cytoskeleton;cytosol;endosome;Golgi;membrane;nucleus	protein binding	Pf10240	93343	ENSG00000141971.12	19	Budding and maturation of HIV virion; Endosomal Sorting Complex Required For Transport (ESCRT); Membrane binding and targetting of GAG proteins	Endocytosis		13	0	3.34487e+07	1.26829e+08	2.75594e+07	2.79151e+07	6.9412e+06	3.99612e+07	9.84654e+07	4.23743e+07	7.04551e+07	2.24835e+07	113438212	9.25988e+07	2.30546e+07	6.64678e+07	3.72047e+07	2.71786e+07	1.15362e+07	2.18201e+07	1.15437e+08	2.07717e+07	1.95832e+07	2.21792e+07	1.96796e+07	1.27731e+08
Q96FQ6	S100A16	Protein S100-A16 [OS=Homo sapiens]	0.001	31	3	173	3	103	11.8	6.79	145.38	3	2	response to stimulus	cytoplasm;cytosol;membrane;nucleus	metal ion binding;protein binding;RNA binding	Pf01023, Pf13202, Pf13499, Pf13833	140576	ENSG00000188643.10	1				0	0	3.52641e+06	3.12894e+06	5.07737e+06	2.83056e+06	443457	2.41621e+06	1.51524e+06	5.48032e+06	4.39368e+06	4.46858e+06	4.29273e+06	6.07107e+06	2.37506e+06		365084	2.40584e+06	401969	7.09794e+06	1.05741e+06	2.4648e+06	1.84246e+06	1.97842e+06	1.60953e+06	1.74146e+07
Q8IV56	PRR15	proline-rich protein 15 [OS=Homo sapiens]	0	31	2	67	2	129	13.7	9.64	172.53	2	1	development			Pf15321	222171	ENSG00000176532.3	7				0	0		201604		384257	544234		940460	1.03565e+06	602896	402992	1.21317e+06	1.33115e+06	197721			92135.6	138658	370888	1.13047e+06	143036	227301	627391	359878	775746
P11142-1	HSPA8	Heat shock cognate 71 kDa protein [OS=Homo sapiens]	0.001	31	17	169	12	646	70.9	5.52	130.06	14	16	cell communication;cell organization and biogenesis;metabolic process;regulation of biological process;response to stimulus;transport	cytoplasm;cytosol;endosome;extracellular;membrane;nucleus;organelle lumen;spliceosomal complex	catalytic activity;nucleotide binding;protein binding;RNA binding	Pf00012, Pf02463, Pf06723	3312	ENSG00000109971.13	11	Protein methylation; Clathrin-mediated endocytosis; Regulation of HSF1-mediated heat shock response; Golgi Associated Vesicle Biogenesis; GABA synthesis, release, reuptake and degradation; Lysosome Vesicle Biogenesis; CHL1 interactions; AUF1 (hnRNP D0) binds and destabilizes mRNA; Attenuation phase; Neutrophil degranulation; mRNA Splicing - Major Pathway; Interleukin-4 and 13 signaling; HSP90 cha…	Epstein-Barr virus infection; Legionellosis; Measles; MAPK signaling pathway; Longevity regulating pathway - multiple species; Antigen processing and presentation; Influenza A; Protein processing in endoplasmic reticulum; Estrogen signaling pathway; Toxoplasmosis; Spliceosome; Endocytosis	Parkin-Ubiquitin Proteasomal System pathway; MAPK Signaling Pathway; Exercise-induced Circadian Regulation	52	5	919865	600727	4.73688e+06	671514	2.10769e+06	4.57371e+06	2.36491e+06	1.77445e+06	1.61776e+06	3.90593e+06	5.63325e+06	1.38966e+06	927472	2.75452e+07	462127	2.30636e+06	1.34006e+06	719904	1.77649e+06	2.37134e+06	1.76866e+06	1.57324e+06	297680	867356
P30041	PRDX6	Peroxiredoxin-6 [OS=Homo sapiens]	0.001	31	6	67	6	224	25	6.38	74.22	6	6	cellular homeostasis;metabolic process;regulation of biological process;response to stimulus;transport	cytoplasm;cytosol;extracellular;membrane;nucleus;organelle lumen;vacuole	antioxidant activity;catalytic activity;protein binding	Pf00578, Pf08534, Pf10417	9588	ENSG00000117592.8	1	Neutrophil degranulation; Detoxification of Reactive Oxygen Species	Metabolic pathways	NRF2 pathway	8	0	2.49297e+06	4.36149e+06	3.64915e+06	2.80849e+06	6.88806e+06	4.32094e+06	2.58914e+06	2.70404e+06	2.08286e+06	6.51516e+06	4.93758e+06	9.24101e+06	8.23126e+06	6.43306e+06	7.93531e+06	1.10641e+07	9.33743e+06	5.38809e+06	6.65023e+06	9.57351e+06	9.93336e+06	6.85056e+06	4.16115e+06	5.34989e+06
P27824-2	CANX	Isoform 2 of Calnexin [OS=Homo sapiens]	0	31	19	687	19	627	71.5	4.7	844.78	18	12	metabolic process;regulation of biological process;response to stimulus;transport	endoplasmic reticulum;membrane;organelle lumen;ribosome	metal ion binding;protein binding;RNA binding	Pf00262	821		5				0	0	9.98499e+06	9.09875e+06	1.0526e+07	5.37469e+06	6.42178e+06	8.59904e+06	6.25172e+06	7.00426e+06	2.96262e+07	5.56184e+06	1.60065e+07	1.7673e+07	1.73895e+07	1.28705e+07	7.74232e+06	5.17227e+06	6.1965e+06	6.22232e+06	2.76727e+07	1.4544e+07	6.73731e+06	7.4684e+06	2.53985e+06	3.59108e+07
Q9BXF6	RAB11FIP5	Rab11 family-interacting protein 5 [OS=Homo sapiens]	0	31	17	483	17	653	70.4	9.23	405.24	15	13	regulation of biological process;response to stimulus;transport	cytoplasm;endosome;Golgi;membrane;mitochondrion	protein binding	Pf00168, Pf09457	26056	ENSG00000135631.16	2		Endocytosis		1	0	2.99023e+06	659826	6.00841e+06	2.20508e+06	894086	5.44242e+06	1.4577e+07	1.21564e+07	1.33458e+07	3.73329e+06	1.65513e+07	5.27436e+06	1.08687e+06	5.63929e+06	5.75099e+06	1.24089e+06	3.99599e+06	1.34553e+06	3.14055e+07	2.20792e+06	4.64632e+06	1.62148e+06	524058	5.72597e+06
P08727	KRT19	Keratin, type I cytoskeletal 19 [OS=Homo sapiens]	0.001	31	12	125	8	400	44.1	5.14	93	9	8	cell death;cell differentiation;cell organization and biogenesis;regulation of biological process;response to stimulus	cytoskeleton;cytosol;membrane	protein binding;structural molecule activity	Pf00038	3880	ENSG00000171345.13	17	Formation of the cornified envelope			3	0	1.56747e+06	380861	2.10647e+06	1.01314e+06	319255	2.01525e+06	2.8042e+06	2.46956e+06	4.71024e+06	1.0535e+06	4.72295e+06	1.60482e+06	2.79976e+06	2.50407e+06	766976	392141	377513	1.60837e+06	2.98214e+06	596405	230712	2.20413e+06	509170	1.10259e+06
P05156	CFI	Complement factor I [OS=Homo sapiens]	0	31	18	385	18	583	65.7	7.5	352.72	18	15	defense response;metabolic process;regulation of biological process;response to stimulus;transport	extracellular;membrane	catalytic activity;metal ion binding;protein binding;receptor activity	Pf00057, Pf00089, Pf00530	3426	ENSG00000205403.12	4	Regulation of Complement cascade	Complement and coagulation cascades; Staphylococcus aureus infection	Complement and Coagulation Cascades	7	0	765793	1.20999e+06	2.52851e+06	3.91723e+06		1.41361e+06	1.73037e+06	1.41664e+06	1.87461e+06	1.021e+06	2.40251e+06	1.96467e+06	2.19302e+06	565587	335343	1.70177e+06	181274		4.15241e+06	3.21723e+06	417163	998669	1.31481e+06	1.49471e+06
Q96KP4	CNDP2	cytosolic non-specific dipeptidase [OS=Homo sapiens]	0.007	31	12	112	12	475	52.8	5.97	59.82	11	8	metabolic process	cytoplasm;cytosol	catalytic activity;metal ion binding	Pf01546, Pf07687	55748	ENSG00000133313.14	18	Glutathione synthesis and recycling	Metabolic pathways; Histidine metabolism; Arginine and proline metabolism; beta-Alanine metabolism		9	0					41014.8				332063			256914					188909			476727	105231	454120	29149.4	179729
Q9NW97	TMEM51	transmembrane protein 51 [OS=Homo sapiens]	0	30	5	390	5	253	27.7	5.53	733.61	5	4		membrane	protein binding	Pf15345	55092	ENSG00000171729.13	1				0	0	4.29357e+06	1.78818e+06	5.85385e+06	4.61788e+06	1.20523e+06	5.00212e+06	7.47862e+06	5.56536e+06	1.24224e+07	2.73519e+06	1.65548e+07	5.03511e+06	2.38991e+06	5.99191e+06	464035	948807	728012	860165	1.3316e+07	2.6462e+06	1.7995e+06	3.80809e+06	1.8426e+06	1.09818e+07
P35241-1	RDX	radixin [OS=Homo sapiens]	0	30	25	309	13	583	68.5	6.37	250.75	14	21	cell organization and biogenesis;regulation of biological process;response to stimulus	cytoplasm;cytoskeleton;membrane	protein binding;RNA binding	Pf00373, Pf00769, Pf09379, Pf09380	5962	ENSG00000137710.14	11	Recycling pathway of L1	Proteoglycans in cancer; Regulation of actin cytoskeleton; MicroRNAs in cancer	Regulation of Actin Cytoskeleton	8	0	145614	20319.6	128726	664683	236936	145437	211130	360369	1.01858e+06	577914	927726	1.31659e+06	95809.2		415887	1.04914e+06			790758			788949	497709	6.28326e+06
P19013	KRT4	Keratin, type II cytoskeletal 4 [OS=Homo sapiens]	0.001	30	19	103	18	534	57.3	6.61	105.63	15	15	cell death;cell differentiation;cell organization and biogenesis;regulation of biological process	cell surface;cytoskeleton;cytosol;nucleus	protein binding;structural molecule activity	Pf00038, Pf10234, Pf13166	3851		12	Formation of the cornified envelope			3	0	1.10487e+06	1.71929e+06	4.62068e+07	1.22805e+06	904867	2.33513e+06	4.42316e+06		6.31553e+06	750318	1.13645e+06	1.10168e+07		1.12826e+06	135545	291619				1.32112e+06		376988	419455	1.30934e+06
P68133	ACTA1	Actin, alpha skeletal muscle [OS=Homo sapiens]	0	30	12	524	1	377	42	5.39	887.71		12	cell organization and biogenesis;cellular component movement;regulation of biological process;response to stimulus	cytoplasm;cytoskeleton;cytosol	nucleotide binding;protein binding;structural molecule activity	Pf00022	58	ENSG00000143632.14	1	Striated Muscle Contraction		Myometrial Relaxation and Contraction Pathways; Fas Ligand (FasL) pathway and Stress induction of Heat Shock Proteins (HSP) regulation; Association Between Physico-Chemical Features and Toxicity Associated Pathways; Striated Muscle Contraction	6	0												805520												335509
Q9NQ84-1	GPRC5C	G-protein coupled receptor family C group 5 member C [OS=Homo sapiens]	0	30	19	27012	19	441	48.2	8.43	32185.5	18	18	regulation of biological process;response to stimulus	membrane	receptor activity;signal transducer activity	Pf00003	55890		17			GPCRs, Class C Metabotropic glutamate, pheromone	1	0	1211505681	4.30765e+08	1500051467	9.61037e+08	2.3751e+08	1077446891	1371869137	9.05562e+08	1339946010	1019410973	2779084037	1818594447	704116498	1542224119	1105183505	4.95937e+08	5.62596e+08	484557512	2113172457	7.64979e+08	679351737	8.34184e+08	6.21234e+08	2742150776
P02538	KRT6A	Keratin, type II cytoskeletal 6A [OS=Homo sapiens]	0	30	19	222	5	564	60	8	168.76	14	16	cell death;cell differentiation;cell organization and biogenesis;defense response;metabolic process;regulation of biological process;response to stimulus	cytosol;membrane;nucleus	protein binding;structural molecule activity	Pf00038, Pf04111, Pf13166	3853	ENSG00000205420.10	12	Formation of the cornified envelope		Ectoderm Differentiation	4	8		501976	2.44667e+07	2.99407e+06	2.35537e+07	3.19381e+06	7.56093e+06	5.99446e+06	6.15241e+07	3.71255e+06		2.95017e+06	116930	3.50704e+06	47236.5	862754	325398	420459	526591	1.82691e+06	607147	292070	106634	2.81406e+06
O95171	SCEL	Sciellin [OS=Homo sapiens]	0	30	27	991	27	688	77.5	9.38	1396.6	24	22	cell differentiation;regulation of biological process;response to stimulus	cytoplasm;cytoskeleton;membrane	metal ion binding;protein binding	Pf00412	8796	ENSG00000136155.16	13				0	0	7.197e+06	1.01829e+07	1.32839e+08	1.08489e+07	5.75913e+06	1.18076e+07	2.58257e+07	3.70921e+07	3.59992e+07	8.19628e+06	2.77404e+07	6.16449e+07	2.50579e+07	2.67893e+07	3.37865e+06	9.0361e+06	5.43044e+06	1.32864e+07	1.04925e+07	1.31646e+07	2.18891e+07	8.52193e+06	6.54434e+06	1.75357e+07
P51858-3	HDGF	Isoform 3 of Hepatoma-derived growth factor [OS=Homo sapiens]	0	30	9	415	9	256	28.2	4.79	519.23	9	7	cell proliferation;metabolic process;regulation of biological process;response to stimulus	cytoplasm;extracellular	DNA binding;nucleotide binding;protein binding;RNA binding	Pf00855	3068	ENSG00000143321.18	1				0	0	4.30235e+06	6.79691e+06	6.87141e+06	7.9814e+06	2.98382e+06	8.04751e+06	9.26445e+06	5.89045e+06	3.43344e+06	4.2089e+06	1.13564e+07	1.82617e+07	8.40276e+06	1.11599e+07	1.53574e+06	4.43652e+06	2.97008e+06	2.11894e+06	1.0039e+07	4.68321e+06	4.03239e+06	1.64182e+07	3.92758e+06	9.91043e+06
O95218-2	ZRANB2	Isoform 2 of Zinc finger Ran-binding domain-containing protein 2 [OS=Homo sapiens]	0	30	10	168	10	320	36.3	9.76	209.96	10	7	metabolic process;regulation of biological process	nucleus	metal ion binding;protein binding;RNA binding	Pf00641	9406	ENSG00000132485.13	1				0	0	1.06683e+06	989754	3.80712e+06	494199	1.3627e+07	5.13171e+06	7.1859e+06	8.83273e+06	2.89198e+07	1.68328e+06	3.17921e+06	6.1141e+06	533280	1.16111e+07	1.27023e+06	2.21175e+06	674570	595473	3.88344e+06	348671	2.78822e+06	675846	447759	5.12049e+07
P48594	SERPINB4	Serpin B4 [OS=Homo sapiens]	0.001	30	13	114	4	390	44.8	6.21	158.51		13	regulation of biological process	cytoplasm	enzyme regulator activity;protein binding	Pf00079	6318	ENSG00000206073.10	18		Amoebiasis		1	0																								264636
P22891-1	PROZ	Vitamin K-dependent protein Z [OS=Homo sapiens]	0.001	30	8	110	8	400	44.7	5.97	106.34	8	6	coagulation;metabolic process;regulation of biological process;transport	extracellular;organelle lumen	catalytic activity;metal ion binding;protein binding	Pf00008, Pf00089, Pf00594, Pf12662, Pf14670	8858	ENSG00000126231.13	13	Transport of gamma-carboxylated protein precursors from the endoplasmic reticulum to the Golgi apparatus; Removal of aminoterminal propeptides from gamma-carboxylated proteins; Gamma-carboxylation of protein precursors			7	0	452418	976958	2.71411e+06	727207	172333	1.05604e+06	743642		2.78436e+06	494953	1.14773e+06	1.24195e+06	1.03467e+06	1.20349e+06		274250	137722	104329	1.21828e+06	605235	483240	330856		920241
P06870-1	KLK1	Kallikrein-1 [OS=Homo sapiens]	0.008	30	5	60	5	262	28.9	4.83	38.62	5	2	metabolic process	nucleus	catalytic activity	Pf00089	3816	ENSG00000167748.10	19	Regulation of Insulin-like Growth Factor (IGF) transport and uptake by Insulin-like Growth Factor Binding Proteins (IGFBPs)	Endocrine and other factor-regulated calcium reabsorption; Renin-angiotensin system	Blood Clotting Cascade	5	0	1.97057e+06	279723	1.87171e+06	1.17271e+06	506146	286662	4.10666e+06	2.01275e+06	1.33624e+06		4.33477e+06	492694	564733	9.83094e+06		2.63015e+06	236088	1.22049e+06	4.31657e+06	3.23415e+06	1.49329e+06	430095	2.41879e+06	872222
P05783	KRT18	Keratin, type I cytoskeletal 18 [OS=Homo sapiens]	0.006	30	11	60	9	430	48	5.45	56.44	8	8	cell death;cell organization and biogenesis;regulation of biological process;response to stimulus;transport	cytoplasm;cytosol;nucleus	protein binding;RNA binding;structural molecule activity	Pf00038	3875	ENSG00000111057.10	12	Formation of the cornified envelope	Pathogenic Escherichia coli infection	Pathogenic Escherichia coli infection	5	0	3.82866e+06	1.43737e+06	547011		48350.4	2.02174e+06	1.49829e+06	5.13357e+06	5.03027e+06	2.33137e+06	8.47384e+06	489747	3.66163e+06	9.05468e+06		948148	921442	1.68587e+06	5.32458e+06	1.66899e+06		587143
Q08495-1	DMTN; EPB49	Dematin [OS=Homo sapiens]	0	30	10	336	10	405	45.5	8.88	468.38	9	8	cell organization and biogenesis;regulation of biological process;response to stimulus;transport	cytoplasm;cytoskeleton;cytosol;membrane	protein binding	Pf02209	2039	ENSG00000158856.17	8	Miscellaneous transport and binding events			2	0	947928	394096	574725	1.30484e+06	103726	552219	1.3659e+06	653168	1.72824e+06	253736	847727	3.86238e+06	619948	1.11738e+06	246688	406807	131237	119522	1.97681e+06	135970	580622	1.03608e+06	286232	2.87923e+06
P06748	NPM1	Nucleophosmin [OS=Homo sapiens]	0.001	30	5	60	5	294	32.6	4.78	103.26	5	5	cell growth;cell organization and biogenesis;cellular homeostasis;metabolic process;regulation of biological process;response to stimulus;transport	cytoplasm;cytoskeleton;cytosol;membrane;nucleus	DNA binding;enzyme regulator activity;protein binding;RNA binding	Pf03066	4869	ENSG00000181163.13	5	Nuclear import of Rev protein; TFAP2A acts as a transcriptional repressor during retinoic acid induced cell differentiation; TP53 regulates transcription of additional cell cycle genes whose exact role in the p53 pathway remain uncertain; Deposition of new CENPA-containing nucleosomes at the centromere			18	0			922599	138419		846579	2.28109e+06	579821	1.90956e+06	307286	4.4114e+06	668342		1.36841e+06	38188.5		42869.6	83768.4	1.57976e+06					357032
P29692-3	EEF1D	Isoform 3 of Elongation factor 1-delta [OS=Homo sapiens]	0	30	6	690	3	257	28.5	4.92	1424.17	6	3	metabolic process;regulation of biological process;response to stimulus	cytoplasm;cytosol;endoplasmic reticulum;nucleus	DNA binding;protein binding;RNA binding;signal transducer activity	Pf00736, Pf10587	1936	ENSG00000104529.17; ENSG00000273594.4	8; CHR_HSCHR8_3_CTG7			Translation Factors	1	3	2.40289e+07	8.89929e+06	2.25196e+07	2.75614e+07	2.47524e+06	8.4153e+06	7.80147e+06	7.41639e+06	9.66973e+06	7.60584e+06	1.36235e+07	4.94284e+07	2.45033e+07	8.08186e+06	1.80007e+07	1.44285e+07	1.60281e+07	1.32858e+07	3.20648e+07	1.79462e+07	1.22211e+07	1.70608e+07	2.23586e+07	4.94859e+07
O15231-3	ZNF185	Isoform 3 of Zinc finger protein 185 [OS=Homo sapiens]	0	29	19	517	19	690	73.6	7.01	776.22	19	12		cytoplasm;cytoskeleton	metal ion binding;protein binding	Pf00412	7739	ENSG00000147394.18	X				0	0	9.70011e+06	4.02127e+06	5.80457e+07	8.07395e+06	362315	2.90832e+07	2.59839e+07	3.23328e+07	2.37427e+07	1.24703e+07	4.07332e+07	2.90367e+07	9.2473e+06	1.11229e+07	7.21397e+06	9.43165e+06	4.7519e+06	1.58417e+07	5.56998e+07	4.29077e+06	6.63823e+06	5.1925e+06	8.05167e+06	1.42538e+07
O00264	PGRMC1	Membrane-associated progesterone receptor component 1 [OS=Homo sapiens]	0	29	6	492	6	195	21.7	4.7	751.66	6	5	transport	endoplasmic reticulum;membrane	protein binding	Pf00173	10857	ENSG00000101856.9	X	Neutrophil degranulation			3	0	1.25901e+07	8.55055e+06	2.30823e+07	5.57945e+06	1.47416e+06	1.31333e+07	5.09275e+07	2.68505e+07	6.86819e+07	7.37994e+06	4.01811e+07	2.84776e+07	8.08367e+06	7.70635e+07	1.17465e+07	4.85407e+06	6.28184e+06	5.96114e+06	2.53805e+07	1.23495e+07	1.4722e+07	8.97429e+06	3.35456e+06	3.73705e+07
Q5TA76	LCE3A	late cornified envelope protein 3A [OS=Homo sapiens]	0.032	29	1	4	1	89	9.1	8.37	9.24	1	1	cell differentiation;metabolic process	cytoplasm;cytoskeleton	structural molecule activity		353142	ENSG00000185962.1	1	Formation of the cornified envelope			3	0								468527
P54802	NAGLU	alpha-N-acetylglucosaminidase [OS=Homo sapiens]	0.001	29	20	133	20	743	82.2	6.65	113.82	20	15	cell organization and biogenesis;metabolic process;response to stimulus	organelle lumen;vacuole	catalytic activity	Pf05089, Pf12971, Pf12972	4669	ENSG00000108784.9	17	MPS IIIB - Sanfilippo syndrome B; HS-GAG degradation	Metabolic pathways; Lysosome; Glycosaminoglycan degradation		13	0		277619	930647					147776		328851	72494	1.36458e+06	366886		138563	340107	104033	94219.3	1.80044e+06	254069	545849	1.44521e+06	303314	195877
Q8N9R6	CDRT4	CMT1A duplicated region transcript 4 protein [OS=Homo sapiens]	0.045	29	1	1	1	151	17.5	10.04	6.51		1				Pf15213	284040		17				0	0							554537	530411	407013
P00966	ASS1	Argininosuccinate synthase [OS=Homo sapiens]	0.001	29	16	195	16	412	46.5	8.02	86.02	16	14	metabolic process;regulation of biological process;response to stimulus	cytoplasm;cytosol;mitochondrion	catalytic activity;nucleotide binding;protein binding;RNA binding	Pf00764, Pf03054, Pf06508	445	ENSG00000130707.17	9	Urea cycle	Alanine, aspartate and glutamate metabolism; Biosynthesis of amino acids; Metabolic pathways; Arginine biosynthesis	Alanine and aspartate metabolism; Amino Acid metabolism; Urea cycle and metabolism of amino groups	11	0	8.31126e+06	359593	602815	478194	1.13837e+06	7.10371e+06	248581	9.67841e+06	2.27778e+07	5.85085e+06	2.18417e+07	1.10451e+06	3.81683e+06	2.45229e+07	702569	175988			55935.6	932783	1.87445e+06	781166	891076	1.3138e+06
Q96LB4-4	ATP6V1G3	Isoform 4 of V-type proton ATPase subunit G 3 [OS=Homo sapiens]	0	29	2	113	2	124	14.4	9.11	182.14	2	1	cellular homeostasis;regulation of biological process;response to stimulus;transport	cytosol;membrane	catalytic activity;protein binding;transporter activity	Pf03179	127124	ENSG00000151418.11; ENSG00000263014.5	1; CHR_HSCHR1_3_CTG31				0	0	567744	4.12071e+06	2.6409e+06	719101	73160.3	967273	1.70317e+06	3.4129e+06	3.35311e+06	2.3561e+06	1.91835e+06	2.09498e+06	142626	2.07542e+07	149349	1.38923e+06	2.08294e+06		3.28508e+06	547783	3.33283e+06	135746	1.53248e+06	3.70662e+06
Q9UDY2	TJP2	Tight junction protein ZO-2 [OS=Homo sapiens]	0	29	40	1235	40	1190	133.9	7.4	1689.08	37	29	metabolic process;regulation of biological process;response to stimulus;transport	cytosol;membrane;nucleus	catalytic activity;protein binding	Pf00595, Pf00625, Pf07653, Pf13180	9414	ENSG00000119139.17	9	Apoptotic cleavage of cell adhesion proteins; Signaling by Hippo	Tight junction; Vibrio cholerae infection		9	0	5.34479e+07	3.87906e+07	7.16539e+07	4.53016e+07	1.07549e+07	5.19043e+07	6.52423e+07	6.68401e+07	6.94786e+07	3.79322e+07	9.11899e+07	8.7922e+07	3.71938e+07	7.38836e+07	1.9349e+07	1.81586e+07	2.14015e+07	3.25686e+07	7.92226e+07	4.32442e+07	5.22473e+07	2.54193e+07	1.89024e+07	2.99535e+07
Q9H910-1	HN1L; JPT2	Jupiter microtubule associated homolog 2 [OS=Homo sapiens]	0.009	29	3	20	3	190	20.1	9.26	26.84	3	2		cytoplasm;cytosol;membrane;nucleus			90861	ENSG00000206053.12	16				0	0			2.13548e+06		123866		1.34123e+06	691890	1.50143e+06	6.64352e+06	562970	666972		1.38996e+06	529488				932349		1.88288e+06			619905
P16949-1	STMN1	Stathmin [OS=Homo sapiens]	0	29	4	334	4	149	17.3	5.97	437.91	3	4	cell differentiation;cell organization and biogenesis;development;regulation of biological process;response to stimulus	cytoplasm;cytoskeleton;cytosol;membrane	protein binding;signal transducer activity	Pf00836, Pf09726	3925	ENSG00000117632.22	1		MicroRNAs in cancer; MAPK signaling pathway	Regulation of Microtubule Cytoskeleton; Retinoblastoma (RB) in Cancer; Rac1/Pak1/p38/MMP-2 pathway; MAPK Signaling Pathway; EGF/EGFR Signaling Pathway	7	0	858036	1.27746e+06	1.17661e+06	3.11221e+06	455067	2.13972e+06	2.06557e+07	1.47822e+06	1.81242e+06	1.37409e+06	1.05234e+07	8.56948e+06	4.5175e+06	2.70893e+06	154527	914504	689362	704151	3.93056e+06	829387	247149	3.34321e+06	1.07129e+06	1.10996e+06
P05787	KRT8	Keratin, type II cytoskeletal 8 [OS=Homo sapiens]	0.001	29	19	237	12	483	53.7	5.59	148.48	12	19	cell death;cell differentiation;cell organization and biogenesis;regulation of biological process;response to stimulus	cytoplasm;cytoskeleton;cytosol;membrane;nucleus	catalytic activity;motor activity;protein binding;structural molecule activity	Pf00038, Pf01576, Pf13166, Pf15003	3856	ENSG00000170421.12	12	Formation of the cornified envelope		Primary Focal Segmental Glomerulosclerosis FSGS	4	4	5.00847e+06	1.39855e+06	5.09907e+06	673901	701517	3.5003e+06	1.19542e+06	3.05147e+06	6.1832e+06	1.26738e+06	8.39713e+06	2.34561e+06	6.92532e+06	6.09022e+06	639855	1.00476e+06	505785	8.89701e+06	3.52345e+06	1.52705e+06	1.73968e+06	1.22017e+06	285923	1.40855e+06
Q9NVM1	EVA1B	Protein eva-1 homolog B [OS=Homo sapiens]	0.001	28	3	72	3	165	18.4	4.73	138.13	3	3		membrane	protein binding	Pf14851	55194	ENSG00000142694.6	1				0	0	2.91343e+06		1.34741e+07	311835		2.47164e+06	3.43811e+06	1.44574e+07	5.09171e+06	566277	3.76637e+06	821206	118648	1.60683e+07	97127.8	330121	131127	2.18092e+06	4.26717e+06	509331	188719	728918		309439
Q14192-2	FHL2	Isoform 2 of Four and a half LIM domains protein 2 [OS=Homo sapiens]	0.05	28	1	1	1	151	15.9	8.24	6.18		1	cell differentiation;metabolic process;regulation of biological process;response to stimulus	nucleus	metal ion binding;protein binding	Pf00412	2274	ENSG00000115641.18	2			Androgen receptor signaling pathway; RANKL/RANK (Receptor activator of NFKB (ligand)) Signaling Pathway; Ectoderm Differentiation; VEGFA-VEGFR2 Signaling Pathway	4	0								1.21641e+06															65823.7
P19338	NCL	Nucleolin [OS=Homo sapiens]	0	28	16	271	16	710	76.6	4.7	636.45	16	11	regulation of biological process;response to stimulus	cytoplasm;membrane;nucleus	DNA binding;protein binding;RNA binding	Pf00076, Pf13893, Pf14259	4691	ENSG00000115053.15	2	Major pathway of rRNA processing in the nucleolus and cytosol	Pathogenic Escherichia coli infection	Pathogenic Escherichia coli infection; VEGFA-VEGFR2 Signaling Pathway	7	0	4.56789e+06	2.31921e+06	7.7086e+06	5.17676e+06	381140	5.708e+06	1.78864e+07	6.04536e+06	1.3829e+07	5.12025e+06	8.36853e+06	1.24127e+07	5.39363e+06	1.48506e+07	1.90743e+06	1.52979e+06	699473	3.83565e+06	1.08301e+07	2.99988e+06	3.12252e+06	4.60083e+06	1.14449e+06	2.07323e+06
Q96PD5-2	PGLYRP2	Isoform 2 of N-acetylmuramoyl-L-alanine amidase [OS=Homo sapiens]	0	28	14	189	14	634	68	7.68	177.35	14	8	defense response;metabolic process;regulation of biological process;response to stimulus	extracellular;membrane	catalytic activity;metal ion binding;receptor activity;signal transducer activity	Pf01510	114770	ENSG00000161031.12	19				0	0	1.02901e+07	2.92366e+06	1.0815e+07	6.75835e+06	5.78652e+06	1.33774e+07	2.50508e+07	1.18102e+07	3.60135e+07	8.30706e+06	2.5208e+07	2.51037e+06	3.86192e+06	2.12527e+07	1.16285e+06	1.37539e+06	2.34724e+06	5.29356e+06	1.82346e+07	3.25018e+06	2.19434e+06	1.76071e+06	385311	2.88209e+07
O75348	ATP6V1G1	V-type proton ATPase subunit G 1 [OS=Homo sapiens]	0.03	28	3	17	3	118	13.7	8.79	9.53	3	2	cellular homeostasis;regulation of biological process;response to stimulus;transport	cytosol;membrane	catalytic activity;protein binding;transporter activity	Pf03179	9550	ENSG00000136888.6	9	Transferrin endocytosis and recycling; ROS, RNS production in phagocytes; Ion channel transport; Insulin receptor recycling	Phagosome; Rheumatoid arthritis; Epithelial cell signaling in Helicobacter pylori infection; Oxidative phosphorylation; Collecting duct acid secretion; Vibrio cholerae infection; Synaptic vesicle cycle; Metabolic pathways; mTOR signaling pathway	Osteoclast Signaling	21	0	1.73692e+07	5.51916e+06	3.65117e+07	1.74841e+07	2.32484e+07	5.10308e+07	1.96756e+08	1.59056e+08	3.08881e+08	3.16296e+07	1.64758e+08	7.63054e+06	1.81312e+07	7.19251e+07	3.89623e+06	3.18966e+06	6.64291e+06	5.55914e+07	3.74124e+07	1.58798e+06	4.83956e+06	1.29403e+07	5.12601e+06	3.40755e+07
Q9BVM4	GGACT	gamma-glutamylaminecyclotransferase [OS=Homo sapiens]	0.036	27	3	18	3	153	17.3	6.87	8.3	3	2	metabolic process		catalytic activity;protein binding	Pf06094	87769	ENSG00000134864.10	13				0	0							793545		2.35186e+06													80982.6
P15586	GNS	N-acetylglucosamine-6-sulfatase [OS=Homo sapiens]	0.001	27	12	89	12	552	62	8.31	72.01	12	10	metabolic process;transport	extracellular;organelle lumen;vacuole	catalytic activity;metal ion binding;protein binding	Pf00884, Pf01663	2799	ENSG00000135677.10	12	Neutrophil degranulation; MPS IIID - Sanfilippo syndrome D; Keratan sulfate degradation; Lysosome Vesicle Biogenesis	Lysosome; Glycosaminoglycan degradation; Metabolic pathways		21	0	1.26324e+07	2.75813e+06	790924	6.92173e+06	705841	6.18824e+06	1.88177e+06	2.3229e+06	2.48038e+06	688832	2.42003e+06	971025	533300	3.32009e+06	753037	1.37577e+06	392713	5.73779e+07	1.89017e+06	2.86913e+06	1.81529e+06	408873	1.6273e+06	1.01555e+06
P16403	HIST1H1C	Histone H1.2 [OS=Homo sapiens]	0.001	27	6	138	2	213	21.4	10.93	85.99	6	4	cell organization and biogenesis;metabolic process;regulation of biological process	chromosome;nucleus	DNA binding;protein binding;RNA binding	Pf00538	3006	ENSG00000187837.3	6	Formation of Senescence-Associated Heterochromatin Foci (SAHF); Activation of DNA fragmentation factor			10	0	326943	3.22018e+06	1.16886e+06	601229			1.68582e+06	1.10944e+06	1.22752e+06	1.11595e+06	2.16883e+06	1.28262e+06	1.82475e+06	2.53981e+06	2.54978e+06	1.82778e+06	840866	1.92534e+06	1.21951e+06	1.67224e+06	417863	1.73255e+06	289609
P13861-2	PRKAR2A	Isoform 2 of cAMP-dependent protein kinase type II-alpha regulatory subunit [OS=Homo sapiens]	0	27	12	700	12	382	43	5.08	2650.4	12	8	coagulation;metabolic process;regulation of biological process;response to stimulus	cytoplasm;cytosol;membrane	catalytic activity;enzyme regulator activity;nucleotide binding;protein binding	Pf00027, Pf02197	5576	ENSG00000114302.15	3			miRs in Muscle Cell Differentiation; Myometrial Relaxation and Contraction Pathways; G Protein Signaling Pathways; TGF-beta Signaling Pathway; Calcium Regulation in the Cardiac Cell; Sudden Infant Death Syndrome (SIDS) Susceptibility Pathways	6	0	1.78017e+07	3.21331e+07	2.88609e+07	2.17223e+07	5.78534e+06	9.22523e+06	2.08085e+07	1.97152e+07	1.86289e+07	1.01051e+07	1.8225e+07	3.32407e+07	1.60167e+07	1.0187e+07	8.73777e+06	1.21916e+07	3.60672e+06	5.24117e+06	62343266	1.44168e+07	9.22636e+06	3.09769e+07	7.49357e+06	2.85485e+07
P07996	THBS1	thrombospondin-1 [OS=Homo sapiens]	0.001	27	24	183	24	1170	129.3	4.94	160.54	23	17	cell organization and biogenesis;cellular component movement;defense response;metabolic process;regulation of biological process;response to stimulus;transport	cell surface;cytoplasm;endoplasmic reticulum;extracellular;organelle lumen	metal ion binding;protein binding	Pf00090, Pf00093, Pf02412, Pf05735, Pf12947	7057	ENSG00000137801.10	15	Platelet degranulation ; Integrin cell surface interactions; RUNX1 regulates genes involved in megakaryocyte differentiation and platelet function; Defective B3GALTL causes Peters-plus syndrome (PpS); O-glycosylation of TSR domain-containing proteins; Signaling by PDGF; Syndecan interactions	Bladder cancer; Phagosome; PI3K-Akt signaling pathway; Proteoglycans in cancer; MicroRNAs in cancer; Focal adhesion; Rap1 signaling pathway; ECM-receptor interaction; TGF-beta signaling pathway; p53 signaling pathway; Malaria	Bladder Cancer; Apoptosis-related network due to altered Notch3 in ovarian cancer; miRNA targets in ECM and membrane receptors; Focal Adhesion; TGF-beta Signaling Pathway; Focal Adhesion-PI3K-Akt-mTOR-signaling pathway; Inflammatory Response Pathway; TGF-beta Receptor Signaling; Senescence and Autophagy in Cancer	44	0	1.2698e+06	2.61448e+06	3.73922e+06	1.05576e+06	104761	2.70426e+06	4.43639e+06	2.36414e+06	2.24663e+06	2.60572e+06	1.38134e+08	5.57861e+06	557121	6.70193e+06	1.37772e+06	335500	653116	959486	9.41945e+06	2.96196e+06	1.21827e+06	3.48164e+06	1.79684e+06	2.97895e+06
Q8IZP0-9	ABI1	Isoform 9 of Abl interactor 1 [OS=Homo sapiens]	0	27	11	1373	11	481	52.4	7.31	1282.14	11	10	cell organization and biogenesis;cellular component movement;metabolic process;regulation of biological process;response to stimulus	cytoplasm;cytoskeleton;cytosol;endoplasmic reticulum;nucleus	enzyme regulator activity;protein binding	Pf00018, Pf07653, Pf07815, Pf14604	10006	ENSG00000136754.16	10			EGF/EGFR Signaling Pathway	1	0	6.21934e+06	4.28421e+06	1.20138e+07	6.14961e+06	2.1049e+06	6.8485e+06	1.92931e+07	8.65042e+06	2.09482e+07	6.94303e+06	2.70713e+07	3.31859e+07	8.88297e+06	1.91973e+07	1.8601e+07	7.90968e+06	2.79484e+06	4.99929e+06	4.52581e+07	8.07519e+06	5.00789e+06	5.88115e+06	3.33824e+06	9.2697e+07
P35611-3	ADD1	Isoform 3 of Alpha-adducin [OS=Homo sapiens]	0	27	13	748	12	768	84.3	5.96	977.58	13	9	cell differentiation;cell organization and biogenesis;cellular homeostasis;metabolic process;regulation of biological process;response to stimulus;transport	cytoplasm;cytosol;membrane;nucleus	protein binding;RNA binding;structural molecule activity	Pf00596	118	ENSG00000087274.16	4				0	1	9.88065e+06	6.56948e+06	3.27986e+06	1.28259e+07	1.43166e+06	3.65617e+06	1.83338e+07	5.93956e+06	1.13503e+07	2.21305e+06	7.33634e+06	3.62169e+07	1.38534e+07	1.23749e+07	4.49468e+06	3.07334e+06	3.27858e+06	8.32958e+06	1.31794e+07	6.8656e+06	3.98261e+06	1.26767e+07	7.35266e+06	1.39694e+07
Q9UKS6	PACSIN3	Protein kinase C and casein kinase substrate in neurons protein 3 [OS=Homo sapiens]	0	27	12	928	12	424	48.5	6.18	1506.18	12	9	cell organization and biogenesis;metabolic process;regulation of biological process;transport	cytoplasm;cytosol;endosome;membrane	enzyme regulator activity;nucleotide binding;protein binding	Pf00018, Pf00611, Pf01025, Pf07653, Pf13514, Pf14604	29763	ENSG00000165912.15	11	Clathrin-mediated endocytosis			3	0	3.29996e+07	1.86876e+07	2.16422e+07	2.83742e+07	1.20675e+07	2.03338e+07	3.28065e+07	2.04319e+07	3.27029e+07	3.19158e+07	9.77224e+07	9.37903e+07	2.7767e+07	4.20278e+07	3.30901e+07	8.63867e+06	1.33793e+07	1.33007e+07	7.70589e+07	2.53017e+07	2.20199e+07	5.40965e+07	2.6251e+07	1.35975e+08
C9JI98	TMEM238	Transmembrane protein 238 [OS=Homo sapiens]	0.006	27	5	53	5	176	18	11.53	45.63	4	4		membrane		Pf15125	388564	ENSG00000233493.3	19				0	0		139236				52948.4	255910	36075.8	1.11593e+06		845659	671986			214505				2.15428e+06			219527	29813.4	2.17932e+06
Q14847-2	LASP1	Isoform 2 of LIM and SH3 domain protein 1 [OS=Homo sapiens]	0	27	5	111	5	323	36	8.62	175.86	5	3	regulation of biological process;transport	cytoplasm;cytoskeleton	metal ion binding;protein binding;transporter activity	Pf00412, Pf00880	3927		17				0	0	5.97824e+06	903390	3.53559e+06	4.88379e+06	453182	439752	1.40033e+06	1.98712e+06	3.02006e+06	779668	3.60354e+06	3.92818e+06	2.2398e+06	1.48185e+06	770752	2.05635e+06	1.12067e+06	2.1032e+06	4.30121e+06	2.27338e+06	1.10029e+06	1.20888e+06	697991	3.64687e+06
Q9BXI6	TBC1D10A	TBC1 domain family member 10A [OS=Homo sapiens]	0.001	27	10	157	10	508	57.1	8.44	139.86	10	6	metabolic process;regulation of biological process;transport	cytosol;membrane	enzyme regulator activity;protein binding	Pf00566	83874	ENSG00000099992.15	22	TBC/RABGAPs		Deregulation of Rab and Rab Effector Genes in Bladder Cancer	5	0	470368	2.40188e+06	1.31533e+06	3.21659e+06	1.1068e+06	1.15104e+07	7.28901e+06	3.79316e+06	8.6825e+06	1.05769e+06	4.64656e+06	4.8064e+06	1.81253e+06	5.20098e+06	2.88452e+06	1.16826e+06	75677.9	2.22255e+06	9.61528e+06	1.47139e+06	2.70033e+06	2.2135e+06	686191	5.14705e+06
Q5T9C2	FAM102A	Protein FAM102A [OS=Homo sapiens]	0	27	6	231	6	384	41.8	8.56	458.03	6	3			protein binding	Pf10358	399665	ENSG00000167106.11	9				0	0	921959	207879	396862	665993		790306	1.02765e+07	1.49757e+06	3.22972e+06	660659	1.99593e+06	4.02046e+06	769694	3.3445e+06	977688	168001	85358.6	166870	2.99183e+06	96094.8	63997.3	492866	690397	3.0096e+06
O95295	SNAPIN	SNARE-associated protein Snapin [OS=Homo sapiens]	0.093	26	2	33	2	136	14.9	9.31	3.08	2	1	cell communication;cell organization and biogenesis;cellular component movement;cellular homeostasis;metabolic process;regulation of biological process;transport	cytoplasm;cytosol;Golgi;membrane;vacuole	protein binding	Pf14712	23557	ENSG00000143553.10	1	Golgi Associated Vesicle Biogenesis			5	0				204007	194142							1.85574e+06		539002						166345	489885	116026	91075.6	142209
Q5T0Z8-1	C6orf132	Uncharacterized protein C6orf132 [OS=Homo sapiens]	0	26	28	748	28	1188	124	9.45	562.85	27	18					647024	ENSG00000188112.8	6				0	0	7.86601e+06	5.30585e+06	7.24823e+07	6.26087e+06	1.65696e+06	1.19095e+07	1.34652e+07	1.5175e+07	1.59269e+07	6.84934e+06	1.43658e+07	3.00031e+07	3.64553e+06	1.38658e+07	3.24411e+06	4.25233e+06	2.87695e+06	2.05232e+06	1.48258e+07	4.36134e+06	7.32312e+06	1.70361e+07	7.27211e+06	4.3275e+07
P08238	HSP90AB1	Heat shock protein HSP 90-beta [OS=Homo sapiens]	0	26	24	2517	13	724	83.2	5.03	2807.44	17	19	cell organization and biogenesis;metabolic process;regulation of biological process;response to stimulus;transport	cell surface;cytoplasm;cytosol;extracellular;membrane;mitochondrion;nucleus;organelle lumen	enzyme regulator activity;nucleotide binding;protein binding;RNA binding	Pf00183, Pf02518, Pf13589	3326	ENSG00000096384.19	6	Sema3A PAK dependent Axon repulsion; HSF1 activation; Attenuation phase; Neutrophil degranulation; Aryl hydrocarbon receptor signalling; Uptake and function of diphtheria toxin; Regulation of actin dynamics for phagocytic cup formation; The NLRP3 inflammasome; HSP90 chaperone cycle for steroid hormone receptors (SHR); The role of GTSE1 in G2/M progression after G2 checkpoint	Estrogen signaling pathway; Pathways in cancer; Antigen processing and presentation; Protein processing in endoplasmic reticulum; Progesterone-mediated oocyte maturation; PI3K-Akt signaling pathway; Prostate cancer; NOD-like receptor signaling pathway	NRF2 pathway; Focal Adhesion-PI3K-Akt-mTOR-signaling pathway	42	5	2.53444e+08	1.9691e+08	9.23642e+07	8.64753e+07	4.51835e+07	1.86212e+08	2.68154e+08	205960575	3.46555e+08	1.48958e+08	3.42145e+08	6.7657e+08	1.82379e+08	2.29805e+08	1.70417e+08	5.06786e+07	7.23935e+07	6.85044e+07	3.92393e+08	7.03798e+07	4.13291e+07	471769984	4.61153e+07	1.95811e+08
P48668	KRT6C; KRT6A	Keratin, type II cytoskeletal 6C [OS=Homo sapiens]	0.001	26	17	127	0	564	60	8	147.36		17	cell death;cell organization and biogenesis;metabolic process	cytosol	catalytic activity;motor activity;protein binding;structural molecule activity	Pf00038, Pf01576, Pf04111, Pf13166	286887; 3853	ENSG00000170465.9	12	Formation of the cornified envelope			3	1			892982
Q92934	BAD	Bcl2-associated agonist of cell death [OS=Homo sapiens]	0.007	26	4	15	4	168	18.4	7.15	36.12		4	cell death;cell organization and biogenesis;cell proliferation;metabolic process;regulation of biological process;response to stimulus	cytoplasm;cytosol;membrane;mitochondrion	enzyme regulator activity;protein binding	Pf10514	572	ENSG00000002330.13	11	AKT phosphorylates targets in the cytosol; NRAGE signals death through JNK; Activation of BAD and translocation to mitochondria ; Signalling by NGF; Constitutive Signaling by AKT1 E17K in Cancer; BH3-only proteins associate with and inactivate anti-apoptotic BCL-2 members	Hepatitis B; Colorectal cancer; Alzheimer's disease; Acute myeloid leukemia; Toxoplasmosis; Chronic myeloid leukemia; Tuberculosis; cAMP signaling pathway; Insulin signaling pathway; Pathways in cancer; Hepatitis C; Endometrial cancer; Focal adhesion; VEGF signaling pathway; EGFR tyrosine kinase inhibitor resistance; PI3K-Akt signaling pathway; cGMP-PKG signaling pathway; Thyroid hormone signalin…	Leptin signaling pathway; IL-7 Signaling Pathway; Alzheimers Disease; TNF alpha Signaling Pathway; Brain-Derived Neurotrophic Factor (BDNF) signaling pathway; Amyotrophic lateral sclerosis (ALS); Apoptosis; IL-3 Signaling Pathway; Kit receptor signaling pathway; Focal Adhesion; Rac1/Pak1/p38/MMP-2 pathway; IL-6 signaling pathway; PI3K-AKT-mTOR signaling pathway and therapeutic opportunities; Foca…	67	0				217351	28447.6	134928			201443	142219		616733	52257.4		54945.3		69145.1		856568					336711
Q14247-1	CTTN	Src substrate cortactin [OS=Homo sapiens]	0	26	12	1056	12	550	61.5	5.4	1362.91	11	7	cell organization and biogenesis;cellular component movement;regulation of biological process;transport	cytoplasm;cytoskeleton;cytosol;Golgi;membrane	protein binding	Pf00018, Pf02218, Pf07653, Pf14604	2017	ENSG00000085733.15	11	RHO GTPases activate PAKs; Clathrin-mediated endocytosis	Bacterial invasion of epithelial cells; Pathogenic Escherichia coli infection; Shigellosis; Proteoglycans in cancer; Tight junction	Pathogenic Escherichia coli infection; Hepatitis C and Hepatocellular Carcinoma	14	0	1.99098e+07	1.55129e+07	4.11852e+07	1.84908e+07	7.36405e+06	2.05958e+07	2.76501e+07	2.6279e+07	3.66596e+07	1.5149e+07	4.62664e+07	3.77491e+07	3.88348e+07	3.12049e+07	2.41815e+06	8.98455e+06	9.42546e+06	1.93282e+07	2.21573e+07	6.78662e+06	8.47975e+06	8.75435e+06	5.36258e+06	2.2135e+07
Q9Y2W1	THRAP3	Thyroid hormone receptor-associated protein 3 [OS=Homo sapiens]	0	26	30	740	28	955	108.6	10.15	1124.51	28	19	metabolic process;regulation of biological process;response to stimulus	nucleus	DNA binding;nucleotide binding;protein binding;receptor activity;RNA binding	Pf15440	9967	ENSG00000054118.13	1	Transcriptional regulation of white adipocyte differentiation; PPARA activates gene expression		Interactome of polycomb repressive complex 2 (PRC2)	7	2	3.39228e+07	1.14362e+08	1.24146e+07	1.659e+08	876282	7.94218e+06	1.86387e+07	9.48368e+06	1.65432e+07	1.69678e+06	1.25995e+08	2.03762e+07	4.55595e+06	1.24592e+07	4.32616e+06	6.96193e+07	2.07141e+06	3.18768e+07	1.08841e+07	5.03548e+07	1.32592e+06	5.64987e+06	1.93598e+07	8.62745e+07
Q7LBR1	CHMP1B	Charged multivesicular body protein 1b [OS=Homo sapiens]	0.007	26	7	119	7	199	22.1	8.1	32.06	7	6	cell division;cell organization and biogenesis;regulation of biological process;transport	cytoplasm;cytosol;endosome;membrane;nucleus	protein binding	Pf03357	57132	ENSG00000255112.2	18		Endocytosis		1	0	35001.5	27897.9	125543	27773.3	133734	214235	376381			185462	81730.2	598438	159615		275107	19543	30657.3		158567	524856	117296	100835	73043.9	133619
P61224-3	RAP1B	Isoform 3 of Ras-related protein Rap-1b [OS=Homo sapiens]	0.007	26	4	46	1	165	18.8	8.53	34.69	4	4	cell organization and biogenesis;cell proliferation;regulation of biological process;response to stimulus;transport	cytosol;membrane	catalytic activity;nucleotide binding;protein binding	Pf00071, Pf08477	5908	ENSG00000127314.17	12			Integrin-mediated Cell Adhesion; Human Thyroid Stimulating Hormone (TSH) signaling pathway; Corticotropin-releasing hormone signaling pathway; Common Pathways Underlying Drug Addiction; Focal Adhesion; Signaling of Hepatocyte Growth Factor Receptor; MAPK Signaling Pathway; VEGFA-VEGFR2 Signaling Pathway; Chemokine signaling pathway	9	0																								449356
P61026	RAB10	ras-related protein rab-10 [OS=Homo sapiens]	0.001	26	4	57	3	200	22.5	8.38	73.22	3	4	cell differentiation;cell organization and biogenesis;regulation of biological process;response to stimulus;transport	cytosol;endoplasmic reticulum;endosome;Golgi;membrane	catalytic activity;nucleotide binding;protein binding	Pf00025, Pf00071, Pf04670, Pf08477	10890	ENSG00000084733.10	2	Translocation of GLUT4 to the plasma membrane; Neutrophil degranulation; RAB GEFs exchange GTP for GDP on RABs; RAB geranylgeranylation	AMPK signaling pathway; Endocytosis	Focal Adhesion-PI3K-Akt-mTOR-signaling pathway	14	0				309610								1.21033e+06			308264					316211	252433	1.67669e+06		1.95013e+06
P10643	C7	Complement component C7 [OS=Homo sapiens]	0.001	26	17	69	17	843	93.5	6.48	80.88	16	12	cellular homeostasis;defense response;metabolic process;regulation of biological process;response to stimulus	extracellular	protein binding	Pf00084, Pf01823	730	ENSG00000112936.18	5	Terminal pathway of complement; Regulation of Complement cascade	Complement and coagulation cascades; Systemic lupus erythematosus; Prion diseases	Allograft Rejection; Complement Activation; Complement and Coagulation Cascades	11	0	183185	288517	907300	138510	48605.2	6.57152e+06	2.08929e+06	4.36426e+06	2.67618e+06	4.21701e+06	7.33562e+06	292955		1.31196e+06		1.79351e+06	1.3184e+06	4.58112e+06	5.7123e+06		156882	324404	185343	197758
P52943	CRIP2	Cysteine-rich protein 2 [OS=Homo sapiens]	0	26	5	143	5	208	22.5	8.72	183.59	5	3	regulation of biological process		metal ion binding;protein binding	Pf00412	1397	ENSG00000182809.10	14				0	0	586837	452249	1.9474e+06	1.52436e+06	92138	63898.2	877548	509248	245434	853086	2.5334e+06	5.35188e+06	1.37411e+06	3.29105e+06	763823	202133	136928	380139	545545	1.25637e+06	1.14799e+06	2.22049e+06	1067222	1.9581e+06
Q13501-1	SQSTM1	sequestosome-1 [OS=Homo sapiens]	0	26	7	209	7	440	47.7	5.22	288.67	7	5	cell communication;cell death;cell differentiation;cell organization and biogenesis;metabolic process;regulation of biological process;response to stimulus;transport	cytoplasm;cytosol;endoplasmic reticulum;endosome;nucleus;vacuole	catalytic activity;metal ion binding;protein binding	Pf00564, Pf00569	8878	ENSG00000161011.19	5	Interleukin-1 family signaling; NF-kB is activated and signals survival; Signalling by NGF; p75NTR recruits signalling complexes; NRIF signals cell death from the nucleus; Pink/Parkin Mediated Mitophagy	Osteoclast differentiation	Regulation of toll-like receptor signaling pathway; IL-1 signaling pathway; RANKL/RANK (Receptor activator of NFKB (ligand)) Signaling Pathway; Brain-Derived Neurotrophic Factor (BDNF) signaling pathway; Apoptosis-related network due to altered Notch3 in ovarian cancer; NRF2 pathway; Interleukin-1 Induced Activation of NF-kappa-B; Senescence and Autophagy in Cancer	24	0	9.42483e+06	5.70146e+06	4.4067e+06	5.35301e+06	1.7096e+06	3.14896e+06	6.12736e+06	7.71125e+06	1.77613e+07	4.39703e+06	5.63837e+06	7.16594e+06	2.89979e+06	8.3412e+06	2.02818e+06	2.39292e+06	2.6267e+06	5.871e+06	1.17425e+07	1.41303e+06	1.08569e+06	1.01497e+07	3.44261e+06	1.6027e+07
P55287-1	CDH11	Cadherin-11 [OS=Homo sapiens]	0.001	26	19	137	19	796	87.9	4.91	92.28	19	14	cell organization and biogenesis	cytoplasm;membrane	metal ion binding	Pf00028, Pf01049	1009	ENSG00000140937.13	16	Adherens junctions interactions			4	0	382006	169929	574693	244973	420025	416716	1.31849e+06	437059	1.08239e+06	599780	336374	656861	869066	846114	185173	669431	592133	877226	930942	1.31196e+06	529308	182958	101668	342519
Q13542	EIF4EBP2	eukaryotic translation initiation factor 4E-binding protein 2 [OS=Homo sapiens]	0.076	26	1	2	1	120	12.9	6.67	4.92	1	1	metabolic process;regulation of biological process;response to stimulus	cytoplasm	protein binding;RNA binding;translation regulator activity	Pf05456	1979	ENSG00000148730.6	10		Longevity regulating pathway - multiple species; RNA transport	Translation Factors	3	0
P04745	AMY1A; AMY1C; AMY1B	alpha-amylase 1 [OS=Homo sapiens]	0.001	26	11	67	1	511	57.7	6.93	142.02		11	metabolic process	extracellular	catalytic activity;metal ion binding;protein binding	Pf00128, Pf02806	276; 278; 277	ENSG00000237763.9; ENSG00000174876.16; ENSG00000187733.6	1	Digestion of dietary carbohydrate	Metabolic pathways; Carbohydrate digestion and absorption; Starch and sucrose metabolism; Salivary secretion		7	0	4.76515e+06	534006	1.90596e+06	79084.9	1.92518e+06	5.60342e+06	8.57633e+06	10686406	1.50901e+07	7.51986e+06	3.40679e+07			2.90811e+07		4.18256e+06	6.17756e+06		6.14239e+06		292755	189880	185001
P21266	GSTM3	glutathione S-transferase Mu 3 [OS=Homo sapiens]	0.019	26	7	21	7	225	26.5	5.54	16.04	6	6	metabolic process;response to stimulus	cytoplasm;cytosol;nucleus	catalytic activity;protein binding	Pf00043, Pf02798, Pf14497	2947	ENSG00000134202.10	1	Glutathione conjugation	Platinum drug resistance; Metabolism of xenobiotics by cytochrome P450; Chemical carcinogenesis; Glutathione metabolism; Drug metabolism - cytochrome P450	NRF2 pathway; Exercise-induced Circadian Regulation; Metapathway biotransformation	12	0	127272		332136		174945	389605	287037		481134			770832	139127	398609	248187	100893	187013		429246	197602	235231	197932	184716	1.45212e+06
Q9UNF0	PACSIN2	Protein kinase C and casein kinase substrate in neurons protein 2 [OS=Homo sapiens]	0.001	26	6	482	6	486	55.7	5.2	90.07	6	1	cell organization and biogenesis;regulation of biological process;transport	cytoplasm;cytoskeleton;cytosol;endosome;membrane	protein binding;transporter activity	Pf00018, Pf00611, Pf07653, Pf14604	11252	ENSG00000100266.18	22	Clathrin-mediated endocytosis			3	0	1.51979e+07	6.40411e+06	1.31818e+07	6.57522e+06	3.67366e+06	1.3508e+07	1.17105e+07	1.10917e+07	1.38849e+07	1.59588e+07	1.97204e+07	2.09233e+07	8.97873e+06	1.62873e+07	9.12529e+06	1.71778e+06	7.10389e+06	8.74484e+06	2.04363e+07	4.66728e+06	3.65187e+06	1.21423e+07	6.28123e+06	3.01624e+07
Q96DG6	CMBL	Carboxymethylenebutenolidase homolog [OS=Homo sapiens]	0.011	26	7	71	7	245	28	7.18	22.89	7	6	metabolic process	cytoplasm;cytosol	catalytic activity	Pf00326, Pf01738, Pf12695	134147	ENSG00000164237.8	5	Phase I - Functionalization of compounds	Metabolic pathways		4	0	398263	662716		89683.1	1.34497e+06		885306	1.24999e+06			2.31119e+06	175921			379091		165595		364601	1.07043e+06	363359	446214		4.03085e+06
P08603-1	CFH	complement factor H [OS=Homo sapiens]	0.001	26	25	116	22	1231	139	6.61	79.65	24	17	defense response;metabolic process;regulation of biological process;response to stimulus	extracellular	protein binding	Pf00084	3075		1	Regulation of Complement cascade	Complement and coagulation cascades; Staphylococcus aureus infection	Complement and Coagulation Cascades	7	2	2.09266e+06	899174	4.90669e+06	1.22016e+06	1.42668e+06	2.5329e+06	909909	3.57406e+06	1.92386e+06	1.34631e+06	3.30079e+06	2.81853e+06	1.54958e+06	2.24637e+06	1.72017e+06	1.67037e+06	1.29956e+06	1.75468e+06	3.41383e+06	2.85774e+06	2.56315e+06	1.49361e+06	1.32298e+06	2.13714e+06
Q9H3G5	CPVL	Probable serine carboxypeptidase CPVL [OS=Homo sapiens]	0	25	12	310	12	476	54.1	5.62	296.32	12	10	metabolic process		catalytic activity	Pf00450	54504	ENSG00000106066.14	7				0	0	1.45787e+06	2.67766e+06	4.13272e+06	1.46575e+06	640543	2.08859e+06	5.15577e+06	4.64278e+06	6.34966e+06	1.02145e+07	1.20749e+07	1.7678e+06	1.91322e+06	3.30257e+06	1.51876e+06	1.64249e+06	679736	370966	1.15716e+07	1.60039e+06	3.43279e+06	1.98617e+06	2.89526e+06	1.20338e+06
P30508	HLA-C	HLA class I histocompatibility antigen, Cw-12 alpha chain [OS=Homo sapiens]	0	25	9	260	4	366	40.9	6.3	439.42	8	7	regulation of biological process;response to stimulus	cell surface;endoplasmic reticulum;Golgi;membrane	protein binding	Pf00129, Pf07654	3107		6	Interferon alpha/beta signaling; ER-Phagosome pathway; Immunoregulatory interactions between a Lymphoid and a non-Lymphoid cell; Endosomal/Vacuolar pathway; Interferon gamma signaling; Antigen Presentation: Folding, assembly and peptide loading of class I MHC		Proteasome Degradation; Allograft Rejection	14	4	2.9634e+06	800806	3.21309e+06	1.71628e+06	300127	2.87939e+06	3.45703e+06	1.74995e+06	2.89403e+06	3.62429e+06	9.4194e+06	2.3339e+07	1.28687e+06	6.37047e+06	104442	443498	727533	1.42059e+06	6.10471e+06	1.31977e+06	1.18408e+06	4.47218e+07	2.80393e+06	3.54951e+06
P02751-6	FN1	Isoform 6 of Fibronectin [OS=Homo sapiens]	0	25	43	893	43	2184	240.4	5.69	1261.99	42	30	cell differentiation;cell organization and biogenesis;cellular component movement;defense response;metabolic process;regulation of biological process;response to stimulus;transport	extracellular;membrane;organelle lumen	enzyme regulator activity;protein binding	Pf00039, Pf00040, Pf00041	2335		2			miRNA targets in ECM and membrane receptors; Focal Adhesion; Overview of nanoparticle effects; Rac1/Pak1/p38/MMP-2 pathway; TGF-beta Signaling Pathway; Simplified Interaction Map Between LOXL4 and Oxidative Stress Pathway; Association Between Physico-Chemical Features and Toxicity Associated Pathways; TGF-B Signaling in Thyroid Cells for Epithelial-Mesenchymal Transition; Focal Adhesion-PI3K-Akt-…	13	0	5.00533e+07	2.50465e+07	9.69206e+07	4.01035e+07	1.52587e+07	5.63729e+07	4.66793e+07	5.95546e+07	9.33287e+07	3.55044e+07	6.31514e+07	5.86273e+07	4.18085e+07	8.27436e+07	1.38422e+07	1.57689e+07	1.96789e+07	4.51824e+07	3.83476e+07	4.28316e+07	2.02611e+07	2.74716e+07	3.02319e+07	1.08611e+07
Q8IWW6-4	ARHGAP12	Isoform 4 of Rho GTPase-activating protein 12 [OS=Homo sapiens]	0	25	15	239	15	841	95.7	7.44	282.61	13	8	cell organization and biogenesis;regulation of biological process;response to stimulus	cytosol	enzyme regulator activity;protein binding	Pf00018, Pf00169, Pf00397, Pf00620, Pf14604	94134	ENSG00000165322.17	10				0	0	5.3874e+06	3.05691e+06	2.23678e+06	1.79655e+06	954352	3.55974e+06	4.17924e+06	2.19617e+06	4.14484e+06	1.00616e+06	6.12911e+06	7.4764e+06	3.66309e+06	502635	3.01448e+06	624694	242396	2.93702e+06	6.64572e+06	3.55588e+06	779485	3.02143e+06	756786	5.18639e+06
Q9Y6E0-2	STK24	Isoform A of Serine/threonine-protein kinase 24 [OS=Homo sapiens]	0	25	7	634	5	431	47.9	5.43	1152.43	7	4	cell communication;cell organization and biogenesis;metabolic process;regulation of biological process;response to stimulus	cytoplasm;cytosol;Golgi;membrane;nucleus	catalytic activity;metal ion binding;nucleotide binding;protein binding;signal transducer activity	Pf00069, Pf06840, Pf07714	8428	ENSG00000102572.14	13				0	2	1.10157e+07	1.47445e+07	1.28103e+07	1.01719e+07	1.28978e+07	1.64553e+07	2.27593e+07	1.65404e+07	2.29063e+07	2.32556e+07	3.65504e+07	4.51536e+07	2.40788e+07	1.93668e+07	3.49868e+07	2.7603e+07	1.99118e+07	1.31537e+07	6.04499e+07	2.33747e+07	2.63081e+07	1.57938e+07	1.34527e+07	6.61766e+07
P07900-2	HSP90AA1	Isoform 2 of Heat shock protein HSP 90-alpha [OS=Homo sapiens]	0	25	25	3761	18	854	98.1	5.16	5398.92	24	22	cell organization and biogenesis;metabolic process;regulation of biological process;response to stimulus;transport	cytoplasm;cytosol;extracellular;membrane;nucleus;organelle lumen	catalytic activity;enzyme regulator activity;nucleotide binding;protein binding;RNA binding	Pf00183, Pf02518, Pf13589	3320	ENSG00000080824.18	14			Nucleotide-binding Oligomerization Domain (NOD) pathway; TNF alpha Signaling Pathway; Corticotropin-releasing hormone signaling pathway; Aryl Hydrocarbon Receptor; EBV LMP1 signaling; Aryl Hydrocarbon Receptor Pathway; Constitutive Androstane Receptor Pathway; NRF2 pathway; VEGFA-VEGFR2 Signaling Pathway; Focal Adhesion-PI3K-Akt-mTOR-signaling pathway	10	7	3.18841e+08	2.36318e+08	1.69741e+08	1.59059e+08	8.66597e+07	4.42772e+08	3.58502e+08	2.38003e+08	6.83954e+08	197129794	4.93941e+08	1277108271	2.83021e+08	2.77867e+08	4.69996e+08	1.11641e+08	1.23302e+08	151360333	9.31619e+08	2.83032e+08	1.12523e+08	4.32784e+08	6.90397e+07	9.96917e+08
Q8WVD3-2	RNF138	Isoform 2 of E3 ubiquitin-protein ligase RNF138 [OS=Homo sapiens]	0.045	25	1	1	1	151	17.3	4.77	6.51		1	metabolic process;regulation of biological process;response to stimulus	nucleus	catalytic activity;DNA binding;metal ion binding;protein binding	Pf05605	51444	ENSG00000134758.13	18				0	0			2.61717e+07			1.43103e+07	1.03315e+07			1.49517e+07	1.92367e+07			2.54535e+07			1.69979e+06	1.23997e+07						1.75778e+07
Q9Y3E1	HDGFRP3; HDGFL3	Hepatoma-derived growth factor-related protein 3 [OS=Homo sapiens]	0.001	25	2	53	2	203	22.6	7.99	73.3	2	1	cell organization and biogenesis;cell proliferation;regulation of biological process	cytoplasm;cytosol;extracellular;nucleus	protein binding	Pf00855	50810	ENSG00000166503.8	15				0	0	202476			232232		466023		420290			649405	1.92574e+06	571277	566166			293800					1.3723e+06		700131
Q8TE68-1	EPS8L1	Epidermal growth factor receptor kinase substrate 8-like protein 1 [OS=Homo sapiens]	0	25	20	2148	20	723	80.2	6.04	2267.57	20	14	regulation of biological process;response to stimulus	cytoplasm;cytosol	protein binding	Pf00018, Pf07653, Pf08416, Pf14604	54869	ENSG00000131037.14	19				0	0	5.86956e+07	2.70755e+07	5.42812e+07	2.94577e+07	1.24533e+07	3.77109e+07	5.32475e+07	4.1371e+07	9.02483e+07	4.25419e+07	1.18693e+08	7.61135e+07	3.16831e+07	8.77521e+07	2.76813e+07	1.95701e+07	1.1439e+07	1.89951e+07	1.28181e+08	1.9123e+07	2.45633e+07	2.77581e+07	1.9771e+07	8.39264e+07
Q9BV36	MLPH	Melanophilin [OS=Homo sapiens]	0	25	15	198	7	600	65.9	6.07	336.91	13	11	cellular component movement;transport	cytoplasm;cytoskeleton	metal ion binding;protein binding	Pf02318, Pf04698	79083	ENSG00000115648.13	2			Deregulation of Rab and Rab Effector Genes in Bladder Cancer	1	16	3.22336e+07	3.2042e+06	3.17541e+07	7.17527e+06	4.02937e+06	2.30126e+07	2.47594e+07	3.34086e+07	3.8365e+07	1.99491e+07	5.75303e+07	6.59854e+06	8.85418e+06	7.59427e+07	5.23862e+06	801612	4.1687e+06	4.46949e+06	7.1734e+07	2.76246e+06	3.22251e+06	5.05252e+06	2.54384e+06	3.56448e+06
Q1MSJ5-1	CSPP1	Isoform 1 of Centrosome and spindle pole-associated protein 1 [OS=Homo sapiens]	0	25	30	940	30	1221	141.7	6.61	1384.18	28	19	regulation of biological process	cytoplasm			79848	ENSG00000104218.14	8				0	0	4.47963e+06	2.50353e+06	3.57809e+06	3.81156e+06	1.33766e+06	1.09344e+07	4.35415e+08	1.04612e+07	3.53728e+07	3.14758e+06	2.49928e+07	1.67708e+07	3.6041e+06	2.60034e+07	8.54926e+06	3.35099e+06	2.19781e+06	2.86703e+06	2.19258e+07	2.59087e+06	3.53501e+06	5.05836e+06	2.44925e+06	2.39481e+07
Q9UKU9	ANGPTL2	angiopoietin-related protein 2 [OS=Homo sapiens]	0.007	25	13	66	13	493	57.1	7.53	34.54	12	7	development	extracellular	protein binding	Pf00147	23452	ENSG00000136859.9	9				0	0	159025	322009	1.61782e+06	101851	393733	1.42671e+06	1.34005e+06	1.88681e+07	2.61607e+06	296257	278246	352212			277866	190707	595864	544651	3.63088e+06	1.10152e+06	396517	115424	277846	884310
P02545-3	LMNA	Isoform ADelta10 of Prelamin-A/C [OS=Homo sapiens]	0	25	15	682	15	634	70.6	8.4	613.81	14	12	cell organization and biogenesis;regulation of biological process;response to stimulus;transport	cytosol;membrane;nucleus	protein binding;structural molecule activity	Pf00038, Pf00932	4000	ENSG00000160789.19	1			Arrhythmogenic Right Ventricular Cardiomyopathy; Adipogenesis; Fas Ligand (FasL) pathway and Stress induction of Heat Shock Proteins (HSP) regulation	3	0	1.06959e+08	7.41269e+06	1.8252e+07	3.02042e+07	2.36024e+06	1.46252e+07	1.87099e+07	2.67925e+07	1.72707e+07	3.93825e+06	1.71796e+07	2.85858e+07	2.28294e+07	1.35837e+07	2.60986e+06	8.35895e+06	6.87912e+06	1.78923e+07	1.32006e+07	3.88185e+07	1.02762e+07	4.05455e+07	6.29569e+06	2.88352e+07
Q8IYJ3	SYTL1	Synaptotagmin-like protein 1 [OS=Homo sapiens]	0.001	25	7	153	4	562	61.8	5.48	104.7	6	4	cell organization and biogenesis;regulation of biological process;transport	membrane	metal ion binding;protein binding	Pf00168, Pf02318	84958	ENSG00000142765.17	1	TBC/RABGAPs		Deregulation of Rab and Rab Effector Genes in Bladder Cancer	5	2	150925	2.34089e+06	5.89618e+06	353006	311227	447180	3.60546e+06	2.73769e+06	2.84973e+06	3.36607e+06	1.89274e+06	1.90508e+06		3.38539e+06	3.72885e+06	861649	56383.1	1.20922e+06	2.75292e+07	312927	406622	2.86855e+06	232792	1.72088e+06
Q32MZ4-2	LRRFIP1	Isoform 2 of Leucine-rich repeat flightless-interacting protein 1 [OS=Homo sapiens]	0.001	25	14	125	14	784	86.4	4.65	129.51	13	7	metabolic process;regulation of biological process	cytoplasm;cytoskeleton;cytosol;membrane;nucleus	DNA binding;protein binding;RNA binding	Pf09738	9208	ENSG00000124831.18	2				0	0	2.86373e+06	1.79723e+06	268756	1.90231e+06		4.44083e+06	6.09485e+06	6.36338e+06	5.99267e+06	1.91198e+06	6.86391e+06	4.05685e+06	3.42471e+06	3.39797e+06	256867	1.97719e+06	478989		1.27663e+06	1.41377e+06	1.68356e+06	669451	194679	674706
P53634-1	CTSC	Dipeptidyl peptidase 1 [OS=Homo sapiens]	0.007	25	8	52	8	463	51.8	6.99	32.39	7	6	cell death;cell organization and biogenesis;metabolic process;regulation of biological process;response to stimulus;transport	endoplasmic reticulum;extracellular;Golgi;membrane;organelle lumen;vacuole	catalytic activity;enzyme regulator activity;protein binding	Pf00112, Pf03051, Pf08773	1075	ENSG00000109861.15	11	Neutrophil degranulation; MHC class II antigen presentation; Cargo concentration in the ER; COPII (Coat Protein 2) Mediated Vesicle Transport	Lysosome; Apoptosis		16	0					65511.8	381306	161894	324101	726382		446389		25892.9		113877	55416	119553	264332	600044	469968		419242	288959
P01023	A2M	alpha-2-macroglobulin [OS=Homo sapiens]	0	25	35	415	35	1474	163.2	6.46	320.87	34	29	cell differentiation;cell organization and biogenesis;metabolic process;regulation of biological process;response to stimulus;transport	cytosol;extracellular;organelle lumen	enzyme regulator activity;protein binding	Pf00207, Pf01835, Pf07677, Pf07678, Pf07703, Pf10569, Pf11974, Pf13249	2	ENSG00000175899.14	12	Platelet degranulation ; Degradation of the extracellular matrix; Rho GTPase cycle; HDL assembly; Intrinsic Pathway of Fibrin Clot Formation	Complement and coagulation cascades	Complement and Coagulation Cascades	17	0	6.85337e+06	5.95074e+06	2.13437e+07	4.71253e+06	4.14993e+06	7.96177e+06	6.8616e+06	1.53349e+07	1.10583e+07	7.91889e+06	8.10162e+06	7.37818e+06	4.08159e+06	3.86213e+07	5.90986e+06	7.84316e+06	5.97738e+06	1.38192e+07	6.53199e+06	6.55597e+06	7.17453e+06	7.36385e+06	5.0555e+06	4.94685e+06
Q13595-1	TRA2A	Transformer-2 protein homolog alpha [OS=Homo sapiens]	0	25	9	161	7	282	32.7	11.27	243.1	7	6	metabolic process	nucleus	RNA binding	Pf00076, Pf13893, Pf14259	29896	ENSG00000164548.10	7		Spliceosome		1	0	125705	186141		78253.7	17359.3		1.5058e+06	1.38242e+06	439390	474210		650784	58451.7	77425.1	259298		44006.1		324353		44736.3	1.08087e+06	184160	1.33072e+06
O96013-1	PAK4	serine/threonine-protein kinase PAK 4 [OS=Homo sapiens]	0	25	10	415	10	591	64	9.73	551.8	10	7	cell death;cell growth;cell organization and biogenesis;cell proliferation;cellular component movement;metabolic process;regulation of biological process;response to stimulus	cytoplasm;Golgi	catalytic activity;nucleotide binding;protein binding	Pf00069, Pf00786, Pf07714, Pf14531	10298	ENSG00000130669.17	19	Activation of RAC1	ErbB signaling pathway; Axon guidance; Focal adhesion; MicroRNAs in cancer; Regulation of actin cytoskeleton; Ras signaling pathway; Renal cell carcinoma; T cell receptor signaling pathway	Integrin-mediated Cell Adhesion; Focal Adhesion; Regulation of Actin Cytoskeleton; ErbB Signaling Pathway	16	0	2.64682e+06	1.0909e+06	2.14062e+06	2.75976e+06	1.19528e+06	9.6766e+06	1.11648e+07	8.70842e+06	1.58065e+07	1.38349e+06	1.18023e+07	8.71185e+06	1.58058e+06	3.36025e+06	4.87723e+06	2.26091e+06	4.08453e+07	1.11132e+07	2.11601e+07	2.44894e+06	1.33604e+06	2.34917e+06	1.30603e+06	2.83432e+07
Q9NRR6-1	INPP5E	72 kDa inositol polyphosphate 5-phosphatase [OS=Homo sapiens]	0	25	12	380	12	644	70.2	8.95	477.87	11	9	metabolic process	cytoplasm;cytoskeleton;cytosol;Golgi;membrane	catalytic activity	Pf03372	56623	ENSG00000148384.12	9	Synthesis of PIPs at the Golgi membrane; ARL13B-mediated ciliary trafficking of INPP5E	Phosphatidylinositol signaling system; Inositol phosphate metabolism; Metabolic pathways		12	0	479093	1.6711e+06	3.76817e+06	1.65805e+06	152539	823637	5.07771e+06	3.25453e+06	4.34978e+06	5.6998e+06	7.99916e+06	5.11535e+06	1.05539e+06	1.88758e+07	1.25348e+06	299690	195849	1.03644e+06	4.29598e+06	417840	678479	1.92098e+06	486177	3.5995e+06
Q92520	FAM3C; WNT16	Protein FAM3C [OS=Homo sapiens]	0.011	25	5	39	5	227	24.7	8.29	26.04	5	3	cell differentiation;cell organization and biogenesis;cell proliferation;development;regulation of biological process;response to stimulus;transport	cytoplasm;extracellular;organelle lumen	protein binding		10447; 51384	ENSG00000196937.10	7	Platelet degranulation		Wnt Signaling Pathway and Pluripotency; Wnt Signaling Pathway; DNA Damage Response (only ATM dependent)	7	0	4.85256e+06	1.02371e+07	1.52163e+06	8.92849e+06	259273	1.73015e+06	4.67634e+06	3.54356e+06	2.69231e+06	1.54671e+06	1.17498e+07			5.38054e+06		4.07863e+06	388084	1.29466e+07	4.16358e+07	3.12557e+06	238375		1.45053e+06	5.57576e+07
O15173	PGRMC2	Membrane-associated progesterone receptor component 2 [OS=Homo sapiens]	0	25	4	256	4	223	23.8	4.88	262.07	4	2	regulation of biological process;response to stimulus	membrane	protein binding;receptor activity;signal transducer activity	Pf00173	10424	ENSG00000164040.16	4				0	0	1.32483e+07	7.54317e+06	3.19496e+07	5.49554e+06	1.03553e+06	2.29128e+07	1.46303e+07	2.56034e+07	2.92048e+07	8.83552e+06	3.64626e+07	6.85355e+06	1.12456e+07	4.17667e+07	2.43748e+06	4.7473e+06	1.59487e+06	6.5258e+06	1.39339e+07	4.10276e+06	3.32373e+06	6.1777e+06	3.39411e+06	6.53431e+06
P10412	HIST1H1E	Histone H1.4 [OS=Homo sapiens]	0.001	25	7	61	3	219	21.9	11.03	90.57	3	5	cell organization and biogenesis;metabolic process;regulation of biological process	chromosome;nucleus	DNA binding;metal ion binding;nucleotide binding;protein binding;RNA binding	Pf00538	3008	ENSG00000168298.6	6	Formation of Senescence-Associated Heterochromatin Foci (SAHF); Activation of DNA fragmentation factor		Pathways Affected in Adenoid Cystic Carcinoma	11	4	1.04164e+06	871887	1.54716e+06	1.10868e+06	764266	971743	1.28265e+06	316845	823480	363712	3.09111e+06	1.24259e+06	2.04465e+06	1.68277e+06	811307	3.91062e+06	851707	450774	252072	1.54051e+06	361980	471205	751492	196597
P14550	AKR1A1	alcohol dehydrogenase [NADP(+)] [OS=Homo sapiens]	0.026	25	7	24	7	325	36.6	6.79	11.94	7	4	metabolic process	cytosol;membrane	catalytic activity;protein binding	Pf00248	10327	ENSG00000117448.13	1	Catabolism of glucuronate to xylulose-5-phosphate; Glutathione conjugation	Glycolysis / Gluconeogenesis; Metabolic pathways; Glycerolipid metabolism; Pentose and glucuronate interconversions	Benzo(a)pyrene metabolism; Metapathway biotransformation	12	0												270565
O14633	LCE2B	Late cornified envelope protein 2B [OS=Homo sapiens]	0	25	5	99	5	110	11.2	8.09	246.45	5	3	cell differentiation;metabolic process	cytoplasm;cytoskeleton	structural molecule activity		26239	ENSG00000159455.8	1	Formation of the cornified envelope			3	0		653190								45570.3		467335								2.19887e+06	144081
Q86X29	LSR	Lipolysis-stimulated lipoprotein receptor [OS=Homo sapiens]	0	24	13	193	13	649	71.4	7.97	275.74	13	8	regulation of biological process	membrane			51599	ENSG00000105699.16	19	VLDL clearance; LDL clearance			5	0	2.77672e+06	154418	2.01179e+06	5.34542e+06	781629	2.17838e+06	3.04073e+06	796573	4.30631e+06	1.49065e+06	7.08636e+06	9.86972e+06	2.65961e+06	3.37851e+06	4.01216e+06	2.22279e+06	4.14929e+06	2.40158e+06	17011247	722414	649130	2.48306e+06	1.66608e+06	4.85158e+07
Q9Y536	PPIAL4C; PPIAL4B; PPIAL4A; LOC100996725	Peptidyl-prolyl cis-trans isomerase A-like 4A [OS=Homo sapiens]	0.009	24	5	75	1	164	18.2	9.22	27.43		5	metabolic process	cytoplasm	catalytic activity	Pf00160	653598; 653505	ENSG00000263353.3	1				0	0
Q9P206	KIAA1522	Uncharacterized protein KIAA1522 [OS=Homo sapiens]	0	24	21	601	21	1035	107	9.73	733.52	20	14	cell differentiation				57648	ENSG00000162522.10	1				0	0	2.13031e+08	9.6034e+07	3.29347e+08	7.9498e+07	2.79651e+07	4.43081e+08	2.76179e+08	4.08975e+08	2.65765e+08	2.39968e+08	1.03798e+08	3.44885e+07	2.28384e+06	5.02857e+08	9.43162e+06	6.46265e+07	4.36843e+07	1.03756e+08	2.75177e+08	5.5012e+07	8.44788e+07	3.29574e+06	3.18705e+07	4.97909e+07
P35659-2	DEK	Isoform 2 of Protein DEK [OS=Homo sapiens]	0	24	6	69	6	341	38.7	8.15	193.04	4	5	cell organization and biogenesis;metabolic process;regulation of biological process;response to stimulus	nucleus	DNA binding;protein binding;RNA binding	Pf02037, Pf08766	7913	ENSG00000124795.14	6				0	0	663407	134776	373199	95405.3		66007.5					77390.1	2.52057e+06	447094		552549	110407		58862.1				801102		102839
P25815	S100P	Protein S100-P [OS=Homo sapiens]	0.001	24	2	57	2	95	10.4	4.88	71.13	2	2	cellular component movement;response to stimulus;transport	cytoplasm;extracellular;membrane;nucleus;organelle lumen	metal ion binding;protein binding	Pf01023	6286	ENSG00000163993.6	4	Neutrophil degranulation		Gastric Cancer Network 1	4	0												105184				93150.6								117227
Q9H693	C16orf95	Uncharacterized protein C16orf95 [OS=Homo sapiens]	0.081	24	1	1	1	158	16.8	9.63	4.65		1				Pf15132	100506581	ENSG00000260456.6	16				0	0						881515	501249
O75936	BBOX1	gamma-butyrobetaine dioxygenase [OS=Homo sapiens]	0.001	24	8	83	8	387	44.7	6.74	97.35	7	7	metabolic process	cytoplasm;cytosol;mitochondrion	catalytic activity;metal ion binding;protein binding	Pf02668, Pf06155	8424	ENSG00000129151.8	11	Carnitine synthesis	Lysine degradation		5	0	593268	321500	114001	604282	80610.2	159978		827154	1.32972e+06		698299	817162	232658	402523	145411	76709.4	57156.8	109747	953575	237551		550301	212184	512449
Q9BRP8	WIBG; PYM1	Partner of Y14 and mago [OS=Homo sapiens]	0.006	24	2	27	2	204	22.6	9.45	46.36	2	2	cell organization and biogenesis;metabolic process;regulation of biological process	cytoplasm;cytosol;nucleus	protein binding;RNA binding	Pf09282	84305	ENSG00000170473.16	12		RNA transport; mRNA surveillance pathway		2	0	343290		368231	840985	481942	1.05482e+06	909900	712618	519285	373238				877327		98816.7			543799
P02652	APOA2	Apolipoprotein A-II [OS=Homo sapiens]	0.001	24	4	144	4	100	11.2	6.62	88.97	4	3	cell organization and biogenesis;defense response;metabolic process;regulation of biological process;response to stimulus;transport	cytosol;endosome;extracellular;organelle lumen	enzyme regulator activity;protein binding;transporter activity	Pf04711	336	ENSG00000158874.11	1	Signaling by GPCR; Post-translational protein phosphorylation; Regulation of Insulin-like Growth Factor (IGF) transport and uptake by Insulin-like Growth Factor Binding Proteins (IGFBPs); Retinoid metabolism and transport; Chylomicron assembly; Chylomicron remodeling; PPARA activates gene expression	PPAR signaling pathway	PPAR Alpha Pathway; PPAR signaling pathway; Statin Pathway	24	0	1.91807e+06	510863	1.10424e+06	1.47228e+06	363039	822673	3.65625e+06	657440	2.6226e+06	1.34352e+06	1.96837e+06	519704	754723	633650	525063	534670	370440	273289	1.63468e+06	990352	435049	866807	644764	450439
Q02952-1	AKAP12	A-kinase anchor protein 12 [OS=Homo sapiens]	0	24	24	528	24	1782	191.4	4.41	1105.15	20	13	regulation of biological process;response to stimulus;transport	cytoplasm;cytoskeleton;cytosol;membrane	protein binding	Pf03832	9590	ENSG00000131016.16	6			G Protein Signaling Pathways	1	0	5.59219e+07	2.89206e+06	7.21774e+07	3.83712e+07	4.16654e+06	8.58001e+06	4.83007e+07	1.17795e+08	1.00422e+08	4.10257e+07	9.25206e+07	9.06707e+06	1.6469e+06	1.36336e+07	2.11538e+06	1.37725e+07	3.80096e+06	2.95314e+06	9.93847e+07	2.44127e+06	947889	5.25538e+06	3.07066e+07	7.44032e+06
Q15121	PEA15	Astrocytic phosphoprotein PEA-15 [OS=Homo sapiens]	0	24	4	233	4	130	15	5.02	241.71	4	3	cell death;metabolic process;regulation of biological process;response to stimulus;transport	cytoplasm;cytosol;nucleus	protein binding	Pf01335	8682	ENSG00000162734.12	1	RAF-independent MAPK1/3 activation; RAF/MAP kinase cascade; Interleukin-20 family signaling		Apoptosis Modulation and Signaling	10	0		131209	4.82225e+06	1.65796e+06			3.43884e+06	2.72162e+06	2.09379e+06	1.3522e+06	2.90139e+06	1.45833e+06		5.44779e+06	815567	1.47505e+06	1.35354e+06	1.45756e+06	1.09028e+07	166790	645311		53004.6	1.49803e+06
P31949	S100A11	protein S100-A11 [OS=Homo sapiens]	0	24	3	260	3	105	11.7	7.12	175.93	3	3	regulation of biological process;response to stimulus;transport	cytoplasm;extracellular;nucleus;organelle lumen	metal ion binding;protein binding	Pf00036, Pf01023, Pf13499, Pf13833	6282	ENSG00000163191.5	1	Neutrophil degranulation			3	0	1.26294e+06	1.23756e+06	2.41894e+06	821145	328357	608146	372439	2.18807e+06	414605	437028		1.0685e+06	902655	571162	384756	1.53133e+06	471023	816124	824512	1.89124e+06	546699	583461	823858	457145
Q12923-3	PTPN13	Isoform 3 of Tyrosine-protein phosphatase non-receptor type 13 [OS=Homo sapiens]	0	24	48	2294	19	2466	274.8	6.4	3424.22	45	31	metabolic process;regulation of biological process	cytoplasm;cytoskeleton;membrane;nucleus	catalytic activity;protein binding	Pf00102, Pf00373, Pf00595, Pf00782, Pf09379, Pf09380, Pf13180	5783	ENSG00000163629.12	4			Ectoderm Differentiation	1	41	4.27478e+07	4.20668e+07	7.30926e+07	3.32609e+07	2.75783e+07	7.99457e+07	1.3063e+08	7.94889e+07	1.27077e+08	5.29961e+07	1.69201e+08	7.67024e+07	5.96718e+07	1.29725e+08	5.74283e+07	3.1961e+07	4.58556e+07	4.59204e+07	2.16573e+08	4.24077e+07	4.42252e+07	4.79968e+07	3.30636e+07	6.02276e+07
P10636	MAPT	Microtubule-associated protein tau [OS=Homo sapiens]	0	24	16	279	5	758	78.9	6.71	781.93	5	13	cell differentiation;cell organization and biogenesis;cellular component movement;metabolic process;regulation of biological process;response to stimulus;transport	cytoplasm;cytoskeleton;cytosol;membrane;nucleus	DNA binding;protein binding	Pf00418	4137	ENSG00000186868.15	17	Caspase-mediated cleavage of cytoskeletal proteins	Alzheimer's disease; MAPK signaling pathway	IL-5 Signaling Pathway; Regulation of Microtubule Cytoskeleton; Alzheimers Disease; Brain-Derived Neurotrophic Factor (BDNF) signaling pathway; Kit receptor signaling pathway; Copper homeostasis; MAPK Signaling Pathway; IL-2 Signaling Pathway; Notch Signaling Pathway	16	16	1.74389e+07	8.00347e+06	2.11225e+07	6.87472e+07	2.05403e+08	2.94931e+07	6.14415e+07	3.59649e+07	3.06914e+08	4.24191e+07	6.48001e+07	5.72257e+07	2.86125e+07	5.33221e+07	7.98882e+06	1.26333e+07	2.50928e+06	8.48492e+06	7.83772e+07	9.87418e+06	1.65066e+07	9.42506e+06	3.54099e+06	4.64689e+08
O14639-2	ABLIM1	Isoform 2 of Actin-binding LIM protein 1 [OS=Homo sapiens]	0	24	14	148	14	718	81.1	8.12	181.42	14	6	cell organization and biogenesis	cytoplasm;cytoskeleton	metal ion binding;protein binding	Pf00412, Pf02209	3983	ENSG00000099204.18	10				0	0	1.71306e+06		5.6371e+06	1.15092e+06	154820		673519		2.74956e+06	257692	1.35789e+06	3.36885e+06	1.24493e+06	2.17092e+06	1.09674e+06	1.88845e+06	905926	1.72461e+06	3.49103e+06	202409	368838	1.24691e+06	545595	3.9743e+06
Q04837	SSBP1	Single-stranded DNA-binding protein, mitochondrial [OS=Homo sapiens]	0.052	24	1	1	1	148	17.2	9.6	6.08		1	cell organization and biogenesis;metabolic process;regulation of biological process	mitochondrion;nucleus;organelle lumen	DNA binding;protein binding;RNA binding	Pf00436	6742	ENSG00000106028.10	7	Transcriptional activation of mitochondrial biogenesis	DNA replication; Homologous recombination; Mismatch repair		6	0			507950	311221			656569	670909	984931	432820				999302					1.28633e+06
Q6ZVX7	NCCRP1	F-box only protein 50 [OS=Homo sapiens]	0.011	24	2	4	2	275	30.8	6.62	25.07		2	regulation of biological process	cytoplasm		Pf04300	342897	ENSG00000188505.4	19				0	0	1.43735e+06	1.2702e+06	5.03161e+06	6.06011e+06	4.45087e+06	3.5566e+06	3.03137e+06	2.40394e+06	5.30363e+06	2.13889e+06	8.71242e+06	4.29455e+06	2.42034e+06	5.39956e+06	1.28177e+06	732535	435060	691803	3.25307e+06	1.08764e+06	726547	711783	2.19912e+06	1.44741e+06
Q5TA82	LCE2D	late cornified envelope protein 2D [OS=Homo sapiens]	0.014	24	2	11	2	110	11.2	8.09	18.57	2	1	cell differentiation;metabolic process	cytoplasm;cytoskeleton	protein binding;structural molecule activity		353141	ENSG00000187223.3	1	Formation of the cornified envelope			3	0				35023.5			2.01747e+06		269221					104157
P68104	EEF1A1	Elongation factor 1-alpha 1 [OS=Homo sapiens]	0.007	24	12	96	12	462	50.1	9.01	36.34	11	8	metabolic process;regulation of biological process;response to stimulus;transport	cytoplasm;cytoskeleton;cytosol;extracellular;membrane;nucleus;organelle lumen	catalytic activity;nucleotide binding;protein binding;RNA binding	Pf00009, Pf03143, Pf03144	1915	ENSG00000156508.17	6	Peptide chain elongation; Protein methylation; Neutrophil degranulation; HSF1 activation	Legionellosis; RNA transport	Translation Factors	16	0	425117	521334	5.52871e+06	426706	241194	331731		1.11242e+06			787438	757021	1.54111e+06	1.30934e+06	260734	1.58336e+06	335705	565846		954890	2.45744e+06	2.26389e+06	1.5195e+06	6.51123e+06
Q9UHL4	DPP7	Dipeptidyl peptidase 2 [OS=Homo sapiens]	0	24	9	222	9	492	54.3	6.32	184.24	9	8	metabolic process;transport	cytosol;extracellular;Golgi;organelle lumen;vacuole	catalytic activity	Pf00561, Pf05577	29952	ENSG00000176978.13	9	Neutrophil degranulation			3	0	216358	1.11492e+06	1.09966e+06	1.07723e+06	268620	3.3735e+06	2.74218e+06	2.42955e+06	2.73219e+06	1.39294e+06	2.83082e+06	562008	207571	727283	140660	172687	74381.5	676563	9.92902e+06	3.00506e+06	1.3645e+06	2.41122e+06	632220	490671
Q13621-1	SLC12A1	solute carrier family 12 member 1 [OS=Homo sapiens]	0	24	22	5315	22	1099	121.4	7.39	5364.68	22	18	transport	membrane	transporter activity	Pf00324, Pf08403, Pf13520	6557	ENSG00000074803.17	15	Defective SLC12A1 causes Bartter syndrome 1 (BS1); Cation-coupled Chloride cotransporters			8	0	2.34287e+08	1.56278e+08	2.59543e+08	2.29903e+08	1.2554e+08	2.33295e+08	1.94376e+08	2.34983e+08	2.27044e+08	2.09261e+08	3.66411e+08	7.419e+08	2.79348e+08	405177353	6.34802e+08	1.86354e+08	1.92283e+08	2.12742e+08	4.93894e+08	2.18986e+08	1.9741e+08	3.02092e+08	1.33031e+08	6.44061e+08
Q9BRK3	MXRA8	Matrix remodeling-associated protein 8 [OS=Homo sapiens]	0.001	24	11	230	11	442	49.1	7.23	159.09	11	11	metabolic process	cell surface;membrane;organelle lumen			54587	ENSG00000162576.16	1	Post-translational protein phosphorylation; Regulation of Insulin-like Growth Factor (IGF) transport and uptake by Insulin-like Growth Factor Binding Proteins (IGFBPs)			4	0	3.54754e+06	92793	2.06382e+06	348320	418258	253503	117630	93345	396232	86210.8	59703.1	144024	107408	6.86029e+06	794911	422334	511241	2.1172e+06	1.65348e+06	4.18776e+06	1.19244e+06	94713.3		665432
P50895	BCAM	Basal cell adhesion molecule [OS=Homo sapiens]	0	23	9	109	9	628	67.4	5.81	178.48	9	4	regulation of biological process;response to stimulus	cell surface;extracellular;membrane	protein binding;receptor activity;signal transducer activity	Pf00047, Pf07679, Pf08205, Pf13895, Pf13927	4059	ENSG00000187244.10	19				0	0	1.26682e+06	1.20956e+06	3.68486e+06	1.42075e+06	272530	343935	731144		3.3947e+06	1.13716e+06	3.21177e+06	2.5607e+06	2.53439e+06	7.02964e+06	708570		351438	438729	3.04413e+06	1.20886e+06	1.6075e+06	2.20501e+06	1.53502e+06	326975
P04259	KRT6B	keratin, type II cytoskeletal 6B [OS=Homo sapiens]	0.001	23	16	118	0	564	60	8	122.56		16	cell death;cell organization and biogenesis;metabolic process	cytosol	catalytic activity;motor activity;protein binding;structural molecule activity	Pf00038, Pf01576, Pf04111, Pf13166	3854	ENSG00000185479.5	12	Formation of the cornified envelope			3	0
P62834	RAP1A	ras-related protein Rap-1A [OS=Homo sapiens]	0.007	23	4	22	1	184	21	6.67	31.5		4	cell organization and biogenesis;cellular homeostasis;regulation of biological process;response to stimulus;transport	cytoplasm;cytosol;endosome;membrane	catalytic activity;nucleotide binding;protein binding;transporter activity	Pf00009, Pf00071, Pf08477	5906	ENSG00000116473.14	1	Signaling by BRAF and RAF fusions; MAP2K and MAPK activation; Glucagon-like Peptide-1 (GLP1) regulates insulin secretion; ARMS-mediated activation; GRB2:SOS provides linkage to MAPK signaling for Integrins ; MET activates RAP1 and RAC1; Signaling by RAS mutants; Signaling by high-kinase activity BRAF mutants; Signaling by moderate kinase activity BRAF mutants; p130Cas linkage to MAPK signaling fo…	Chemokine signaling pathway; Focal adhesion; Long-term potentiation; Neurotrophin signaling pathway; Platelet activation; Ras signaling pathway; Pancreatic secretion; MAPK signaling pathway; cAMP signaling pathway; Leukocyte transendothelial migration; Renal cell carcinoma; Rap1 signaling pathway	Integrin-mediated Cell Adhesion; Integrated Breast Cancer Pathway; Human Thyroid Stimulating Hormone (TSH) signaling pathway; Brain-Derived Neurotrophic Factor (BDNF) signaling pathway; Common Pathways Underlying Drug Addiction; Focal Adhesion; Signaling of Hepatocyte Growth Factor Receptor; MAPK Signaling Pathway; VEGFA-VEGFR2 Signaling Pathway; Chemokine signaling pathway; EGF/EGFR Signaling Pa…	67	4									130402			192797	257430	202848	279377		69668.9							181050
O60784-4	TOM1	Isoform 4 of Target of Myb protein 1 [OS=Homo sapiens]	0.007	23	4	42	4	460	50.2	4.78	59.29	3	3	transport	cytoplasm;cytosol;endosome;membrane	protein binding	Pf00790, Pf03127	10043	ENSG00000100284.20	22				0	0			883417			152185			163645		74208.9	337290							107681	34178.4				456534
P02656	APOC3	Apolipoprotein C-III [OS=Homo sapiens]	0	23	2	159	2	99	10.8	5.41	247.57	2	2	cell organization and biogenesis;metabolic process;regulation of biological process;response to stimulus;transport	endosome;extracellular	enzyme regulator activity;protein binding	Pf05778	345	ENSG00000110245.11	11	Signaling by GPCR; HDL remodeling; Retinoid metabolism and transport; Chylomicron assembly; Chylomicron remodeling	PPAR signaling pathway	PPAR Alpha Pathway; PPAR signaling pathway; Statin Pathway	18	0	4.08692e+06	354827	262932	1.65301e+06	1.52674e+06	1.27274e+06	323187			2.40719e+06		2.84313e+06	1.39079e+06	3.55944e+06	3.08233e+06	3.63836e+06	1.9972e+06	1.50606e+06	4.26871e+06	4.75411e+06	3.62587e+06	1.61651e+06	764678	6.42387e+06
O95361-1	TRIM16	Tripartite motif-containing protein 16 [OS=Homo sapiens]	0	23	7	193	7	564	63.9	5.49	411.9	7	3	cell organization and biogenesis;metabolic process;regulation of biological process;response to stimulus	cytoplasm;cytosol;membrane	DNA binding;metal ion binding;protein binding	Pf00622, Pf13765	10626	ENSG00000221926.11	17				0	0	572491	1.80308e+06	3.3753e+06	1.30405e+06	432062	6.3757e+06	4.96023e+06	7.22393e+06	3.00023e+06	1.18405e+06	2.93881e+06	8.87732e+06	1.37414e+06	4.43598e+06	1.07849e+06	611741	738517	685360	4.39824e+06	1.61171e+06	777289	924438	531066	2.21637e+06
P61006	RAB8A	Ras-related protein Rab-8A [OS=Homo sapiens]	0	23	6	290	3	207	23.7	9.07	496.14	5	6	cell organization and biogenesis;metabolic process;regulation of biological process;response to stimulus;transport	cytoplasm;cytoskeleton;cytosol;endosome;Golgi;membrane	catalytic activity;nucleotide binding;protein binding	Pf00025, Pf00071, Pf08477	4218	ENSG00000167461.11	19	Translocation of GLUT4 to the plasma membrane; TBC/RABGAPs; VxPx cargo-targeting to cilium; Regulation of PLK1 Activity at G2/M Transition; Anchoring of the basal body to the plasma membrane; RAB GEFs exchange GTP for GDP on RABs; RAB geranylgeranylation	Pancreatic secretion; Endocytosis; AMPK signaling pathway	Focal Adhesion-PI3K-Akt-mTOR-signaling pathway	23	1	427534			5.44644e+06	342706	205105	773787	638568	4.04864e+06	2.03275e+06	2.37971e+06	6.29453e+06	1.64312e+06	721637	1.05577e+06	712343	67503.4		2.71327e+06	365760		1.27562e+06	360698	3.86085e+06
P0DMV8	HSPA1B; HSPA1A	heat shock 70 kDa protein 1A [OS=Homo sapiens]	0.001	23	15	125	11	641	70	5.66	105.11	10	15	cell organization and biogenesis;metabolic process;regulation of biological process;response to stimulus;transport	cytoplasm;cytoskeleton;cytosol;endoplasmic reticulum;extracellular;mitochondrion;nucleus	catalytic activity;nucleotide binding;protein binding;receptor activity;RNA binding	Pf00012, Pf06723	3304; 3303	ENSG00000232804.5; ENSG00000234475.5; ENSG00000231555.4; ENSG00000235941.5; ENSG00000204389.9; ENSG00000204388.6; ENSG00000212866.6; ENSG00000237724.5; ENSG00000224501.5	6; CHR_HSCHR6_MHC_APD_CTG1; CHR_HSCHR6_MHC_DBB_CTG1; CHR_HSCHR6_MHC_QBL_CTG1; CHR_HSCHR6_MHC_COX_CTG1	AUF1 (hnRNP D0) binds and destabilizes mRNA; Attenuation phase; Neutrophil degranulation; Regulation of HSF1-mediated heat shock response; Viral RNP Complexes in the Host Cell Nucleus; HSP90 chaperone cycle for steroid hormone receptors (SHR)	Endocytosis; Spliceosome; Measles; Antigen processing and presentation; Epstein-Barr virus infection; Toxoplasmosis; Legionellosis; Prion diseases; Protein processing in endoplasmic reticulum; Estrogen signaling pathway; Longevity regulating pathway - multiple species; MAPK signaling pathway; Influenza A	Apoptosis Modulation and Signaling; Parkin-Ubiquitin Proteasomal System pathway; NRF2 pathway; MAPK Signaling Pathway; Apoptosis Modulation by HSP70; VEGFA-VEGFR2 Signaling Pathway	38	0	2.07165e+06	806638	790315	1.71066e+06	418236	653599	1.43215e+07	906877	603796	959682	919403	2.1115e+06	446930	807841	1.07436e+06	1.5635e+06	564607	1.31976e+06	1.44629e+06	3.2502e+06	942668	2.95867e+06	1.09962e+06	1.84781e+06
Q9Y624	F11R	Junctional adhesion molecule A [OS=Homo sapiens]	0	23	5	165	5	299	32.6	7.9	265.29	5	2	cell differentiation;cell organization and biogenesis;cellular component movement;defense response;regulation of biological process;response to stimulus;transport	membrane	protein binding;receptor activity	Pf00047, Pf07679, Pf07686, Pf13895, Pf13927	50848	ENSG00000158769.17	1	Integrin cell surface interactions; Tight junction interactions; Cell surface interactions at the vascular wall; TGF-beta receptor signaling in EMT (epithelial to mesenchymal transition)	Tight junction; Cell adhesion molecules (CAMs); Epithelial cell signaling in Helicobacter pylori infection; Leukocyte transendothelial migration		16	0		98284.7	612102	1.45382e+06	30027.3	1.40345e+06	4.90545e+06	2.25356e+06	2.99552e+06	1.55385e+06	3.11044e+06	1.89073e+06	1.50366e+06	2.08397e+06	138016	338873	346973	214146	4.39412e+06	185338	293006	784364	370929	958339
Q8WV28-1	BLNK	B-cell linker protein [OS=Homo sapiens]	0.001	23	14	118	7	456	50.4	8.16	90.24	14	7	cell differentiation;defense response;regulation of biological process;response to stimulus	cytoplasm;cytosol;membrane	protein binding	Pf00017	29760	ENSG00000095585.16	10	Antigen activates B Cell Receptor (BCR) leading to generation of second messengers; Regulation of signaling by CBL	Primary immunodeficiency; B cell receptor signaling pathway; NF-kappa B signaling pathway; Osteoclast differentiation	B Cell Receptor Signaling Pathway	13	9	1.25278e+06	779860	1.03261e+06	616495	384290	4.33537e+06	4.68469e+06	2.80593e+06	4.58668e+06	742694	6.85017e+06	3.77832e+06	670172	3.54764e+06	764770	953407	1.03802e+06	5.78451e+06	6.98336e+06	256254	197055	747108	390203	3.51117e+06
Q96JY6-1	PDLIM2	PDZ and LIM domain protein 2 [OS=Homo sapiens]	0.001	23	5	112	5	352	37.4	8.72	128.83	5	4		cytoplasm;cytoskeleton;nucleus	metal ion binding;protein binding	Pf00412, Pf00595, Pf13180	64236	ENSG00000120913.23	8				0	0			1.85033e+06									970590	332372			499405	105737	780940	801230	293668	410946			418604
P14618	PKM	Pyruvate kinase PKM [OS=Homo sapiens]	0.001	23	12	121	1	531	57.9	7.84	158.52		12	cell death;cell organization and biogenesis;metabolic process;response to stimulus;transport	cytoplasm;cytosol;extracellular;mitochondrion;nucleus;organelle lumen	catalytic activity;metal ion binding;nucleotide binding;protein binding;RNA binding	Pf00224, Pf02887	5315	ENSG00000067225.17	15	Glycolysis; Neutrophil degranulation	Carbon metabolism; Glycolysis / Gluconeogenesis; Pyruvate metabolism; Central carbon metabolism in cancer; Biosynthesis of amino acids; Type II diabetes mellitus; Metabolic pathways; Glucagon signaling pathway; Purine metabolism; Viral carcinogenesis	Photodynamic therapy-induced HIF-1 survival signaling; Amino Acid metabolism; Glycolysis and Gluconeogenesis	20	0
Q5VW32	BROX	BRO1 domain-containing protein BROX [OS=Homo sapiens]	0.005	23	13	164	13	411	46.4	7.65	65.43	12	8		membrane	protein binding	Pf03097	148362	ENSG00000162819.11	1				0	0	110970		58387		110259	60374.9	1.72253e+06	871526	1.32252e+06	49772.5	281141	379556		372734	285579	160282	361283	426672	354097	353856	29816.6	552125	129180	834142
P18669	PGAM1; LOC643576	Phosphoglycerate mutase 1 [OS=Homo sapiens]	0.001	23	4	94	4	254	28.8	7.18	130.62	4	4	metabolic process;regulation of biological process;transport	cytoplasm;cytosol;extracellular;membrane;organelle lumen	catalytic activity;protein binding	Pf00300	5223; 643576	ENSG00000171314.8	10; 12	Gluconeogenesis; Glycolysis; Neutrophil degranulation	Biosynthesis of amino acids; Glycine, serine and threonine metabolism; Glycolysis / Gluconeogenesis; Carbon metabolism; Metabolic pathways; Glucagon signaling pathway; Central carbon metabolism in cancer	Cori Cycle; Glycolysis and Gluconeogenesis	17	0	196819	138853		433916	195992	197203	280986		551119	386910		1.38731e+06	253768		513376	374157	327984	478745	736106	817309	472385	332590	225814	1.64167e+06
Q9NYF8-1	BCLAF1	Bcl-2-associated transcription factor 1 [OS=Homo sapiens]	0	23	22	370	20	920	106.1	9.98	427.71	20	16	cell death;metabolic process;regulation of biological process;response to stimulus	cytoplasm;nucleus	DNA binding;protein binding;RNA binding	Pf15440	9774	ENSG00000029363.16	6			Interactome of polycomb repressive complex 2 (PRC2)	1	0	1.40157e+06	2.78358e+06	6.9592e+06	1.99288e+06	465183	7.22752e+06	1.73825e+07	5.22854e+06	6.79275e+06	1.54983e+06	9.44574e+06	5.74469e+06	2.59164e+06	8.32509e+06	798437	601536	1.18879e+06	2.9217e+06	4.98235e+06	2.05005e+06	2.07e+06	2.00923e+06	1.50463e+06	3.50642e+06
P27487	DPP4	Dipeptidyl peptidase 4 [OS=Homo sapiens]	0.001	23	16	204	16	766	88.2	6.04	136.2	15	12	cellular component movement;defense response;metabolic process;regulation of biological process;response to stimulus	cell surface;extracellular;membrane	catalytic activity;protein binding;receptor activity	Pf00326, Pf00930, Pf01738, Pf12695, Pf12697	1803	ENSG00000197635.9	2	Synthesis, secretion, and inactivation of Glucagon-like Peptide-1 (GLP-1); Synthesis, secretion, and inactivation of Glucose-dependent Insulinotropic Polypeptide (GIP)	Protein digestion and absorption		6	0	430693	268883	206736	547660	230106	396376	4.20503e+06			129113	893878	984726	308313	47719.7	645530	1.17282e+06	230029	331208	1.7544e+06	1.40521e+06	524909	1.39594e+06	929860	742572
Q92930	RAB8B	Ras-related protein Rab-8B [OS=Homo sapiens]	0.007	23	5	34	2	207	23.6	9.07	37.94	2	5	cell organization and biogenesis;regulation of biological process;response to stimulus;transport	endosome;membrane;mitochondrion	catalytic activity;nucleotide binding;protein binding	Pf00025, Pf00071, Pf04670, Pf08477	51762	ENSG00000166128.12	15	TBC/RABGAPs; RAB GEFs exchange GTP for GDP on RABs; RAB geranylgeranylation		Ectoderm Differentiation	9	0	232959		719654	334059	197062	523675	373386	464792	1.38114e+06	451339	2.40352e+06		394456	2.60694e+06	462514	217548	334474	261793				186680		652211
P09668	CTSH	Pro-cathepsin H [OS=Homo sapiens]	0.006	23	7	72	7	335	37.4	8.07	54.43	6	7	cell death;metabolic process;regulation of biological process;response to stimulus;transport	cytosol;extracellular;organelle lumen;vacuole	catalytic activity;enzyme regulator activity;protein binding;receptor activity;signal transducer activity	Pf00112, Pf08246	1512	ENSG00000103811.15	15	Surfactant metabolism; Neutrophil degranulation; MHC class II antigen presentation	Lysosome; Apoptosis		9	0	2.01668e+06	1.79425e+06	4.74034e+06	1.18762e+06	292681	3.81448e+06	3.40052e+06	3.98023e+06	6.80908e+06	2.50742e+07	3.59056e+07	710541	2.17452e+06	3.95361e+07	308687			656552	8.2951e+06	816902	5.19466e+06	207126	333703	434106
Q96PU5	NEDD4L	E3 ubiquitin-protein ligase NEDD4-like [OS=Homo sapiens]	0	23	12	713	12	975	111.9	5.82	1134.66	11	5	cell differentiation;cellular homeostasis;metabolic process;regulation of biological process;response to stimulus;transport	cytoplasm;cytosol;endosome;Golgi;membrane	catalytic activity;protein binding	Pf00168, Pf00397, Pf00632	23327	ENSG00000049759.17	18	Budding and maturation of HIV virion; Downregulation of TGF-beta receptor signaling; Downregulation of SMAD2/3:SMAD4 transcriptional activity; Antigen processing: Ubiquitination & Proteasome degradation; Stimuli-sensing channels	Aldosterone-regulated sodium reabsorption; Endocytosis; Ubiquitin mediated proteolysis	TGF-beta Signaling Pathway	27	0	7.15855e+06	7.23718e+06	8.75367e+06	6.21574e+06	2.05913e+06	7.33401e+06	1.86247e+07	1.1109e+07	1.92437e+07	6.86123e+06	2.43139e+07	1.71991e+07	6.05417e+06	2.05067e+07	8.22817e+06	3.69597e+06	4.18112e+06	4.24797e+06	3.01438e+07	4.98525e+06	6.3092e+06	7.81787e+06	3.97512e+06	1.92285e+07
Q9Y696	CLIC4	Chloride intracellular channel protein 4 [OS=Homo sapiens]	0.007	23	4	36	4	253	28.8	5.59	39.29	4	3	cell differentiation;cell organization and biogenesis;cellular homeostasis;metabolic process;regulation of biological process;response to stimulus;transport	cell surface;cytoplasm;cytoskeleton;cytosol;membrane;mitochondrion;nucleus	catalytic activity;protein binding;transporter activity	Pf00043, Pf13409, Pf13410, Pf13417, Pf14497	25932	ENSG00000169504.14	1				0	0		106498				190276	1.43462e+06	408124		112562		76049.3	425419	546824	141720	404937		43067.6	1.41365e+06	42606.9	239997	307062		1.13808e+06
P05534	HLA-A	HLA class I histocompatibility antigen, A-24 alpha chain [OS=Homo sapiens]	0	22	6	119	3	365	40.7	6.34	189.03	4	6	regulation of biological process;response to stimulus	cell surface;endoplasmic reticulum;Golgi;membrane	protein binding;RNA binding	Pf00129, Pf07654	3105		6	Interferon alpha/beta signaling; ER-Phagosome pathway; Immunoregulatory interactions between a Lymphoid and a non-Lymphoid cell; Endosomal/Vacuolar pathway; Interferon gamma signaling; Antigen Presentation: Folding, assembly and peptide loading of class I MHC		Proteasome Degradation; Allograft Rejection	14	1	313962	679827	1.22787e+06	993487		1.08327e+06			544191	1.11835e+06	3.336e+06	1.50504e+06	884304	1.95619e+06	359368	597235	920979	940034	840126	164560	700272	504878	1.397e+06	2.18532e+06
O43719	HTATSF1	HIV Tat-specific factor 1 [OS=Homo sapiens]	0	22	13	130	13	755	85.8	4.4	202.43	13	7	metabolic process;regulation of biological process	nucleus;spliceosomal complex	RNA binding	Pf00076, Pf13893, Pf14259	27336	ENSG00000102241.11	X				0	0	545690	2.30377e+06	480763	130364	36115.3	532812	696584		2.0992e+06	889934	936593	2.04984e+06	721875	1.16039e+06	719984		452505	1.95985e+06	284884	87222.8	277583	1.21338e+06	272913
P11021	HSPA5	78 kDa glucose-regulated protein [OS=Homo sapiens]	0	22	13	187	11	654	72.3	5.16	172.43	12	11	cell communication;cell death;cell differentiation;cell organization and biogenesis;metabolic process;regulation of biological process;response to stimulus;transport	cell surface;cytoplasm;endoplasmic reticulum;membrane;mitochondrion;nucleus;organelle lumen	catalytic activity;metal ion binding;nucleotide binding;protein binding	Pf00012, Pf01968, Pf06723	3309	ENSG00000044574.7	9	Platelet degranulation ; PERK regulates gene expression; ATF6 (ATF6-alpha) activates chaperone genes; Antigen Presentation: Folding, assembly and peptide loading of class I MHC; Regulation of HSF1-mediated heat shock response; IRE1alpha activates chaperones	Antigen processing and presentation; Protein export; Thyroid hormone synthesis; Prion diseases; Protein processing in endoplasmic reticulum	Parkin-Ubiquitin Proteasomal System pathway; Apoptosis-related network due to altered Notch3 in ovarian cancer; Photodynamic therapy-induced unfolded protein response; MAPK Signaling Pathway	27	0	3.2923e+06	1.01899e+06	5.25257e+06	1.60882e+06	726728	2.2617e+07	1.78366e+06	2.02097e+07	3.30894e+06	2.11682e+06	1.07134e+07	3.40837e+06	3.10909e+06	4.66204e+06	1.25665e+06	2.37753e+06	2.35012e+06	4.46629e+06	5.00486e+06	2.44441e+06	2.05825e+06	1.75917e+06	1.65089e+06	9.70079e+06
Q8WWA1	TMEM40	Transmembrane protein 40 [OS=Homo sapiens]	0.013	22	5	23	5	233	25.5	5.59	22	4	4		membrane			55287	ENSG00000088726.15	3				0	0	971815	393465	1.00233e+06	270771	122110	847566		684530				380984	292102	720843		806727		425940	454095	747455	517792		174912	1.25768e+06
Q92738-2	USP6NL	Isoform 2 of USP6 N-terminal-like protein [OS=Homo sapiens]	0	22	15	207	15	845	95.9	9.01	319.33	14	10	cell organization and biogenesis;regulation of biological process;transport	cytosol;membrane	enzyme regulator activity;protein binding	Pf00566	9712	ENSG00000148429.14	10			EGF/EGFR Signaling Pathway	1	0	1.90916e+06		1.54999e+06	2.03762e+06	724341	5.76326e+06	2.58464e+06	875444	8.24064e+06	1.08266e+06	7.5866e+06	6.47276e+06	135281	378033	1.18248e+06	229163	785414		6.23897e+06	1.92783e+06	929198	2.34227e+06	1.99093e+06	2.00586e+07
P19823	ITIH2	Inter-alpha-trypsin inhibitor heavy chain H2 [OS=Homo sapiens]	0	22	16	311	16	946	106.4	6.86	555.62	15	12	metabolic process;regulation of biological process	extracellular;organelle lumen	enzyme regulator activity	Pf00092, Pf06668, Pf08487, Pf13519, Pf13768	3698	ENSG00000151655.18	10	Post-translational protein phosphorylation; Regulation of Insulin-like Growth Factor (IGF) transport and uptake by Insulin-like Growth Factor Binding Proteins (IGFBPs)			4	0	2.65496e+06	1.80248e+06	4.14913e+06	3.33567e+06	292720	3.27499e+06	1.06831e+06	1.51244e+06	2.19158e+06	725454	2.06564e+06	2.34871e+06	3.19656e+06	1.24279e+07	335108	1.72527e+06	2.85708e+06	258779	865072	554756	625481	1.54065e+06	2.74697e+06	992021
P30455	HLA-A	HLA class I histocompatibility antigen, A-36 alpha chain [OS=Homo sapiens]	0.001	22	6	27	3	365	40.9	6.39	114.24		6	regulation of biological process;response to stimulus	cell surface;endoplasmic reticulum;Golgi;membrane	protein binding;RNA binding	Pf00129, Pf07654	3105		6	Interferon alpha/beta signaling; ER-Phagosome pathway; Immunoregulatory interactions between a Lymphoid and a non-Lymphoid cell; Endosomal/Vacuolar pathway; Interferon gamma signaling; Antigen Presentation: Folding, assembly and peptide loading of class I MHC		Proteasome Degradation; Allograft Rejection	14	1	317997					507451			219353					521774				205908				2.44948e+06		137123
Q9UK41-1	VPS28	vacuolar protein sorting-associated protein 28 homolog [OS=Homo sapiens]	0.006	22	3	85	3	221	25.4	5.54	52.24	3	3	cell communication;cell organization and biogenesis;metabolic process;regulation of biological process;response to stimulus;transport	cytoplasm;cytosol;endosome;membrane	protein binding	Pf03997	51160	ENSG00000160948.13	8	Budding and maturation of HIV virion; Endosomal Sorting Complex Required For Transport (ESCRT); Membrane binding and targetting of GAG proteins	Endocytosis		13	0	184024				38321.8	507949	2.36059e+06	775893	2.33082e+06	920343	2.08495e+06	693530		1.67336e+06	474447		66615.3		2.59489e+06				71142.2	2.05874e+06
Q8IZ21-3	PHACTR4	Isoform 3 of Phosphatase and actin regulator 4 [OS=Homo sapiens]	0	22	12	523	12	686	76.4	7.43	578.11	11	7	cell organization and biogenesis;cellular component movement;regulation of biological process;response to stimulus	cytoplasm	enzyme regulator activity;protein binding	Pf02755	65979		1				0	0	1.02233e+07	5.88603e+06	1.78583e+07	1.31991e+07	5.44323e+06	2.07639e+07	1.21241e+07	2.20417e+07	1.57329e+07	1.19652e+07	3.36458e+07	1.93861e+07	1.57441e+07	2.95208e+07	1.01639e+07	8.5072e+06	2.09703e+07	2.067e+07	4.15546e+07	1.66401e+07	1.45272e+07	8.52167e+06	3.18837e+06	1.5885e+07
Q96K21-3	ZFYVE19	Isoform 3 of Abscission/NoCut checkpoint regulator [OS=Homo sapiens]	0	22	8	382	1	403	43.9	5.67	979.65	1	8	cell division;regulation of biological process	cytoplasm	metal ion binding;protein binding	Pf01363	84936	ENSG00000166140.17	15				0	0	1.54828e+06	1.33368e+06	1.78612e+06	3.52123e+06	1.89723e+06		878427	1.39726e+06	1.19923e+06	655575	2.37361e+06	4.41342e+06	2.12999e+06	1.6715e+06	1.9509e+06		3.3793e+06	662394	2.31622e+06	4.14022e+06	4.03062e+06	1.48967e+06	6.10343e+06	7.59969e+06
Q9UK76	HN1; JPT1	Jupiter microtubule associated homolog 1 [OS=Homo sapiens]	0.014	22	2	11	2	154	16	5.6	18.65	2	1		cytoplasm;membrane;nucleus			51155	ENSG00000189159.15	17				0	0			1.64401e+06			540728	655928	843475										514791	1.96364e+06
P24593	IGFBP5	Insulin-like growth factor-binding protein 5 [OS=Homo sapiens]	0	22	5	2147	5	272	30.6	8.21	3273.17	5	2	cell differentiation;cell proliferation;metabolic process;regulation of biological process;response to stimulus	extracellular;organelle lumen	protein binding	Pf00086, Pf00219	3488	ENSG00000115461.4	2	Post-translational protein phosphorylation; Regulation of Insulin-like Growth Factor (IGF) transport and uptake by Insulin-like Growth Factor Binding Proteins (IGFBPs)		Myometrial Relaxation and Contraction Pathways; Factors and pathways affecting insulin-like growth factor (IGF1)-Akt signaling; Senescence and Autophagy in Cancer	7	0	5.07843e+08	1.24288e+08	6.27508e+08	2.79931e+08	1.77181e+07	4.28531e+08	4.29688e+08	628110267	4.00995e+08	3.94564e+08	9.53724e+08	1.06724e+08	2.0719e+08	8.08572e+08	1.89587e+07	1.16862e+08	1.1925e+08	1.69783e+08	7.48952e+08	1.14179e+08	2.90441e+08	4.75492e+07	6.18309e+07	6.42339e+07
Q15942	ZYX	Zyxin [OS=Homo sapiens]	0.006	22	7	70	7	572	61.2	6.67	54.91	7	6	cell communication;cell organization and biogenesis;regulation of biological process;response to stimulus	cytoplasm;cytoskeleton;cytosol;membrane;nucleus	metal ion binding;protein binding;RNA binding	Pf00412	7791	ENSG00000159840.15	7		Focal adhesion	Integrin-mediated Cell Adhesion; Focal Adhesion	3	0	1.04914e+06	2.93889e+06	3.41872e+06	1.25107e+06	138702	1.16138e+06	1.36511e+07	5.76687e+06	1.91688e+07	3.00365e+06	4.48866e+06	755781	95858.3	1.35596e+07	98812.2	1.55432e+06	66887		7.41247e+06	532081	2.25082e+06	212105	535946	1.95512e+06
O14713-1	ITGB1BP1	Integrin beta-1-binding protein 1 [OS=Homo sapiens]	0	22	3	163	3	200	21.8	6.34	206.72	3	3	cell differentiation;cell organization and biogenesis;cell proliferation;cellular component movement;metabolic process;regulation of biological process;response to stimulus;transport	cytoplasm;cytoskeleton;cytosol;membrane;nucleus	enzyme regulator activity;protein binding;transporter activity	Pf10480	9270	ENSG00000119185.12	2				0	0	603836	59129.6	990800	100390	119148	2.95069e+06	1.46744e+07	4.14518e+06	2.18489e+07	571075	1.01889e+07	1.92737e+06	784540	1.16424e+06	870448	239468	198487	811713	4.09586e+06	589313	360713	3.19762e+06	406690	9.25834e+06
Q9H4G0-1	EPB41L1	Band 4.1-like protein 1 [OS=Homo sapiens]	0	22	16	211	16	881	98.4	5.62	263.82	14	11	cell organization and biogenesis	cytoplasm;cytoskeleton;cytosol;membrane	protein binding;structural molecule activity	Pf00373, Pf04382, Pf05902, Pf08736, Pf09379, Pf09380	2036	ENSG00000088367.21	20	Trafficking of AMPA receptors; Neurexins and neuroligins	Tight junction		8	0	1.08976e+07	1.41033e+06	3.94951e+06	4.07475e+06	2.01371e+06	8.65785e+06	3.14317e+06	2.00537e+06	2.49169e+06	3.50021e+06	7.07223e+06	6.83082e+06	3.61001e+06	5.50683e+06	2.86487e+06	1.65926e+06	1.48924e+06	1.15667e+06	1.59277e+06	3.14543e+06	1.37383e+06	2.14242e+06	334430	3.1271e+06
Q7Z4V5	HDGFRP2; HDGFL2	Hepatoma-derived growth factor-related protein 2 [OS=Homo sapiens]	0.011	22	8	22	8	671	74.3	7.49	25.35	7	5	regulation of biological process	nucleus	protein binding	Pf00855, Pf11467	84717	ENSG00000167674.14	19				0	0		173810	307979	510756			1.25302e+06	2.97151e+06	2.17743e+06	252794	1.08332e+06	3.15603e+06	72312.7	3.20213e+06	1.88285e+06	204595	206015		2.59346e+06	111986	1.18923e+06	585092	342216	2.27388e+06
Q9BUF7-1	CRB3	Protein crumbs homolog 3 [OS=Homo sapiens]	0.007	22	2	137	2	120	12.8	9.96	36.39	2	2	cell organization and biogenesis	membrane	protein binding		92359	ENSG00000130545.15	19	Tight junction interactions	Tight junction		5	0	292006	176504	812359	1.15026e+06	75710.6			289450		687641	927143	588012	308974	1.54584e+06	78700.1	968680	558001	770860	657985	1.14087e+06	566197	196032	425915	1.069e+06
Q12983	BNIP3	BCL2/adenovirus E1B 19 kDa protein-interacting protein 3 [OS=Homo sapiens]	0.009	22	3	36	3	194	21.5	6.8	26.92	2	3	cell death;cell differentiation;cell organization and biogenesis;cellular homeostasis;defense response;metabolic process;regulation of biological process;response to stimulus;transport	cytoplasm;endoplasmic reticulum;membrane;mitochondrion;nucleus	protein binding	Pf06553	664		10		FoxO signaling pathway; Legionellosis	Photodynamic therapy-induced HIF-1 survival signaling	3	0						248913		281991	184060		89231.3	133939					243440		64649.5			299793		373546
Q13557	CAMK2D	Calcium/calmodulin-dependent protein kinase type II subunit delta [OS=Homo sapiens]	0	22	8	444	8	499	56.3	7.25	947.78	8	3	cell differentiation;cell organization and biogenesis;cellular component movement;cellular homeostasis;metabolic process;regulation of biological process;response to stimulus	cytoplasm;cytosol;endoplasmic reticulum;membrane;nucleus	catalytic activity;nucleotide binding;protein binding	Pf00069, Pf07714, Pf08332, Pf12680, Pf13474, Pf14534	817	ENSG00000145349.16	4	Ion homeostasis; HSF1-dependent transactivation; Interferon gamma signaling; Phase 0 - rapid depolarisation; Ras activation uopn Ca2+ infux through NMDA receptor; Ion transport by P-type ATPases; Unblocking of NMDA receptor, glutamate binding and activation; Trafficking of AMPA receptors; CREB phosphorylation through the activation of CaMKII; RAF/MAP kinase cascade; Interleukin-20 family signaling	HIF-1 signaling pathway; Tuberculosis; Axon guidance; Insulin secretion; Gastric acid secretion; Circadian entrainment; Proteoglycans in cancer; Neurotrophin signaling pathway; Glucagon signaling pathway; Cholinergic synapse; Dopaminergic synapse; Glioma; GnRH signaling pathway; ErbB signaling pathway; Oocyte meiosis; Oxytocin signaling pathway; Wnt signaling pathway; cAMP signaling pathway; Infl…	Physiological and Pathological Hypertrophy of the Heart; MicroRNAs in cardiomyocyte hypertrophy; SRF and miRs in Smooth Muscle Differentiation and Proliferation; Cardiac Hypertrophic Response; Myometrial Relaxation and Contraction Pathways; Calcium Regulation in the Cardiac Cell	64	0	6.14191e+06	3.11603e+06	4.34104e+06	1.14382e+06	495398	1.35783e+06	6.15795e+06	5.01422e+06	1.04134e+07	2.49811e+06	1.29289e+07	2.41107e+07	4.85421e+06	5.88953e+06	7.53297e+06	1.3092e+06	1.5829e+06	2.08967e+06	1.29187e+07	2.47316e+06	1.8532e+06	3.31297e+06	281439	8.83658e+06
Q92623	TTC9	Tetratricopeptide repeat protein 9A [OS=Homo sapiens]	0.007	22	3	27	3	222	24.4	8.98	38.29	3	1			protein binding	Pf00515	23508	ENSG00000133985.2	14				0	0	1.32244e+06	2.41327e+06	2.66826e+06	2.53418e+06	323896		4.6426e+06	4.78325e+06	9.02436e+06	3.66674e+06	2.29848e+06	708993		1.24386e+07	365544	2.04669e+06	187477	702936	8.70284e+06	235573	7.93615e+06	437747		2.12333e+06
Q8N4C8-1	MINK1	Misshapen-like kinase 1 [OS=Homo sapiens]	0	22	19	947	6	1332	149.7	7.85	1348.33	18	15	cell communication;cell organization and biogenesis;development;metabolic process;regulation of biological process;response to stimulus	cytoplasm;cytosol;Golgi;membrane	catalytic activity;nucleotide binding;protein binding;signal transducer activity	Pf00069, Pf00780, Pf07714, Pf14531	50488	ENSG00000141503.15	17	Oxidative Stress Induced Senescence		MAPK Signaling Pathway; Angiopoietin Like Protein 8 Regulatory Pathway; Insulin Signaling	7	15	1.48327e+07	1.17129e+07	2.22716e+07	1.08733e+07	2.68705e+06	2.24393e+07	5.82377e+07	5.06597e+07	9.44089e+07	1.89479e+07	6.3846e+07	1.93351e+07	8.08543e+06	8.8506e+07	8.84907e+06	4.52044e+06	4.08875e+06	3.68551e+06	6.70724e+07	6.7152e+06	2.66126e+07	8.99219e+06	5.12341e+06	3.42781e+07
O75475-3	PSIP1	Isoform 3 of PC4 and SFRS1-interacting protein [OS=Homo sapiens]	0.007	22	7	51	7	329	37.2	9.23	63.66	7	4	cell organization and biogenesis;metabolic process;regulation of biological process;response to stimulus;transport	cytosol	DNA binding;protein binding;RNA binding	Pf00855	11168	ENSG00000164985.14	9				0	0	534455	694877	1.26424e+06	1.52459e+06	96960		2.46079e+06	702353	3.8591e+06	216682	1.58476e+06		595563	1.09869e+06	824512	350959	534593	678546	2.1076e+06	690382	3.13784e+06		646296	670400
P14625	HSP90B1	Endoplasmin [OS=Homo sapiens]	0.001	22	16	61	15	803	92.4	4.84	71.91	15	9	cell organization and biogenesis;metabolic process;regulation of biological process;response to stimulus;transport	cytosol;endoplasmic reticulum;extracellular;membrane;nucleus;organelle lumen	metal ion binding;nucleotide binding;protein binding;RNA binding	Pf00183, Pf02518, Pf13589	7184	ENSG00000166598.14	12	Post-translational protein phosphorylation; Regulation of Insulin-like Growth Factor (IGF) transport and uptake by Insulin-like Growth Factor Binding Proteins (IGFBPs); ATF6 (ATF6-alpha) activates chaperone genes; Interleukin-4 and 13 signaling; Trafficking and processing of endosomal TLR; Scavenging by Class A Receptors	Thyroid hormone synthesis; Pathways in cancer; Estrogen signaling pathway; Prostate cancer; PI3K-Akt signaling pathway; Protein processing in endoplasmic reticulum	Photodynamic therapy-induced unfolded protein response; Focal Adhesion-PI3K-Akt-mTOR-signaling pathway; Sudden Infant Death Syndrome (SIDS) Susceptibility Pathways	26	0	337101	1.42077e+06	397678	162683	200020		2.32413e+06	410414	839607	402234	8.91255e+06	1.1448e+06	1.98463e+06	3.70813e+06	782474	645700	713659	985650	127403	181927	498698	2.13427e+06	721941	2.17396e+06
P07858	CTSB	Cathepsin B [OS=Homo sapiens]	0.007	22	6	44	6	339	37.8	6.3	33.13	6	5	cell differentiation;metabolic process;regulation of biological process;response to stimulus;transport	extracellular;mitochondrion;organelle lumen;vacuole	catalytic activity;protein binding	Pf00112, Pf08127	1508	ENSG00000164733.20	8	Collagen degradation; Assembly of collagen fibrils and other multimeric structures; Neutrophil degranulation; MHC class II antigen presentation; Trafficking and processing of endosomal TLR	Apoptosis; Lysosome; Antigen processing and presentation; NOD-like receptor signaling pathway; Renin secretion		17	0	226782	157178	413563	573430	271913	472954	2.2537e+06	443098	1.61426e+06	876204	836595		109358	2.96454e+06		307435	65805.2	716021	739741	499196		632902		1.24759e+06
Q7Z698	SPRED2	Sprouty-related, EVH1 domain-containing protein 2 [OS=Homo sapiens]	0.016	22	6	41	6	418	47.5	6.79	17.8	6	3	development;regulation of biological process;response to stimulus	cytoplasm;cytosol;membrane	enzyme regulator activity;protein binding	Pf00568, Pf05210	200734	ENSG00000198369.9	2	Regulation of RAS by GAPs; FGFRL1 modulation of FGFR1 signaling; Signaling by RAS mutants; Interleukin-20 family signaling		Imatinib and Chronic Myeloid Leukemia	18	0	3.3304e+06	1.69895e+06	3.92039e+06	1.27832e+06	524400	983106	1.67282e+06	1.34249e+06	1.58009e+06	1.06993e+06	496816	1.22805e+06	3.41101e+06	4.23495e+06	936127	372433	349515	148357	2.5617e+06	1.47746e+06	562762	1.36143e+06	704944	3.98533e+06
P35269	GTF2F1	General transcription factor iif subunit 1 [OS=Homo sapiens]	0.006	21	7	15	7	517	58.2	7.49	54.77		7	metabolic process;regulation of biological process;response to stimulus	nucleus	catalytic activity;DNA binding;enzyme regulator activity;protein binding;RNA binding	Pf05793	2962	ENSG00000125651.13	19	Signaling by FGFR2 IIIa TM; RNA polymerase II transcribes snRNA genes; Abortive elongation of HIV-1 transcript in the absence of Tat; Tat-mediated HIV elongation arrest and recovery; Formation of HIV-1 elongation complex containing HIV-1 Tat; Formation of the HIV-1 Early Elongation Complex; mRNA Splicing - Major Pathway; FGFR2 alternative splicing; mRNA Splicing - Minor Pathway; TP53 Regulates Tr…	Basal transcription factors		55	0					56931.7				925525			841623							912290		77582.7
P34741	SDC2	syndecan-2 [OS=Homo sapiens]	0.021	21	5	46	5	201	22.1	4.86	14.56	4	3	cell differentiation;cell organization and biogenesis;cellular component movement;metabolic process;regulation of biological process;response to stimulus	cell surface;membrane;organelle lumen	protein binding	Pf01034	6383	ENSG00000169439.11	8	Post-translational protein phosphorylation; Regulation of Insulin-like Growth Factor (IGF) transport and uptake by Insulin-like Growth Factor Binding Proteins (IGFBPs); Defective B4GALT7 causes EDS, progeroid type; Retinoid metabolism and transport; Defective EXT2 causes exostoses 2; Syndecan interactions; Defective EXT1 causes exostoses 1, TRPS2 and CHDS; Signaling by GPCR; HS-GAG biosynthesis; …	Proteoglycans in cancer; Malaria; Cell adhesion molecules (CAMs)	miRNA targets in ECM and membrane receptors	39	0	343612		208065								623786	737686	171363		310393		158903	767888		33397.8		605733	395749	561401
P00338-1	LDHA	L-lactate dehydrogenase A chain [OS=Homo sapiens]	0.001	21	7	113	6	332	36.7	8.27	140.63	6	7	metabolic process;regulation of biological process;response to stimulus	cytoplasm;cytosol;membrane;nucleus	catalytic activity;nucleotide binding;protein binding	Pf00056, Pf02866	3939	ENSG00000134333.13	11	Pyruvate metabolism	Pyruvate metabolism; Propanoate metabolism; Glycolysis / Gluconeogenesis; Central carbon metabolism in cancer; Cysteine and methionine metabolism; Glucagon signaling pathway; HIF-1 signaling pathway; Metabolic pathways	Cori Cycle; Photodynamic therapy-induced HIF-1 survival signaling; Amino Acid metabolism; Glycolysis and Gluconeogenesis	16	0	199049	134734							578013			181409			138183	203677	84758.9	77567.5		202964		186873	190076	284614
Q9NZH0	GPRC5B	G-protein coupled receptor family C group 5 member B [OS=Homo sapiens]	0	21	11	10918	11	403	44.8	8.24	8917.4	10	10	regulation of biological process;response to stimulus	cell surface;cytosol;membrane;nucleus	enzyme regulator activity;protein binding;receptor activity;signal transducer activity	Pf00003	51704	ENSG00000167191.11	16			GPCRs, Class C Metabotropic glutamate, pheromone	1	0	1166229894	5.80308e+08	7.20484e+08	1166277721	560840049	5.06939e+08	2.15734e+08	220982630	3.80658e+08	8.86496e+08	1229680576	2924489220	8.21748e+08	4.78033e+08	1838722210	7.17148e+08	6.28241e+08	4.66183e+08	1645937985	1401072038	1005724126	1588713993	1521683694	5507022540
Q9BV36-2	MLPH	Isoform 2 of Melanophilin [OS=Homo sapiens]	0	21	11	82	1	572	62.8	6.09	333.42		11	cellular component movement;transport	cytoskeleton	metal ion binding;protein binding	Pf02318, Pf04698	79083	ENSG00000115648.13	2			Deregulation of Rab and Rab Effector Genes in Bladder Cancer	1	0	108649					214930		575125	1.00249e+06		317214	76479.7	111506	324812		136954			1.09933e+06
Q13263	TRIM28	Transcription intermediary factor 1-beta [OS=Homo sapiens]	0.007	21	7	133	7	835	88.5	5.77	30.96	7	3	cell organization and biogenesis;defense response;metabolic process;regulation of biological process;response to stimulus	chromosome;nucleus	catalytic activity;DNA binding;metal ion binding;protein binding;RNA binding	Pf00628, Pf00643	10155	ENSG00000130726.11	19	Generic Transcription Pathway		Corticotropin-releasing hormone signaling pathway; Mesodermal Commitment Pathway; ATM Signaling Network in Development and Disease	6	0	3.9898e+06	3.59876e+06	9.00171e+06	3.81275e+06	1.27319e+06	2.4648e+06	285614	7.42551e+06	3.97836e+06	5.97859e+06	5.64657e+06	2.40223e+06	4.03756e+06	9.46191e+06	1.70752e+06	1.15251e+06	1.9041e+06	5.84403e+06	4.07718e+06	2.53349e+06	3.51812e+06	1.00405e+07	1.00572e+06	1.35064e+06
Q6IQ22	RAB12	Ras-related protein Rab-12 [OS=Homo sapiens]	0	21	6	384	5	244	27.2	8.41	624.32	6	5	metabolic process;regulation of biological process;response to stimulus;transport	cytosol;endosome;Golgi;membrane;vacuole	catalytic activity;nucleotide binding;protein binding	Pf00025, Pf00071, Pf01926, Pf08477	201475	ENSG00000206418.3	18	RAB GEFs exchange GTP for GDP on RABs; RAB geranylgeranylation			7	1	4.72922e+06	3.00561e+06	3.11768e+06	5.30901e+06	1.5311e+06	4.87035e+06	4.61656e+06	4.14609e+06	5.0824e+06	2.37251e+06	6.60045e+06	6.5308e+06	2.40031e+06	8.16803e+06	2.45782e+06	903976	629564	591867	8.65558e+06	1.14956e+06	897915	6.35517e+06	1.94143e+06	1.07014e+07
P62491-1	RAB11A	Ras-related protein Rab-11A [OS=Homo sapiens]	0.007	21	5	17	5	216	24.4	6.57	31.92		5	cell organization and biogenesis;metabolic process;regulation of biological process;response to stimulus;transport	cytoplasm;cytosol;endosome;Golgi;membrane;mitochondrion	catalytic activity;nucleotide binding;protein binding	Pf00025, Pf00071, Pf01926, Pf08477, Pf13401	8766	ENSG00000103769.9	15	Translocation of GLUT4 to the plasma membrane; TBC/RABGAPs; VxPx cargo-targeting to cilium; Anchoring of the basal body to the plasma membrane; Vasopressin regulates renal water homeostasis via Aquaporins; RAB geranylgeranylation	Pancreatic secretion; Vasopressin-regulated water reabsorption; Endocytosis; Endocrine and other factor-regulated calcium reabsorption	VEGFA-VEGFR2 Signaling Pathway	21	0												250944				103782			570515					487292
A6NDB9	PALM3	Paralemmin-3 [OS=Homo sapiens]	0.001	21	8	91	8	673	71.7	4.53	103.55	8	6	regulation of biological process;response to stimulus	cytoplasm;membrane	nucleotide binding;protein binding		342979	ENSG00000187867.8	19				0	0	836306		531884	969669	341765	940707	478498	609959	3.66269e+06	757792	1.8047e+06	1.41596e+06	598552		621021	317442	431339		1.55115e+06	174334	117236	875545	93427.2	4.12086e+06
O75363	BCAS1	Breast carcinoma-amplified sequence 1 [OS=Homo sapiens]	0.001	21	10	87	10	584	61.7	5.1	141.04	9	9		cytoplasm			8537	ENSG00000064787.13	20				0	0	357281		1.15466e+06	1.77965e+06	291372	835433		449551			1.92923e+06	287096	445028	4.42603e+06	220298	634914		1.09362e+06	3.95578e+06			54414.4	112501	509990
P62995	TRA2B	transformer-2 protein homolog beta [OS=Homo sapiens]	0	21	9	247	7	288	33.6	11.25	253.77	7	5	cell organization and biogenesis;cellular homeostasis;metabolic process;regulation of biological process;response to stimulus	membrane;nucleus;spliceosomal complex	protein binding;RNA binding	Pf00076, Pf08777, Pf13893, Pf14259	6434	ENSG00000136527.17	3	mRNA Splicing - Major Pathway	Spliceosome	mRNA Processing	6	2	569595	522965	4.7673e+06	1.24248e+06	1.44275e+06	5.08217e+06	3.47114e+07	3.69887e+06	1.90166e+07	662484	6.38901e+06	3.34482e+06	3.10181e+06	2.55546e+06	1.02357e+06	482736	656761	1.67986e+06	7.05945e+06	327665	191196	1.10897e+06	119704	8.10934e+06
Q6EMK4	VASN	vasorin [OS=Homo sapiens]	0	21	16	1296	16	673	71.7	7.39	972.02	16	11	regulation of biological process;response to stimulus	cell surface;extracellular;membrane;mitochondrion	protein binding	Pf00008, Pf00041, Pf12799, Pf13855	114990	ENSG00000168140.4; ENSG00000274334.1	16; CHR_HSCHR16_3_CTG1				0	0	4.18201e+07	2.65058e+07	3.13774e+07	2.92012e+07	3.04096e+07	2.52963e+07	1.14751e+07	2.89483e+07	3.27887e+07	2.77014e+07	3.99733e+07	4.92322e+07	4.73685e+07	6.18167e+07	2.97527e+07	3.51071e+07	3.61923e+07	5.10996e+07	3.75001e+07	6.78031e+07	3.46777e+07	3.93865e+07	3.0191e+07	1.98482e+07
P12931	SRC	Proto-oncogene tyrosine-protein kinase Src [OS=Homo sapiens]	0	21	9	540	6	536	59.8	7.42	252.57	8	4	cell communication;cell organization and biogenesis;cell proliferation;cellular component movement;defense response;metabolic process;regulation of biological process;response to stimulus;transport	cytoplasm;cytoskeleton;cytosol;endosome;membrane;mitochondrion;nucleus;vacuole	catalytic activity;nucleotide binding;protein binding	Pf00017, Pf00018, Pf00069, Pf07653, Pf07714, Pf14604	6714	ENSG00000197122.11	20	MET activates PTK2 signaling; Signal regulatory protein family interactions; CTLA4 inhibitory signaling; NCAM signaling for neurite out-growth; RUNX2 regulates osteoblast differentiation; FCGR activation; DCC mediated attractive signaling; Netrin mediated repulsion signals; Signaling by BRAF and RAF fusions; GRB2:SOS provides linkage to MAPK signaling for Integrins ; Signaling by RAS mutants; Sig…	Focal adhesion; Thyroid hormone signaling pathway; Axon guidance; Prolactin signaling pathway; Inflammatory mediator regulation of TRP channels; Viral carcinogenesis; Regulation of actin cytoskeleton; Tuberculosis; Platelet activation; Oxytocin signaling pathway; Epithelial cell signaling in Helicobacter pylori infection; Tight junction; GABAergic synapse; Proteoglycans in cancer; VEGF signaling …	Androgen receptor signaling pathway; Angiogenesis; Integrin-mediated Cell Adhesion; RANKL/RANK (Receptor activator of NFKB (ligand)) Signaling Pathway; Human Thyroid Stimulating Hormone (TSH) signaling pathway; Leptin signaling pathway; Follicle Stimulating Hormone (FSH) signaling pathway; Prolactin Signaling Pathway; Regulation of Microtubule Cytoskeleton; Signaling Pathways in Glioblastoma; AGE…	175	2	5.64148e+07	1.73186e+07	1.19218e+07	3.79831e+07	1.93228e+06	4.05914e+07	2.88371e+07	2.61776e+07	3.55678e+07	1.58428e+07	4.00892e+07	2.00888e+07	7.85856e+06	5.15775e+07	9.45864e+06	1.29774e+07	3.46662e+06	1.96631e+08	6.29689e+07	1.10088e+07	2.37184e+07	8.56995e+06	7.26596e+06	3.317e+07
P23246-2	SFPQ	Isoform Short of Splicing factor, proline- and glutamine-rich [OS=Homo sapiens]		21	3	7	3	669	72.2	9.23		3		cell organization and biogenesis;defense response;metabolic process;regulation of biological process;response to stimulus	chromosome;cytoplasm;nucleus	DNA binding;protein binding;RNA binding	Pf00076, Pf08075, Pf13893, Pf14259	6421		1			mRNA Processing	1	0									747387		225429			652352	245625
Q9NWQ8	PAG1	Phosphoprotein associated with glycosphingolipid-enriched microdomains 1 [OS=Homo sapiens]	0.006	21	5	62	5	432	47	4.65	55.56	5	2	regulation of biological process;response to stimulus	membrane	protein binding	Pf15347	55824	ENSG00000076641.4	8	GAB1 signalosome; Phosphorylation of CD3 and TCR zeta chains			8	0	6.1702e+06	3.22104e+06	4.91363e+06	1.63883e+06	422880	4.53331e+06	4.80051e+06	1.04343e+07	3.30553e+06	2.80294e+07	6.61277e+06	695517	2.41473e+06	1.2011e+07	130657	9.23034e+06	6.98113e+06	2.93104e+06	6.99886e+06	627389	2.80018e+06	665314	1.21115e+06	1.78132e+06
Q53GA4	PHLDA2	pleckstrin homology-like domain family A member 2 [OS=Homo sapiens]		21	1	13	1	152	17.1	9.17		1		cell death;regulation of biological process	cytoplasm;membrane		Pf00169	7262	ENSG00000274538.2; ENSG00000181649.5	11; CHR_HSCHR11_1_CTG7				0	0												1.07209e+06			367291				850453			73412.5
P13498	CYBA	Cytochrome b-245 light chain [OS=Homo sapiens]	0.001	21	3	115	3	195	21	9.54	117.79	3	2	cell organization and biogenesis;cellular homeostasis;defense response;metabolic process;regulation of biological process;response to stimulus;transport	cytoplasm;endosome;Golgi;membrane;mitochondrion;nucleus	catalytic activity;metal ion binding;protein binding	Pf05038	1535	ENSG00000051523.10	16	ROS, RNS production in phagocytes; Neutrophil degranulation; Cross-presentation of particulate exogenous antigens (phagosomes); VEGFA-VEGFR2 Pathway; Detoxification of Reactive Oxygen Species; RHO GTPases Activate NADPH Oxidases	Leishmaniasis; Leukocyte transendothelial migration; NOD-like receptor signaling pathway; Phagosome; Osteoclast differentiation	TNF alpha Signaling Pathway; Microglia Pathogen Phagocytosis Pathway; Oxidative Stress	26	0		1.67384e+06		1.00521e+06		284613		245296	625227			302608	73796.1		190605	1.02326e+06	28765.1			383657	140261	167671	181267	868200
Q13153	PAK1	Serine/threonine-protein kinase PAK 1 [OS=Homo sapiens]	0	21	10	426	10	545	60.6	5.76	392.31	10	6	cell death;cell organization and biogenesis;metabolic process;regulation of biological process;response to stimulus;transport	cytoplasm;cytosol;membrane	catalytic activity;nucleotide binding;protein binding	Pf00069, Pf00786, Pf07714, Pf14531	5058	ENSG00000149269.9	11	RHO GTPases activate PAKs; Sema3A PAK dependent Axon repulsion; Signal transduction by L1; Smooth Muscle Contraction; FCERI mediated MAPK activation; CD209 (DC-SIGN) signaling; Ephrin signaling; Activation of RAC1; EPHB-mediated forward signaling; RHO GTPases Activate ROCKs; Generation of second messenger molecules; CD28 dependent Vav1 pathway; DSCAM interactions; VEGFR2 mediated vascular permeab…	ErbB signaling pathway; Axon guidance; T cell receptor signaling pathway; Fc gamma R-mediated phagocytosis; Regulation of actin cytoskeleton; Renal cell carcinoma; MAPK signaling pathway; Chemokine signaling pathway; Ras signaling pathway; Proteoglycans in cancer; cAMP signaling pathway; Epithelial cell signaling in Helicobacter pylori infection; Hippo signaling pathway -multiple species; Focal a…	Integrin-mediated Cell Adhesion; Prolactin Signaling Pathway; Regulation of Microtubule Cytoskeleton; Focal Adhesion; Signaling of Hepatocyte Growth Factor Receptor; Fas Ligand (FasL) pathway and Stress induction of Heat Shock Proteins (HSP) regulation; Rac1/Pak1/p38/MMP-2 pathway; Association Between Physico-Chemical Features and Toxicity Associated Pathways; MAPK Signaling Pathway; T-Cell antig…	71	0	3.14297e+07	1.06003e+07	2.55737e+07	2.20659e+07	6.34129e+06	3.6039e+07	2.31876e+07	2.03806e+07	2.34999e+07	2.25644e+07	4.12367e+07	2.43282e+07	3.96957e+07	7.00188e+07	4.58868e+06	7.49447e+06	9.43803e+06	6.51903e+06	3.17069e+07	9.00965e+06	7.69506e+06	1.23802e+07	5.49967e+06	2.41939e+07
K7EJ46	LOC440335; SMIM22	small integral membrane protein 22 [OS=Homo sapiens]	0.001	21	3	191	3	135	14.6	6.52	139.54	3	1		membrane			440335	ENSG00000267795.5	16				0	0	457651	513553		1.52276e+06	306700	675527	3.04744e+06	634548	1.73437e+06	579088	1.82094e+06	1.48112e+06	745865		2.09459e+06	754426	154700	289403	1.50593e+06	548055	235971	371638	500743	2.3496e+06
P10319	HLA-B	HLA class I histocompatibility antigen, B-58 alpha chain [OS=Homo sapiens]	0	21	5	59	0	362	40.3	6.3	199.62		5	regulation of biological process;response to stimulus	cell surface;endoplasmic reticulum;Golgi;membrane	protein binding	Pf00129, Pf07654	3106		6	Interferon alpha/beta signaling; ER-Phagosome pathway; Immunoregulatory interactions between a Lymphoid and a non-Lymphoid cell; Endosomal/Vacuolar pathway; Interferon gamma signaling; Antigen Presentation: Folding, assembly and peptide loading of class I MHC		Proteasome Degradation; Allograft Rejection; Type II interferon signaling (IFNG)	15	0
P30487	HLA-B	HLA class I histocompatibility antigen, B-49 alpha chain [OS=Homo sapiens]	0	21	5	48	0	362	40.6	6.47	180.47		5	regulation of biological process;response to stimulus	cell surface;endoplasmic reticulum;Golgi;membrane	protein binding	Pf00129, Pf07654	3106		6	Interferon alpha/beta signaling; ER-Phagosome pathway; Immunoregulatory interactions between a Lymphoid and a non-Lymphoid cell; Endosomal/Vacuolar pathway; Interferon gamma signaling; Antigen Presentation: Folding, assembly and peptide loading of class I MHC		Proteasome Degradation; Allograft Rejection; Type II interferon signaling (IFNG)	15	0
Q9H7P6	FAM125B; MVB12B	Multivesicular body subunit 12B [OS=Homo sapiens]	0	21	6	365	6	319	35.6	8.15	438.14	6	5	metabolic process;regulation of biological process;transport	cytosol;endosome;membrane;nucleus	protein binding	Pf10240	89853	ENSG00000196814.14	9	Budding and maturation of HIV virion; Endosomal Sorting Complex Required For Transport (ESCRT); Membrane binding and targetting of GAG proteins	Endocytosis		13	0	5.20872e+06	1.11827e+06	1.25319e+06	4.29972e+06	1.01778e+06	1.22689e+06	2.99211e+06	836526	2.29542e+06	4.09512e+06	5.69964e+06	9.38126e+06	2.95644e+06	2.61285e+06	4.89086e+06	1.92821e+06	1.05327e+06	857637	8.89743e+06	2.84425e+06	1.49255e+06	5.44555e+06	4.42699e+06	2.26836e+07
Q8N128	FAM177A1	Protein FAM177A1 [OS=Homo sapiens]	0.001	21	3	45	3	213	23.7	4.45	90.49	3	2				Pf14774	283635	ENSG00000151327.12	14				0	0	2.71548e+06	735431	2.16973e+06	2.6214e+06	757737	1.33289e+06	3.2573e+06	1.95609e+06	4.73322e+06	1.54557e+06	4.82825e+06	2.42689e+06	977315	2.7018e+06	525501	562853	393888	991267	1.51983e+07	1.39002e+06	2.15178e+06	4.36406e+06	1.87267e+06	1.68836e+06
Q8TAD7	C12orf75	Overexpressed in colon carcinoma 1 protein [OS=Homo sapiens]	0	21	2	237	2	63	6.4	6.57	280.77	2	2				Pf15506	387882	ENSG00000235162.8	12				0	0	7.75971e+06	1.92936e+06	3.37183e+06	3.82414e+06	1.38477e+06	3.56271e+06	5.99307e+06	4.28191e+06	1.80553e+06	1.58774e+06	6.70406e+06	1.08669e+07	3.31679e+06	7.48893e+06	2.79594e+06	2.31497e+06	1.99745e+06	4.15668e+06	5.91287e+06	2.22669e+06	1.04586e+06	2.11447e+06	2.1143e+06	9.7928e+06
Q13428-1	TCOF1	Treacle protein [OS=Homo sapiens]	0.003	21	17	53	17	1488	152	9.04	69.08	17	9	cell organization and biogenesis;regulation of biological process;transport	cytosol;nucleus	protein binding;RNA binding;transporter activity	Pf03546	6949	ENSG00000070814.17	5		Ribosome biogenesis in eukaryotes		1	0	2.20061e+06	840910	1.19745e+06	1.85997e+06	408672	961565	1.18212e+06		270398	411015		3.56947e+06	2.19795e+06	209428	412219	1.74198e+06	1.18185e+06	814458	1.50453e+06	2.03117e+06	1.52037e+06	4.36513e+06	1.18937e+06	1.87035e+06
P17936	IGFBP3	Insulin-like growth factor-binding protein 3 [OS=Homo sapiens]	0	21	8	1464	8	291	31.7	8.69	2769.14	8	5	cell death;cell differentiation;cell proliferation;metabolic process;regulation of biological process	extracellular;nucleus;organelle lumen	enzyme regulator activity;metal ion binding;protein binding	Pf00086, Pf00219	3486	ENSG00000146674.14	7	TP53 Regulates Transcription of Death Receptors and Ligands; Post-translational protein phosphorylation; Regulation of Insulin-like Growth Factor (IGF) transport and uptake by Insulin-like Growth Factor Binding Proteins (IGFBPs)	Transcriptional misregulation in cancer; p53 signaling pathway	Myometrial Relaxation and Contraction Pathways; Photodynamic therapy-induced HIF-1 survival signaling; Senescence and Autophagy in Cancer	15	0	4.77412e+07	1.34666e+07	1.8315e+07	3.5964e+07	5.56127e+06	3.49546e+07	3.54987e+07	3.57579e+07	3.82131e+07	2.07677e+07	1.11243e+08	106790906	2.36082e+07	5.92373e+07	1.49123e+07	7.93867e+06	9.33056e+06	8.01647e+06	7.50167e+07	1.60746e+07	1.7021e+07	108738335	1.65329e+07	5.47251e+07
Q8WWI1	LMO7	LIM domain only protein 7 [OS=Homo sapiens]	0	21	24	409	24	1683	192.6	8.09	565.43	22	14	metabolic process;regulation of biological process	cytoplasm;cytosol;nucleus	catalytic activity;metal ion binding;protein binding	Pf00307, Pf00412, Pf00595, Pf13180	4008		13	Antigen processing: Ubiquitination & Proteasome degradation; Neddylation	Adherens junction		8	0	498148	1.2367e+06	1.63407e+07	2.28244e+06	596255	7.8283e+06	6.73895e+06	9.25343e+06	5.96164e+06	1.34156e+06	7.7419e+06	9.95443e+06	4.50911e+06	7.7566e+06	2.13633e+06	6.12366e+06	993292	5.28654e+06	6.77318e+06	3.11243e+06	2.41232e+06	1.15245e+06	1.8202e+06	1.44419e+07
Q05655	PRKCD	protein kinase C delta type [OS=Homo sapiens]	0	21	14	641	14	676	77.5	7.75	889.55	14	11	cell death;cell organization and biogenesis;cell proliferation;cellular component movement;defense response;metabolic process;regulation of biological process;response to stimulus;transport	cytoplasm;cytosol;endoplasmic reticulum;extracellular;membrane;nucleus;organelle lumen	catalytic activity;enzyme regulator activity;metal ion binding;nucleotide binding;protein binding	Pf00069, Pf00130, Pf00433, Pf07714, Pf14531	5580	ENSG00000163932.13	3	G alpha (z) signalling events; SHC1 events in ERBB2 signaling; Interferon gamma signaling; Apoptotic cleavage of cellular proteins; Effects of PIP2 hydrolysis; Neutrophil degranulation; Gastrin-CREB signalling pathway via PKC and MAPK; VEGFR2 mediated cell proliferation; HuR (ELAVL1) binds and stabilizes mRNA; Calmodulin induced events; CLEC7A (Dectin-1) signaling; Role of phospholipids in phagoc…	GnRH signaling pathway; AGE-RAGE signaling pathway in diabetic complications; Vascular smooth muscle contraction; Estrogen signaling pathway; Fc gamma R-mediated phagocytosis; Type II diabetes mellitus; Tight junction; Insulin resistance; Chemokine signaling pathway; Inflammatory mediator regulation of TRP channels; Neurotrophin signaling pathway; NOD-like receptor signaling pathway	Type II diabetes mellitus; miRs in Muscle Cell Differentiation; Signaling Pathways in Glioblastoma; B Cell Receptor Signaling Pathway; AGE/RAGE pathway; Corticotropin-releasing hormone signaling pathway; Oncostatin M Signaling Pathway; Brain-Derived Neurotrophic Factor (BDNF) signaling pathway; Alpha 6 Beta 4 signaling pathway; Myometrial Relaxation and Contraction Pathways; G Protein Signaling P…	74	0	8.06102e+06	4.13918e+06	4.12143e+06	8.8526e+06	1.87647e+06	7.8501e+06	1.85952e+07	1.00798e+07	1.27553e+07	5.71847e+06	9.09383e+06	9.35644e+06	4.25188e+06	7.4593e+06	5.15317e+06	6.32725e+06	4.5838e+06	3.62519e+06	2.15911e+07	5.15457e+06	2.70958e+06	6.28307e+06	3.62493e+06	6.98742e+07
Q3SXY8	ARL13B	ADP-ribosylation factor-like protein 13B [OS=Homo sapiens]	0	21	6	135	6	428	48.6	6.62	305.34	6	3	cell organization and biogenesis;cellular component movement;regulation of biological process;response to stimulus	membrane	catalytic activity;nucleotide binding;protein binding;signal transducer activity	Pf00009, Pf00025, Pf00071, Pf00503, Pf01926, Pf05890, Pf07946, Pf08477, Pf09439	200894	ENSG00000169379.15	3	ARL13B-mediated ciliary trafficking of INPP5E			4	0	1.19781e+07	2.39879e+06	5.10651e+06	8.84295e+06	2.67785e+06	4.14843e+06	6.93013e+06	3.31755e+06	3.85086e+06	3.0784e+06	1.12333e+07	8.88477e+06	2.4873e+06	8.81465e+06	2.2831e+06	2.2675e+06	1.81707e+06	1.24684e+06	5.62595e+06	885565	1.2151e+06	3.3658e+06	4.82665e+06	3.5798e+06
Q92597	NDRG1	Protein NDRG1 [OS=Homo sapiens]	0	21	12	1776	12	394	42.8	5.82	2577.53	12	7	cell organization and biogenesis;regulation of biological process;response to stimulus	cytoplasm;cytoskeleton;cytosol;membrane;nucleus	protein binding	Pf00561, Pf03096, Pf12697	10397	ENSG00000104419.14	8	TP53 regulates transcription of several additional cell death genes whose specific roles in p53-dependent apoptosis remain uncertain		VEGFA-VEGFR2 Signaling Pathway	7	0	4.56124e+07	2.67915e+07	1.43929e+08	5.07589e+07	20347848	6.68933e+07	8.42858e+07	1.19998e+08	1.18208e+08	6.64251e+07	1.39736e+08	3.14515e+07	5.3404e+07	2.60521e+08	1.43519e+07	3.31696e+07	2.92849e+07	4.7615e+07	144815398	1.9988e+07	4.06479e+07	1.99758e+07	1.4666e+07	5.77624e+07
Q14624-1	ITIH4	Inter-alpha-trypsin inhibitor heavy chain H4 [OS=Homo sapiens]	0	21	19	750	19	930	103.3	6.98	785.58	17	14	defense response;metabolic process;regulation of biological process;response to stimulus;transport	cytoplasm;extracellular;membrane;organelle lumen	enzyme regulator activity;protein binding	Pf00092, Pf06668, Pf08487, Pf10138, Pf13444, Pf13519, Pf13768	3700	ENSG00000055955.15	3	Platelet degranulation			4	0	7.89844e+06	4.56511e+06	6.25182e+06	3.92895e+06	2.80805e+06	4.8572e+06	1.39354e+07	6.18795e+06	6.08023e+06	2.99899e+06	1.40721e+07	2.78416e+06	5.42136e+06	1.36843e+07	2.67647e+06	7.56192e+06	5.21943e+06	7.63213e+06	3.72914e+06	3.03509e+07	5.01344e+06	3.18881e+06	4.23476e+06	2.78697e+06
O95772-1	STARD3NL	STARD3 N-terminal-like protein [OS=Homo sapiens]	0	21	4	177	4	234	26.6	4.81	435.68	3	4	metabolic process	cytosol;endosome;membrane	protein binding	Pf10457	83930	ENSG00000010270.13	7	Pregnenolone biosynthesis			5	0	457391	138931		370797		510555	1.1937e+06		2.25568e+06	521254	1.20796e+06	2.17535e+06	539140	1.63616e+06	1.95498e+06	366253	428745	191575	1.35971e+06			1.58558e+06	311084	2.59676e+06
P49840	GSK3A	Glycogen synthase kinase-3 alpha [OS=Homo sapiens]	0	20	7	313	7	483	50.9	8.75	530.46	7	4	cellular component movement;metabolic process;regulation of biological process;response to stimulus	cytoplasm;cytosol;mitochondrion	catalytic activity;nucleotide binding;protein binding	Pf00069, Pf01636, Pf07714, Pf14531	2931	ENSG00000105723.11	19	AKT phosphorylates targets in the cytosol; XBP1(S) activates chaperone genes; Constitutive Signaling by AKT1 E17K in Cancer	Chemokine signaling pathway; Non-alcoholic fatty liver disease (NAFLD); Dopaminergic synapse	IL-5 Signaling Pathway; Sterol Regulatory Element-Binding Proteins (SREBP) signalling; Leptin signaling pathway; B Cell Receptor Signaling Pathway; T-Cell Receptor and Co-stimulatory Signaling; Wnt Signaling Pathway Netpath; Regulation of Apoptosis by Parathyroid Hormone-related Protein; Angiopoietin Like Protein 8 Regulatory Pathway; Insulin Signaling; Glycogen Metabolism	25	0	9.27184e+06	6.53856e+06	1.02374e+07	7.43474e+06	1.49803e+06	2.28258e+07	2.16098e+08	2.52982e+07	1.96317e+07	5.54861e+06	1.78423e+07	1.97979e+07	5.36857e+06	1.05214e+07	2.03357e+06	1.75566e+06	1.36484e+06	2.93748e+06	7.09402e+06	4.60333e+06	4.24138e+06	1.09041e+07	5.09818e+06	8.92857e+06
Q9UJU6-1	DBNL	Drebrin-like protein [OS=Homo sapiens]	0	20	8	312	3	430	48.2	5.05	394.36	8	6	cell organization and biogenesis;regulation of biological process;response to stimulus;transport	cytoplasm;cytoskeleton;cytosol;endosome;extracellular;Golgi;membrane;organelle lumen	enzyme regulator activity;protein binding	Pf00018, Pf00241, Pf07653, Pf14604	28988	ENSG00000136279.20	7	Neutrophil degranulation; Caspase-mediated cleavage of cytoskeletal proteins; Neurexins and neuroligins		T-Cell antigen Receptor (TCR) Signaling Pathway	12	9	3.0737e+06	3.65393e+06	1.83169e+07	1.42358e+07	611251	8.00615e+06	1.14861e+07	3.11462e+07	1.7306e+07	9.52562e+06	1.14291e+07	8.17102e+06	1.28486e+07	4.73917e+07	1.04274e+06	2.87256e+06	91712.1	143298	1.57807e+07	930590	1.17075e+07	613272	720810	2.25005e+06
P30479	HLA-B	HLA class I histocompatibility antigen, B-41 alpha chain [OS=Homo sapiens]	0.007	20	5	18	1	362	40.5	6.54	58.39		5	regulation of biological process;response to stimulus	cell surface;endoplasmic reticulum;Golgi;membrane	protein binding	Pf00129, Pf06623, Pf07654	3106		6	Interferon alpha/beta signaling; ER-Phagosome pathway; Immunoregulatory interactions between a Lymphoid and a non-Lymphoid cell; Endosomal/Vacuolar pathway; Interferon gamma signaling; Antigen Presentation: Folding, assembly and peptide loading of class I MHC		Proteasome Degradation; Allograft Rejection; Type II interferon signaling (IFNG)	15	2									183575													218486
P30490	HLA-B	HLA class I histocompatibility antigen, B-52 alpha chain [OS=Homo sapiens]	0	20	5	58	0	362	40.5	6.25	196.86		5	regulation of biological process;response to stimulus	cell surface;endoplasmic reticulum;Golgi;membrane	protein binding	Pf00129, Pf07654	3106		6	Interferon alpha/beta signaling; ER-Phagosome pathway; Immunoregulatory interactions between a Lymphoid and a non-Lymphoid cell; Endosomal/Vacuolar pathway; Interferon gamma signaling; Antigen Presentation: Folding, assembly and peptide loading of class I MHC		Proteasome Degradation; Allograft Rejection; Type II interferon signaling (IFNG)	15	0
P98164	LRP2	Low-density lipoprotein receptor-related protein 2 [OS=Homo sapiens]	0	20	75	1148	75	4655	521.6	5.08	775.44	71	50	cell organization and biogenesis;cell proliferation;metabolic process;regulation of biological process;transport	endoplasmic reticulum;endosome;Golgi;membrane;organelle lumen;vacuole	metal ion binding;protein binding;receptor activity;transporter activity	Pf00057, Pf00058, Pf07645, Pf12662, Pf14670	4036	ENSG00000081479.12	2	Signaling by GPCR; Cargo recognition for clathrin-mediated endocytosis; Vitamin D (calciferol) metabolism; Retinoid metabolism and transport	Hedgehog signaling pathway; Thyroid hormone synthesis	Vitamin B12 Metabolism	17	0	9.88366e+07	2.77017e+07	5.77529e+07	5.70011e+07	1.27686e+07	3.66087e+07	6.2238e+07	1.77898e+08	4.66122e+07	5.34065e+07	9.82406e+07	7.60671e+07	5.41099e+07	222777280	4.09295e+07	1.7729e+07	2.41377e+07	8.06538e+07	1.10358e+08	5.47198e+07	3.65378e+07	7.44939e+07	3.56761e+07	6.02146e+07
O00299	CLIC1	chloride intracellular channel protein 1 [OS=Homo sapiens]	0	20	4	411	4	241	26.9	5.17	803.09	4	3	metabolic process;regulation of biological process;response to stimulus;transport	cytoplasm;membrane;mitochondrion;nucleus	catalytic activity;protein binding;transporter activity	Pf00043, Pf13409, Pf13410, Pf13417	1192	ENSG00000213719.8; ENSG00000206394.8; ENSG00000230685.6; ENSG00000226248.6; ENSG00000223639.6; ENSG00000226651.6; ENSG00000226417.6	6; CHR_HSCHR6_MHC_QBL_CTG1; CHR_HSCHR6_MHC_COX_CTG1; CHR_HSCHR6_MHC_DBB_CTG1; CHR_HSCHR6_MHC_SSTO_CTG1; CHR_HSCHR6_MHC_MANN_CTG1; CHR_HSCHR6_MHC_MCF_CTG1				0	0	7.91738e+06	4.25706e+06	3.50221e+06	1.12073e+07	3.76663e+06	1.07283e+07	3.92754e+06	7.13765e+06	8.20929e+06	8.21962e+06	8.65349e+06	7.38259e+06	3.13191e+06	8.39421e+06	2.77833e+06	1.18646e+07	6.253e+06	9.16886e+06	1.60366e+07	4.63675e+06	6.46154e+06	1.66843e+06	5.93648e+06	1.23802e+07
Q53TN4	CYBRD1	Cytochrome b reductase 1 [OS=Homo sapiens]	0	20	7	2096	7	286	31.6	8.76	2483.19	7	7	cellular homeostasis;metabolic process;response to stimulus;transport	membrane	catalytic activity;metal ion binding;protein binding	Pf03188	79901	ENSG00000071967.11	2	Iron uptake and transport	Mineral absorption		3	0	5.24883e+07	2.02213e+07	7.96712e+07	4.13183e+07	7.27761e+07	2.83273e+08	717175844	515606223	8.07033e+08	4.74597e+07	9.70345e+07	4.54915e+07	2.62338e+07	140882256	9.63497e+07	2.71478e+08	2.71516e+08	3.85808e+08	1225342958	1.60718e+07	2.91523e+07	2.20531e+07	1.72942e+07	2.94216e+08
P16152	CBR1; SETD4	Carbonyl reductase [NADPH] 1 [OS=Homo sapiens]	0.014	20	5	46	5	277	30.4	8.32	18.59	4	4	cell differentiation;metabolic process	cytoplasm;cytosol	catalytic activity	Pf00106, Pf01370, Pf08659, Pf13561	873; 54093	ENSG00000159228.12	21	Synthesis of Prostaglandins (PG) and Thromboxanes (TX)	Metabolism of xenobiotics by cytochrome P450; Chemical carcinogenesis; Metabolic pathways; Arachidonic acid metabolism	NRF2 pathway	10	0	422021	181130	346913	293277	295501	374359	1.00303e+06	1.14159e+06	804990	169762	551081	1.39012e+06	1.13578e+06	361859	148752	161765	179885	842340	784666	1.06779e+06	73711.9	1.53917e+06	707248	1.47096e+06
P16870	CPE	Carboxypeptidase E [OS=Homo sapiens]	0.007	20	10	96	10	476	53.1	5.14	63.26	9	9	cell organization and biogenesis;metabolic process;regulation of biological process;response to stimulus	extracellular;Golgi;membrane;nucleus	catalytic activity;metal ion binding;protein binding	Pf00246, Pf13620, Pf13715	1363	ENSG00000109472.13	4	Insulin processing	Type I diabetes mellitus		4	0	206997	1.83435e+06	1.28264e+06	706409	138631	306106	857744	453926	819344	1.29385e+06	576693	389307		701318	342420	478752		165568	2.04782e+06	274627	2.34348e+06	218063	166566	771290
P62070	RRAS2	Ras-related protein R-Ras2 [OS=Homo sapiens]	0	20	5	586	5	204	23.4	6.01	863.09	5	4	cell differentiation;regulation of biological process;response to stimulus	endoplasmic reticulum;membrane	catalytic activity;nucleotide binding;protein binding	Pf00071, Pf08477	22800	ENSG00000133818.13	11		Regulation of actin cytoskeleton; Tight junction; cAMP signaling pathway; HTLV-I infection; Phospholipase D signaling pathway; Ras signaling pathway; Proteoglycans in cancer; MAPK signaling pathway	Regulation of Actin Cytoskeleton	9	0	2.21817e+07	1.75078e+07	9.45186e+06	1.80677e+07	1.85488e+06	6.66346e+06	5.52516e+06	1.14988e+07	1.03052e+07	1.53934e+07	4.63829e+07	8.69536e+07	1.72249e+07	2.62179e+07	8.87421e+06	3.32359e+06	2.88837e+06	4.89352e+06	1.65236e+07	1.45685e+07	1.56099e+07	3.13944e+07	1.4832e+07	1.19409e+07
P50395-1	GDI2	Rab GDP dissociation inhibitor beta [OS=Homo sapiens]	0.007	20	8	60	8	445	50.6	6.47	33.7	8	5	metabolic process;regulation of biological process;response to stimulus;transport	cytoplasm;cytosol;extracellular;membrane;organelle lumen	catalytic activity;enzyme regulator activity;protein binding;RNA binding	Pf00996	2665	ENSG00000057608.16	10	Neutrophil degranulation; RAB GEFs exchange GTP for GDP on RABs; Rho GTPase cycle			10	0	7.12234e+06	488080	269075	365332	190263	290243				104754	1.24672e+06	1.87148e+06		6.11296e+06	268245	153455	82314.4		466508	172457	337884	1.21976e+06	639183	578841
Q99816	TSG101	tumor susceptibility gene 101 protein [OS=Homo sapiens]	0	20	8	450	8	390	43.9	6.46	460.44	8	7	cell communication;cell differentiation;cell division;cell organization and biogenesis;metabolic process;regulation of biological process;response to stimulus;transport	cytoplasm;cytoskeleton;cytosol;endosome;membrane;nucleus	DNA binding;protein binding	Pf03148, Pf04111, Pf04156, Pf05743, Pf07798, Pf09454, Pf11932, Pf12325, Pf13863, Pf15346	7251	ENSG00000074319.12	11	Budding and maturation of HIV virion; Endosomal Sorting Complex Required For Transport (ESCRT); Membrane binding and targetting of GAG proteins	Endocytosis		13	0	7.07958e+06	4.19504e+06	6.94331e+06	4.82946e+06	1.91002e+06	5.72579e+06	5.95913e+06	4.42163e+06	6.56163e+06	5.50117e+06	9.60662e+06	1.56639e+07	3.43094e+06	8.52738e+06	4.31095e+06	2.05018e+06	1.72983e+06	3.3037e+06	8.12771e+06	9.9968e+06	6.25769e+06	1.11331e+07	6.9511e+06	2.75092e+07
Q13442	PDAP1	28 kDa heat- and acid-stable phosphoprotein [OS=Homo sapiens]	0	20	3	515	3	181	20.6	8.87	1137.62	3	3	cell proliferation;regulation of biological process;response to stimulus;transport	extracellular	RNA binding	Pf10252	11333	ENSG00000106244.12	7	Neutrophil degranulation			3	0	4.64445e+06	2.3859e+06	4.90671e+06	5.84131e+06	1.22924e+06	3.51427e+06	8.87401e+06	3.33987e+06	6.26588e+06	2.70406e+06	2.25758e+07	3.82959e+07	6.07181e+06	5.75993e+06	1.8866e+06	2.3509e+06	2.39713e+06	2.911e+06	2.3299e+07	1.99783e+06	957584	5.06885e+06	3.5582e+06	1.43323e+07
Q16610	ECM1	Extracellular matrix protein 1 [OS=Homo sapiens]	0.007	20	7	28	7	540	60.6	6.71	40.71	7	5	defense response;regulation of biological process;response to stimulus;transport	extracellular;organelle lumen	protein binding;signal transducer activity	Pf05782, Pf09770	1893	ENSG00000143369.14	1	Platelet degranulation			4	0	375735	482356	504397	1.31038e+06	334578	336309	665521		3.09621e+06	177295	1.65981e+06	543456			49268.4		41620.6	149949	779904	328193	361581	297179	88999
Q9HCH5-1	SYTL2	Synaptotagmin-like protein 2 [OS=Homo sapiens]	0	20	18	324	16	934	104.9	8	326.02	17	9	cell organization and biogenesis;regulation of biological process;transport	cytoplasm;membrane	metal ion binding;protein binding	Pf00168, Pf02318	54843	ENSG00000137501.17	11			Deregulation of Rab and Rab Effector Genes in Bladder Cancer	1	3	1.23751e+06	348986	559865	1.25548e+06	212621	2.58766e+06	3.13549e+06	4.13615e+06	6.6061e+06	880218	3.5639e+06	4.01771e+06	2.42377e+06	2.6851e+06	1.90689e+06	402669	776570	1.31337e+06	8.35806e+06	570781	200771	2.21752e+06	1.38167e+06	5.68555e+06
Q9UPZ9-1	ICK	Serine/threonine-protein kinase ICK [OS=Homo sapiens]	0	20	14	1001	14	632	71.4	9.77	858.29	14	8	cell organization and biogenesis;cellular component movement;development;metabolic process;regulation of biological process;response to stimulus;transport	cytoplasm;cytoskeleton;cytosol;nucleus	catalytic activity;metal ion binding;nucleotide binding;protein binding	Pf00069, Pf07714, Pf14531	22858	ENSG00000112144.15	6				0	0	2.1625e+07	1.01851e+07	1.40648e+07	1.28814e+07	5.0965e+06	2.58681e+07	3.78586e+07	2.53883e+07	6.21606e+07	1.50976e+07	5.05587e+07	6.4292e+07	1.33253e+07	3.12277e+07	2.9095e+07	9.75427e+06	8.29395e+06	1.07126e+07	7.97184e+07	1.17632e+07	1.12807e+07	2.25024e+07	1.28413e+07	6.14468e+07
Q86UE4	MTDH	protein LYRIC [OS=Homo sapiens]	0	20	9	354	9	582	63.8	9.32	609.31	9	7	cell organization and biogenesis;regulation of biological process;response to stimulus	cytoplasm;endoplasmic reticulum;membrane;nucleus	protein binding;RNA binding		92140	ENSG00000147649.9	8			Gastric cancer network 2	1	0	3.37091e+06	3.87763e+06	7.66027e+06	3.00438e+06	306567	4.51633e+06	1.18345e+07	9.87392e+06	5.35618e+06	1.84873e+06	4.7998e+06	1.70044e+07	2.03852e+06	8.54397e+06	501374	1.74979e+06	1.12839e+06	1.17715e+06	1.39461e+07	2.93692e+06	1.52264e+06	7.7053e+06	1.75994e+06	5.14098e+06
Q6P9G0-1	CYB5D1	Cytochrome b5 domain-containing protein 1 [OS=Homo sapiens]	0.04	20	1	1	1	228	26.7	5.6	6.9		1			metal ion binding	Pf00173	124637	ENSG00000182224.11	17				0	0
P36980-1	CFHR2	Complement factor H-related protein 2 [OS=Homo sapiens]	0.014	20	5	13	2	270	30.6	6.38	19.44		5	regulation of biological process	extracellular	protein binding	Pf00084	3080	ENSG00000276911.1; ENSG00000080910.11	1	Regulation of Complement cascade			4	0																						409529
P33908	MAN1A1	Mannosyl-oligosaccharide 1,2-alpha-mannosidase IA [OS=Homo sapiens]	0	20	18	431	18	653	72.9	6.47	189.83	17	14	metabolic process	cytosol;endoplasmic reticulum;Golgi;membrane	catalytic activity;metal ion binding	Pf01532	4121	ENSG00000111885.6	6	Progressive trimming of alpha-1,2-linked mannose residues from Man9/8/7GlcNAc2 to produce Man5GlcNAc2; Intra-Golgi traffic	Protein processing in endoplasmic reticulum; Metabolic pathways; N-Glycan biosynthesis		13	0	4.59283e+06	2.04306e+06	2.87947e+06	3.9669e+06	2.00078e+06	1.87268e+06	2.58256e+06	1.21775e+06	4.38715e+06	1.71773e+06	3.77095e+06	5.71495e+06	2.23962e+06	2.48296e+06	4.66176e+06	2.65078e+06	1.96207e+06	2.13181e+06	4.52554e+06	6.35827e+06	2.05672e+06	6.61622e+06	3.79934e+06	6.96961e+06
Q00577	PURA	Transcriptional activator protein Pur-alpha [OS=Homo sapiens]		20	1	129	1	322	34.9	6.44		1		cell differentiation;metabolic process;regulation of biological process	cytoplasm;nucleus	DNA binding;protein binding;RNA binding;translation regulator activity	Pf04845	5813	ENSG00000185129.5	5			Exercise-induced Circadian Regulation	1	0	1.28897e+07	228490	1.72342e+06	3.83626e+06		2.53801e+06	823113	2.89014e+06	1.91667e+06	1.04024e+06	2.84389e+06	5.7243e+06	1.21019e+06	2.41626e+06	892185	472619	574663	2.6142e+06	5.92806e+06	2.64249e+06		1.23631e+06	481674	3.96587e+06
P08697-1	SERPINF2	Alpha-2-antiplasmin [OS=Homo sapiens]	0.001	20	10	116	10	491	54.5	6.29	74.69	10	8	cell organization and biogenesis;defense response;regulation of biological process;response to stimulus;transport	cell surface;extracellular;organelle lumen	enzyme regulator activity;protein binding	Pf00079	5345	ENSG00000167711.13	17	Platelet degranulation ; Dissolution of Fibrin Clot	Complement and coagulation cascades	Blood Clotting Cascade; Complement and Coagulation Cascades	8	0	342859		650503			8034.35	749653				579008									2.23368e+06		361617
Q86WR7-1	C10orf47; PROSER2	Proline and serine-rich protein 2 [OS=Homo sapiens]	0.007	20	6	64	6	435	45.8	7.2	61.89	6	4			protein binding	Pf15385	254427	ENSG00000148426.12	10				0	0	457776	1.06241e+06		210317	68499	369524	1.13282e+06	268739	495091	24816.1	1.00075e+06	1.1649e+06	652690	1.22291e+06	471503	134741	123716	518535	773540	176408	88608.4	89019.8	60590.5	256494
Q13177	PAK2	Serine/threonine-protein kinase PAK 2 [OS=Homo sapiens]	0	19	10	370	10	524	58	5.96	438.76	10	7	cell death;cell organization and biogenesis;cellular component movement;metabolic process;regulation of biological process;response to stimulus	cytoplasm;cytosol;membrane;nucleus	catalytic activity;enzyme regulator activity;nucleotide binding;protein binding	Pf00069, Pf00786, Pf07714, Pf14531	5062	ENSG00000180370.10	3	Sema3A PAK dependent Axon repulsion; Smooth Muscle Contraction; FCERI mediated MAPK activation; Nef and signal transduction; Ephrin signaling; Generation of second messenger molecules; Regulation of PAK-2p34 activity by PS-GAP/RHG10; Interleukin-12 family signaling; RHO GTPases activate PAKs; Gene and protein expression by JAK-STAT signaling after Interleukin-12 stimulation; Stimulation of the ce…	Focal adhesion; Ras signaling pathway; ErbB signaling pathway; T cell receptor signaling pathway; Axon guidance; Regulation of actin cytoskeleton; Renal cell carcinoma; MAPK signaling pathway	Integrin-mediated Cell Adhesion; Apoptosis-related network due to altered Notch3 in ovarian cancer; Focal Adhesion; Fas Ligand (FasL) pathway and Stress induction of Heat Shock Proteins (HSP) regulation; TGF-beta Signaling Pathway; MAPK Signaling Pathway; VEGFA-VEGFR2 Signaling Pathway; Regulation of Actin Cytoskeleton	65	0	3.78284e+06	1.25947e+07	3.07086e+06	4.93109e+06	2.57252e+06	1.92705e+06	2.21592e+06	1.69927e+06	1.61965e+06	4.11205e+06	5.2628e+06	1.14962e+07	4.21959e+06	3.6893e+06	7.37341e+06	4.49828e+06	4.89413e+06	2.92059e+06	6.52756e+06	5.21173e+06	5.72966e+06	8.12745e+06	2.86937e+06	7.09611e+06
P60981-1	DSTN	Destrin [OS=Homo sapiens]	0.037	19	3	174	2	165	18.5	7.85	8.21	2	2	cell organization and biogenesis;regulation of biological process	cytoplasm;cytoskeleton	protein binding	Pf00241	11034	ENSG00000125868.15	20			Androgen receptor signaling pathway	1	0	2.22217e+07	1.94545e+07	1.80405e+07	2.52167e+07	2.05708e+06	3.66594e+07	3.44205e+07	7.07309e+07	5.8498e+07	2.18892e+07	6.98333e+07	1.13805e+08	2.0774e+07	2.17223e+07	3.91986e+06	2.87525e+06	2.54067e+06	2.25509e+06	1.98472e+07	1.60578e+07	1.23389e+07	4.94013e+07	3.63329e+07	6.26191e+06
Q96D71-3	REPS1	Isoform 3 of RalBP1-associated Eps domain-containing protein 1 [OS=Homo sapiens]	0.001	19	11	128	11	795	86.5	5.69	137.8	10	6	cell organization and biogenesis;transport	cytosol;membrane	metal ion binding;protein binding	Pf12763, Pf13499	85021	ENSG00000135597.18	6				0	0	1.02841e+07	5.36738e+06	1.96817e+07	6.86832e+06	1.61474e+06	1.17228e+07	1.56224e+07	5.83939e+06	1.76498e+07	1.00771e+07	7.54334e+07	5.63495e+06	8.90821e+06	2.75349e+07	1.83179e+06	3.77849e+06	4.08506e+06	9.08418e+06	1.63565e+07	3.28315e+06	3.35042e+06	4.07804e+06	1.92024e+06	1.11119e+07
Q9Y3E7	CHMP3; RNF103-CHMP3	Charged multivesicular body protein 3 [OS=Homo sapiens]	0	19	3	564	3	222	25.1	5.12	1217.87	2	2	cell communication;cell death;cell division;cell organization and biogenesis;metabolic process;regulation of biological process;response to stimulus;transport	cytoplasm;cytosol;endosome;membrane	protein binding	Pf03357	51652; 100526767	ENSG00000115561.15	2	Budding and maturation of HIV virion; Macroautophagy; Endosomal Sorting Complex Required For Transport (ESCRT)	Endocytosis		12	0	5.46869e+06	2.81431e+06	2.69016e+06	3.24683e+06	1.02063e+06	4.61829e+06	1.27325e+07	3.8521e+06	5.84118e+06	4.54813e+06	1.4416e+07	1.3993e+07	2.54895e+06	4.91113e+06	1.29186e+07	4.31299e+06	1.76102e+06	2.5558e+06	3.00973e+07	2.00328e+06	2.24652e+06	2.82085e+06	6.52607e+06	2.33795e+07
P30484	HLA-B	HLA class I histocompatibility antigen, B-46 alpha chain [OS=Homo sapiens]	0	19	5	59	0	362	40.4	6.62	194.66		5	regulation of biological process;response to stimulus	cell surface;endoplasmic reticulum;Golgi;membrane	protein binding	Pf00129, Pf07654	3106		6	Interferon alpha/beta signaling; ER-Phagosome pathway; Immunoregulatory interactions between a Lymphoid and a non-Lymphoid cell; Endosomal/Vacuolar pathway; Interferon gamma signaling; Antigen Presentation: Folding, assembly and peptide loading of class I MHC		Proteasome Degradation; Allograft Rejection; Type II interferon signaling (IFNG)	15	3				269057					554317											404379		1.53362e+06	151233	312385
Q5JSH3	WDR44	WD repeat-containing protein 44 [OS=Homo sapiens]	0	19	10	243	10	913	101.3	5.45	370.45	10	5		cytoplasm;cytosol;endosome;Golgi;membrane	protein binding	Pf00400	54521	ENSG00000131725.13	X			Ectoderm Differentiation	1	0	748695	596511		496302	334495	3.56376e+06	7.59263e+06	4.02238e+06	9.46612e+06	919279	3.43641e+06	4.52787e+06	961154	1.27437e+06	1.76373e+06	643056	510423	386682	6.26511e+06	177139		1.84388e+06	387950	2.40042e+06
Q3KQU3-2	MAP7D1	Isoform 2 of MAP7 domain-containing protein 1 [OS=Homo sapiens]	0	19	12	111	12	803	88.7	10.05	218.73	12	10	cell organization and biogenesis	cytoskeleton;cytosol	structural molecule activity		55700	ENSG00000116871.15	1				0	0		4.4985e+06	6.65953e+06	4.63793e+06		5.19229e+06	1.27188e+07	1.03293e+07	2.26568e+07	1.01701e+06	1.76441e+07	2.57617e+06	4.87744e+06	7.64651e+06	22145.6	2.55274e+06	1.72971e+06	203678	1.1686e+07	865626	3.77327e+06			595645
O75631-1	UPK3A	Uroplakin-3a [OS=Homo sapiens]	0.001	19	4	105	4	287	30.7	4.83	128.33	4	3	cell differentiation;cell organization and biogenesis;transport	endoplasmic reticulum;membrane	protein binding		7380	ENSG00000100373.9	22		Bladder cancer		1	0	2.23124e+06	814113	1.50296e+06	993178	1.09602e+06	5.85651e+06	2.9396e+06	4.58343e+06	8.33695e+06	1.89199e+06	8.07005e+06	2.36379e+06	934647	7.72291e+06	968560	838842	1.40389e+06	976901	7.25311e+06	1.58898e+06	2.13099e+06	421363	1.16297e+06	2.36722e+06
Q9UN36-1	NDRG2	Protein NDRG2 [OS=Homo sapiens]	0	19	8	503	8	371	40.8	5.21	872.4	7	6	cell differentiation;development;regulation of biological process;response to stimulus	cytoplasm;cytosol;Golgi;nucleus	protein binding	Pf00561, Pf03096, Pf12697	57447	ENSG00000165795.23	14				0	0	613524	2.10697e+06	4.6557e+06	1.80809e+06	574290	7.77967e+06	3.45897e+06	4.67041e+06	5.52191e+06	2.77125e+06	6.79354e+06	4.35691e+06	1.67972e+06	1.43858e+07	795086	2.7413e+06	2.12491e+06	3.53064e+06	8.86323e+06	1.83572e+06	1.40664e+06	1.25514e+06	1.86177e+06	4.75524e+06
O95817	BAG3	BAG family molecular chaperone regulator 3 [OS=Homo sapiens]	0	19	10	298	10	575	61.6	6.95	791.91	9	9	cell death;metabolic process;regulation of biological process;response to stimulus	cytoplasm;cytosol;membrane;nucleus	enzyme regulator activity;nucleotide binding;protein binding	Pf00397, Pf02179	9531	ENSG00000151929.9	10	Regulation of HSF1-mediated heat shock response			4	0	1.60653e+06	3.074e+06	8.24229e+06	4.25156e+06	237154	4.51774e+06	9.05404e+06	1.17409e+07	1.00656e+07	4.53537e+06	6.63311e+06	1.94894e+07	2.37338e+06	1.2423e+07	1.15035e+06	3.50917e+06	6.26325e+06	4.79892e+06	1.11398e+07	2.51242e+06	1.58001e+07	2.57763e+06	1.2361e+06	2.09288e+06
Q6PHR2-1	ULK3	Serine/threonine-protein kinase ULK3 [OS=Homo sapiens]	0.001	19	5	95	5	472	53.4	7.36	147.47	5	3	metabolic process;regulation of biological process;response to stimulus	cytoplasm	catalytic activity;nucleotide binding;protein binding	Pf00069, Pf04212, Pf07714	25989	ENSG00000140474.12	15	Hedgehog 'on' state	Longevity regulating pathway; mTOR signaling pathway; Autophagy	Target Of Rapamycin (TOR) Signaling	7	0	866296	303640		948023	144999	2.61102e+06	757342	409367	5.28088e+06		1.18111e+06	1.04486e+06		1.37032e+06	420579		189997	376512	545869	462582	465244	1.09095e+06	1.05575e+06	1.48706e+06
P46937-1	YAP1	Transcriptional coactivator YAP1 [OS=Homo sapiens]	0	19	5	259	5	504	54.4	5.17	577.53	5	5	cell organization and biogenesis;cell proliferation;metabolic process;regulation of biological process;response to stimulus	cytoplasm;cytosol;nucleus	DNA binding;protein binding	Pf00397	10413	ENSG00000137693.13	11	RUNX2 regulates osteoblast differentiation; Signaling by Hippo; RUNX1 regulates transcription of genes involved in differentiation of HSCs; YAP1- and WWTR1 (TAZ)-stimulated gene expression; Nuclear signaling by ERBB4; PPARA activates gene expression; RUNX3 regulates YAP1-mediated transcription	Hippo signaling pathway; Hippo signaling pathway -multiple species	Mesodermal Commitment Pathway; Rac1/Pak1/p38/MMP-2 pathway; TGF-beta Signaling Pathway; miR-509-3p alteration of YAP1/ECM axis	26	0	1.92981e+06	814779	2.94347e+06	2.73877e+06	235173	1.26521e+06	2.83191e+06	2.45912e+06	3.0171e+06	1.18384e+06	8.07852e+06	2.88698e+06	3.53475e+06	1.65987e+07	201236	1.14798e+06	828735	906466	8.18396e+06	642269	959988	541643	207221	2.48509e+06
P19801	ABP1; AOC1	Amiloride-sensitive amine oxidase [copper-containing] [OS=Homo sapiens]	0.007	19	13	247	13	751	85.3	7.09	40.79	11	11	cell communication;metabolic process;response to stimulus;transport	extracellular;membrane;organelle lumen	catalytic activity;metal ion binding;protein binding;receptor activity	Pf01179, Pf02727, Pf02728	26	ENSG00000002726.20	7	Neutrophil degranulation; Phase I - Functionalization of compounds	Tryptophan metabolism; Histidine metabolism; Arginine and proline metabolism; Metabolic pathways	Tryptophan metabolism	11	0	4.05981e+06	8.7714e+06	4.25653e+06	7.42367e+06	1.96479e+06	6.85375e+06	7.76703e+06	8.06974e+06	1.02644e+07	4.6778e+06	1.84671e+07	1.34595e+07	5.12616e+06	6.08291e+06	3.74311e+06	5.50619e+06	4.49225e+06	1.13396e+07	1.37776e+07	4.31793e+06	3.05728e+06	3.71027e+06	2.26343e+06	1.20583e+07
Q13586	STIM1	stromal interaction molecule 1 [OS=Homo sapiens]	0	19	9	104	9	685	77.4	6.67	173.69	8	6	cellular homeostasis;metabolic process;regulation of biological process;response to stimulus;transport	cytoplasm;cytoskeleton;endoplasmic reticulum;membrane	metal ion binding;protein binding;transporter activity	Pf00430, Pf00769, Pf04111, Pf07647	6786	ENSG00000167323.11	11	Ion homeostasis; Elevation of cytosolic Ca2+ levels; Antigen activates B Cell Receptor (BCR) leading to generation of second messengers	Calcium signaling pathway; Platelet activation		13	0		225672	2.48241e+06	313700			2.38116e+06	1.43817e+06	8.24834e+06	262341	2.29404e+06	1.65384e+06	483462	1.60118e+06	77496.3	228124	43984	134443	2.88535e+06	227221	465841		86090.4	200808
Q96TA1	FAM129B	Niban-like protein 1 [OS=Homo sapiens]	0	19	6	150	6	746	84.1	6.19	313.92	6	3	cell differentiation;cellular component movement;metabolic process;regulation of biological process;transport	cytoplasm;cytosol;membrane;nucleus	protein binding		64855	ENSG00000136830.11	9				0	0	2.36245e+06	1.07273e+06	1.38951e+07	6.14131e+06	9.1621e+06	470682	1.80648e+07	1.39273e+07	8.89167e+06	3.18493e+06	2.9543e+07	3.7267e+06	7.42195e+06	2.20744e+07	2.03603e+06	2.97637e+06	978052	6.08772e+06	1.78964e+07	4.20749e+06	1.16729e+07	655668	1.05698e+06	4.88688e+06
Q9C0B5	ZDHHC5	Palmitoyltransferase ZDHHC5 [OS=Homo sapiens]	0.014	19	9	23	9	715	77.5	9.01	18.89	8	5	metabolic process	cytoplasm;membrane	catalytic activity;metal ion binding	Pf01529	25921	ENSG00000156599.10	11				0	0	833260		655410	289677					6.64549e+06		605885	99823.8	1.35422e+06	1.21643e+06	45041.5	152584			811750	289589		31379.7		936248
Q9H8W4	PLEKHF2	Pleckstrin homology domain-containing family F member 2 [OS=Homo sapiens]	0	19	3	175	3	249	27.8	8.21	196.13	3	2	transport	endoplasmic reticulum;endosome;membrane	metal ion binding;protein binding	Pf00169, Pf01363	79666	ENSG00000175895.3	8				0	0	863514	572823	235000	474047	83856.9	339300	5.45812e+06	9.11397e+06	1.0105e+06		2.30249e+06	5.02868e+06	493380		1.59868e+06	43766.6	94399.4		1.08183e+06	683280	428568	1.93268e+06	83113.6	3.55708e+06
Q9NPA8-1	ENY2	Transcription and mRNA export factor ENY2 [OS=Homo sapiens]	0.136	19	1	2	1	101	11.5	9.33	0		1	cell organization and biogenesis;metabolic process;regulation of biological process;transport	mitochondrion;nucleus		Pf10163	56943	ENSG00000120533.12	8	HATs acetylate histones			3	0
Q99733	NAP1L4	Nucleosome assembly protein 1-like 4 [OS=Homo sapiens]	0	19	6	219	6	375	42.8	4.69	550	6	3	cell organization and biogenesis	cytoplasm;nucleus	protein binding;RNA binding	Pf00956	4676	ENSG00000273562.4; ENSG00000205531.12	11; CHR_HSCHR11_1_CTG7				0	0	2.62848e+06	1.20357e+06	1.50102e+06	2.63992e+06	466794	2.61424e+06	3.95715e+06	3.21892e+06	5.39892e+06	998905	2.61719e+06	8.94052e+06	1.90154e+06	590502	1.87966e+06	694387	1.03347e+06	1.2927e+06	1.04843e+07	4.53073e+06	1.9711e+06	5.4736e+06	1.92038e+06	1.99059e+08
P30512	HLA-A	HLA class I histocompatibility antigen, A-29 alpha chain [OS=Homo sapiens]	0.005	19	5	35	2	365	40.8	7.01	67.7	2	5	regulation of biological process;response to stimulus	cell surface;endoplasmic reticulum;Golgi;membrane	protein binding;RNA binding	Pf00129, Pf07654	3105		6	Interferon alpha/beta signaling; ER-Phagosome pathway; Immunoregulatory interactions between a Lymphoid and a non-Lymphoid cell; Endosomal/Vacuolar pathway; Interferon gamma signaling; Antigen Presentation: Folding, assembly and peptide loading of class I MHC		Proteasome Degradation; Allograft Rejection	14	0	1.60046e+07	36013092	1.09482e+07			8.93245e+07	8.04659e+06	9.29425e+07	1.73005e+08	5.80018e+07		406366	757947		290876				7.07175e+06	4.25517e+06		4.82496e+06		1.15097e+07
Q5SSJ5-1	HP1BP3	Heterochromatin protein 1-binding protein 3 [OS=Homo sapiens]	0	19	5	52	5	553	61.2	9.67	288	5	3	cell organization and biogenesis;regulation of biological process;response to stimulus	chromosome;nucleus	DNA binding;protein binding	Pf00538	50809	ENSG00000127483.17	1				0	0	1.9338e+06	453109	426712	511316			92934.6					1.03244e+06	376308	552357	198796	144908	141192	178312		222026		425681	54555.4	1.19616e+06
P29972-1	AQP1	aquaporin-1 [OS=Homo sapiens]	0	19	6	753	6	269	28.5	7.42	901.18	6	5	cell organization and biogenesis;cellular homeostasis;metabolic process;regulation of biological process;response to stimulus;transport	cytoplasm;membrane;nucleus	protein binding;transporter activity	Pf00230	358	ENSG00000240583.11	7	Passive transport by Aquaporins; Erythrocytes take up carbon dioxide and release oxygen; Erythrocytes take up oxygen and release carbon dioxide; Vasopressin regulates renal water homeostasis via Aquaporins	Bile secretion; Renin secretion; Proximal tubule bicarbonate reclamation	Spinal Cord Injury	11	0	4.21071e+07	1.60467e+07	9.92855e+07	4.23142e+07	7.6505e+06	6.17896e+07	1.1264e+08	4.76113e+07	6.59215e+07	5.04916e+07	1.58446e+08	2.21545e+07	2.22729e+07	106834595	1.42037e+07	1.01864e+07	1.50911e+07	2.58099e+07	1.0134e+08	28849554	1.18987e+07	1.6808e+07	2.5957e+07	7.64334e+07
O00453	LST1	leukocyte-specific transcript 1 protein [OS=Homo sapiens]	0.006	19	1	23	1	97	10.8	8.19	44.46	1	1	cell organization and biogenesis;regulation of biological process;response to stimulus	cytoplasm;Golgi;membrane		Pf05083	7940	ENSG00000206433.10; ENSG00000231048.8; ENSG00000230791.8; ENSG00000226182.8; ENSG00000223465.8; ENSG00000235915.8; ENSG00000234514.8; ENSG00000204482.10	6; CHR_HSCHR6_MHC_QBL_CTG1; CHR_HSCHR6_MHC_MANN_CTG1; CHR_HSCHR6_MHC_SSTO_CTG1; CHR_HSCHR6_MHC_COX_CTG1; CHR_HSCHR6_MHC_DBB_CTG1; CHR_HSCHR6_MHC_APD_CTG1; CHR_HSCHR6_MHC_MCF_CTG1				0	0	2.02764e+06	1.41292e+06		1.23448e+06		598296	502146	514731				124180						466940			134715		209817
Q9BYG5	PARD6B	Partitioning defective 6 homolog beta [OS=Homo sapiens]	0.009	19	7	38	7	372	41.2	5.58	29.93	7	3	cell division;cell organization and biogenesis;regulation of biological process	cytoplasm;cytosol;membrane;nucleus	protein binding	Pf00564, Pf00595	84612	ENSG00000124171.8	20	Tight junction interactions	Hippo signaling pathway; Endocytosis; Rap1 signaling pathway; Tight junction; Axon guidance		9	0	3.35476e+06	2.70986e+06	4.97857e+06	2.75507e+06	2.55625e+06	3.23075e+06	3.33766e+06	6.21321e+06	5.36939e+06	4.14865e+06	5.42239e+06	5.33218e+06	4.17748e+06	9.15207e+06	3.17911e+06	3.48469e+06	3.04638e+06	3.20902e+06	6.61587e+06	3.98349e+06	8.16175e+06	3.13871e+06	2.2936e+06	4.50266e+06
Q7L9L4	MOB1B	mob kinase activator 1b [OS=Homo sapiens]	0	19	4	401	4	216	25.1	6.73	455.83	4	1	regulation of biological process;response to stimulus	cytoplasm;cytosol;nucleus	enzyme regulator activity;metal ion binding;protein binding	Pf03637	92597	ENSG00000173542.8	4	Signaling by Hippo	Hippo signaling pathway; Hippo signaling pathway -multiple species		4	0	2.65429e+07	2.01227e+06	1.66431e+07	7.87591e+06	2.40083e+06	3.463e+07	44659530	4.1443e+07	4.33007e+07	8.72738e+06	2.72291e+07	1.13344e+07	8.84251e+06	4.19593e+07	4.63677e+06	2.19603e+06	4.79754e+06	2.74022e+06	3.45243e+07	3.39096e+06	2.90259e+06	5.7003e+06	5.01758e+06	1.22691e+07
P13647	KRT5	keratin, type II cytoskeletal 5 [OS=Homo sapiens]	0.001	18	13	99	6	590	62.3	7.74	70.51	6	12	cell death;cell organization and biogenesis;metabolic process	cytoplasm;cytosol;membrane;mitochondrion;nucleus	catalytic activity;motor activity;protein binding;structural molecule activity	Pf00038, Pf01576, Pf02994, Pf03961, Pf04111, Pf05957, Pf12128	3852	ENSG00000186081.11	12	Formation of the cornified envelope; Type I hemidesmosome assembly			6	0		76936.1	3.1452e+06			48210.4			64336			2.24711e+06
P62341	SELT; SELENOT	Thioredoxin reductase-like selenoprotein T [OS=Homo sapiens]	0.076	18	1	1	1	195	22.3	8.6	4.87		1	cellular homeostasis;metabolic process;regulation of biological process;response to stimulus;transport	endoplasmic reticulum;membrane	antioxidant activity;catalytic activity	Pf10262	51714	ENSG00000198843.12	3			Selenium Micronutrient Network; Selenium Metabolism and Selenoproteins	2	0
O43598-1	C6orf108; DNPH1	2'-deoxynucleoside 5'-phosphate N-hydrolase 1 [OS=Homo sapiens]	0.007	18	3	87	3	174	19.1	5.05	49.98	3	2	cell differentiation;cell proliferation;metabolic process;regulation of biological process	cytoplasm;cytosol;nucleus	catalytic activity;protein binding	Pf05014	10591	ENSG00000112667.12	6	Purine catabolism			4	0	792393	640779	404109	655213	2.16575e+06		1.2186e+06		3.66166e+06		2.40431e+06	644550		744271			98016.9		1.70918e+06	462444				9.63465e+06
Q9Y5S9	RBM8A; LOC101060541	RNA-binding protein 8A [OS=Homo sapiens]	0.083	18	1	1	1	174	19.9	5.72	4.57		1	metabolic process;regulation of biological process;transport	cytoplasm;cytosol;nucleus;spliceosomal complex	protein binding;RNA binding	Pf00076, Pf08777, Pf13893, Pf14259	9939	ENSG00000265241.6	1	mRNA 3'-end processing; mRNA Splicing - Major Pathway; Cleavage of Growing Transcript in the Termination Region ; Regulation of expression of SLITs and ROBOs; Transport of Mature mRNA derived from an Intron-Containing Transcript; Nonsense Mediated Decay (NMD) enhanced by the Exon Junction Complex (EJC)	Spliceosome; RNA transport; mRNA surveillance pathway		20	0
P23193	TCEA1	Transcription elongation factor A protein 1 [OS=Homo sapiens]	0.001	18	6	111	6	301	33.9	8.38	142.82	6	3	metabolic process;regulation of biological process;response to stimulus	nucleus	DNA binding;metal ion binding;protein binding	Pf01096, Pf07500, Pf08711	6917	ENSG00000187735.13	8	HIV elongation arrest and recovery; Gap-filling DNA repair synthesis and ligation in TC-NER; TP53 Regulates Transcription of DNA Repair Genes; Dual incision in TC-NER; Tat-mediated HIV elongation arrest and recovery; Formation of RNA Pol II elongation complex ; RNA Polymerase II Pre-transcription Events; Formation of HIV elongation complex in the absence of HIV Tat; Formation of TC-NER Pre-Incisi…			28	0				5.00374e+06			922665			1.6139e+06	2.12169e+06	4.33618e+06	1.58016e+06	894823		113708	100927	80954.5	962864	262418		1.75951e+06	117693	1.17672e+06
P04114	APOB	apolipoprotein B-100 [OS=Homo sapiens]	0	18	79	1165	79	4563	515.3	7.05	1109.66	70	60	cell organization and biogenesis;cellular component movement;metabolic process;regulation of biological process;response to stimulus;transport	cytoplasm;cytosol;endoplasmic reticulum;endosome;extracellular;membrane;organelle lumen	protein binding;transporter activity	Pf01347, Pf04286, Pf06448, Pf09172, Pf12491	338		2	Post-translational protein phosphorylation; Cargo recognition for clathrin-mediated endocytosis; Regulation of Insulin-like Growth Factor (IGF) transport and uptake by Insulin-like Growth Factor Binding Proteins (IGFBPs); LDL remodeling; Scavenging by Class H Receptors; VLDL clearance; Retinoid metabolism and transport; Chylomicron remodeling; Scavenging by Class A Receptors; LDL clearance; Plate…	Fat digestion and absorption; Vitamin digestion and absorption	Selenium Micronutrient Network; Vitamin B12 Metabolism; Folate Metabolism; Statin Pathway	46	0	5.95604e+07	4.62169e+07	5.35468e+07	3.21064e+07	3.74919e+07	5.79285e+07	3.55923e+07	4.98845e+07	3.45235e+07	4.09592e+07	4.41479e+07	4.62039e+07	6.69704e+07	5.70966e+07	3.97722e+07	5.0358e+07	5.12575e+07	6.82535e+07	5.94332e+07	5.27462e+07	6.01457e+07	6.64632e+07	3.39524e+07	4.94235e+07
Q15057	ACAP2	Arf-GAP with coiled-coil, ANK repeat and PH domain-containing protein 2 [OS=Homo sapiens]	0.001	18	9	127	9	778	88	6.8	121.12	9	3	regulation of biological process;response to stimulus	endosome;membrane	enzyme regulator activity;metal ion binding;protein binding	Pf00023, Pf00169, Pf01412, Pf12796, Pf13637, Pf13857, Pf15413	23527	ENSG00000114331.13	3		Endocytosis		1	0	2.47735e+06	1.67895e+06	2.92183e+06	2.21927e+06	1.66277e+06	1.60875e+06	2.38144e+06	2.53094e+06	787581	1.4711e+06	1.4881e+06	3.06923e+06	2.30988e+06	5.28455e+06	2.15855e+06	4.25294e+06	7.19835e+06	1.9454e+06	4.01525e+06	4.33757e+06	1.51666e+06	8.60636e+06	2.79125e+06	3.51164e+06
O60504-2	SORBS3	Isoform Beta of Vinexin [OS=Homo sapiens]	0.001	18	6	157	6	329	36.7	8.72	131.97	6	5	cell organization and biogenesis;regulation of biological process	cytoskeleton;cytosol;nucleus	protein binding;structural molecule activity	Pf00018, Pf07653, Pf14604	10174	ENSG00000120896.13	8				0	0	1.98542e+06	771753	2.27848e+06	1.86651e+06	543872	1.74326e+06	974620	654701	273383	669123	1.32511e+06	3.01224e+06	988787	984461	589602	389905	238554	299721	1.7889e+06	1.14936e+06	822435	2.07349e+06	809365	2.62019e+06
P68371	TUBB4B	Tubulin beta-4B chain [OS=Homo sapiens]	0.009	18	7	22	7	445	49.8	4.89	27.18	6	6	cell organization and biogenesis;cellular component movement;defense response;regulation of biological process;response to stimulus;transport	cytoplasm;cytoskeleton;cytosol;extracellular;nucleus;organelle lumen	catalytic activity;nucleotide binding;protein binding;RNA binding;structural molecule activity	Pf00091, Pf03953, Pf10644	10383	ENSG00000188229.5	9	COPI-independent Golgi-to-ER retrograde traffic; COPI-dependent Golgi-to-ER retrograde traffic; Carboxyterminal post-translational modifications of tubulin; Regulation of PLK1 Activity at G2/M Transition; Recruitment of NuMA to mitotic centrosomes; Hedgehog 'off' state; Loss of Nlp from mitotic centrosomes; Translocation of GLUT4 to the plasma membrane; Prefoldin mediated transfer of substrate to…	Phagosome; Pathogenic Escherichia coli infection; Gap junction	Pathogenic Escherichia coli infection; Parkin-Ubiquitin Proteasomal System pathway	74	0															150850			181618		57002.3		306441	29517.7
Q9BTY2	FUCA2	Plasma alpha-L-fucosidase [OS=Homo sapiens]	0.083	18	9	26	9	467	54	6.25	4.58	8	7	metabolic process;regulation of biological process;response to stimulus;transport	extracellular;organelle lumen	catalytic activity;protein binding	Pf01120	2519	ENSG00000001036.13	6	Post-translational protein phosphorylation; Regulation of Insulin-like Growth Factor (IGF) transport and uptake by Insulin-like Growth Factor Binding Proteins (IGFBPs); Neutrophil degranulation	Other glycan degradation		8	0
P54105	CLNS1A	Methylosome subunit pICln [OS=Homo sapiens]	0	18	3	226	3	237	26.2	4.11	394.54	3	2	cell organization and biogenesis;cellular homeostasis;transport	cytoplasm;cytoskeleton;cytosol;membrane;nucleus	protein binding;RNA binding	Pf03517	1207	ENSG00000074201.8	11	snRNP Assembly	RNA transport		4	0	2.48882e+06	1.27103e+06	381261	3.1784e+06	778833	2.42911e+06	2.97494e+06	4.30626e+06	1.32249e+07	626663	2.03958e+06	3.40598e+06	953600		2.50209e+06	875480		1.69678e+06	6.17019e+06	841587		1.16186e+06	313089	3.049e+06
Q15599	SLC9A3R2	Na(+)/H(+) exchange regulatory cofactor NHE-RF2 [OS=Homo sapiens]	0.029	18	3	13	3	337	37.4	7.93	10.4	3	1	cell organization and biogenesis	membrane;nucleus	protein binding;structural molecule activity	Pf00595, Pf09007, Pf13180	9351	ENSG00000065054.13	16		Aldosterone-regulated sodium reabsorption		1	0	623733					805051	490556	816085	1.52896e+06	298137	1.52891e+06	1.21917e+06		473242			114087		641867			445440	112106	288041
P78368	CSNK1G2	casein kinase I isoform gamma-2 [OS=Homo sapiens]	0.023	18	4	16	3	415	47.4	9.06	13.61	3	2	metabolic process;regulation of biological process;response to stimulus;transport	cytoplasm;cytosol;membrane;nucleus	catalytic activity;metal ion binding;nucleotide binding;protein binding	Pf00069, Pf07714, Pf12605	1455	ENSG00000133275.15	19	Disassembly of the destruction complex and recruitment of AXIN to the membrane; Sphingolipid de novo biosynthesis	Hedgehog signaling pathway		9	0		275741		283714								192777			288195	130986							144077	754357
O60271	SPAG9	C-jun-amino-terminal kinase-interacting protein 4 [OS=Homo sapiens]	0	18	22	1663	4	1321	146.1	5.15	2058.93	20	19	cell differentiation;cell organization and biogenesis;regulation of biological process;transport	cytoplasm;cytosol	protein binding;structural molecule activity	Pf09744	9043	ENSG00000008294.20	17	CDO in myogenesis			3	26	1.35981e+08	6.22541e+07	5.75774e+07	8.36171e+07	1.5488e+07	1.15412e+08	1.88888e+08	1.41957e+08	1.99118e+08	7.98687e+07	2.19691e+08	8.45759e+07	6.12308e+07	1.24109e+08	1.99699e+07	3.50402e+07	2.04391e+07	3.15452e+08	1.21343e+08	3.77339e+07	4.84265e+07	3.28717e+07	2.30107e+07	6.36544e+07
Q969K3-1	RNF34	E3 ubiquitin-protein ligase RNF34 [OS=Homo sapiens]	0.009	18	2	10	2	372	41.6	4.96	28.68	2	1	cell death;metabolic process;regulation of biological process;response to stimulus	cytoplasm;cytosol;membrane;nucleus	catalytic activity;metal ion binding;protein binding	Pf13920, Pf13923	80196	ENSG00000170633.16	12	Antigen processing: Ubiquitination & Proteasome degradation; Regulation of TP53 Degradation			11	0	147614	45500.1	431563	87465.1										100570	258782						129167			323937
P42167-2	TMPO	Isoform Gamma of Lamina-associated polypeptide 2, isoforms beta/gamma [OS=Homo sapiens]	0.001	18	5	91	5	345	38.7	9.16	98.41	5	3	regulation of biological process	chromosome;membrane;nucleus	DNA binding;protein binding	Pf03020, Pf08198	7112	ENSG00000120802.13	12				0	0	250130	254635	1.21452e+06	639355	606787	976945	2.13337e+06	1.12063e+06		670367	3.1812e+06	2.88838e+06	830565	1.7418e+06	803102	468468	1.16056e+06	304910	3.40347e+06	724661	396934	2.2998e+06	595872	2.10867e+06
P08519	LPA	apolipoprotein(a) [OS=Homo sapiens]	0.011	18	7	47	7	4548	501	5.88	25.46	7	3	cell organization and biogenesis;metabolic process;regulation of biological process;transport	extracellular	catalytic activity;enzyme regulator activity;protein binding	Pf00051, Pf00089, Pf09342, Pf13365	4018		6	LDL remodeling			4	0		162397		831849	200518						1.2656e+06	202657	2.39911e+06		216267	191788	246115	151474	211239	1.17123e+06	134399	6.99463e+06	334902	142957
P24592	IGFBP6	insulin-like growth factor-binding protein 6 [OS=Homo sapiens]	0.007	18	3	30	3	240	25.3	7.81	33.53	3	3	metabolic process;regulation of biological process;response to stimulus	cytoplasm;extracellular;Golgi	protein binding	Pf00086, Pf00219	3489	ENSG00000167779.7	12	Regulation of Insulin-like Growth Factor (IGF) transport and uptake by Insulin-like Growth Factor Binding Proteins (IGFBPs)		Myometrial Relaxation and Contraction Pathways	3	0																		132781					28416.9
Q30KQ9-1	DEFB110	beta-defensin 110 [OS=Homo sapiens]	0.136	18	1	2	1	67	8	8.73	0		1	defense response;response to stimulus	cell surface;extracellular		Pf13841	245913	ENSG00000203970.3	6	Beta defensins			5	0
P22792	CPN2	Carboxypeptidase n subunit 2 [OS=Homo sapiens]	0	18	8	341	8	545	60.5	5.99	173	8	8	metabolic process;regulation of biological process	extracellular	catalytic activity;enzyme regulator activity;protein binding	Pf12799, Pf13855	1370	ENSG00000178772.6	3	Regulation of Complement cascade			4	0	7.87648e+07	6.85082e+07	7.43125e+07	6.96997e+07	6.85727e+07	7.43813e+07	7.69379e+07	8.12101e+07	7.10561e+07	6.02415e+07	4.97195e+07	8.61539e+07	7.95176e+07	6.00941e+07	7.06853e+07	8.25608e+07	7.65663e+07	8.6677e+07	9.39369e+07	8.37261e+07	7.68656e+07	8.24475e+07	6.05938e+07	7.03118e+07
P49023	PXN	Paxillin [OS=Homo sapiens]	0.007	18	9	132	9	591	64.5	6.19	33.88	9	4	cell organization and biogenesis;cellular component movement;metabolic process;regulation of biological process;response to stimulus;transport	cytoplasm;cytoskeleton;cytosol;membrane	DNA binding;metal ion binding;protein binding;transporter activity	Pf00412, Pf03535	5829	ENSG00000089159.16	12	Localization of the PINCH-ILK-PARVIN complex to focal adhesions; PTK6 Regulates RHO GTPases, RAS GTPase and MAP kinases; Smooth Muscle Contraction; VEGFA-VEGFR2 Pathway; GAB1 signalosome; Regulation of cytoskeletal remodeling and cell spreading by IPP complex components	Bacterial invasion of epithelial cells; Proteoglycans in cancer; Viral carcinogenesis; Chemokine signaling pathway; Regulation of actin cytoskeleton; VEGF signaling pathway; Leukocyte transendothelial migration; Focal adhesion	Integrin-mediated Cell Adhesion; Prolactin Signaling Pathway; Oncostatin M Signaling Pathway; Focal Adhesion; Signaling of Hepatocyte Growth Factor Receptor; Rac1/Pak1/p38/MMP-2 pathway; VEGFA-VEGFR2 Signaling Pathway; Chemokine signaling pathway; Regulation of Actin Cytoskeleton	33	0	2.97762e+06	1.12689e+06	558192	1.39289e+06	1.51686e+06	3.98955e+06	2.59772e+06	5.60938e+06	1.91764e+06	802692	2.78918e+06	4.4784e+06	1.47839e+06	1.84862e+06	1.39193e+06	668780	1.17351e+06	243719	1.47378e+06	1.11631e+06	782502	3.28468e+06	1.16031e+06	8.22181e+06
Q07955-1	SRSF1	Serine/arginine-rich splicing factor 1 [OS=Homo sapiens]	0.001	18	7	174	7	248	27.7	10.36	88	6	4	cell differentiation;cell organization and biogenesis;metabolic process;regulation of biological process;transport	cytoplasm;nucleus;spliceosomal complex	protein binding;RNA binding	Pf00076, Pf13893, Pf14259	6426	ENSG00000136450.12	17	Cleavage of Growing Transcript in the Termination Region ; Transport of Mature mRNA derived from an Intron-Containing Transcript; mRNA 3'-end processing; mRNA Splicing - Major Pathway; mRNA Splicing - Minor Pathway	Herpes simplex infection; Spliceosome	mRNA Processing	15	0	594751	1.63421e+06	5.42642e+06	279195	298353	3.65666e+06	1.29356e+07	3.80528e+06	8.57617e+06	576591	3.46151e+06	5.92468e+06	993803	1.86615e+06	610287	131554	115338	432939	4.14523e+06	238726	546138	1.88859e+06	156405	5.82618e+06
O43490-1	PROM1	Prominin-1 [OS=Homo sapiens]	0	18	13	1933	5	865	97.1	7.27	3397.56	12	12	cell differentiation;regulation of biological process	cell surface;endoplasmic reticulum;membrane	protein binding	Pf05478	8842	ENSG00000007062.11	4		Transcriptional misregulation in cancer	Extracellular vesicle-mediated signaling in recipient cells	2	6	3.23297e+07	1.6186e+07	4.89267e+07	4.7204e+07	9.33539e+06	6.33239e+07	1.01926e+08	1.62587e+08	1.91429e+08	2.91306e+07	7.52496e+07	3.73451e+07	2.16993e+07	2.02509e+08	1.56132e+07	1.60792e+07	1.56827e+07	2.47285e+07	9.60038e+07	1.52165e+07	2.24646e+07	1.65916e+07	1.28391e+07	3.13169e+07
P09488-2	GSTM1	Isoform 2 of Glutathione S-transferase Mu 1 [OS=Homo sapiens]	0.029	18	3	7	3	181	21.2	7.85	10.08	3	2	metabolic process;response to stimulus	cytoplasm;cytosol	catalytic activity;protein binding	Pf02798, Pf13417	2944	ENSG00000134184.12	1			Glutathione metabolism; NRF2 pathway; Benzene metabolism; Estrogen metabolism; Aflatoxin B1 metabolism; Metapathway biotransformation	6	0																						492560	363283	852800
P27816-4	MAP4	Isoform 4 of Microtubule-associated protein 4 [OS=Homo sapiens]	0.001	18	15	374	7	872	91.1	9.42	133.26	14	10	cell division;cell organization and biogenesis;cellular component movement;regulation of biological process	cytoplasm	protein binding;RNA binding;structural molecule activity	Pf00418	4134		3				0	0	6.6326e+07	1.44727e+07	2.17073e+07	5.4303e+07	7.79839e+06	1.83046e+07	1.68889e+07	1.7319e+07	2.53442e+07	2.93111e+07	7.11917e+07	139801115	2.477e+07	4.67249e+07	8.28218e+07	1.70291e+07	1.14104e+07	1.31351e+07	9.76876e+07	2.44799e+07	9.31696e+06	5.55159e+07	6.43593e+07	3.40718e+08
P08962	CD63	CD63 antigen [OS=Homo sapiens]	0.006	18	4	225	4	238	25.6	7.81	55.16	4	2	cell differentiation;cellular component movement;regulation of biological process;response to stimulus;transport	cell surface;endosome;extracellular;membrane;organelle lumen;vacuole	protein binding	Pf00335	967	ENSG00000135404.11	12	Platelet degranulation ; Neutrophil degranulation	Lysosome; Proteoglycans in cancer		9	0	2.36121e+08	6.62717e+07	217384384	6.95488e+07	1.44979e+07	4.73045e+08	1.29927e+08	3.1893e+08	4.63562e+08	1.22082e+08	2.5962e+08	2.13441e+07	8.48879e+07	606231342	1.67579e+06	3.55072e+07	3.23428e+07	1.46984e+08	2.2947e+08	3.67522e+07	7.48237e+07	2.72114e+07	3.59902e+07	2.2713e+07
P50552	VASP	Vasodilator-stimulated phosphoprotein [OS=Homo sapiens]	0.001	18	4	97	4	380	39.8	8.94	131.77	4	3	cell organization and biogenesis;cellular component movement;regulation of biological process	cytoplasm;cytoskeleton;cytosol;membrane	protein binding	Pf00568	7408	ENSG00000125753.13	19	Cell-extracellular matrix interactions; Generation of second messenger molecules; Signaling by ROBO receptors	Platelet activation; Focal adhesion; Leukocyte transendothelial migration; cGMP-PKG signaling pathway; Fc gamma R-mediated phagocytosis; Rap1 signaling pathway	Integrin-mediated Cell Adhesion; Focal Adhesion	18	0	310964	1.23476e+06		1.69207e+06		6.18557e+06	523626		1.97381e+06	444251	5.92287e+06	2.57214e+06	7.41178e+06	1.2798e+06	532380	1.29593e+06	2.28275e+06		5.4654e+06	985748	906820	1.06999e+06	3.36751e+06	1.6409e+06
Q9H2G2-2	SLK	Isoform 2 of STE20-like serine/threonine-protein kinase [OS=Homo sapiens]	0	18	19	728	19	1204	138.9	5.1	1355.93	16	14	cell death;cell organization and biogenesis;metabolic process;regulation of biological process;response to stimulus	cytoplasm	catalytic activity;nucleotide binding;protein binding	Pf00069, Pf07714, Pf12474, Pf14531	9748	ENSG00000065613.13	10				0	0	1.52891e+07	8.07116e+06	2.96807e+07	9.35225e+06	3.99562e+06	4.98016e+07	4.21691e+07	4.61204e+07	5.15001e+07	1.66149e+07	4.09517e+07	2.29609e+07	1.27447e+07	3.43836e+07	1.12428e+07	1.22706e+07	8.59125e+06	1.61689e+07	5.2979e+07	1.06577e+07	1.10468e+07	7.1082e+06	4.94113e+06	3.39911e+07
Q674X7-2	KAZN	Isoform 2 of Kazrin [OS=Homo sapiens]	0.03	18	6	11	6	421	46.7	6.77	9.8	6	3	cell death;metabolic process;transport	cytoskeleton;cytosol	protein binding	Pf02463, Pf04111, Pf04156, Pf07888, Pf07926, Pf12128, Pf13166, Pf13863	23254	ENSG00000189337.16	1				0	0	1.2726e+06	1137176	766309	761657	497422	1.11467e+06	1.26571e+06	1.19712e+06	2.19569e+06	1.21217e+06	2.1942e+06	7.22218e+06	1.3582e+06	1.1511e+06	2.69759e+06	597095	670984	134069	4.95144e+06	1.19701e+06	611679	2.77307e+06	212707	5.2064e+06
Q92896	GLG1	Golgi apparatus protein 1 [OS=Homo sapiens]	0.001	18	22	210	22	1179	134.5	6.9	131.11	21	15	cellular component movement;regulation of biological process	Golgi;membrane	protein binding	Pf00839	2734	ENSG00000090863.11	16	Cell surface interactions at the vascular wall	Cell adhesion molecules (CAMs)		3	0	6.59881e+06	3.7733e+06	1.12046e+07	5.16782e+06	2.12483e+06	1.30015e+07	1.33671e+07	1.52752e+07	2.26116e+07	8.43693e+06	1.59931e+07	2.50085e+06	5.54601e+06	1.61267e+07	255501	1.5525e+06	2.41419e+06	6.84564e+06	1.21576e+07	1.04708e+06	2.43735e+06	1.91609e+06	981307	5.0164e+06
P78369-1	CLDN10	Claudin-10 [OS=Homo sapiens]	0.03	18	3	6	3	228	24.5	8.03	9.7		3	transport	cytoplasm;membrane	protein binding;structural molecule activity	Pf00822, Pf13903	9071	ENSG00000134873.9	13	Tight junction interactions	Tight junction; Hepatitis C; Cell adhesion molecules (CAMs); Leukocyte transendothelial migration		8	0	31841.8	13864.6		25234		66776.5						66451.6			45177	39784.7	49034.9							203434
Q15036-1	SNX17	Sorting nexin-17 [OS=Homo sapiens]	0.007	17	7	68	7	470	52.9	7.46	30.97	6	5	metabolic process;regulation of biological process;response to stimulus;transport	cytoplasm;cytosol;endosome;Golgi;membrane	protein binding	Pf00787	9784	ENSG00000115234.10	2				0	0	400881	120728		362675		543215	1.98474e+06	789125	321260	486463	1.34835e+06	1.09543e+06	274316	294287	831378	257059	138931	282720	2.87861e+06	249211	104362	470420	157498	1.47798e+06
Q96B97-1	SH3KBP1	SH3 domain-containing kinase-binding protein 1 [OS=Homo sapiens]	0	17	9	383	9	665	73.1	6.62	604.39	9	6	cell communication;cell death;cell organization and biogenesis;cellular component movement;metabolic process;regulation of biological process;transport	cytoplasm;cytoskeleton;cytosol;membrane	catalytic activity;protein binding	Pf00018, Pf07653, Pf14604	30011	ENSG00000147010.17	X	Cargo recognition for clathrin-mediated endocytosis; Negative regulation of MET activity; Reelin signalling pathway; EGFR downregulation; Antigen activates B Cell Receptor (BCR) leading to generation of second messengers; InlB-mediated entry of Listeria monocytogenes into host cell	Endocytosis	EGF/EGFR Signaling Pathway	23	0	4.09513e+06	2.07531e+06	2.878e+06	4.98534e+06	918379	3.20168e+06	5.02074e+06	3843160	4.11424e+06	2.19154e+06	4.81177e+06	7.42885e+06	2.02157e+06	3.33031e+06	2.94884e+06	1.9252e+06	606894	1.54964e+06	6.33817e+06	1.80517e+06	2.77279e+06	5.42253e+06	2.56214e+06	8.27418e+06
O75822	EIF3J	Eukaryotic translation initiation factor 3 subunit J [OS=Homo sapiens]	0.006	17	3	129	3	258	29	4.83	45.76	3	1	cell organization and biogenesis;metabolic process;regulation of biological process	cytoplasm;cytosol	protein binding;RNA binding	Pf08597	8669	ENSG00000104131.12	15	Formation of the ternary complex, and subsequently, the 43S complex; L13a-mediated translational silencing of Ceruloplasmin expression; Translation initiation complex formation; GTP hydrolysis and joining of the 60S ribosomal subunit; Formation of a pool of free 40S subunits; Ribosomal scanning and start codon recognition	RNA transport	Translation Factors	13	0	1.78639e+06	611756	1.60339e+06	958265		1.48877e+06	1.63645e+06	1.37752e+06	1.77993e+06	812296	4.14192e+06	5.68629e+06	1.35462e+06	2.00838e+06	680857	771500	189091	534455	3.40182e+06	459371			946153	2.80672e+06
Q9UHG0	DCDC2	Doublecortin domain-containing protein 2 [OS=Homo sapiens]	0	17	6	534	6	476	52.8	6.13	553.62	6	5	cell organization and biogenesis;cellular component movement;defense response;regulation of biological process;response to stimulus	cytoplasm;cytoskeleton;cytosol;nucleus	protein binding	Pf03607	51473	ENSG00000146038.11	6				0	0	3.90778e+07	1.46332e+07	5.37638e+07	1.86271e+07	3.54394e+06	4.08814e+07	6.89173e+07	5.59145e+07	7.87778e+07	2.59182e+07	6.64508e+07	1.48531e+07	1.60751e+07	7.31937e+07	9.682e+06	1.10059e+07	1.02399e+07	1.54309e+07	8.82089e+07	6.65943e+06	7.80749e+06	1.155e+07	6.55418e+06	2.05351e+07
Q08380	LGALS3BP	Galectin-3-binding protein [OS=Homo sapiens]	0.001	17	10	134	10	585	65.3	5.27	81.35	10	9	defense response;regulation of biological process;response to stimulus;transport	extracellular;membrane;organelle lumen	protein binding;receptor activity	Pf00530, Pf07707	3959	ENSG00000108679.12	17	Platelet degranulation			4	0	1.27765e+06	3.45985e+06	2.56656e+06	1.92273e+06	611622	4.89256e+06	7.12751e+06	5.48571e+06	9.57018e+06	1.20136e+06	6.62184e+06	1.76402e+06	1.99353e+06	4.34166e+06	450557	679629	598953	516239	2.73389e+06	1.72754e+06	1.0629e+06	297816	888192	331509
Q9H444	CHMP4B	Charged multivesicular body protein 4b [OS=Homo sapiens]	0.007	17	4	45	4	224	24.9	4.82	33.24	4	3	cell communication;cell organization and biogenesis;metabolic process;regulation of biological process;response to stimulus;transport	cytoplasm;cytosol;endosome;membrane;nucleus	protein binding	Pf03357	128866	ENSG00000101421.3	20	Budding and maturation of HIV virion; Macroautophagy; Endosomal Sorting Complex Required For Transport (ESCRT)	Endocytosis		12	0	759358	540606		1.13461e+06	459970	861418	293323				1.7662e+06	5.2992e+06	1.34485e+06		2.62223e+06	1.56525e+06	496254	510799	1.8407e+06	904381	830198	3.48519e+06	1.58159e+06	1.75215e+07
O00391	QSOX1	Sulfhydryl oxidase 1 [OS=Homo sapiens]	0	17	14	220	14	747	82.5	8.92	195.56	13	13	cellular homeostasis;metabolic process;regulation of biological process;transport	extracellular;Golgi;membrane;organelle lumen	catalytic activity	Pf00085, Pf04777, Pf13905	5768	ENSG00000116260.16	1	Platelet degranulation ; Post-translational protein phosphorylation; Regulation of Insulin-like Growth Factor (IGF) transport and uptake by Insulin-like Growth Factor Binding Proteins (IGFBPs); Neutrophil degranulation			11	0	229983	111034		97840.3	516110	1.55247e+07	3.68616e+06	2.26632e+06	1.03064e+07		1.05476e+06	1.88605e+06	210498	278275	272005	329225		692068	1.3861e+06	1.41744e+06	856359	231791	274785	3.21868e+06
O00168	FXYD1	Phospholemman [OS=Homo sapiens]	0.093	17	1	1	1	92	10.4	9.14	2.95		1	regulation of biological process;transport	membrane	protein binding;transporter activity	Pf02038	5348	ENSG00000266964.5	19	Ion homeostasis; Ion transport by P-type ATPases	cAMP signaling pathway		7	0									497606										642176
P20711-1	DDC	aromatic-L-amino-acid decarboxylase [OS=Homo sapiens]	0.006	17	8	93	8	480	53.9	7.2	57	8	7	metabolic process;response to stimulus;transport	cytoplasm;cytosol	catalytic activity;protein binding	Pf00282, Pf01212	1644	ENSG00000132437.17	7	Serotonin and melatonin biosynthesis; Catecholamine biosynthesis	Tryptophan metabolism; Dopaminergic synapse; Phenylalanine metabolism; Serotonergic synapse; Cocaine addiction; Tyrosine metabolism; Alcoholism; Amphetamine addiction; Metabolic pathways; Histidine metabolism	Nicotine Activity on Dopaminergic Neurons; Parkinsons Disease Pathway; Dopamine metabolism; Dopaminergic Neurogenesis; Amino Acid metabolism; Tryptophan metabolism; Biogenic Amine Synthesis; Sudden Infant Death Syndrome (SIDS) Susceptibility Pathways	23	0	491395	260453		478351	157707		277272					1.02514e+06	493609		243330	103398	89758.2			506304		551016	115916	2.38164e+06
P16401	HIST1H1B	Histone H1.5 [OS=Homo sapiens]	0.089	17	3	108	3	226	22.6	10.92	4.19	3	2	cell organization and biogenesis;regulation of biological process	chromosome;nucleus	DNA binding;protein binding;RNA binding	Pf00538	3009	ENSG00000184357.4	6	Formation of Senescence-Associated Heterochromatin Foci (SAHF); Activation of DNA fragmentation factor			10	0	4.87355e+06	2.55724e+06	2.46125e+07	1.51104e+06	127033	6.63844e+06	1.12646e+07	1.45521e+07	1.42906e+07	3.62832e+06	1.73033e+07	6.01004e+06	678226	1.30631e+07	117078	5.50629e+06	203714	1.14797e+06	1.2821e+07	1.32219e+07	1.4446e+06	407094	1.07126e+06	557127
O14974-5	PPP1R12A	Isoform 5 of Protein phosphatase 1 regulatory subunit 12A [OS=Homo sapiens]	0.001	17	12	65	12	943	105.6	5.38	71.14	10	7	cell organization and biogenesis;metabolic process;regulation of biological process;response to stimulus	chromosome;cytoskeleton;cytosol	enzyme regulator activity;protein binding;signal transducer activity	Pf00023, Pf03961, Pf12796, Pf13606, Pf13637, Pf13857	4659	ENSG00000058272.16	12			Focal Adhesion; Regulation of Actin Cytoskeleton	2	0	3.87227e+06	1.03987e+06	1.7852e+06	2.63224e+06	858645	881970	4.27946e+06	2.97064e+06	4.26414e+06	1.12044e+06	4.38998e+06	5.25033e+06	309766	2.51572e+06	2.24954e+06	1.68819e+06			6.21302e+06	1.40323e+06	1.67081e+06	2.22603e+06	1.05508e+06	7.72241e+06
P00352	ALDH1A1	Retinal dehydrogenase 1 [OS=Homo sapiens]	0.024	17	8	20	8	501	54.8	6.73	13.91	6	5	metabolic process;regulation of biological process	cytoplasm;cytosol	catalytic activity;enzyme regulator activity;nucleotide binding	Pf00171, Pf05893, Pf07368	216	ENSG00000165092.12	9	Ethanol oxidation; Fructose catabolism; RA biosynthesis pathway	Retinol metabolism; Metabolic pathways	Folate-Alcohol and Cancer Pathway; Fatty Acid Omega Oxidation; Dopaminergic Neurogenesis; Amino Acid metabolism; Tryptophan metabolism; Vitamin A and Carotenoid Metabolism	19	0			1.11391e+06		2.12889e+06				3.62772e+06	347094	685326	109856		589290						223198		443521	583885	6.55498e+06
O00337-2	SLC28A1	Isoform 2 of Sodium/nucleoside cotransporter 1 [OS=Homo sapiens]	0	17	4	292	4	175	20.2	10.37	274.27	4	2	metabolic process;transport	membrane	transporter activity		9154	ENSG00000156222.11	15				0	0	6.10904e+06	1.62901e+06	5.16035e+06	5.14011e+06	409051	6.70124e+06	8.62922e+06	1.78626e+06	9.25974e+06	3.94924e+06	8.63145e+06	6.58086e+06	2.79506e+06	7.05323e+06	4.56743e+06	2.0467e+06	411805	130216	2.07554e+07	1.65272e+06	380718	4.94136e+06	1.14549e+06	5.23339e+06
Q9UHB6	LIMA1	LIM domain and actin-binding protein 1 [OS=Homo sapiens]	0	17	11	201	11	759	85.2	6.84	189.5	10	6	cell organization and biogenesis;regulation of biological process	cytoplasm;cytoskeleton	metal ion binding;protein binding	Pf00412	51474	ENSG00000050405.13	12				0	0	892624	2.06501e+06	2.94548e+06	3.48955e+06	1.70347e+06	1.6131e+06	2.79126e+06	2.45109e+06	4.49953e+06	871996	6.72022e+06	3.52487e+06	3.08758e+06	1.22085e+06	2.99475e+06	3.20178e+06	1.20543e+06	1.30296e+06	3.30382e+06	3.86818e+06	3.13683e+06	2.85852e+06	1.33745e+06	4.28298e+06
P27105	STOM	erythrocyte band 7 integral membrane protein [OS=Homo sapiens]	0.011	17	5	45	5	288	31.7	7.88	25.39	5	5	cell organization and biogenesis;regulation of biological process;transport	cytoplasm;cytoskeleton;cytosol;endoplasmic reticulum;membrane;mitochondrion	protein binding	Pf01145	2040	ENSG00000148175.12	9	Neutrophil degranulation; Stimuli-sensing channels			6	0		1.31165e+06	1.4837e+06	853362		1.44099e+06	2.10862e+06	4.06849e+06	2.13849e+06	3.34031e+06	1.1886e+06	76138.1	23554.5	3.81238e+06	41587.7	1.70967e+06			3.4954e+06	46301.9	524439	395192		1.41047e+06
O60658-1	PDE8A	High affinity cAMP-specific and IBMX-insensitive 3',5'-cyclic phosphodiesterase 8A [OS=Homo sapiens]	0	17	12	234	11	829	93.2	6.11	309.25	11	7	metabolic process;regulation of biological process;response to stimulus	cytosol	catalytic activity;metal ion binding;protein binding	Pf00072, Pf00233, Pf00989, Pf08448, Pf13188, Pf13426	5151	ENSG00000073417.14	15	G alpha (s) signalling events	Purine metabolism; Morphine addiction	G Protein Signaling Pathways	7	1	1.2498e+07	893734	7.57667e+06	2.31444e+06	413098	1.94611e+06	4.39985e+06	8.0216e+06	3.91444e+06	1.64816e+06	8.64544e+06	4.19799e+06	952188	3.06541e+06	2.09045e+06	105641	727553	1.30498e+06	1.61203e+07	746474	1.03064e+06	2.33023e+06	1.47177e+06	6.51677e+06
Q15311	RALBP1	RalA-binding protein 1 [OS=Homo sapiens]	0	17	11	330	11	655	76	5.88	568.42	11	7	regulation of biological process;response to stimulus;transport	cytosol;membrane	catalytic activity;enzyme regulator activity;protein binding;transporter activity	Pf00620	10928	ENSG00000017797.12	18	Rho GTPase cycle	Ras signaling pathway; Pancreatic cancer; Pathways in cancer	RalA downstream regulated genes; EGF/EGFR Signaling Pathway	8	0	5.21117e+06	1.08085e+07	1.58776e+08	2.24828e+07	1.24778e+06	180781024	1432909074	8.50803e+08	2429218396	1.48981e+07	5.33852e+08	9.00803e+06	7.25639e+06	144683396	4.87834e+06	9.80296e+06	2.98423e+06	9.6388e+06	5.68132e+08	3.25973e+06	1.11469e+07	1.18657e+07	3.14707e+07	1.41788e+07
P27816-1	MAP4	Microtubule-associated protein 4 [OS=Homo sapiens]	0	17	17	186	7	1152	120.9	5.43	239.06	7	17	cell division;cell organization and biogenesis;cellular component movement;regulation of biological process	cytoplasm;cytoskeleton	protein binding;RNA binding;structural molecule activity	Pf00418	4134	ENSG00000047849.21	3				0	7	173111	242885	3.19168e+06	392391	1.03252e+06	128167	3.1865e+06	450066	197498			3.70669e+06	535437		790976	674170	466588	138940		911597	1.1787e+06	596925	269586	914599
P47756-2	CAPZB	Isoform 2 of F-actin-capping protein subunit beta [OS=Homo sapiens]	0.067	17	4	9	4	272	30.6	6	5.52	4	4	cell organization and biogenesis;cellular component movement;coagulation;regulation of biological process;transport	cytoplasm;cytoskeleton;cytosol	protein binding	Pf01115	832	ENSG00000077549.17	1				0	0					110039				939191							108355		158380	646474					248012
Q8IYJ3-2	SYTL1	Isoform 2 of Synaptotagmin-like protein 1 [OS=Homo sapiens]	0.001	17	4	56	1	550	60.6	5.48	93.14	1	3	cell organization and biogenesis;regulation of biological process;transport	membrane	metal ion binding;protein binding	Pf00168, Pf02318	84958	ENSG00000142765.17	1			Deregulation of Rab and Rab Effector Genes in Bladder Cancer	1	0
P24534	EEF1B2	Elongation factor 1-beta [OS=Homo sapiens]	0	17	3	233	3	225	24.7	4.67	415.52	3	2	metabolic process;response to stimulus	cytoplasm;cytosol;endoplasmic reticulum;nucleus	protein binding;RNA binding	Pf00736, Pf14497	1933	ENSG00000283391.1; ENSG00000114942.13	2; CHR_HSCHR2_6_CTG7_2	Eukaryotic Translation Elongation		Translation Factors	4	0	2.09566e+06	1.54046e+06	5.24799e+06	3.54353e+06		2.51623e+06	7.18013e+06	4.09468e+06	8.47489e+06	1.69167e+06	7.07106e+06	4.28226e+06	2.90978e+06	8.65301e+06	2.44697e+06	3.94259e+06	2.60601e+06	7.20339e+06	5.01453e+06	1.63152e+06	2.44928e+06	742472	1.5355e+06	6.26291e+06
Q6UX06	OLFM4	Olfactomedin-4 [OS=Homo sapiens]	0.007	17	8	74	8	510	57.2	5.69	49.11	7	6	cell organization and biogenesis;regulation of biological process;transport	extracellular;membrane;mitochondrion;organelle lumen;vacuole	catalytic activity;protein binding	Pf02191	10562	ENSG00000102837.6	13	Neutrophil degranulation			3	0			238582		33315.7		889617	42571.2	238448		930293	624068	688942	2.48581e+06	36542.1	43032.4	458657		111891	544247	358874	612965	190529	361139
P23588	EIF4B	eukaryotic translation initiation factor 4B [OS=Homo sapiens]	0	17	13	441	13	611	69.1	5.73	387.41	13	9	cell organization and biogenesis;metabolic process;regulation of biological process	cytosol	catalytic activity;protein binding;RNA binding	Pf00076, Pf14259	1975	ENSG00000063046.17	12	mTORC1-mediated signalling; L13a-mediated translational silencing of Ceruloplasmin expression; Translation initiation complex formation; GTP hydrolysis and joining of the 60S ribosomal subunit; Deadenylation of mRNA; Ribosomal scanning and start codon recognition	RNA transport; Proteoglycans in cancer; PI3K-Akt signaling pathway; mTOR signaling pathway	Translation Factors; Focal Adhesion-PI3K-Akt-mTOR-signaling pathway; Interferon type I signaling pathways	22	0	5.40327e+06	6.27809e+06	1.09923e+07	6.33199e+06	2.36251e+06	1.03704e+07	9.63575e+06	1.26045e+07	1.14325e+07	5.97098e+06	1.42198e+07	1.66383e+07	2.30049e+06	4.84565e+07	1.47508e+06	1.2385e+06	4.56766e+06	6.77634e+06	2.41468e+07	3.57611e+06	1.44677e+07	3.11529e+06	1.68035e+06	3.11592e+06
O00401	WASL; ASB15	Neural Wiskott-Aldrich syndrome protein [OS=Homo sapiens]	0	17	7	414	7	505	54.8	7.93	852.8	7	5	cell division;cell organization and biogenesis;cellular component movement;metabolic process;regulation of biological process;response to stimulus;transport	cytoplasm;cytoskeleton;cytosol;membrane;nucleus	catalytic activity;enzyme regulator activity;protein binding	Pf00568, Pf00786, Pf02205	8976; 142685	ENSG00000106299.7	7	Nephrin family interactions; DCC mediated attractive signaling; EPHB-mediated forward signaling; Clathrin-mediated endocytosis; RHO GTPases Activate WASPs and WAVEs; NOSTRIN mediated eNOS trafficking; Regulation of actin dynamics for phagocytic cup formation	Chemokine signaling pathway; Salmonella infection; Bacterial invasion of epithelial cells; Pathogenic Escherichia coli infection; Adherens junction; Choline metabolism in cancer; Shigellosis; Endocytosis; Fc gamma R-mediated phagocytosis; Regulation of actin cytoskeleton	Pathogenic Escherichia coli infection; Factors and pathways affecting insulin-like growth factor (IGF1)-Akt signaling; Chemokine signaling pathway; G13 Signaling Pathway	37	0	7.90663e+06	5.62889e+06	1.1548e+07	3.83308e+06	967192	8.63945e+06	6.56477e+07	1.65049e+07	3.46105e+07	6.87655e+06	2.03104e+07	1.54095e+07	2.52045e+06	1.88693e+07	8.49926e+06	2.62272e+06	862666	4.52021e+06	1.55422e+07	3.266e+06	3.54719e+06	3.80229e+06	1.37924e+06	1.02726e+07
P45880-1	VDAC2	Isoform 1 of Voltage-dependent anion-selective channel protein 2 [OS=Homo sapiens]	0.011	17	4	24	4	309	33.4	7.59	24.72	4	4	regulation of biological process;transport	membrane;mitochondrion;nucleus	nucleotide binding;protein binding;transporter activity	Pf01459	7417	ENSG00000165637.13	10				0	0			231330												175822					55691.7		231852
Q15722	LTB4R	Leukotriene B4 receptor 1 [OS=Homo sapiens]	0.007	17	7	53	7	352	37.5	11.11	57.5	7	5	cellular component movement;defense response;regulation of biological process;response to stimulus	membrane	nucleotide binding;receptor activity;signal transducer activity	Pf00001	1241	ENSG00000213903.8	14	Leukotriene receptors; Gastrin-CREB signalling pathway via PKC and MAPK	Neuroactive ligand-receptor interaction	Spinal Cord Injury; GPCRs, Class A Rhodopsin-like; Nucleotide GPCRs	13	0	589613	783429	185127	645199	260930	370596	923456	973653	617677		1.56891e+06	1.95027e+06	1.37623e+06	1.78557e+06	400124	478902	1.52362e+06	128733	1.83921e+06	715720	92706.2	546794	577311	582139
Q9NQU5	BUB1B-PAK6; PAK6	Serine/threonine-protein kinase PAK 6 [OS=Homo sapiens]	0	17	9	179	9	681	74.8	9.52	275.15	9	6	cell death;cell organization and biogenesis;cellular component movement;metabolic process;regulation of biological process;response to stimulus	cytoplasm;nucleus	catalytic activity;nucleotide binding;protein binding	Pf00069, Pf00786, Pf07714, Pf14531	106821730; 56924	ENSG00000259288.6; ENSG00000137843.11	15	Activation of RAC1	Renal cell carcinoma; T cell receptor signaling pathway; Axon guidance; Regulation of actin cytoskeleton; Focal adhesion; ErbB signaling pathway; Ras signaling pathway	Androgen receptor signaling pathway; Integrin-mediated Cell Adhesion; Focal Adhesion; Regulation of Actin Cytoskeleton	15	0	1.16736e+06	451386	5.46829e+06	780919	114347	5.57563e+06	8.09458e+06	5.65914e+06	6.01363e+06	1.19604e+06	8.21472e+06	4.58348e+06	403996	2.82091e+06	1.68316e+06	555456	364329	1.33083e+06	5.76282e+06	894624	723495	762152	182188	1.26508e+07
Q9BXP8-1	PAPPA2	Pappalysin-2 [OS=Homo sapiens]	0.001	17	21	99	21	1791	198.4	5.47	111.28	18	15	metabolic process;regulation of biological process	extracellular	catalytic activity;metal ion binding;protein binding	Pf00066, Pf02210, Pf05572, Pf13385, Pf13948	60676	ENSG00000116183.10	1	Regulation of Insulin-like Growth Factor (IGF) transport and uptake by Insulin-like Growth Factor Binding Proteins (IGFBPs)			2	0			81829.6	50729.3	175233	670401	166293	905374	1.72396e+06		772992	57360.9	175930		393040	217351	226133		101030	401840	123320	186443	141425	3.96736e+06
Q13316	DMP1	Dentin matrix acidic phosphoprotein 1 [OS=Homo sapiens]	0	17	7	206	7	513	55.8	4.15	472.97	6	6	cell organization and biogenesis;metabolic process;regulation of biological process	cytoplasm;extracellular;nucleus;organelle lumen	metal ion binding;protein binding	Pf07263	1758	ENSG00000152592.13	4	ECM proteoglycans; Post-translational protein phosphorylation; Regulation of Insulin-like Growth Factor (IGF) transport and uptake by Insulin-like Growth Factor Binding Proteins (IGFBPs)		Role of Osx and miRNAs in tooth development	7	0	1.66133e+07		2.26922e+06	4.11315e+06	857151	441003	1.80229e+06	2.57337e+06	1.56321e+06	1.35758e+06	3.92186e+06	62146.3	378197	4.64639e+06	559856	107343	2.84562e+06	1.95776e+06	1.39008e+06	6.7378e+06	685053	1.5112e+06	29377.9	180757
Q15506	SPA17	Sperm surface protein Sp17 [OS=Homo sapiens]	0.07	17	2	2	2	151	17.4	4.78	5.22		2	cellular component movement	cytoplasm;membrane	protein binding	Pf02197	53340	ENSG00000064199.6	11				0	0			631799								2.73706e+06							2.86318e+06
P08185	SERPINA6	corticosteroid-binding globulin [OS=Homo sapiens]	0.011	17	6	80	6	405	45.1	6.04	25.77	6	5	metabolic process;regulation of biological process;transport	extracellular	enzyme regulator activity	Pf00079	866	ENSG00000170099.5; ENSG00000277405.2	14; CHR_HSCHR14_7_CTG1				0	0				144249								149663	129362	463799		43717.7		335403		216443		168065		1.36949e+06
Q9Y6M4-4	CSNK1G3	Isoform 4 of Casein kinase I isoform gamma-3 [OS=Homo sapiens]	0.001	17	4	73	3	424	49	9.11	107.64	3	3	metabolic process;regulation of biological process;response to stimulus;transport	cytoplasm;nucleus	catalytic activity;nucleotide binding	Pf00069, Pf07714, Pf12605	1456	ENSG00000151292.17	5				0	0	363765	218162		382094		1.19707e+06	514518	374899	1.5202e+06			1.11903e+06	431602	423298	489708	174481			1.81728e+06	239115	181897	328805	308408	3.03369e+06
P23142	FBLN1	Fibulin-1 [OS=Homo sapiens]	0	17	9	181	9	703	77.2	5.22	316.62	9	9	cell organization and biogenesis;metabolic process;regulation of biological process;response to stimulus	extracellular	enzyme regulator activity;metal ion binding;protein binding;structural molecule activity	Pf01821, Pf07645, Pf12662, Pf14670	2192	ENSG00000077942.18	22	Molecules associated with elastic fibres			3	0	4.79751e+06	1.74273e+06	5.49821e+06	1.23759e+06	384436	6.11794e+06	2.64491e+06	6.07626e+06	2.95243e+06	4.02054e+06	2.66394e+06	1.03404e+06	1.3835e+07	8.38055e+06	63464.2	231945	1.97783e+06	3.18261e+06	2.71217e+07	2.30655e+06	1.14088e+06	809354	2.05316e+06	3.14357e+06
Q9UHY1	NRBP1	Nuclear receptor-binding protein [OS=Homo sapiens]	0.093	16	5	71	5	535	59.8	5.08	2.8	5	1	metabolic process;regulation of biological process;response to stimulus;transport	cytoplasm;cytosol;membrane	catalytic activity;nucleotide binding;protein binding	Pf00069, Pf07714	29959	ENSG00000115216.13	2	Nuclear Receptor transcription pathway			4	0	388666	413888	430664	572681	163024	2.43714e+06	714541	668068	4.19588e+06	463973		1.58943e+06	707156	4.25091e+06	684206	405972		604493	1.24766e+06	241346	374792	979871	201380	875938
Q8TEV8	SMCR5	Smith-Magenis syndrome chromosomal region candidate gene 5 protein [OS=Homo sapiens]	0.026	16	2	1695	2	140	15.3	10.64	11.49	2	1					140771		17				0	0	5.28455e+08	1.83799e+08	3.87095e+08	6.67432e+07	7.9315e+07	4.22317e+08	9.59139e+07	1.24084e+08	1412921692	3.03909e+08	1570850847	1.04444e+08	1.35193e+08	1876239356	2.36127e+07	2.06115e+07	6.58996e+07	1.18817e+08	3.332e+08	1.0617e+08	9.66562e+07	7.69145e+07	8.24747e+07	3.93106e+07
Q14568	HSP90AA2; HSP90AA2P	Heat shock protein HSP 90-alpha A2 [OS=Homo sapiens]	0.001	16	8	76	5	343	39.3	4.65	93.89	3	8	metabolic process;response to stimulus	cytoplasm	nucleotide binding;protein binding	Pf00183, Pf02518, Pf13589	3324		11				0	0	1.14071e+06	1.59603e+06	5.1738e+06	2.8149e+06	45683.8	1.0364e+06	4.25673e+06	584404	2.95433e+06	498939	3.10217e+06	848175	641315	2.40278e+06	521510	335482	106047	596736	2.46709e+06	799805	1.12388e+06	148534	400768	115118
Q31612	HLA-B	HLA class I histocompatibility antigen, B-73 alpha chain [OS=Homo sapiens]	0	16	4	107	2	363	40.4	6.24	180.72	2	3	regulation of biological process;response to stimulus	cell surface;endoplasmic reticulum;Golgi;membrane	protein binding	Pf00129, Pf07654	3106		6	Interferon alpha/beta signaling; ER-Phagosome pathway; Immunoregulatory interactions between a Lymphoid and a non-Lymphoid cell; Endosomal/Vacuolar pathway; Interferon gamma signaling; Antigen Presentation: Folding, assembly and peptide loading of class I MHC		Proteasome Degradation; Allograft Rejection; Type II interferon signaling (IFNG)	15	0
Q12906-7	ILF3	Isoform 7 of Interleukin enhancer-binding factor 3 [OS=Homo sapiens]	0.006	16	9	105	9	898	95.7	8.81	56.8	9	2	defense response;metabolic process;regulation of biological process;response to stimulus	cytoplasm;extracellular;membrane;mitochondrion;nucleus	DNA binding;protein binding;RNA binding	Pf00035, Pf07528, Pf14709	3609	ENSG00000129351.17	19				0	0	475154	703383	1.2767e+07	2.28618e+06	324714	1.43171e+07	2.33009e+07	1.18275e+06	1.05456e+07	988657	2.12699e+06	3.1611e+06	6.61347e+06	2.19623e+07	1.2479e+06	1.10617e+06	1.33469e+06	716202	9.42054e+06	489484	1.69805e+06	4.4712e+06	778581	2.19376e+06
Q8ND76	CCNY	cyclin-Y [OS=Homo sapiens]	0	16	5	637	4	341	39.3	7.2	747.86	5	4	cell division;regulation of biological process;response to stimulus	membrane;nucleus	enzyme regulator activity;protein binding	Pf00134	219771	ENSG00000108100.17	10				0	1	9.83335e+06	1.84164e+06	4.36927e+07	2.49846e+07	3.25288e+06	1.16702e+07	2.4509e+07	1.34736e+07	2.98161e+07	1.7538e+07	4.44025e+07	1.75643e+07	1.88574e+07	3.02303e+07	9.26423e+06	5.06684e+06	3.61409e+06	4.91369e+06	4.49616e+07	7.04593e+06	3.84834e+06	7.71446e+06	3.94918e+06	3.39823e+07
O60271-2	SPAG9	Isoform 2 of C-Jun-amino-terminal kinase-interacting protein 4 [OS=Homo sapiens]	0	16	20	728	2	1311	145	5.19	1982.12	2	20	cell differentiation;cell organization and biogenesis;regulation of biological process;transport	cytoplasm;cytosol	protein binding;structural molecule activity	Pf09744	9043	ENSG00000008294.20	17				0	0	199012	294862		303244	212073	260187	238556	210991	360677			2.52437e+06	538284	329173	918004	217002	244117	283353	1.04693e+06	233914	291824	838772	208010	1.0659e+06
Q13283	G3BP1	Ras GTPase-activating protein-binding protein 1 [OS=Homo sapiens]	0	16	4	130	4	466	52.1	5.52	244.03	4	2	metabolic process;regulation of biological process;response to stimulus;transport	cytoplasm;cytosol;membrane;nucleus	catalytic activity;DNA binding;nucleotide binding;protein binding;RNA binding	Pf00076, Pf02136, Pf13893, Pf14259	10146	ENSG00000145907.14	5				0	0	224543	167371	2.81981e+06	544567	174067	708799	1.00889e+06	1.05291e+06	329719	182763	661627	1.18814e+06	262411		648067	315441	291641		1.49022e+06	1.03347e+06	1.4378e+06		113026	1.01717e+06
Q9Y6R1-2	SLC4A4	Isoform 2 of Electrogenic sodium bicarbonate cotransporter 1 [OS=Homo sapiens]	0	16	21	3710	21	1035	116	6.83	5290.52	20	14	cellular homeostasis;transport	membrane	protein binding;transporter activity	Pf00359, Pf00955, Pf07565	8671	ENSG00000080493.15	4				0	0	4.039e+08	2.72269e+08	6.38494e+08	2.6797e+08	5.17115e+07	328795192	4.90298e+08	4.23279e+08	4.55257e+08	490174214	7.34314e+08	7.57523e+07	4.03301e+08	714381044	1.0574e+08	5.98301e+07	6.5463e+07	3.22516e+08	6.23111e+08	125673591	1.26434e+08	1.99909e+08	3.85872e+07	1.38944e+08
Q58FF8	HSP90AB2P	Putative heat shock protein HSP 90-beta 2 [OS=Homo sapiens]	0	16	8	438	1	381	44.3	4.84	1315.31	1	7	metabolic process;response to stimulus	cytoplasm	nucleotide binding;protein binding	Pf00183, Pf02518	391634		4				0	0	906147					1.43175e+06	851236					229231			340792
Q6P1N0	CC2D1A	Coiled-coil and C2 domain-containing protein 1A [OS=Homo sapiens]	0	16	15	612	15	951	104	8.09	730.58	14	9	metabolic process;regulation of biological process;response to stimulus	cytoplasm;cytoskeleton;cytosol;membrane;nucleus	DNA binding;protein binding;signal transducer activity	Pf00168	54862	ENSG00000132024.17	19			Sudden Infant Death Syndrome (SIDS) Susceptibility Pathways	1	0	1.66719e+06	787764	1.13775e+07	1.87712e+06	1.00111e+06	7.11388e+06	5.42768e+06	2.52397e+06	1.66263e+07	1.77319e+06	1.15186e+07	9.62906e+06	5.15794e+06	1.80337e+06	4.82182e+06	1.18912e+06	484855	2.62205e+06	2.74326e+07	1.31227e+06	1.70802e+06	4.26727e+06	2.04524e+06	1.49817e+07
Q8NFJ5	GPRC5A	Retinoic acid-induced protein 3 [OS=Homo sapiens]	0	16	5	1227	5	357	40.2	8.15	869.82	5	4	regulation of biological process;response to stimulus	membrane	protein binding;receptor activity;signal transducer activity	Pf00003	9052	ENSG00000013588.7	12			GPCRs, Class C Metabotropic glutamate, pheromone	1	0	4.72187e+08	5.84184e+08	4.88397e+08	4.21604e+08	1019694457	325245350	3.45205e+08	3.54358e+08	3.01835e+08	4.52011e+08	5.87577e+08	1022996902	8.98015e+08	4.94814e+08	1085860358	1325232955	1322759085	5.48125e+08	5.85979e+08	1442062595	1343761304	9.11524e+08	5.30733e+08	7.07375e+08
O60832-1	DKC1	H/ACA ribonucleoprotein complex subunit 4 [OS=Homo sapiens]	0	16	8	138	8	514	57.6	9.42	284.68	8	5	cell organization and biogenesis;cell proliferation;metabolic process;regulation of biological process	cytoplasm;nucleus	catalytic activity;protein binding;RNA binding	Pf01472, Pf01509, Pf08068	1736	ENSG00000130826.17	X	rRNA modification in the nucleus and cytosol; Telomere Extension By Telomerase	Ribosome biogenesis in eukaryotes		10	0	689938	1.18573e+06	300729	588731		741515	3.08359e+06	1.96082e+06	2.28517e+06	1.48077e+06	1.74955e+06	3.94356e+06	1.71144e+06	3.22063e+06	1.19677e+06	398590	465807	384718	3.32731e+06	641140	660192	2.07273e+06	272256	1.50467e+06
P51580	TPMT	Thiopurine S-methyltransferase [OS=Homo sapiens]	0	16	3	282	3	245	28.2	6.23	530.09	3	2	metabolic process	cytoplasm;cytosol	catalytic activity	Pf05724	7172	ENSG00000137364.4	6	Defective TPMT causes Thiopurine S-methyltransferase deficiency (TPMT deficiency); Methylation	Drug metabolism - other enzymes	Metapathway biotransformation; Methylation Pathways	11	0	1.74317e+06	2.19112e+06	580642	6.81802e+06	1.3077e+06	6.77336e+06	1.45468e+06	5.3774e+06	8.79546e+06	1.50581e+06	369436	1.3726e+07	664609	6.37779e+06	3.17572e+06	3.1343e+06	625259	1.6511e+06	7.92842e+06	3.91252e+06	365172	5.16247e+06	1.69268e+06	1.31638e+07
Q13563	PKD2	polycystin-2 [OS=Homo sapiens]	0	16	18	1701	18	968	109.6	5.69	3453.27	16	16	cell organization and biogenesis;cellular homeostasis;regulation of biological process;response to stimulus;transport	cytoplasm;endoplasmic reticulum;membrane	metal ion binding;protein binding;transporter activity	Pf00520, Pf08016	5311	ENSG00000118762.7	4	VxPx cargo-targeting to cilium			4	0	1.78188e+07	9.28795e+06	5.59222e+06	1.34616e+07	5.91919e+06	2.00259e+07	3.28256e+07	1.65169e+07	3.82491e+07	2.22824e+07	5.32612e+07	5.66942e+07	1.48615e+07	3.17848e+07	2.06121e+07	8.05923e+06	9.96427e+06	1.08489e+07	4.5861e+07	1.56857e+07	1.29417e+07	2.50129e+07	6.3782e+06	3.09439e+07
Q99519	NEU1	sialidase-1 [OS=Homo sapiens]	0.023	16	6	15	6	415	45.4	5.88	13.72	6	4	metabolic process;transport	extracellular;membrane;organelle lumen;vacuole	catalytic activity;protein binding	Pf13088, Pf13859	4758	ENSG00000234343.6; ENSG00000227129.6; ENSG00000223957.6; ENSG00000234846.7; ENSG00000184494.8; ENSG00000227315.7; ENSG00000204386.10; ENSG00000228691.6	6; CHR_HSCHR6_MHC_DBB_CTG1; CHR_HSCHR6_MHC_MCF_CTG1; CHR_HSCHR6_MHC_MANN_CTG1; CHR_HSCHR6_MHC_SSTO_CTG1; CHR_HSCHR6_MHC_QBL_CTG1; CHR_HSCHR6_MHC_COX_CTG1; CHR_HSCHR6_MHC_APD_CTG1	Sialic acid metabolism; Neutrophil degranulation; Defective NEU1 causes sialidosis; Glycosphingolipid metabolism	Sphingolipid metabolism; Lysosome; Other glycan degradation	Regulation of toll-like receptor signaling pathway	21	0	249880	1696317	2.50684e+06	1.74184e+06	93718.2	1.06384e+06			232586		3.4318e+06	83170.6					102521	146486						175564
Q9UKV3-5	ACIN1	Isoform 4 of Apoptotic chromatin condensation inducer in the nucleus [OS=Homo sapiens]	0	16	21	273	21	1328	150.5	6.43	263.15	18	17	cell differentiation;cell organization and biogenesis;metabolic process;regulation of biological process	cytosol;membrane;nucleus	catalytic activity;protein binding;RNA binding	Pf02037, Pf13893	22985	ENSG00000100813.14	14				0	0	1.78081e+06	5.07622e+07	1.24093e+06	920225	181943	1.80292e+06	5.38869e+06	1.20345e+06	4.72573e+06	1.38343e+06	4.76154e+06	2.2929e+06	1.75339e+06	3.90546e+06	580341	1.82753e+06	1.29651e+06	907156	5.62855e+06	659354	784144	687000	529268	414296
O15393-2	TMPRSS2	Isoform 2 of Transmembrane protease serine 2 [OS=Homo sapiens]	0	16	7	123	7	529	57.7	7.44	194.09	5	4	metabolic process;regulation of biological process;transport	membrane	catalytic activity;protein binding;receptor activity	Pf00057, Pf00089, Pf00530, Pf09342, Pf15494	7113	ENSG00000184012.11	21				0	0		290329		876613	407274					827910	5.25593e+06	879880	422857	714499	396773	102777	305858		1.09686e+06	488396	522859	1.22581e+06	569375	1.1598e+06
Q6VY07-2	PACS1	Isoform 2 of Phosphofurin acidic cluster sorting protein 1 [OS=Homo sapiens]	0.001	16	12	116	12	1008	109.3	7.36	138.02	12	4	cell organization and biogenesis;regulation of biological process;transport	cytosol	protein binding	Pf10254	55690		11				0	0	2.44537e+06	5.35765e+06	1.55539e+07	4.64963e+06	781289	4.1143e+06	2.77764e+07	1.43977e+07	1.73533e+07	1.41361e+07	1.34135e+07	2.23313e+06	1.39526e+06	1.52954e+07	974444	1.95209e+06	894718	888405	6.78699e+06	477685	2.87828e+06	2.71857e+06	780761	6.62252e+06
Q9HAT2	SIAE	sialate O-acetylesterase [OS=Homo sapiens]	0.007	16	8	43	8	523	58.3	7.33	33.87	8	6	metabolic process;regulation of biological process	extracellular;vacuole	catalytic activity	Pf03629	54414	ENSG00000110013.12	11				0	0	1.30422e+06	1.13875e+06	1.61074e+06	7.73169e+06	2.06517e+06	3.49071e+06	2.15177e+06	1.27322e+06	4.77686e+06	4.2676e+06	3.83707e+06	4.88975e+06	4.53536e+06	2.36686e+06	1.46605e+06	1.82968e+06	1.95783e+06	3.12419e+06	1.47138e+07	2.26302e+06	1.28818e+06	1.37211e+06	648138	1.23336e+06
Q9Y6G9	DYNC1LI1	Cytoplasmic dynein 1 light intermediate chain 1 [OS=Homo sapiens]	0	16	6	155	6	523	56.5	6.42	213.18	6	4	cell division;cell organization and biogenesis;cellular component movement;regulation of biological process;transport	chromosome;cytoplasm;cytoskeleton;cytosol;membrane	catalytic activity;motor activity;nucleotide binding;protein binding;RNA binding	Pf00005, Pf05783	51143	ENSG00000144635.8	3	COPI-independent Golgi-to-ER retrograde traffic; Amplification of signal from unattached kinetochores via a MAD2 inhibitory signal; Neutrophil degranulation; Separation of Sister Chromatids; Resolution of Sister Chromatid Cohesion; RHO GTPases Activate Formins; COPI-mediated anterograde transport; MHC class II antigen presentation; HSP90 chaperone cycle for steroid hormone receptors (SHR)	Phagosome; Salmonella infection; Vasopressin-regulated water reabsorption		38	0	1.00594e+06	253129	529931	1.10451e+06	57914.9	163296	397782	334951	851042			4.69334e+06	1.54992e+06	661899	2.23402e+06	234534			512807	155260		912396		1.6462e+06
Q12923-4	PTPN13	Isoform 4 of Tyrosine-protein phosphatase non-receptor type 13 [OS=Homo sapiens]	0	16	31	1011	1	2490	277.3	6.42	3401.96		31	metabolic process;regulation of biological process	cytoplasm;cytoskeleton;membrane;nucleus	catalytic activity;protein binding	Pf00102, Pf00373, Pf00595, Pf00782, Pf09379, Pf09380, Pf13180	5783	ENSG00000163629.12	4			Ectoderm Differentiation	1	0						187208			833711		107637	62588	29920.7		20148.3								32142.3	214496
Q15642-3	TRIP10	Isoform 3 of Cdc42-interacting protein 4 [OS=Homo sapiens]	0	16	7	815	7	593	67.6	6.25	969.34	7	4	cell communication;cell organization and biogenesis;regulation of biological process;response to stimulus;transport	cytoplasm;cytoskeleton;cytosol;Golgi;vacuole	enzyme regulator activity;protein binding	Pf00611	9322		19			Angiopoietin Like Protein 8 Regulatory Pathway	1	0	2.16234e+07	7.51463e+06	2.36596e+07	1.31139e+07	3.0548e+06	2.03006e+07	1.8736e+07	2.78718e+07	3.16787e+07	1.46133e+07	4.09746e+07	2.17353e+07	6.37601e+06	2.07047e+07	7.12683e+06	4.15969e+06	3.42178e+06	1.10895e+07	2.44612e+07	5.45701e+06	5.47209e+06	9.20527e+06	3.25228e+06	1.24992e+07
P63165-1	SUMO1	Small ubiquitin-related modifier 1 [OS=Homo sapiens]		16	2	64	2	101	11.6	5.52		2		cell organization and biogenesis;metabolic process;regulation of biological process;response to stimulus	chromosome;cytoplasm;membrane;nucleus	catalytic activity;protein binding;RNA binding	Pf00240, Pf11976	7341	ENSG00000116030.16	2	G2/M DNA damage checkpoint; SUMOylation of DNA replication proteins; Nonhomologous End-Joining (NHEJ); SUMOylation of RNA binding proteins; Negative regulation of activity of TFAP2 (AP-2) family transcription factors; SUMOylation of chromatin organization proteins; Formation of Incision Complex in GG-NER; Regulation of IFNG signaling; Recruitment and ATM-mediated phosphorylation of repair and sig…	RNA transport	Androgen receptor signaling pathway; TP53 Network; TGF-beta Signaling Pathway; Exercise-induced Circadian Regulation	43	0	954445	114659		311863		3.58009e+06		1.89642e+06	808261	617715	2.35644e+06	730259	404527	1.87308e+06	368641	183679	382836	594811	835011		224064			860718
P28066-1	PSMA5	Proteasome subunit alpha type-5 [OS=Homo sapiens]	0.07	16	1	1	1	241	26.4	4.79	5.22		1	metabolic process;regulation of biological process;response to stimulus;transport	cytoplasm;cytosol;extracellular;nucleus;organelle lumen;proteasome	catalytic activity;nucleotide binding;protein binding	Pf00227, Pf10584	5686	ENSG00000143106.12	1	Regulation of RAS by GAPs; CDT1 association with the CDC6:ORC:origin complex; Downstream TCR signaling; UCH proteinases; NIK-->noncanonical NF-kB signaling; Hh mutants that don't undergo autocatalytic processing are degraded by ERAD; SCF-beta-TrCP mediated degradation of Emi1; Neutrophil degranulation; Cross-presentation of soluble exogenous antigens (endosomes); Separation of Sister Chromatids; …	Proteasome	Proteasome Degradation	151	0		410583	569284	475546	180915	1.16862e+06		427390	493331					4.14167e+06		222188	483310				254327
O75351	VPS4B	Vacuolar protein sorting-associated protein 4B [OS=Homo sapiens]	0	16	10	944	7	444	49.3	7.23	1060.98	10	8	cell communication;cell division;cell organization and biogenesis;metabolic process;regulation of biological process;response to stimulus;transport	cytoplasm;cytosol;endosome;membrane;nucleus	catalytic activity;nucleotide binding;protein binding;RNA binding	Pf00004, Pf00910, Pf01078, Pf01695, Pf04212, Pf04389, Pf06068, Pf07724, Pf07728, Pf09336, Pf13173, Pf13207, Pf13401	9525	ENSG00000119541.9	18	Budding and maturation of HIV virion; Endosomal Sorting Complex Required For Transport (ESCRT)	Endocytosis		10	3	7.64957e+07	9.09132e+07	7.26693e+07	51765237	1.00786e+08	1.05819e+08	9.49097e+07	7.12732e+07	1.10682e+08	7.64939e+07	1.30315e+08	1.36426e+08	1.38723e+08	107382546	1.30406e+08	1.13595e+08	1.32395e+08	1.01258e+08	9.86592e+07	1.54006e+08	8.16674e+07	1.12565e+08	7.80062e+07	2.53953e+08
Q9H0B6	KLC2	Kinesin light chain 2 [OS=Homo sapiens]	0.009	16	8	26	8	622	68.9	7.15	27.33	7	4	cellular component movement;transport	cytoplasm;cytoskeleton;cytosol;membrane	catalytic activity;motor activity;protein binding	Pf00515, Pf09311, Pf11068, Pf12895, Pf13374, Pf13414, Pf13424, Pf13432	64837	ENSG00000174996.11	11	COPI-dependent Golgi-to-ER retrograde traffic; Kinesins; RHO GTPases activate KTN1; MHC class II antigen presentation	Salmonella infection		16	0				57653			190571					134479					228750		416392	96888.8
Q8NE71-1	ABCF1	ATP-binding cassette sub-family F member 1 [OS=Homo sapiens]	0	16	12	500	12	845	95.9	6.8	859.35	12	5	defense response;metabolic process;regulation of biological process;response to stimulus;transport	cytoplasm;cytosol;membrane;nucleus;ribosome	catalytic activity;nucleotide binding;protein binding;RNA binding;translation regulator activity	Pf00005, Pf13304	23	ENSG00000225989.9; ENSG00000232169.9; ENSG00000204574.12; ENSG00000206490.11; ENSG00000236149.9; ENSG00000236342.8; ENSG00000231129.8	6; CHR_HSCHR6_MHC_SSTO_CTG1; CHR_HSCHR6_MHC_DBB_CTG1; CHR_HSCHR6_MHC_QBL_CTG1; CHR_HSCHR6_MHC_COX_CTG1; CHR_HSCHR6_MHC_MCF_CTG1; CHR_HSCHR6_MHC_MANN_CTG1	ABC-family proteins mediated transport			2	0	4.37279e+06	1.96182e+06	6.83024e+06	4.68496e+06	1.45691e+06	5.68986e+06	4.16987e+06	3.88958e+06	2.90862e+06	2.7813e+06	8.94945e+06	2.5735e+07	5.79654e+06	1.33581e+07	9.37739e+06	4.88314e+06	1.80806e+06	1.77395e+06	1.13484e+07	4.73474e+06	3.02786e+06	6.40013e+06	2.10861e+06	8.57419e+06
Q9HAT8	PELI2	E3 ubiquitin-protein ligase pellino homolog 2 [OS=Homo sapiens]	0	16	5	394	5	420	46.4	7.33	526.27	5	3	metabolic process;regulation of biological process;response to stimulus	cytosol	catalytic activity;protein binding	Pf04710	57161	ENSG00000139946.9	14	IRAK1 recruits IKK complex upon TLR7/8 or 9 stimulation; Interleukin-1 family signaling; IRAK1 recruits IKK complex; Activated TLR4 signalling		Regulation of toll-like receptor signaling pathway; IL-1 signaling pathway	23	0	6.0393e+06	3.22106e+06	2.07144e+06	2.19275e+06	1.80299e+06	3.49218e+06	7.3933e+06	7.70554e+06	6.90948e+06	4.6533e+06	1.61113e+07	9.96573e+06	1.66352e+06	5.63692e+06	3.20832e+06	1.36638e+06	1.25741e+06	1.15845e+06	8.47738e+06	2.91385e+06	1.97127e+06	3.72059e+06	1.72577e+06	1.02106e+07
A0A1B0GUJ8	PNMA8C	Paraneoplastic antigen-like protein 8C [OS=Homo sapiens]	0.071	16	1	1	1	204	22.9	8.94	5.12		1				Pf14893	110806277	ENSG00000277531.2	19				0	0	928801		377060	839280		1.15473e+06		956185	1.06908e+06	1.49726e+06	3.01402e+06			1.51953e+06			933434		4.69281e+06	741040	351805
C9J7I0	LOC729852; RPA3-AS1; RPA3OS; UMAD1	UBAP1-MVB12-associated (UMA)-domain containing protein 1 [OS=Homo sapiens]	0.016	16	1	7	1	102	11.2	4.26	17.49		1					729852		7				0	0				128334								199038			202890								62422.8
Q9BUH6	C9orf142; PAXX	Protein PAXX [OS=Homo sapiens]	0.001	16	4	70	4	204	21.6	5.48	116.78	4	4	metabolic process;response to stimulus	nucleus	protein binding;structural molecule activity	Pf15384	286257	ENSG00000148362.10	9				0	0	1.13088e+06	1.25e+06	909816	1.72265e+06	1.28138e+06	657339	968821	877119	960409	886332	1.54484e+06	2.80144e+06	2.20438e+06	1.7174e+06	2.30037e+06	2.13195e+06	1.6239e+06	1.509e+06	3.78782e+06	2.8886e+06	2.6327e+06	1.72576e+06	822267	2.60949e+06
P07948-1	LYN	Tyrosine-protein kinase Lyn [OS=Homo sapiens]	0	16	8	937	8	512	58.5	7.11	1109.84	8	6	cell communication;cell differentiation;cell organization and biogenesis;cellular component movement;coagulation;defense response;metabolic process;regulation of biological process;response to stimulus;transport	cytoplasm;cytosol;Golgi;membrane;nucleus;vacuole	catalytic activity;nucleotide binding;protein binding;signal transducer activity	Pf00017, Pf00018, Pf00069, Pf07653, Pf07714, Pf14604	4067	ENSG00000254087.7	8	FCERI mediated Ca+2 mobilization; PECAM1 interactions; Dectin-2 family; Cyclin D associated events in G1; CTLA4 inhibitory signaling; FCERI mediated MAPK activation; FCERI mediated NF-kB activation; Platelet Adhesion to exposed collagen; CD209 (DC-SIGN) signaling; EPH-ephrin mediated repulsion of cells; CD22 mediated BCR regulation; EPHA-mediated growth cone collapse; EPHB-mediated forward signal…	Viral carcinogenesis; Epithelial cell signaling in Helicobacter pylori infection; B cell receptor signaling pathway; Platelet activation; Fc epsilon RI signaling pathway; NF-kappa B signaling pathway; Epstein-Barr virus infection; Chemokine signaling pathway; Fc gamma R-mediated phagocytosis; Long-term depression	IL-5 Signaling Pathway; RANKL/RANK (Receptor activator of NFKB (ligand)) Signaling Pathway; B Cell Receptor Signaling Pathway; IL-3 Signaling Pathway; Kit receptor signaling pathway; Chemokine signaling pathway; Microglia Pathogen Phagocytosis Pathway	62	0	1.82106e+07	8.07674e+06	1.21039e+07	9.05304e+06	3.98031e+06	1.50118e+07	2.86736e+07	1.9281e+07	2.36803e+07	1.65473e+07	3.02434e+07	1.90348e+07	1.06446e+07	3.02354e+07	1.08222e+07	1.42069e+07	6.08305e+06	6.59737e+06	3.18239e+07	8.29519e+06	9.59579e+06	8.61271e+06	8.65321e+06	2.72469e+07
Q9Y3Q3-2	TMED3	Isoform 2 of Transmembrane emp24 domain-containing protein 3 [OS=Homo sapiens]	0.093	16	1	1	1	173	19.6	5.08	2.91		1	transport	endoplasmic reticulum;Golgi;membrane		Pf01105	23423	ENSG00000166557.12	15				0	0							166719	453279			232824							71588.4	138382
O60229-6	KALRN	Isoform 6 of Kalirin [OS=Homo sapiens]	0	16	15	285	15	1257	141.1	6.32	379.26	15	10	cell organization and biogenesis;cell proliferation;cellular component movement;defense response;metabolic process;regulation of biological process;response to stimulus;transport	cytoskeleton;cytosol;membrane	catalytic activity;enzyme regulator activity;metal ion binding;nucleotide binding;protein binding	Pf00041, Pf00047, Pf00069, Pf00169, Pf00621, Pf06293, Pf07679, Pf07714, Pf09294, Pf13254, Pf13895, Pf13927	8997		3				0	0	4.8583e+06	1.33262e+06	5.90859e+06	1.99153e+06	377556	8.63321e+06	7.16117e+06	5.66236e+06	8.3997e+06	5.79684e+06	1.66889e+07	6.33202e+06	1.92971e+06	1.8192e+07	2.42766e+06	1.41764e+06	1.3676e+06	2.13571e+06	9.92659e+06	410307	1.61074e+06	1.71969e+06	904508	2.5004e+07
P10321	HLA-C	HLA class I histocompatibility antigen, Cw-7 alpha chain [OS=Homo sapiens]	0.007	16	3	22	1	366	40.6	6.04	61.84		3	regulation of biological process;response to stimulus;transport	cell surface;endoplasmic reticulum;Golgi;membrane	protein binding	Pf00129, Pf07654	3107	ENSG00000204525.16	6	Interferon alpha/beta signaling; ER-Phagosome pathway; Neutrophil degranulation; Immunoregulatory interactions between a Lymphoid and a non-Lymphoid cell; Endosomal/Vacuolar pathway; Interferon gamma signaling; Antigen Presentation: Folding, assembly and peptide loading of class I MHC	Type I diabetes mellitus; Endocytosis; Viral myocarditis; Phagosome; Cell adhesion molecules (CAMs); Allograft rejection; Antigen processing and presentation; Herpes simplex infection; HTLV-I infection; Graft-versus-host disease; Autoimmune thyroid disease; Natural killer cell mediated cytotoxicity; Epstein-Barr virus infection; Viral carcinogenesis	Proteasome Degradation; Allograft Rejection	30	0
Q0JRZ9-1	FCHO2	F-BAR domain only protein 2 [OS=Homo sapiens]	0.006	16	6	75	6	810	88.9	6.86	42.6	5	5	cell organization and biogenesis;transport	cytosol;membrane	protein binding	Pf00611, Pf10291	115548	ENSG00000157107.13	5	Cargo recognition for clathrin-mediated endocytosis			4	0			829407	1.65539e+06	56928.2		1.45749e+06	5.72503e+06	3.9292e+06			593894	90281.5		207892	363261	346304				120841	201955	63154.5	150663
Q9Y478	PRKAB1	5'-AMP-activated protein kinase subunit beta-1 [OS=Homo sapiens]	0.001	16	3	123	3	270	30.4	6.4	132.72	3	1	cell communication;cell organization and biogenesis;metabolic process;regulation of biological process;response to stimulus	cytosol;nucleus	catalytic activity;protein binding	Pf02922, Pf04739	5564	ENSG00000111725.10	12	Translocation of GLUT4 to the plasma membrane; Energy dependent regulation of mTOR by LKB1-AMPK; TP53 Regulates Metabolic Genes; Regulation of TP53 Activity through Phosphorylation; Macroautophagy; Activation of PPARGC1A (PGC-1alpha) by phosphorylation	Adipocytokine signaling pathway; Non-alcoholic fatty liver disease (NAFLD); Oxytocin signaling pathway; Longevity regulating pathway - multiple species; Hypertrophic cardiomyopathy (HCM); Insulin resistance; AMPK signaling pathway; FoxO signaling pathway; Longevity regulating pathway; Circadian rhythm; Glucagon signaling pathway; Insulin signaling pathway	AMP-activated Protein Kinase (AMPK) Signaling; Target Of Rapamycin (TOR) Signaling; Energy Metabolism; Sterol Regulatory Element-Binding Proteins (SREBP) signalling; Factors and pathways affecting insulin-like growth factor (IGF1)-Akt signaling; Angiopoietin Like Protein 8 Regulatory Pathway; Leptin and adiponectin	37	0	9.9221e+06	8.67661e+06	1.13456e+07	3.26267e+06	431151	2.92143e+06	2.9309e+06	1.20266e+06	1.09661e+06	5.43372e+06	7.59401e+06	7.72326e+06	4.94359e+06	2.29328e+06	76031.7		1.6524e+06	646963	2.66641e+06	6.38805e+06	1.92243e+06	4.76181e+06	2.36854e+06	951843
P21291	CSRP1	Cysteine and glycine-rich protein 1 [OS=Homo sapiens]	0.006	16	2	18	2	193	20.6	8.57	57.27		2		nucleus	metal ion binding;RNA binding	Pf00412	1465	ENSG00000159176.13	1	MTF1 activates gene expression		Mecp2 and Associated Rett Syndrome	4	0									304345	110557		920415			192352				559171		92508.4	263177		963419
P09017	HOXC4	Homeobox protein Hox-C4 [OS=Homo sapiens]	0.06	16	1	1	1	264	29.8	9.13	5.77		1	development;metabolic process;regulation of biological process	nucleus	DNA binding;protein binding	Pf00046	3221	ENSG00000198353.7	12	Activation of anterior HOX genes in hindbrain development during early embryogenesis			3	0							377853		824102
P55210-1	CASP7	Caspase-7 [OS=Homo sapiens]	0.135	16	3	42	3	303	34.3	6.07	0	3	1	cell death;metabolic process;regulation of biological process;response to stimulus	cytoplasm;cytosol;nucleus	catalytic activity;protein binding	Pf00656	840	ENSG00000165806.19	10	SMAC-mediated dissociation of IAP:caspase complexes ; SMAC binds to IAPs ; Activation of caspases through apoptosome-mediated cleavage; Caspase-mediated cleavage of cytoskeletal proteins	Pertussis; Non-alcoholic fatty liver disease (NAFLD); TNF signaling pathway; Apoptosis; Apoptosis - multiple species; Legionellosis; Alzheimer's disease	Nucleotide-binding Oligomerization Domain (NOD) pathway; TNF related weak inducer of apoptosis (TWEAK) Signaling Pathway; Alzheimers Disease; TNF alpha Signaling Pathway; Allograft Rejection; Parkinsons Disease Pathway; Oncostatin M Signaling Pathway; Nanomaterial induced apoptosis; Apoptosis; Apoptosis-related network due to altered Notch3 in ovarian cancer; Fas Ligand (FasL) pathway and Stress …	35	0		889662		837577	102823	803564	561031	1.15477e+06	1.52203e+06		885003	997263			59544	730244	439024		437484	123791		340912	95662	182963
P41181	AQP2	aquaporin-2 [OS=Homo sapiens]	0	15	8	15227	8	271	28.8	6.93	31953.7	8	8	cell communication;response to stimulus;transport	endosome;Golgi;membrane	protein binding;transporter activity	Pf00230	359	ENSG00000167580.7	12	Passive transport by Aquaporins; Vasopressin regulates renal water homeostasis via Aquaporins	Vasopressin-regulated water reabsorption		5	0	488616822	2.89739e+08	8.22648e+08	6.33463e+08	1.66035e+08	9.26538e+08	8.68459e+08	7.31945e+08	9.88278e+08	4.57046e+08	2025653733	5.88928e+08	3.42268e+08	9.95151e+08	2.64064e+08	3.28968e+08	2.53713e+08	2.44297e+08	1408523038	2.53524e+08	4.51046e+08	3.14996e+08	208188186	5.42132e+08
O00506	STK25	serine/threonine-protein kinase 25 [OS=Homo sapiens]	0	15	5	373	3	426	48.1	6.74	1154.05	3	3	cell organization and biogenesis;metabolic process;regulation of biological process;response to stimulus	cytoplasm;Golgi;membrane	catalytic activity;metal ion binding;nucleotide binding;protein binding;signal transducer activity	Pf00069, Pf06840, Pf07714	10494	ENSG00000115694.14	2				0	0		155419	902772	92349.9	41770.6				1.55673e+06	39449.9	1.1936e+06	1.60225e+06	716764	438502	597814	197601	265489	802907	5.31159e+06	158045	67050.8	65717.6	153102	1.62498e+06
Q15365	PCBP1	Poly(RC)-binding protein 1 [OS=Homo sapiens]	0.011	15	2	10	2	356	37.5	7.09	23.4	2	1	metabolic process;regulation of biological process	cytoplasm;cytosol;membrane;nucleus	DNA binding;protein binding;RNA binding	Pf00013, Pf13014	5093	ENSG00000169564.6	2	mRNA Splicing - Major Pathway	Spliceosome		5	0		337474
P50502	ST13	Hsc70-interacting protein [OS=Homo sapiens]	0	15	6	860	6	369	41.3	5.27	2379.31	4	4	cell organization and biogenesis;metabolic process;regulation of biological process	cytoplasm;cytosol	nucleotide binding;protein binding	Pf00515, Pf13371, Pf13414, Pf13431, Pf13432	6767	ENSG00000100380.13	22	Regulation of HSF1-mediated heat shock response			4	0	5.02031e+07	2.31555e+07	1.4072e+07	2.9315e+07	1.26993e+07	3.45953e+07	1.35749e+07	1.73877e+07	1.92527e+07	3.38518e+07	3.46371e+07	3.4931e+08	5.94622e+07	3.59477e+07	1.02542e+08	2.81584e+07	2.33397e+07	1.92731e+07	7.70919e+07	3.70035e+07	1.74586e+07	1.12492e+08	1.69603e+07	1.35268e+08
Q8TD19	NEK9	Serine/threonine-protein kinase Nek9 [OS=Homo sapiens]	0.001	15	9	85	9	979	107.1	5.74	127.99	9	4	cell division;cell organization and biogenesis;metabolic process	cytoplasm;cytosol;nucleus	catalytic activity;metal ion binding;nucleotide binding;protein binding	Pf00069, Pf00415, Pf07714, Pf13540, Pf14531	91754	ENSG00000119638.12	14	Activation of NIMA Kinases NEK9, NEK6, NEK7; Nuclear Pore Complex (NPC) Disassembly			7	0	1.40541e+07	1.40597e+06	274267	2.03211e+06	1.32447e+06	212150		887537	522774	2.45424e+06	967355	1.16506e+07	2.31e+06	1.65259e+06	1.96382e+06	1.43997e+06	1.00758e+06	3.74345e+06	8.51775e+06	3.2773e+06	1.39767e+06	2.86371e+06	1.15873e+06	1.22614e+07
O95747	OXSR1	Serine/threonine-protein kinase OSR1 [OS=Homo sapiens]	0	15	10	457	9	527	58	6.43	658.71	8	10	metabolic process;regulation of biological process;response to stimulus	cytoplasm;cytosol	catalytic activity;metal ion binding;nucleotide binding;protein binding;signal transducer activity	Pf00069, Pf07714, Pf12202	9943	ENSG00000172939.8	3				0	1	3.26279e+06	2.37486e+06	4.94039e+06	3.59419e+06	730196	1.80557e+06	9.86744e+06	6.54892e+06	1.05068e+07	3.37138e+06	9.28976e+06	1.16891e+07	3.37203e+06	8.25335e+06	9.58995e+06	2.28862e+06	1.9167e+06	1.32896e+06	1.30863e+07	2.21502e+06	1.73381e+06	2.24964e+06	3.25321e+06	1.93259e+07
O75563	SKAP2	src kinase-associated phosphoprotein 2 [OS=Homo sapiens]	0.07	15	2	22	2	359	41.2	4.69	5.26	1	1	cell organization and biogenesis;regulation of biological process;response to stimulus	cytoplasm;cytosol;membrane	protein binding	Pf00018, Pf00169, Pf07653, Pf14604, Pf15413	8935	ENSG00000005020.12	7	Signal regulatory protein family interactions			2	0							233017							313404						107138	189038			111503
Q5VZK9	LRRC16A; CARMIL1	F-actin-uncapping protein LRRC16A [OS=Homo sapiens]	0	15	18	913	18	1371	151.5	7.85	1429.68	18	9	cell organization and biogenesis;cellular component movement;coagulation;metabolic process;regulation of biological process;transport	cytoplasm;cytoskeleton;cytosol;endosome;membrane;nucleus	protein binding	Pf08542	55604	ENSG00000079691.17	6	Factors involved in megakaryocyte development and platelet production			2	0	7.92792e+06	6.48639e+06	9.67761e+06	8.33343e+06	2.69816e+06	1.15282e+07	1.21874e+07	9.02617e+06	1.06711e+07	4.08155e+06	2.31066e+07	2.0867e+07	7.79178e+06	1.86254e+07	4.2787e+06	4.8084e+06	4.05087e+06	7173000	1.82881e+07	5.29641e+06	4.19934e+06	7.29891e+06	5.53398e+06	2.12384e+07
Q9C0K7	STRADB	STE20-related kinase adapter protein beta [OS=Homo sapiens]	0	15	6	134	6	418	47	7.01	232.64	6	4	cell organization and biogenesis;metabolic process;regulation of biological process;response to stimulus;transport	cytoplasm;cytosol;nucleus	catalytic activity;nucleotide binding;protein binding	Pf00069, Pf07714	55437	ENSG00000082146.12	2	Energy dependent regulation of mTOR by LKB1-AMPK	AMPK signaling pathway; mTOR signaling pathway	AMP-activated Protein Kinase (AMPK) Signaling; mir-124 predicted interactions with cell cycle and differentiation	7	0		962664	956996	352520	228342	1.38292e+06	2.85115e+06	1.58268e+06	1.70722e+06	1.57569e+06	5.7062e+06	4.15183e+06	577755	744592	1.18458e+06	642576	201869	772354	8.90785e+06		293680	490609	1.01211e+06	6.82483e+06
Q3LXA3	DAK; TKFC	Triokinase/FMN cyclase [OS=Homo sapiens]	0	15	9	634	9	575	58.9	7.49	655.27	8	7	defense response;metabolic process;regulation of biological process;response to stimulus	cytosol;nucleus	catalytic activity;metal ion binding;nucleotide binding;protein binding	Pf02733, Pf02734	26007	ENSG00000149476.15	11	Fructose catabolism; DDX58/IFIH1-mediated induction of interferon-alpha/beta	Metabolic pathways; Glycerolipid metabolism; Fructose and mannose metabolism; RIG-I-like receptor signaling pathway; Carbon metabolism	RIG-I-like Receptor Signaling	13	0	9.15386e+06	3.90842e+06	2.42371e+06	1.08933e+07	2.70449e+06	7.54022e+06	4.9173e+06	1.27395e+07	2.70341e+07	5.34969e+06	2.19748e+06	1.99013e+07	7.19601e+06	7.98161e+06	5.4875e+06	3.94067e+06	4.31284e+06	4.94169e+06	9.94667e+06	3.63972e+06	3.71732e+06	8.9903e+06	3.2288e+06	1.37225e+07
Q07157-2	TJP1	Isoform Short of Tight junction protein ZO-1 [OS=Homo sapiens]	0	15	19	328	19	1668	186.9	6.79	332.1	18	6	cell communication;cell organization and biogenesis;regulation of biological process;response to stimulus	cytoplasm;cytosol;membrane	protein binding	Pf00018, Pf00595, Pf00625, Pf00791, Pf07653, Pf13180	7082	ENSG00000104067.16	15				0	0	5.0103e+06	644682	4.18936e+06	787794	542381	1.9854e+06	964788	1.90181e+06	2.81363e+06	1.20991e+06	2.60048e+06	8.41254e+06	4.28309e+06	1.21906e+06	3.74903e+06	2.5204e+06	2.23515e+06	1.75472e+06	1.12507e+07	2.68776e+06	2.93329e+06	7.25102e+06	473213	6.40203e+06
Q8N4C8-3	MINK1	Isoform 2 of Misshapen-like kinase 1 [OS=Homo sapiens]	0	15	14	406	1	1303	146.6	7.46	1290.46		14	cell communication;cell organization and biogenesis;development;metabolic process;regulation of biological process;response to stimulus	cytoplasm;cytosol;Golgi	catalytic activity;nucleotide binding;protein binding;signal transducer activity	Pf00069, Pf00780, Pf07714, Pf14531	50488	ENSG00000141503.15	17			MAPK Signaling Pathway; Angiopoietin Like Protein 8 Regulatory Pathway; Insulin Signaling	3	0																								134377
Q9C0C2	TNKS1BP1	182 kDa tankyrase-1-binding protein [OS=Homo sapiens]	0	15	25	303	25	1729	181.7	4.86	739.63	24	17	cell organization and biogenesis;metabolic process;regulation of biological process;response to stimulus	chromosome;cytoplasm;cytoskeleton;cytosol;nucleus	protein binding	Pf15327	85456	ENSG00000149115.13	11	TP53 regulates transcription of additional cell cycle genes whose exact role in the p53 pathway remain uncertain; Deadenylation of mRNA			9	0	1.72767e+07	8.36506e+06	3.54562e+07	1.30716e+07	2.40703e+06	6.01773e+07	5.57975e+07	7.84072e+07	9.66283e+07	1.9694e+07	8.21519e+07	7.49208e+06	2.42627e+07	7.03994e+07	1.13736e+06	8.88729e+06	1.27593e+07	3.1024e+07	6.23978e+07	4.35195e+06	9.70731e+06	4.48029e+06	2.14685e+06	5.19758e+06
Q8WV28-2	BLNK	Isoform 2 of B-cell linker protein [OS=Homo sapiens]	0.001	15	8	53	1	433	48.2	7.64	103.43		8	cell differentiation;defense response;regulation of biological process;response to stimulus	cytoplasm;cytosol;membrane	protein binding	Pf00017	29760	ENSG00000095585.16	10			B Cell Receptor Signaling Pathway	1	0	104146		588782									166134							103992			92804.1		188721
O14791-2	APOL1	Isoform 2 of Apolipoprotein L1 [OS=Homo sapiens]	0	15	6	296	6	414	45.9	6.29	435.75	6	3	defense response;metabolic process;response to stimulus;transport	extracellular;organelle lumen	protein binding;transporter activity	Pf05461	8542	ENSG00000100342.20	22				0	0	1.05854e+07	3.50254e+06	2.81335e+07	7.1693e+06	4.8668e+06	3.78049e+07	3.92934e+07	5.00561e+07	4.35497e+07	1.40431e+07	4.79871e+07	3.94354e+06	6.15217e+06	5.5926e+07	289310	2.48846e+06	1.20719e+07	9.15144e+06	4.15216e+07	5.2333e+06	6.64422e+06	1.33129e+07	4.85801e+06	8.69673e+06
Q96CW6	SLC7A6OS	Probable RNA polymerase II nuclear localization protein SLC7A6OS [OS=Homo sapiens]	0.024	15	1	2	1	309	35	4.6	13.42		1	cell differentiation;transport	cytoplasm;nucleus			84138	ENSG00000103061.12	16				0	0
Q9NWV8-3	BABAM1	Isoform 3 of BRISC and BRCA1-A complex member 1 [OS=Homo sapiens]	0.037	15	1	12	1	171	18.6	4.44	8.07	1	1	cell division;cell organization and biogenesis;cell proliferation;metabolic process;regulation of biological process;response to stimulus	cytoplasm;cytosol;nucleus	protein binding		29086		19				0	0												347602			126739									359272
Q9UHD8-1	2020-09-09	Septin-9 [OS=Homo sapiens]	0.006	15	6	58	6	586	65.4	8.97	57.05	6	2	cell division;cell organization and biogenesis;regulation of biological process	cytoplasm;cytoskeleton	catalytic activity;nucleotide binding;protein binding	Pf00735, Pf01926, Pf03193, Pf04548	10801	ENSG00000184640.17	17		Bacterial invasion of epithelial cells		1	0						116490	1.19417e+06	718581	2.41086e+06		1.4235e+06	430598	724341		57232.8	46660.2	45486.3		2.05062e+06					476826
Q15651-1	HMGN3	High mobility group nucleosome-binding domain-containing protein 3 [OS=Homo sapiens]	0.093	15	1	3	1	99	10.7	9.66	3.02		1	cell organization and biogenesis;regulation of biological process	chromosome;cytosol;nucleus	DNA binding;protein binding		9324	ENSG00000118418.14	6				0	0							360336				108260											165635		105422
Q9BST9	RTKN	Rhotekin [OS=Homo sapiens]	0	15	9	573	9	563	62.6	7.44	501.29	8	7	cell death;cell organization and biogenesis;regulation of biological process;response to stimulus	cytosol	enzyme regulator activity;nucleotide binding;protein binding	Pf00169, Pf02185, Pf08174	6242	ENSG00000114993.16	2	RHO GTPases Activate Rhotekin and Rhophilins		G13 Signaling Pathway	5	0	6.99058e+06	2.13421e+06	506315	3.63401e+06	1.22408e+06	2.14538e+06	2.58494e+06	1.53513e+06	2.06099e+06	542990	2.39982e+06	1.08244e+07	1.82444e+06	853027	2.71259e+06	737814	859208	528624	2.16099e+06	1.0099e+06	401494	7.85257e+06	1.91197e+06	8.02914e+06
Q9NQX5	NPDC1	Neural proliferation differentiation and control protein 1 [OS=Homo sapiens]	0.001	15	4	123	4	325	34.5	7.01	127.37	4	4	regulation of biological process	membrane	protein binding	Pf06809	56654	ENSG00000107281.9	9	Immunoregulatory interactions between a Lymphoid and a non-Lymphoid cell			3	0	405655	203269	364277	103072	567657	1.4145e+06	1.12817e+06		1.21732e+06	1.0686e+06	1.78523e+06	77608.3	179917	1.02503e+06	1.32715e+06	257984	73023	69946	1.17526e+07	319865	71588.3	1.36155e+06	22403.1	162676
P15291-2	B4GALT1	Isoform Short of Beta-1,4-galactosyltransferase 1 [OS=Homo sapiens]	0	15	5	636	5	385	42.5	8.5	1955.48	4	5	cell organization and biogenesis;cellular component movement;defense response;metabolic process;regulation of biological process;response to stimulus;transport	Golgi;membrane	catalytic activity;metal ion binding;protein binding	Pf02709, Pf10111, Pf13733	2683		9				0	0	2.2763e+07	9.72621e+06	1.05425e+07	1.8127e+07	982988	1.38465e+07	3.68613e+06	5.64063e+06	6.27214e+06	1.29775e+07	1.88976e+07	1.66898e+07	6.66152e+06	9.65894e+06	5.65863e+06	1.33192e+07	4.59272e+06	1.01108e+07	3.58151e+07	6.6125e+06	7.8963e+06	3.50748e+06	1.44072e+07	2.99192e+07
Q96NY7-1	CLIC6	Chloride intracellular channel protein 6 [OS=Homo sapiens]	0	15	4	260	4	704	73	4.37	771.84	4	3	metabolic process;regulation of biological process;transport	cytoplasm;membrane;nucleus	catalytic activity;protein binding;transporter activity	Pf00043, Pf13409, Pf13410, Pf13417, Pf14497	54102	ENSG00000159212.12	21				0	0	545944	320741	2.46315e+06	1.34388e+06	3.43545e+06	3.1823e+06	8.32418e+06	6.90033e+06	1.08284e+07	1.68358e+06	4.95811e+06	3.10376e+06	1.99949e+06	3.27204e+06	1.09784e+06	378942		255355	6.67136e+06	551862	379426	132734	132270	3.07231e+06
P02533	KRT14	Keratin, type I cytoskeletal 14 [OS=Homo sapiens]	0.001	15	7	78	3	472	51.5	5.16	104.81	3	5	cell death;cell differentiation;cell organization and biogenesis;response to stimulus	cytoplasm;cytosol;nucleus	protein binding;structural molecule activity	Pf00038, Pf13514	3861	ENSG00000186847.5	17	Formation of the cornified envelope; Type I hemidesmosome assembly		Corticotropin-releasing hormone signaling pathway	7	0	467764	175848	2.79574e+06		64100.9							74907			95322.6	52423			361207		228676
Q86SU0-1	ILDR1	Immunoglobulin-like domain-containing receptor 1 [OS=Homo sapiens]	0	15	8	229	8	546	62.8	8.81	296.17	8	6	cell organization and biogenesis;regulation of biological process;transport	cytoplasm;cytosol;membrane	protein binding;receptor activity		286676	ENSG00000145103.12	3				0	0	581848	223976	138430	785510	1.81732e+06	1.6708e+07	8.60577e+06	6.13729e+06	1.04193e+07	1.5076e+06	8.47854e+06	2.08592e+06	343500	818087	1.02637e+06	218302	1.38884e+06	999133	1.19089e+07	668891	453764	674630	184591	7.95966e+06
Q9NRX5	SERINC1	Serine incorporator 1 [OS=Homo sapiens]	0	15	3	270	3	453	50.5	5.85	386.15	3	2	metabolic process;transport	endoplasmic reticulum;membrane	protein binding;transporter activity	Pf03348	57515	ENSG00000111897.6	6	Serine biosynthesis		Sphingolipid Metabolism	5	0	6.58642e+06	3.01153e+06	5.44565e+06	4.54292e+06	773922	3.06063e+06	1.23318e+07	3.01457e+06	1.01252e+07	2.25956e+06	7.77653e+06	5.7388e+06	1.79889e+06	4.07195e+06	513999	352642		533732	5.92692e+06	2.26751e+06	1.41298e+06	1.09061e+07	2.63301e+06	3.86692e+06
Q5JSP0-2	FGD3	Isoform 2 of FYVE, RhoGEF and PH domain-containing protein 3 [OS=Homo sapiens]	0	15	5	213	5	634	68.8	6.29	408.18	5	3	cell organization and biogenesis;regulation of biological process;response to stimulus	cytoplasm;cytoskeleton;cytosol;Golgi	metal ion binding;protein binding	Pf00169, Pf00621, Pf01363	89846	ENSG00000127084.17	9				0	0	1.76151e+06	2.30779e+06	2.23302e+06	1.6346e+06	1.07583e+06	3.62191e+06	3.87442e+06	4.18657e+06	3.83292e+07	1.96125e+06	6.59415e+06	1.06601e+07	1.93212e+06	3.66206e+06	3.63863e+06	1.94929e+06	2.17616e+06	457461	6.24972e+06	2.45386e+06	2.28796e+06	4.50575e+06	1.42953e+06	3.47712e+06
Q14393-1	GAS6	Growth arrest-specific protein 6 [OS=Homo sapiens]	0.006	15	10	65	10	721	79.6	6.21	55.94	9	7	cell communication;cell death;cell differentiation;cell organization and biogenesis;cell proliferation;cellular component movement;cellular homeostasis;coagulation;metabolic process;regulation of biological process;response to stimulus;transport	cell surface;cytoplasm;extracellular;membrane;organelle lumen	enzyme regulator activity;metal ion binding;protein binding;transporter activity	Pf00054, Pf00594, Pf02210, Pf06247, Pf07645, Pf12662, Pf12947, Pf14670	2621		13	Platelet degranulation ; Post-translational protein phosphorylation; Regulation of Insulin-like Growth Factor (IGF) transport and uptake by Insulin-like Growth Factor Binding Proteins (IGFBPs); Transport of gamma-carboxylated protein precursors from the endoplasmic reticulum to the Golgi apparatus; Removal of aminoterminal propeptides from gamma-carboxylated proteins; Gamma-carboxylation of prote…	EGFR tyrosine kinase inhibitor resistance		15	0	2.95854e+06	514298	929660	1.46246e+06		3.87914e+06	558685	4.08513e+06	3.03976e+06	1.74004e+06	872774	1.15948e+06	1.3532e+06	3.56178e+06	545145		413058	317700		1.06106e+06	641260	59953.8	1.4759e+06
Q8NBJ7-1	SUMF2	Sulfatase-modifying factor 2 [OS=Homo sapiens]	0.052	15	1	1	1	301	33.8	8	6.08		1	metabolic process	endoplasmic reticulum;organelle lumen	metal ion binding	Pf03781	25870		7	The activation of arylsulfatases; Glycosphingolipid metabolism			8	0
P05386	RPLP1	60S acidic ribosomal protein P1 [OS=Homo sapiens]	0	15	1	57	1	114	11.5	4.32	208.81		1	cell organization and biogenesis;metabolic process;regulation of biological process;transport	cytosol;ribosome	enzyme regulator activity;protein binding;structural molecule activity	Pf00428	6176	ENSG00000137818.11	15	Peptide chain elongation; Eukaryotic Translation Termination; Viral mRNA Translation; L13a-mediated translational silencing of Ceruloplasmin expression; Nonsense Mediated Decay (NMD) independent of the Exon Junction Complex (EJC); Selenocysteine synthesis; Nonsense Mediated Decay (NMD) enhanced by the Exon Junction Complex (EJC); GTP hydrolysis and joining of the 60S ribosomal subunit; Major path…	Ribosome	Cytoplasmic Ribosomal Proteins	34	0	485982		178292							362663	177227	692724	315347		921012	537203		763884	1.86891e+06	938760	466170	354132	162975	479327
[truncated: 2,135 more rows]
[truncated: 64 more columns]

## Sheet: Phosphopeptide Groups
Supplementary Data 3. Phosphopeptide Groups: All identified EV phosphopeptide groups. There are 10,620 phosphopeptide groups in total.
[truncated: 10,622 more rows]
[truncated: 65 more columns]
