# Supplementary material for: Quantitative proteomics and phosphoproteomics of urinary extracellular vesicles define putative diagnostic biosignatures for Parkinson’s disease
Source: Commun Med (Lond). 2023 May 10;3:64. doi: 10.1038/s43856-023-00294-w (PMC10172329; doi:10.1038/s43856-023-00294-w)
Supplement: Supplementary file 3 — Supplementary Data [file 43856_2023_294_MOESM3_ESM.zip › Supplementary Data 4.xlsx]

## Sheet: NMC vs. Control
Supplementary Data 4. NMC vs Control: The complete proteomic data of the NMC vs. Control volcano plot.
							Control																					NMC
Accession	Gene_Symbol	p_value	q_value	Difference	Fold_Change	Significant	Patient01	Patient02	Patient03	Patient04	Patient05	Patient06	Patient07	Patient08	Patient09	Patient10	Patient11	Patient12	Patient13	Patient14	Patient15	Patient16	Patient17	Patient18	Patient19	Patient20	Patient21	Patient22	Patient23	Patient24	Patient25	Patient26	Patient27	Patient28	Patient29	Patient30	Patient31	Patient32	Patient33	Patient34
P04217	A1BG	0.769921	0.949365	0.082237	1.05866		7.03791	6.21236	7.11897	6.34106	6.43786	6.83667	6.47	7.69324	7.33223	6.68305	7.01484	6.40274	6.55884	8.73954	6.56243	6.63704	8.19127	7.51848	7.7241	7.63202	7.96236	6.48213	5.6308	7.146	9.03709	7.49376	7.76479	7.49843	8.56602	6.27852	6.92962	7.04957	6.36482	7.13186
P01023	A2M	0.106287	0.530087	-0.573431	0.672017		6.16378	5.27784	6.21525	8.01521	9.5669	7.10221	6.37635	6.85426	8.10074	8.53507	6.69504	7.47283	7.79233	6.82374	5.19034	6.59923	6.91796	5.75191	5.06952	5.90512	5.64363	5.26315	6.47749	6.985	5.79305	6.68327	6.34282	6.11382	6.03535	6.42703	6.913	6.06986	5.64885	5.74035
A8K2U0	A2ML1	0.103549	0.531911	-0.299063	0.81278		3.6761	4.61228	4.91073	3.68206	4.42847	4.22694	4.35521	4.65094	4.08267	4.56814	3.95621	3.93805	3.52333	3.85442	4.19519	4.17735	3.75407	4.27641	3.35506	4.66607	5.361	3.016	3.15608	4.33689	4.22951	4.70604	4.37461	3.83669	4.20346	3.85838	4.41558	3.60331	3.31364	3.69339
P49588	AARS	0.340865	0.755097	-0.244491	0.844114		0.284618	-0.441998	-1.76559	-0.612421	-0.763706	-0.0159912	0.652706	0.248631	0.798542	0.103264	-0.459126	0.896563	-0.575336	-0.193787	0.79458	-0.18322	0.761503	-0.436619	1.45397	-0.0355377	0.366522	-0.0154533	-0.543791	-0.325569	0.806604	-1.20599	0.0160503	-0.454273	0.926016	0.521317	-1.52223	-0.356867	-0.0974617	-0.38348
P80404	ABAT	0.199456	0.645672	-0.99226	0.50269		-1.63223	-2.09312	-2.3876	0.464159	-0.159252	1.4283	0.432861	1.40188	0.14423	1.39107	-1.15985	0.0909843	-0.228712	-0.0197678	-0.954451	-1.93858	-1.11992	-1.54313	-4.08442	-2.53735	-2.49411	-4.11032	-6.72452	5.25957	1.14996	-0.402231	-1.74831	-2.22944	-4.20045	-3.27106	-0.612658	-0.785114	-2.89941	-2.84859
O95477	ABCA1	0.186299	0.623529	0.579315	1.49414		-4.84185	-4.22514	-6.11114	-5.01702	-5.67276	-4.71026	-2.89329	-3.79532	-4.91891	-4.58504	-3.0204	-5.24207	-5.13128	-3.07942	-4.60021	-4.66693	-2.91692	-3.77261	-6.34326	-4.48579	-4.04613	-2.12443	-4.452	-6.66684	-4.69033	-4.81667	-2.06307	-5.84474	-4.10711	-2.52542	-5.10367	-3.4773	-2.5216	-2.31309
P08183	ABCB1	0.29771	0.740204	0.419427	1.3374		3.7086	3.6101	3.66235	5.2635	6.47832	6.08829	4.81512	5.18584	5.00749	7.1384	5.2816	6.45956	7.20478	4.68577	4.90648	6.41803	6.03817	7.64961	4.00234	3.71347	4.24424	4.82898	6.23218	4.42586	6.12915	5.50956	6.14021	7.39017	6.22589	4.81276	5.47597	6.58496	5.81657	4.94252
Q9BUJ0	ABHD14A	0.985997	0.998643	0.00879198	1.00611		-2.51673	-4.82773	-4.86012	-2.39366	-3.60428	-2.21883	-4.99965	-3.6128	-5.87729	-3.15905	-6.17125	-1.97391	-3.04496	-5.50681	-2.97554	-2.55986	-4.37169	-2.99626	-5.10498	-2.87684	-2.47573	-2.6507	-3.65271	-5.86796	-3.75836	-4.08197	-3.03625	-3.25162	-1.77228	-3.17426	-5.02271	-2.33165	-2.33643	-7.31373
Q96IU4	ABHD14B	0.56815	0.877238	-0.129402	0.91421		3.90624	3.69529	3.88055	5.32457	5.86305	4.92164	3.9438	4.43892	5.46856	5.47401	4.60779	4.74495	5.84734	4.88162	4.09	4.04613	4.54061	4.74311	4.53061	4.63114	4.79	4.23136	3.53788	5.74444	5.36983	4.59697	4.67912	4.40886	4.73632	3.67938	4.02937	4.62012	5.19726	4.38253
Q8IZP0-8	ABI1	0.424335	0.816192	0.419529	1.33749		-3.85292	-5.01242	-4.94839	-2.92793	-3.49221	-3.01774	-1.89111	-2.14653	-1.44392	-2.43883	-1.92402	-1.6645	-3.73921	-3.32345	-1.83222	-1.67184	-0.386017	-1.66908	-1.17364	-2.37912	-1.91743	-3.50065	-3.62366	-0.0557594	-1.01759	-3.4178	-1.31136	-1.51184	1.93789	-0.50275	-3.91323	-3.62439	-3.70241	-3.02082
Q7Z7G0	ABI3BP	0.0635643	0.452775	0.679271	1.60133		-1.10994	0.181843	-1.00063	-1.63167	0.820641	-0.0128345	1.37997	-0.280718	-0.282948	-0.986902	-0.107342	-2.82919	-2.21179	0.610281	1.14023	-0.114819	1.27265	0.270746	-0.104116	0.76506	-0.568083	-0.207443	0.441973	1.35539	-0.307146	-0.548506	0.788832	0.778269	-0.457235	0.963058	0.123459	0.84169	-0.0180111	2.10503
P16442	ABO	0.633309	0.889491	-0.235804	0.849212		-3.00469	-3.62464	-3.36323	-0.227707	-4.05193	-2.05013	-0.736275	-1.11029	-3.41808	-4.90666	0.389286	0.913723	-0.912382	-2.84621	-1.23903	-1.11464	-1.12727	-0.82456	0.571724	-0.476433	0.0487709	-3.06976	-1.86571	-2.66879	-2.12689	-1.86578	-1.08007	-1.17104	-2.84879	-1.87793	-1.80186	-0.592144	-0.834457	-1.75931
P19801	ABP1;AOC1	0.223916	0.680048	0.294029	1.22606		5.67116	5.16563	5.86284	6.91722	5.54573	6.2766	5.66452	5.97189	5.8711	6.75575	7.90044	6.20577	6.14117	7.66335	5.96845	5.37636	6.37063	6.09661	6.40606	6.89271	7.01856	7.44333	6.9084	6.15678	7.16579	5.42998	6.59718	7.02723	6.9276	6.096	7.24846	6.29255	6.15927	5.92471
Q8N961-2	ABTB2	0.292584	0.740068	0.585976	1.50105		-3.02438	-2.90505	-2.48773	-3.20116	-3.30339	-2.63635	-4.89657	-6.11413	-5.23317	-2.88057	-2.29877	-6.06033	-2.2829	-2.78658	-4.07416	-3.09929	-4.31914	-5.1973	-2.63079	-1.69606	-2.44823	-0.846827	-2.04726	-3.13181	-0.970154	-5.26231	-4.27345	-5.14227	-5.52892	-5.10414	-1.51834	-2.12912	-1.46161	-0.513153
P42765	ACAA2	0.0317771	0.340566	0.788324	1.72707		-0.167988	-1.56391	-2.71717	-0.217815	1.44937	-0.661478	-0.548645	-1.3847	-1.28916	-1.00096	-0.653074	-1.24854	0.0237255	-1.73927	-1.20365	-1.49911	-0.985584	-0.815439	-0.510412	-0.506598	-0.534302	-0.218433	-2.12345	1.22075	-0.339792	-0.425268	0.247952	2.64649	0.44953	-1.87923	-0.409924	-0.336529	-0.417351	0.83008
P11310-2	ACADM	0.636119	0.889723	-0.222703	0.856958		-4.77585	-1.26107	-1.46598	0.31978	0.341421	-0.0175076	-0.511261	-1.29003	0.514103	-0.000888824	-3.08653	-0.327244	0.50873	-2.20263	-0.379362	-1.66068	-1.11096	-3.63437	-1.06231	-3.21276	-1.84945	-0.380407	-2.93792	-1.21307	-1.72867	-2.26274	-2.57747	-3.07446	-0.867441	-1.23289	-1.43679	0.106251	-0.166864	-1.31995
P49748-1	ACADVL	0.0323227	0.341874	-0.830627	0.562285		1.27879	-0.281775	0.26778	0.24601	-0.148518	-1.64144	-1.26703	0.194487	0.158117	-0.136879	-0.243103	0.588753	-0.337635	1.1782	-0.255192	-0.0778542	2.05318	0.389904	-0.305164	1.2619	2.07118	-1.03886	-0.398695	-1.71035	-1.57155	-2.07202	0.375055	2.09894	-0.168564	-1.60535	-0.304754	-1.44212	-1.01236	1.14382
P24752	ACAT1	0.0995723	0.525028	0.34693	1.27185		1.57431	1.00007	0.928139	1.46062	1.06114	0.937691	0.311069	1.48792	0.867651	1.58913	0.695295	1.60268	1.5143	0.0794525	1.4519	1.70043	0.779402	1.77672	0.650322	1.33733	2.0702	1.15784	2.14208	0.326815	2.68322	0.43329	2.05835	1.43291	1.05834	1.93464	1.24024	1.97948	1.70063	1.76154
Q9BWD1	ACAT2	0.089022	0.50929	0.749462	1.68117		-0.0997391	0.251244	1.97554	0.452953	-1.23386	0.402411	1.55732	1.37801	-0.271538	-0.275728	3.65129	-0.00428391	-1.37998	-0.0537968	-1.27021	0.201925	-0.126534	2.36702	1.23306	0.437506	-0.384605	1.77601	-0.728794	-0.401518	2.59428	1.2951	-0.615685	1.0954	0.483202	2.44532	2.35721	1.60573	1.45686	1.83245
P12821-1	ACE	0.352775	0.764206	0.21207	1.15835		3.37693	3.1722	3.07413	3.24256	3.25525	4.30692	4.61584	4.38396	2.84853	4.35585	4.26414	3.49015	4.28144	4.55458	4.42956	3.80747	4.37001	3.1874	4.60607	3.51983	2.95601	4.2055	2.90021	3.70819	4.6757	3.26361	3.98985	3.63157	4.35343	4.87336	5.29673	3.76088	3.72703	3.95585
Q9BYF1	ACE2	0.271864	0.725363	0.206006	1.15349		2.33558	2.18405	1.65703	2.0278	3.07269	2.56846	2.52719	2.23835	3.75107	2.73297	1.97435	1.8684	1.45988	2.48508	2.61507	2.77707	2.62818	2.57896	3.01493	2.5767	2.0252	3.32106	2.3613	2.528	2.87486	3.22811	2.95998	2.72654	3.42087	2.3954	1.62629	2.21012	2.66674	1.99151
P53396-2	ACLY	0.10493	0.527221	-0.583084	0.667535		-0.315336	-0.033371	-1.62661	0.84107	2.58718	0.78927	0.131016	0.355377	2.21245	1.73089	0.219976	0.700129	0.810831	-1.24508	1.69566	0.270166	-1.17422	-0.940704	1.08381	0.180588	0.530111	1.04802	-0.200197	-0.480993	0.845095	-0.442614	0.00366211	-0.466751	0.545174	-0.0196609	-1.20184	-0.483288	0.328581	-1.60568
P21399	ACO1	0.711343	0.926915	0.0866408	1.06189		3.38282	2.8595	1.94639	3.67216	3.80476	2.51655	2.02514	2.42741	3.51883	3.40549	1.92569	3.69734	2.84733	1.8361	3.54339	2.59899	2.46644	2.94016	2.76105	2.49781	2.46955	3.4647	2.78162	3.55765	3.8431	2.91033	2.14467	2.90642	3.91845	2.11705	1.492	2.92796	2.87803	2.79663
Q99798	ACO2	0.0338823	0.348544	-0.751318	0.594061		-1.24762	-1.01986	-1.97949	-2.6443	-1.13648	-0.678421	-0.715977	-0.285412	-1.88834	-0.48567	-1.68378	-1.17763	-0.343897	-0.947882	0.286072	-1.4691	-1.84331	-0.647846	-1.4805	-1.18139	-1.2963	-0.937346	-4.38555	-2.15071	-1.54044	-0.902845	-1.77745	-1.36887	0.164476	-3.64026	-3.27686	-2.56831	-1.73439	-0.423492
Q86TX2	ACOT1	0.277248	0.725249	-0.515164	0.699714		-4.33533	-2.23464	-0.697336	-2.71655	-0.907213	-1.20289	-1.55138	-2.6186	-2.47053	-2.20196	-4.10182	-2.51049	-1.66581	-4.23725	-0.81893	-1.29829	-3.35567	-1.50934	-2.15078	-1.64701	-1.83014	-3.00928	-1.95913	-0.855005	-2.0561	-4.02024	-4.49796	-3.59031	-0.618189	-1.65644	-5.84457	-4.36248	-0.909155	-1.83282
P24666-1	ACP1	0.440497	0.828625	-0.245664	0.843428		-1.40364	-2.51804	-2.72931	-2.13431	-2.53965	-1.77345	-2.92841	-2.37797	-3.03103	-1.02556	-1.87478	-2.34214	-2.59839	-1.22202	-1.51974	-0.904556	-2.78288	-2.20039	-1.08721	-0.661829	-0.362461	-3.13741	-1.29852	-3.41889	-1.46147	-1.63801	-2.02645	-1.16725	-1.71628	-1.7838	-4.22452	-0.647648	-2.62824	-2.81803
P11117	ACP2	0.680439	0.91405	-0.0783466	0.947142		4.19064	4.80349	4.65523	3.77835	5.12074	4.54681	5.48297	4.99217	4.46549	4.35279	4.64903	3.66685	3.95116	3.93637	3.72215	4.85197	4.30435	5.01501	4.13433	4.71525	4.7847	3.68355	4.08703	4.93013	3.5373	4.24902	4.03338	4.95117	3.56127	5.19478	4.7185	4.62762	4.52878	5.14363
P13686	ACP5	0.68409	0.914168	-0.151019	0.900614		-1.68766	-2.90169	-2.73037	-1.69024	-2.43212	-1.21272	-2.68442	-2.35242	-4.77476	-3.14919	-2.21087	-3.50419	-3.26422	-2.15103	-3.35304	-1.48097	-5.36921	-3.58014	-1.68828	-1.91864	-4.08611	-1.87776	-1.45965	-4.03286	-3.70984	-2.25023	-2.23096	-3.61283	-3.14055	-2.68572	-4.02304	-2.55199	-2.01483	-4.41538
P15309-1	ACPP	0.00165871	0.0910244	0.814145	1.75826		7.35497	7.2139	7.56718	8.56713	9.06047	7.87463	8.29675	7.61814	8.32765	8.95988	8.78902	8.6967	7.75172	8.91989	8.47865	7.98066	7.53153	7.76922	9.64562	7.94463	7.87446	8.26593	9.15601	8.74397	9.16104	8.35329	9.32076	10.4521	9.23293	8.01244	8.83533	9.73636	9.74112	8.18675
Q68CK6	ACSM2B	0.0603663	0.439072	0.845442	1.79682		-1.13513	-0.657465	-2.46995	-0.869234	0.46739	-1.19386	-0.209461	-5.60858	-0.547874	-1.12386	-1.73809	-0.401552	-0.784866	-1.84971	0.985693	-1.24532	-1.35737	-1.85084	-1.63631	-0.85252	-0.896236	-0.649807	-0.936575	2.15787	0.879429	-1.15204	-1.66459	-0.401251	-0.128515	-1.38146	-1.1501	-0.684151	-0.747061	1.38819
P60709	ACTB	0.420857	0.811668	0.108566	1.07816		8.21426	7.6124	7.09081	7.9711	8.10336	7.47337	7.55729	7.37234	7.62218	7.32462	7.21794	8.17828	7.82696	7.11524	7.61932	7.97934	7.39253	7.67398	7.15903	7.76106	7.89145	7.52158	7.58006	8.4967	7.6113	8.17526	7.44937	7.46103	8.17585	7.42416	6.97273	7.5642	8.06622	8.05762
Q562R1	ACTBL2	0.7507	0.939574	0.0657458	1.04663		1.96221	-0.335014	-0.229532	0.688622	1.24532	0.786146	0.604612	0.907404	0.355349	1.31594	0.293001	1.28271	0.607504	0.196526	2.02327	1.40252	0.756002	1.04988	1.20459	0.43614	0.582838	0.397831	0.944326	0.743231	1.4713	0.547699	1.3797	1.02409	1.73837	1.21925	0.740534	0.55921	0.945807	-0.248621
P68032	ACTC1	0.860772	0.968444	-0.0232576	0.984008		4.27353	3.75991	3.76263	4.40926	3.47798	4.0148	4.1078	4.01339	4.02809	3.66374	3.9918	4.45076	4.11569	3.61296	3.76885	4.80756	4.8298	4.31489	3.69327	3.92659	4.23068	3.98127	4.24487	4.1584	3.59482	4.93093	3.90939	4.23797	4.42565	3.8743	3.41089	3.88584	3.81909	4.0005
P12814-1	ACTN1	0.680727	0.913266	0.125639	1.09099		2.51123	2.09395	1.28866	1.54315	0.304327	1.03916	-0.0809364	-0.0766106	0.372583	0.272215	0.308935	1.66746	0.811583	1.84474	1.27557	1.68134	0.787054	1.41446	0.860226	2.20317	2.54939	0.507729	0.700972	0.384018	0.9566	3.30316	1.15303	2.41509	2.18075	0.640877	0.990278	0.783037	0.598722	2.29196
O43707	ACTN4	0.370091	0.775211	-0.126277	0.916193		4.7699	4.82784	4.16088	4.64322	4.91044	3.92799	4.30866	4.41956	4.92032	4.10609	3.90858	3.86125	4.3589	3.90567	3.97199	4.63304	4.15587	4.51542	3.80561	4.84368	4.4724	3.99897	4.07742	4.22696	4.19606	4.89002	4.34705	4.30833	4.25322	3.74237	3.55697	3.77893	4.69427	4.88568
P61163	ACTR1A	0.0784809	0.485037	0.981022	1.97386		-3.26575	-1.82944	-5.28646	-1.63593	-6.06453	-3.15919	-4.009	-2.33716	-2.59929	-6.47828	-2.48209	-2.27523	-6.12575	-3.219	-2.91894	-6.64756	-5.26827	-5.88324	-3.25673	-2.29772	-1.96617	-2.54912	-2.74769	-3.12938	-2.08349	-0.77981	-3.58614	-4.31342	-2.5477	-1.40527	-2.25211	-2.72211	-5.32451	-2.71426
P61160-1	ACTR2	0.0827618	0.490519	0.372634	1.29471		2.78843	3.84777	3.88618	3.22249	1.74422	2.8647	2.54955	3.24083	1.80572	2.4786	3.20778	3.23474	2.77473	2.12992	2.35826	2.80687	2.30328	2.62081	2.26451	3.41293	2.45588	2.42791	3.02382	3.40061	2.74376	3.59123	2.45997	3.48469	2.67006	3.64499	2.97166	2.48384	3.43284	4.41253
P61158	ACTR3	0.897167	0.980149	-0.02219	0.984737		3.44295	3.75887	3.65979	3.52419	2.21145	3.34763	3.37232	3.12381	2.52609	2.89904	3.44346	3.23846	3.44778	2.90483	2.54226	3.43933	3.67472	3.36056	2.42134	3.38838	3.34308	3.49284	3.97239	2.38018	2.46637	3.62971	3.20786	3.05416	2.93794	3.82574	2.25301	3.11393	3.44952	3.44761
Q03154-1	ACY1	0.612206	0.881262	0.181198	1.13382		7.98177	8.22014	8.8122	5.9691	8.17774	8.26055	7.11939	8.49838	6.22189	7.71979	7.17819	8.28428	8.63392	7.62586	8.32584	9.05715	8.7162	9.72481	5.0481	8.70233	9.52041	7.35991	8.58253	7.74589	8.39715	7.67891	8.497	9.17631	7.99301	7.1404	8.08431	9.09796	8.97258	7.5046
O14672	ADAM10	0.914279	0.982043	-0.0293335	0.979873		-0.74655	-0.580214	-2.08045	-0.510553	1.16104	-0.0178108	-0.336411	-0.575027	1.00456	0.00766754	-0.714293	0.296324	-0.487806	-0.208555	-0.459732	-1.10638	-1.91255	-1.43201	0.155514	-1.7139	-0.648964	0.0533371	-0.0880432	-0.515245	-0.352894	-0.785509	-0.159462	-1.01517	0.155903	0.0477867	-1.03934	-0.880972	-0.424303	-2.12882
Q9UHI8	ADAMTS1	0.0181078	0.278824	-1.2587	0.417919		-1.08467	-0.714523	0.665749	-1.81309	-0.717531	-2.1192	-2.26548	-1.22442	-3.42076	-0.751026	-0.94908	-2.73222	-1.38606	0.569481	0.118063	0.190264	-0.507814	-2.68966	1.17352	-0.997316	-1.19158	0.250963	-1.09752	-4.84598	-0.529182	-0.700018	-3.149	-1.49247	-2.82183	-2.67067	-1.2509	-2.12747	-3.66999	-5.78364
Q86TH1	ADAMTSL2	0.873069	0.973563	-0.0328219	0.977506		3.33987	2.85311	2.62756	3.45821	2.57872	3.04694	1.94458	3.3632	2.09241	3.82208	2.78713	3.69979	3.4791	2.97431	2.90468	2.40734	2.13011	1.7644	2.61582	3.22234	3.16836	2.67657	4.10684	2.62012	2.15217	2.59718	2.46993	2.63311	2.93989	2.02351	3.47783	3.29067	3.32273	2.57896
P07327	ADH1A	0.132958	0.563338	-0.595372	0.661874		-3.62857	-4.73384	-4.12458	-3.16217	-5.88608	-2.89536	-3.16948	-4.69784	-5.03493	-4.11462	-6.09575	-4.31422	-6.00032	-3.63683	-3.47805	-3.35844	-2.10429	-2.71895	-3.47826	-3.78157	-3.78237	-6.147	-2.48632	-5.61279	-5.14423	-4.7935	-4.89548	-2.96494	-5.40643	-3.74646	-6.04109	-4.09482	-4.4324	-4.09605
P11766	ADH5	0.134656	0.567179	-0.630957	0.645748		5.98778	2.78533	1.78876	5.90367	2.79612	2.57454	5.47398	2.58884	5.74402	2.50858	2.83285	5.69564	5.35616	2.25269	3.48653	2.31824	2.97898	2.75878	3.03087	2.39833	2.86303	3.1447	3.07459	2.74086	3.00527	2.98935	2.79375	2.84827	3.5231	2.82336	1.88092	2.86901	2.913	3.07751
P28332-1	ADH6	0.0237199	0.308376	-0.748022	0.595419		1.19163	-0.182293	-0.43652	0.787025	0.630962	-0.163174	-0.764065	0.299971	1.08119	-0.344337	-0.275532	1.77421	0.0927391	0.332264	0.889643	-0.0571156	-0.216019	-0.0919743	0.0698643	0.501982	-0.224026	-0.237951	-0.518272	1.02154	0.0807552	-0.161324	-1.84267	-0.924927	0.737289	0.0702305	-3.71904	-0.478361	0.0927067	-0.813158
Q15848	ADIPOQ	0.0100663	0.213045	2.10732	4.30889		-3.36202	-3.36328	-1.70161	-3.88859	-3.33007	-3.34648	-1.08763	-1.69058	-4.57395	-5.89178	-1.00764	-3.27701	-4.6394	-1.7512	-2.31135	-1.15192	-0.779015	-0.92845	-1.76519	-3.25004	-4.58674	0.31768	-0.644802	6.50129	-6.75958	-1.12774	-1.0308	-1.62349	-3.23408	-1.93467	0.703268	-0.872383	-0.812832	2.20415
P55263-1	ADK	0.0020252	0.103289	-1.17935	0.441552		-3.98448	-2.24632	-3.05113	-3.39753	-4.85658	-3.12974	-3.86671	-3.66757	-4.18181	-2.34013	-4.73003	-4.52959	-4.55318	-6.09342	-1.58831	-3.89554	-1.79058	-4.26143	-5.09931	-3.36871	-2.83721	-5.82927	-3.99448	-4.88345	-4.47451	-3.98842	-5.6705	-4.08793	-4.22849	-4.80053	-5.24466	-5.86814	-4.83603	-5.38229
P30520	ADSS	0.526428	0.865257	0.681829	1.60417		-4.23322	0.84627	-4.02105	-4.98885	-6.23404	-2.27328	1.26694	-4.89389	-5.25771	-2.07505	-1.87343	-2.98927	1.40293	3.17816	-0.920271	-4.43066	1.92708	-7.1409	2.46837	-2.69864	-2.82753	-4.3164	-4.25761	-6.54864	-3.11887	-1.45711	-1.6395	1.40331	1.26102	-2.5792	2.3015	1.51286	2.43207	-4.46225
P43652	AFM	0.8231	0.959661	0.0698953	1.04964		0.516474	0.841261	2.05252	0.100771	0.0442619	0.418274	1.47907	0.94108	0.998495	0.583786	-1.24584	0.0492573	0.8354	2.84751	-1.17551	1.05617	1.01184	0.443636	0.815641	1.37197	1.76007	0.697256	1.82621	0.628773	0.371523	0.0174751	1.06257	1.05272	-0.0964012	-0.136251	2.59887	1.0493	0.725559	0.858624
Q63HM1	AFMID	0.126187	0.5545	-0.648794	0.637813		-4.12316	-3.06554	-4.28624	-3.54671	-7.19414	-4.70096	-3.38431	-4.72426	-3.22767	-5.08424	-1.97721	-3.50053	-4.95114	-3.68879	-3.21456	-4.06024	-2.9353	-1.74663	-1.91622	-5.06708	-3.67346	-4.9629	-4.95637	-4.98796	-5.34294	-4.96786	-3.81623	-4.60505	-5.48286	-2.86272	-2.29182	-4.91739	-5.27678	-3.52959
Q9BSE5	AGMAT	0.322773	0.753778	0.324948	1.25262		0.764885	0.110859	1.16923	0.410509	0.641012	1.75189	-0.254896	0.144173	0.261736	0.460304	0.427958	0.786104	1.05023	-1.43172	-0.908993	0.657734	1.7666	0.62384	-0.770369	-0.637121	0.341564	1.40318	1.03652	-2.06922	1.3399	1.63095	0.784735	1.21724	1.85926	0.69935	-0.709425	0.650047	0.921993	0.0194092
O00468-6	AGRN	0.725608	0.932372	0.0690677	1.04904		5.27156	4.53601	4.37817	4.5893	4.08766	4.57536	3.64659	4.41573	3.85687	5.28555	4.17991	4.10006	5.10551	4.96388	3.36165	4.19245	4.53841	4.67791	4.31945	4.70237	5.11929	5.46824	5.01667	4.0392	4.31004	4.81149	4.1201	4.52041	3.99975	3.32088	4.58618	5.38579	5.11279	4.33722
P01019	AGT	0.0486438	0.396727	-0.508276	0.703062		4.58365	4.02732	5.20266	4.71969	4.01964	4.93783	6.05524	5.19344	4.85203	4.52887	4.92793	3.11207	3.76122	4.71319	3.7678	4.35559	6.47956	4.98578	4.97149	4.39587	4.48015	3.90664	3.72668	3.76591	3.9589	3.9159	4.43777	4.66661	5.70059	4.39984	4.64349	3.9163	3.22758	3.8368
P23526-1	AHCY	0.353274	0.763755	0.150131	1.10967		4.20926	3.57668	2.51612	4.22872	3.34638	3.25834	3.31092	3.17171	3.83037	3.02834	3.43193	4.67013	3.05965	2.71791	3.86101	3.2876	3.26172	3.44792	3.36107	3.50417	3.35645	3.85613	3.87982	3.91824	3.97166	3.47692	3.48619	3.05814	4.0647	3.42512	2.82588	3.56412	3.57319	3.69316
O43865	AHCYL1	0.190445	0.627756	-0.412388	0.751379		0.908504	0.810135	-0.780245	-0.568844	-0.0471649	0.120443	-0.715412	-0.212477	-0.616552	-0.869331	0.596838	0.86129	-1.09626	-1.42231	1.00661	-0.179222	-1.67304	-1.77767	0.0829792	-0.0113335	-0.405409	-0.408323	-1.95373	-0.581966	-0.74609	0.276064	-1.09083	-2.84776	0.289841	-0.0437927	-1.3358	-0.125599	-0.782093	0.281898
Q09666-1	AHNAK	0.854386	0.965117	0.0737819	1.05247		4.66053	3.93498	6.54547	4.53156	4.73454	4.22517	5.83517	6.4393	4.81262	4.62639	4.56795	5.3714	4.82416	5.05036	3.62484	5.27645	4.24529	4.55714	4.05725	5.91376	5.45755	4.57026	4.62187	9.54097	4.53303	4.42013	3.91829	4.02008	3.81077	4.72341	6.64085	4.26319	4.66052	5.17838
P02765	AHSG	0.893446	0.977715	-0.046744	0.968119		9.28633	6.16811	7.72522	7.59457	7.0653	6.56966	5.77979	6.62775	6.33604	6.28547	5.24774	5.92073	7.32912	7.37647	5.70255	6.27099	8.65016	8.00854	5.61819	7.90185	7.02653	7.14199	6.33132	6.8368	8.106	5.96938	8.17032	7.1589	6.97319	5.97047	7.0778	6.07389	5.47623	7.55292
Q9BQI0	AIF1L	0.0711643	0.473683	-0.83615	0.560136		-5.91938	-2.41855	-2.39675	-6.91875	-3.66329	-3.60048	-4.21551	-3.43816	-3.36055	-2.28359	-3.50078	-5.55397	-3.55658	-1.10824	-4.30007	-1.79442	-3.84294	-2.70929	-4.06417	-5.07783	-2.9984	-5.97029	-3.44095	-5.10443	-4.14807	-5.6619	-4.1206	-3.55233	-4.60532	-5.03294	-2.29841	-5.55375	-4.01128	-4.86406
O95831-3	AIFM1	0.825735	0.959062	-0.0847138	0.942972		-2.80481	-3.14778	-3.44276	-2.80941	-3.29185	-4.5055	-2.39911	-3.74546	-2.82077	-3.9739	-5.06562	-3.41929	-3.28003	-3.67731	-0.819969	-3.7305	-4.29018	-5.30379	-5.63053	-4.30569	-4.41594	-2.89131	-5.00295	-2.05194	-3.45564	-4.55089	-5.2512	-3.25484	-2.38691	-2.63516	-3.82978	-4.19997	-3.87017	-5.31303
Q9Y4K1	AIM1;CRYBG1	0.109981	0.537629	0.874432	1.83329		-0.473145	1.05991	-1.82183	0.283791	-4.93306	-2.3031	-2.06169	-1.80744	-3.65901	-1.13736	-0.892012	-1.18278	-2.35598	-1.90404	-3.8423	0.638706	-4.17582	-1.38711	-1.27435	-0.143351	-0.562046	-2.59419	-0.676975	-0.434843	-1.31524	2.36254	0.0108166	1.26289	-2.52516	-1.77615	-0.908556	-1.1154	-1.4567	-0.472178
P00568	AK1	0.0175652	0.272263	0.717047	1.64381		-0.261135	-0.614542	-0.362646	-2.27584	-2.52224	-0.465618	-0.986122	-1.25179	-1.46535	-1.4401	-1.43901	-1.65506	-0.291313	-2.12668	0.104328	-0.546516	-0.630745	-0.567999	0.190594	-0.717499	-0.901814	-1.92478	-0.419764	0.764633	-0.987989	-0.572842	-0.393604	0.390432	0.374428	0.947386	0.618561	-0.625975	0.209522	-1.57994
P54819	AK2	0.229727	0.691239	-0.36586	0.776006		-5.01273	-4.36788	-5.2546	-3.43498	-2.72231	-4.69131	-4.01272	-4.78275	-4.38828	-5.22147	-2.97698	-5.12158	-3.25097	-3.70335	-3.37848	-3.94809	-3.93237	-5.16959	-4.15577	-3.40292	-3.72459	-4.63876	-4.21702	-5.48427	-4.93323	-3.24024	-5.85816	-4.58856	-5.16908	-4.39624	-5.5653	-4.07842	-3.55111	-2.67859
P27144	AK4;LOC100507855	0.516251	0.859836	0.378067	1.2996		0.705872	-1.91169	-2.48489	0.900576	-3.14322	-0.390604	-3.86196	-0.171074	-1.9314	1.4223	0.154026	1.97315	0.988976	0.276644	3.7459	1.14777	0.502094	0.273624	1.37397	-1.54967	-0.694506	1.10566	0.581343	-1.07137	0.391878	0.447929	1.50036	1.43244	1.5253	1.12801	-2.21405	-0.361128	0.487354	-1.69426
Q02952-1	AKAP12	0.0027218	0.116741	-1.61651	0.326122		-0.409735	-0.801693	-2.26968	-3.41708	-3.54144	-2.12088	-2.6332	-1.84641	-1.47433	-4.14691	-2.96196	-2.30319	-1.40927	-2.81708	-1.02579	-1.62269	-0.967693	0.17425	-1.88181	-1.11903	-0.264038	-3.60954	-1.82387	-5.61585	-0.730919	-5.53084	-4.90998	-1.90847	-5.21117	-5.52025	-3.33076	-3.5056	-1.24441	-2.12901
P14550	AKR1A1	0.0417057	0.376031	0.294006	1.22604		3.9167	3.525	3.24935	4.35724	2.9987	3.69382	3.21328	3.58641	3.72138	3.64071	3.37791	4.51095	2.76699	3.59097	3.37684	3.84474	3.6432	3.86466	3.74874	3.96103	3.52817	4.07644	3.36297	4.28764	3.54843	3.59218	3.86284	3.82563	4.49222	3.63013	3.54838	4.01745	4.49221	4.20548
P15121	AKR1B1	0.400119	0.79525	0.191321	1.14181		1.88736	2.74615	3.22202	2.93818	3.8653	4.118	3.31906	3.25359	2.90474	3.17189	3.71136	2.56755	2.82011	3.76181	1.73232	2.357	4.05306	2.05734	2.73431	2.89993	3.85671	3.10157	2.21037	2.72339	2.97403	2.84855	4.13235	3.61727	2.9888	3.33206	3.14705	3.73782	3.3898	3.8894
O60218	AKR1B10	0.793604	0.951127	0.112963	1.08145		-0.498966	-0.366409	-4.45002	-2.95383	-0.797743	-2.72803	-1.26575	-0.79908	-0.880445	-2.56886	-4.73555	-2.90685	-4.06269	-2.00024	-2.34425	-1.33381	-1.5035	-0.265928	-2.42046	-1.33631	0.441532	-3.04087	-2.36803	-0.938524	-1.73031	-1.63832	-1.75886	-1.38222	-0.679146	-1.22689	-1.16008	-3.22947	-1.78747	-2.21527
Q04828	AKR1C1	0.873618	0.97215	0.0943938	1.06762		-3.59261	-0.0941639	-3.78651	-0.692865	-5.42106	-0.890596	-1.47321	-0.531414	-5.68568	-2.68494	-0.967102	0.046917	-3.94932	-2.78184	-2.04245	-0.0639572	-1.45476	-1.16967	-3.96826	-0.661549	-0.245316	-4.2679	-3.08398	-2.58127	-3.52405	1.1864	-1.08183	-1.19638	-2.09999	-0.804892	-1.44543	-3.42042	-1.13192	-1.38954
P42330	AKR1C3	0.0778209	0.484658	0.417376	1.3355		1.774	1.41495	1.51352	1.92721	1.80702	2.82584	1.83169	2.44558	2.09398	1.47699	2.18059	2.61965	1.31825	1.63163	2.01071	1.97674	2.99797	1.8641	2.97145	1.93798	1.21756	2.39386	0.987194	2.0465	2.60215	2.45496	2.758	2.52483	3.97937	3.85307	1.70879	1.86199	1.8121	2.3424
O43488	AKR7A2	0.000118739	0.0162667	0.77796	1.7147	+	1.58753	1.39141	1.03449	0.710407	1.27574	0.382662	0.326899	-0.362265	0.89179	1.58018	0.556608	1.55392	1.23627	0.654242	1.21013	0.0969906	0.492643	0.64492	0.648037	1.35422	0.839571	2.52602	1.22835	1.07414	2.03454	1.1319	1.88119	1.97147	2.01677	1.46649	1.06549	1.27373	1.97386	1.67825
O95154	AKR7A3	0.0777564	0.485578	-0.403148	0.756206		2.69026	1.47682	1.13694	2.93847	2.66369	2.48349	1.68972	2.48685	2.0314	2.69416	1.51659	3.40066	2.46879	1.45909	2.33343	2.15606	1.88861	2.45615	0.974058	1.19856	2.25375	1.55609	1.63463	2.61094	2.55652	1.9061	1.23395	1.47985	2.52272	1.67847	0.507372	1.31993	1.67512	1.56156
P13716-1	ALAD	0.521302	0.862387	0.210126	1.15679		-0.197342	0.135321	-0.349306	0.485802	-3.2247	-1.02157	-0.0655823	-1.14017	-2.55764	-0.493685	-0.562325	-0.0356121	-1.16486	-1.57337	-0.960934	-0.436274	-1.53782	0.0943508	-0.695154	0.578363	-2.26533	-0.166655	-0.743605	-1.02504	-0.336224	-1.03071	-1.11631	-0.666769	-0.201771	-0.533369	-2.59487	0.481098	-0.0811844	0.230778
P02768-1	ALB	0.457668	0.836073	-0.23424	0.850133		9.91873	9.72718	10.9329	10.4215	12.4153	10.3562	10.7568	10.9864	11.52	11.1321	10.434	10.2199	10.7243	11.2703	9.73205	10.4328	10.0453	10.7404	9.41874	10.4033	10.5828	9.80305	9.87854	11.6735	10.1107	10.0134	9.50119	10.3238	9.19986	9.86663	13.4947	10.9541	10.1812	9.48854
P00352	ALDH1A1	0.115542	0.545946	0.190663	1.14129		4.70012	4.1182	3.90156	3.99247	4.24229	4.09057	3.98186	4.01721	4.2344	3.89406	4.52909	3.85252	2.91954	4.44948	4.10641	4.16402	4.34827	3.93033	3.68194	3.842	4.03078	3.90428	3.69819	4.51477	4.48018	4.47112	4.14075	3.98971	4.78703	4.3065	4.09255	4.35161	4.20866	4.1691
P47895	ALDH1A3	0.0677533	0.463006	-0.836757	0.559901		-0.857052	-1.06926	-1.4408	-2.65405	-2.20749	-0.790281	-0.766569	-1.42923	-2.28921	-0.477245	-1.61097	-4.88173	-0.87113	-0.0987606	0.250906	-1.32176	0.261059	-1.117	-0.682772	-0.111124	0.240911	-5.19468	-3.42658	-0.710857	-1.18244	-1.10803	-1.67845	-1.80111	-3.8683	-0.975462	-1.02542	-1.33418	-2.19263	-1.18951
O75891-3	ALDH1L1	5.44222e-13	0	3.19911	9.18394	+	5.43295	4.97276	4.54234	4.89917	7.50391	5.26197	5.29703	5.28907	6.36552	4.93526	4.47036	5.65688	4.87968	4.0101	6.27297	4.79045	4.90064	4.99405	4.6014	4.61271	4.57491	7.80456	8.9914	7.88342	8.83673	7.65449	8.53209	9.63961	8.38533	7.21268	8.44651	9.29843	8.84985	7.07404
P05091	ALDH2	0.611913	0.882078	0.194046	1.14397		-0.77368	0.161329	0.434301	-1.42578	4.37123	0.713602	0.128082	1.18733	1.93515	-1.17379	1.24793	-0.303345	0.611561	-1.17669	-0.314911	0.758402	0.830481	0.627403	-0.441929	0.17008	0.199665	0.816576	-0.335846	2.16704	0.959953	0.5165	0.280918	0.0972805	-0.393761	0.44388	0.178791	0.924503	0.725401	0.949152
P30838	ALDH3A1	0.359347	0.765872	0.54199	1.45598		-1.7206	-4.55216	-1.02872	-4.75572	0.55579	1.02973	-1.28658	0.641869	1.06275	0.0557652	-1.89941	-3.20273	-1.39432	-1.48408	-1.92837	0.303411	-0.700041	-0.967916	-0.981949	1.14301	-1.64349	-1.63954	-1.57144	0.309916	0.105844	-0.512302	1.92371	-0.520525	0.33828	-1.39067	0.16535	1.80642	-4.12783	-1.92699
P43353-1	ALDH3B1	0.812088	0.956892	-0.13904	0.908123		-4.47224	-6.40791	-4.29086	-1.3956	-0.229052	-2.94728	-4.26466	-6.00696	-1.32894	-0.768433	-2.0744	-1.17923	-1.92035	-3.7986	-2.00645	-6.4148	-3.4172	-2.95159	-2.62831	-4.75328	-3.17283	-3.71068	-1.79352	0.0243549	-2.84475	-3.19077	-3.34781	-4.49893	-3.51849	-3.45638	-3.08502	-5.33094	-4.41746	-3.75981
P30038	ALDH4A1	0.688122	0.916545	-0.116924	0.922152		-0.342659	-1.34872	-1.08721	-1.08513	-0.474749	-1.43008	-0.815687	-1.55278	-1.20632	-3.01484	-2.30618	-0.911947	-0.677696	-2.5696	0.508301	-1.24553	0.524418	-0.531273	-2.0934	-2.23842	-2.07487	-1.90331	-0.957935	-0.441442	-2.09427	-1.28564	-1.5473	-1.55853	-0.24716	-1.63173	-2.00899	-0.802204	-1.44532	-1.67556
Q02252	ALDH6A1	0.237294	0.699625	-0.425685	0.744485		2.07317	3.47272	1.71487	0.940197	1.30049	0.942265	-1.34697	0.951	0.200668	0.535534	1.40814	1.81212	0.949907	0.690245	1.64113	1.58361	-0.717503	0.568272	0.777435	1.22751	1.71953	1.59592	1.89162	1.20671	0.405148	1.36663	0.41634	0.580589	1.04454	0.918278	-2.07483	-0.433699	0.325438	1.11752
P49419	ALDH7A1	0.553104	0.875936	-0.184835	0.87975		1.75642	0.310492	0.577457	1.22484	-1.2928	0.562828	0.960526	-0.185833	0.561678	-0.437296	0.488878	1.09236	-0.129839	-1.19843	2.17934	0.410074	-0.40937	0.316568	0.665197	0.897728	0.81011	0.112001	0.610077	0.73778	0.961363	-0.415895	0.0842133	0.443029	0.825459	0.111391	-2.42251	0.552776	0.436949	1.23156
Q9H2A2-1	ALDH8A1	0.324969	0.755254	0.300645	1.2317		0.664238	-0.145109	-1.30645	0.64702	1.43778	-1.23255	-1.33424	-0.30056	-0.569912	-2.37063	-0.9837	1.17044	-0.367077	-0.929277	1.46914	0.544107	-1.34077	-0.531111	0	0.414282	0.805691	-0.215332	0.38689	0.434435	0.668865	0.129467	-0.487535	-0.0339489	0.572792	0.0141411	-0.0816059	-0.280781	0.209631	-0.0449619
P49189	ALDH9A1	0.0956688	0.519179	0.486919	1.40145		5.03055	4.91065	6.07586	5.07545	4.38458	5.50444	3.50574	5.36598	3.90188	5.14985	5.75156	6.26832	5.85027	6.17785	4.20011	5.15406	5.83231	4.99467	6.48184	5.023	5.31861	6.7894	5.15929	3.87746	5.49119	6.27157	5.40119	5.44032	6.32017	6.99792	5.22463	5.44268	5.42305	6.56005
P04075	ALDOA	0.464574	0.839655	-0.127333	0.915522		6.22725	5.62321	5.41697	5.71869	5.69332	5.11359	4.72273	5.41638	5.09794	5.44275	5.18086	5.84054	4.55683	4.85061	5.32765	5.25046	4.66658	5.00565	4.97167	6.06782	6.29225	5.33429	5.4525	6.04309	5.41265	5.77606	4.99302	4.64841	5.03429	5.03507	4.56951	4.9224	4.8361	5.92008
P05062	ALDOB	0.158498	0.590439	0.345085	1.27023		6.76047	6.31052	5.5182	7.43356	7.3846	6.06917	5.46576	6.10353	6.47214	7.04825	6.64043	7.68958	5.75631	6.0295	6.65857	6.24325	5.93433	6.28906	5.49316	6.18826	5.84514	6.70843	5.94359	7.49336	7.80675	6.27555	6.15199	6.18223	7.741	6.73184	5.27685	6.79456	6.75337	7.16655
P09972	ALDOC	0.821953	0.959519	-0.0579018	0.96066		1.19512	1.45503	0.884647	0.918831	0.793375	0.479176	-0.688295	1.19566	-0.230391	0.666475	0.763178	0.733084	-0.805437	-0.831402	1.30488	1.22885	-0.186916	0.209932	0.753994	0.794973	1.4543	0.811016	1.52133	1.00231	0.636431	1.8831	0.546827	-0.418806	0.263393	0.0753021	-0.264906	1.02566	-0.0804653	-0.270212
O15296	ALOX15B	0.00652796	0.165978	-1.01925	0.493373		-2.96898	-3.10275	-2.55404	-4.31156	-4.43436	-4.12304	-4.88584	-2.85645	-4.48187	-3.1946	-3.98905	-2.72382	-2.61143	-2.6388	0.326101	-3.98958	-2.67329	-3.13153	-2.44423	-3.12914	-2.31269	-3.93701	-3.5582	-3.66747	-5.39872	-5.32586	-3.76153	-2.79347	-4.0256	-4.43495	-5.06436	-3.78419	-4.34724	-4.15177
P09923	ALPI	0.00226582	0.106122	1.67469	3.19251		-5.65456	-5.01629	-2.23912	-3.85242	-5.64239	-4.47914	-2.45071	-5.18631	-5.28338	-4.21073	-3.31579	-5.06786	-5.51948	-3.84266	-4.10401	-3.66273	-5.40692	-3.86056	-5.33986	-5.13527	-5.30014	-1.07812	-6.67019	-4.09022	-2.44327	-0.950945	-2.83679	-2.45979	-5.80447	-0.18527	-1.91799	-4.53754	-1.73165	-2.06632
P05186-1	ALPL	8.2104e-05	0.0129231	1.23452	2.35303	+	-0.265837	0.815372	0.880701	-0.48139	-0.0598545	1.17125	-1.11174	-0.15291	-0.243677	-0.186913	0.611238	0.9722	0.705376	0.772495	0.220528	-0.307634	0.705893	-0.18096	0.690475	0.232899	-0.531921	1.10152	3.02147	0.454321	1.07402	0.15736	1.93301	3.33387	1.1397	1.09949	0.36014	2.36983	1.69454	0.943886
Q53TS8-4	ALS2CR11;C2CD6	0.153669	0.586315	0.5102	1.42425		-2.91212	-2.92902	-5.71414	-3.98229	-5.76315	-3.33911	-2.94845	-3.23902	-5.05666	-3.05328	-3.88799	-5.62424	-2.85232	-4.05629	-3.52919	-2.98002	-5.27073	-6.27066	-3.31899	-3.58632	-3.08294	-4.45562	-3.08278	-4.74428	-3.29859	-3.26958	-2.66471	-3.74375	-2.68713	-3.19142	-4.35645	-3.04162	-3.10411	-3.35402
P02760	AMBP	0.132609	0.563866	-0.367342	0.775209		5.27332	5.68616	6.05986	6.11628	6.02956	5.61898	6.37428	6.48676	6.14538	6.45087	6.37943	5.29113	7.71539	7.52098	4.99139	5.89324	6.06345	6.80914	4.81339	6.64003	6.45127	5.38125	5.57317	5.64812	5.44484	5.76581	5.7786	5.70794	5.27521	4.68144	7.0147	6.25642	6.20537	6.23138
Q9BXJ7-1	AMN	0.143494	0.578872	0.810877	1.75428		-2.41755	-3.62671	-5.80774	-5.35183	0.643465	-5.95872	-3	-6.16545	-1.25396	-5.09707	-4.80329	-5.37273	-4.67222	-5.51522	-3.22311	-3.71242	-5.4784	-3.61403	-4.76619	-3.36659	-5.01197	-4.2305	-2.75599	0.195475	-3.67912	-3.4541	-4.50751	-4.1743	-3.9428	-3.30445	-3.47316	-3.20079	-2.70011	-4.44233
P04745	AMY1A;AMY1C;AMY1B	0.363149	0.770183	-0.40494	0.755268		-1.62894	-0.825485	-0.0203075	-0.893166	-0.0810966	0.684431	3.2319	0.735559	0.421211	1.07038	3.36091	-0.802269	0.493513	1.05211	-2.25458	-0.637375	1.20294	1.37296	1.61228	-0.276585	-0.37159	-0.39959	-1.11633	-0.595465	-0.362356	0.123915	1.12339	0.436277	-1.26831	-0.340845	1.79482	-0.26483	-0.876408	1.09143
P04746	AMY2A	0.961463	0.992969	-0.0130323	0.991007		4.13187	4.38124	5.48738	4.04565	4.3579	4.3309	5.14486	5.52832	4.33395	3.85595	6.72354	3.67972	3.83889	4.53291	3.48655	4.62248	4.40682	6.02466	4.56982	5.31048	4.58202	3.96002	4.25394	5.49983	4.72418	4.78596	4.29599	4.49604	3.65236	5.44942	5.94481	4.79479	4.09294	4.16063
P19961	AMY2B	0.00727695	0.178723	-1.54311	0.343145		-5.91228	-2.91982	-1.15327	-3.68454	-4.06409	-3.35564	-2.01948	-1.67158	-3.63353	-4.93541	-0.0879688	-6.02864	-3.99305	-5.28169	-2.93756	-5.02183	-3.25401	-4.48978	-3.97574	-0.103888	-3.52254	-6.34813	-4.47409	-4.71936	-5.00289	-5.0153	-5.2013	-5.52823	-5.08069	-5.16764	-1.25639	-6.06698	-5.50786	-5.29167
P03950	ANG	0.0452719	0.385328	1.01287	2.01793		-0.510681	-1.5959	-1.47426	-2.08525	-4.24222	-1.46482	-1.99352	-3.87805	-0.347618	-3.73461	-0.96287	-1.5579	-1.7584	-1.91771	-0.104969	-4.22935	-4.18608	-1.44816	-1.87149	-1.6045	-0.0812016	-1.12329	-0.625164	-0.941395	0.837656	-0.476862	-0.140192	-0.296318	-0.256151	-4.24757	-2.6347	-2.73404	0.0590477	0.334698
O95841	ANGPTL1	0.518934	0.860097	0.172899	1.12732		1.97561	1.63838	0.534914	1.07887	1.58285	0.854786	0.451469	0.0902576	0.665699	-0.147545	-0.266029	1.65645	-1.37833	-0.342886	1.33206	1.00837	0.324823	0.328844	0.180019	0.916027	2.21016	1.78939	1.61852	0.0350475	0.985418	0.51395	0.740002	1.1913	1.11366	0.797758	0.772631	0.882376	0.526155	0.37826
Q9UKU9	ANGPTL2	0.118272	0.545871	-0.412177	0.751488		2.60885	4.62291	5.20079	4.92723	4.09752	5.52711	4.54453	5.13054	4.95136	5.82076	5.29926	4.05744	5.0945	5.13115	3.10566	4.19153	4.54643	4.98744	4.67326	5.45023	4.75229	3.61091	3.83321	4.21194	3.66338	4.93939	3.90207	4.45852	4.00521	3.23143	4.8505	5.48552	4.79546	4.76702
Q9Y5C1	ANGPTL3	0.140698	0.576252	-0.434638	0.739879		1.76265	1.7091	3.37533	1.39725	0.776165	0.456608	0.750933	2.27349	0.202824	2.08317	0.948084	2.39891	1.1208	0.82585	1.25727	2.76973	1.23645	1.71511	0.523483	1.89751	1.99551	1.34072	2.31599	0.766285	-0.910755	0.870501	1.2537	0.819067	0.612722	1.61629	2.12143	0.451405	1.52527	1.05236
Q8NI99	ANGPTL6	0.578913	0.872919	-0.129355	0.91424		-0.699238	-0.847372	-0.45252	0.314985	0.432047	0.921593	-0.972017	1.15437	0.155483	-0.185061	0.589722	-0.335957	0.436428	-0.099947	-0.553947	-0.631136	0.33724	0.410673	0.301643	-0.490503	0.0682335	0.324167	-1.93948	0.434092	-0.114267	-0.81476	0.684147	0.102043	0.726763	0.211029	-0.461239	-0.800539	-0.5124	0.388891
Q9UPS8-1	ANKRD26	0.442744	0.829872	0.247522	1.18717		-4.22101	-5.30134	-3.83672	-4.64535	-4.25447	-5.51509	-4.34664	-4.79151	-4.39223	-4.91336	-4.06732	-6.32161	-6.29296	-4.59644	-4.35959	-4.24984	-5.37225	-4.68905	-6.1171	-4.41158	-3.84835	-3.3524	-3.66677	-6.04318	-3.42638	-4.44867	-3.68827	-4.85349	-3.4373	-5.53361	-5.73053	-5.95474	-5.54788	-3.34039
Q4KMQ2-3	ANO6	0.368031	0.773412	-0.225547	0.855271		0.0240059	0.562538	0.779903	0.770584	-1.92106	0.535797	1.49975	0.888514	0.561394	0.918503	1.37753	0.311102	1.37338	1.09821	0.733963	0.614504	-0.00811958	1.17165	-0.103834	0.497374	-1.22998	0.702448	0.469538	0.887218	0.312607	0.209669	0.646006	-0.756187	0.269648	-0.0423889	0.291521	-0.046648	0.431686	0.165346
P15144	ANPEP	0.0035707	0.132952	0.421038	1.33889		7.89138	7.81356	7.32635	7.83405	7.72325	7.9288	8.5464	7.95535	6.7257	8.35015	7.93547	7.58912	7.62278	8.03847	7.27308	7.69051	7.6522	7.40623	8.21693	8.05074	8.05033	7.89747	7.85034	8.08104	8.84068	7.98675	8.04045	8.52112	8.74437	7.80091	7.98879	8.21958	8.45176	8.33933
Q9H6X2-2	ANTXR1	0.286564	0.735876	-0.300069	0.812214		1.21157	1.38179	1.06111	1.72364	2.02966	1.40046	2.24475	2.50512	3.07809	2.17432	1.98798	-0.209673	1.90651	3.74258	0.570921	1.52327	2.51491	2.87501	2.97206	2.43344	2.04519	1.96727	1.45515	1.09199	1.45552	1.46588	1.64655	2.22723	1.13676	0.659826	2.51475	2.08265	2.3504	1.53299
P04083	ANXA1	0.0477395	0.394936	-0.660633	0.632601		5.81433	6.10864	7.7663	7.28941	5.35953	4.46694	4.90416	6.75295	6.77722	4.43718	4.60689	7.48302	5.21556	6.92339	5.0104	6.39197	4.61765	5.7335	6.55966	6.29817	6.08718	5.02541	5.20327	5.29914	4.67774	6.92492	5.02311	5.11807	5.0255	5.84466	5.37351	4.40291	4.75798	5.87143
P50995	ANXA11	0.589202	0.871234	-0.166727	0.890861		6.37082	5.38666	4.88844	7.66352	8.0412	6.33117	5.75865	5.79786	7.25911	7.87572	6.51448	7.12543	7.09295	6.76021	5.82903	5.48187	5.61103	5.19681	5.63501	5.82389	6.00897	6.90268	6.36996	7.58342	6.37917	6.54031	5.43515	6.72604	6.97612	5.45126	5.5153	5.38369	5.43245	5.13163
P27216-1	ANXA13	0.140042	0.57476	0.67516	1.59677		-4.33067	-1.48666	-1.72391	-0.181446	-2.01394	-0.597477	0.0897655	-2.16235	0.32449	-5.34751	-1.89225	-1.02348	0	-0.839348	0.179518	-1.36778	-1.38867	-3.36199	-3.34883	-1.41249	-1.87664	-1.41759	-0.57058	0.0935516	-1.14117	-1.70714	-1.54094	-0.961493	0.197531	-1.27837	-0.422186	-0.217518	-0.862179	-2.29492
P07355	ANXA2	0.30247	0.741568	-0.242555	0.845247		5.78747	5.90371	7.87906	5.84491	5.33751	5.46846	6.16481	6.59275	5.39025	5.74403	5.74337	8.00931	5.72453	5.75381	5.32733	6.1065	5.23997	5.78609	5.80343	5.73909	6.17451	6.03239	5.76783	6.25935	5.34814	6.47815	5.27489	5.50176	5.50512	6.55838	5.99065	4.94713	5.09464	5.79177
P12429	ANXA3	0.266454	0.718393	-0.301259	0.811544		0.361473	1.20229	1.52318	1.48581	1.56744	0.694113	0.666109	0.548779	0.740362	0.108845	1.62984	0.91329	0.470257	0.73407	1.00934	0.838457	0.172373	0.369251	1.95275	0.0365562	-0.21199	-0.582897	-0.187889	1.55205	0.0960464	1.83016	-0.504704	1.43043	0.192345	2.346	-0.112682	-0.422575	0.277691	0.577456
P09525	ANXA4	0.342414	0.756167	-0.303179	0.810465		2.40505	2.15341	0.943026	0.641546	2.31182	1.9765	2.23737	1.99233	0.372677	0.830956	-0.35078	-0.472816	0.515079	1.72087	1.88374	1.33327	1.28952	1.40108	0.288908	1.85975	1.31706	-0.296164	1.53922	0.876019	1.89463	0.398636	0.554649	2.17639	0.89127	0.411642	2.15228	0.418722	-0.613352	2.15256
P08758	ANXA5	0.127878	0.556122	0.534362	1.4483		-0.791813	-0.852591	0.88603	0.0448074	0.269033	0.0555305	0.861448	-0.303829	0.511583	0.409851	1.24498	-1.66274	0.915419	0.329554	-0.0876541	-0.873816	2.84135	-1.22935	1.95851	-0.432756	-0.315834	1.95317	-0.161728	0.39971	0.466888	0.381893	0.728546	0.7976	2.08791	0.610189	1.45135	0.705023	0.72154	-0.856815
P08133-1	ANXA6	0.261404	0.71546	0.256277	1.19439		3.24832	3.337	2.95625	2.89187	3.92272	3.20941	2.47198	3.00675	3.05663	2.78193	2.75065	2.44226	2.85691	2.89022	4.32739	4.62847	3.98768	4.15132	3.13611	4.22466	4.3388	2.89956	2.85913	3.10185	3.33335	4.12872	3.83713	4.74146	3.87476	3.03803	3.58901	4.1524	3.96575	3.52595
P20073-1	ANXA7	0.012549	0.244628	-1.00828	0.497137		2.9886	2.55481	3.02204	4.58703	7.08454	3.94546	4.0647	4.15433	6.17575	4.78414	3.51677	3.96295	3.72578	3.82761	2.14489	2.78598	2.2742	3.03068	2.48151	2.7483	2.83005	2.05271	3.07309	1.9791	4.09761	3.40113	2.07983	3.58136	2.18251	2.79585	2.24406	2.24769	1.80215	2.83007
Q06278	AOX1	0.963987	0.992044	-0.0122196	0.991566		-0.883957	-0.0440845	-1.77808	-1.34497	-0.191244	-1.20893	-0.332027	-0.957306	-0.240839	-1.57847	-0.129078	0.236771	-2.0055	-1.02537	-0.30003	-1.32207	-0.933969	-0.577728	-0.389444	-1.3405	-0.482819	0.19655	-1.66819	-0.0764408	-1.42214	-1.01989	-0.14893	-2.38881	-0.0253239	-0.839172	-2.48188	-0.121271	-0.904995	0.32328
Q10567	AP1B1	0.588618	0.870988	-0.175454	0.885489		0.414133	0.287767	-0.553843	0.160318	-2.86185	-2.31443	0.391823	-0.257698	-0.203033	-0.835793	0.0436745	0.280247	-0.595625	0.584972	0.691883	0.0483513	0.156975	-0.271236	0.484831	1.46211	2.09056	0.114889	-1.02283	-0.873928	0.405132	0.173464	-0.497829	-0.118454	0.344606	0.597616	-0.15329	-0.760874	-0.700523	-0.281559
Q96CW1	AP2M1	0.562276	0.87473	0.191531	1.14198		-3.33996	-4.53622	-2.62427	-3.59431	-4.75104	-4.4206	-5.09555	-5.81347	-5.0188	-4.24298	-4.02785	-2.06769	-3.23846	-4.93637	-2.17902	-2.97023	-5.01113	-3.2452	-3.91255	-3.58356	-2.97209	-3.36593	-5.29766	-3.46253	-4.46122	-3.49757	-3.29495	-4.2273	-2.67455	-3.36426	-3.96989	-3.199	-4.2962	-2.90174
O95996-1	APC2	0.288039	0.736283	0.452534	1.36844		-7.13163	-6.81121	-4.01468	-5.025	-5.51567	-4.19244	-2.75968	-4.97909	-3.39672	-4.86993	-5.28106	-6.5218	-3.52859	-3.14803	-4.46802	-5.02058	-5.56549	-4.98497	-4.23873	-6.1247	-6.19963	-3.44192	-5.29287	-5.39443	-6.36142	-3.88039	-5.8636	-3.29738	-4.63623	-4.19464	-2.61225	-4.1954	-3.4849	-5.70493
P02743	APCS	0.807038	0.955905	-0.0547379	0.962769		3.85086	4.38038	4.65512	3.37147	5.03819	4.31375	4.89229	3.96002	5.02207	3.8762	4.23687	4.49414	3.97376	3.21425	5.52988	3.49632	4.40823	3.35461	4.01568	3.4188	3.44209	4.77198	3.94537	4.15397	4.91202	3.59721	4.14927	5.16065	4.40665	3.96336	3.40779	3.2134	3.98467	3.44514
P13798	APEH	0.419399	0.811426	-0.226266	0.854845		0.355433	-0.0903072	0.457558	0.462524	2.66985	0.594631	1.21802	1.36266	2.355	0.623833	0.393915	0.346355	-0.540379	0.220562	0.117701	0.740242	0.618116	0.882734	0.963678	-0.241312	0.159836	0.905748	0.631889	1.66621	1.70342	0.21838	0.430622	0.566551	0.0269966	0.311089	-1.55769	-0.0224037	0.154171	0.486351
P27695	APEX1	0.0577936	0.430282	-0.885381	0.541344		-1.53387	-0.292671	0.0925598	-1.04889	2.0951	-0.337669	1.26184	0.43387	0.631441	-0.79187	-0.137249	-1.6278	-0.952452	0.76622	-1.70477	0.145504	-0.22595	-0.317902	-1.02028	-1.14089	-1.58908	-3.05901	-1.11321	-0.448879	-1.28256	-0.329279	-1.65158	-1.89622	-2.14597	-1.98773	3.58917	-1.88899	-1.60056	-2.21095
Q06481-3	APLP2	0.476912	0.84233	0.204898	1.1526		0.52496	0.88991	1.03709	1.74737	-0.305742	1.37858	0.373617	1.43723	1.07892	2.60831	2.08103	1.37708	0.323307	0.817795	-0.0609226	1.03475	-1.09336	0.817102	0.634548	0.177965	0.771635	1.47061	2.03235	0.0632	0.606678	1.50449	1.77047	-0.027441	-0.550978	1.17808	1.1812	1.59154	1.4763	1.2941
Q9HDC9	APMAP	0.0262556	0.314204	-1.08418	0.47166		-2.64668	-3.44658	-4.08344	-2.47197	-2.96039	-5.85344	-3.03908	-3.51553	-1.57757	-4.18274	-2.17162	-3.19627	-5.43909	-1.86058	-4.08917	-2.60663	-2.69809	-1.94779	-2.13983	-2.67943	-0.327257	-5.63207	-3.90957	-4.31911	-3.74229	-0.691114	-5.3223	-3.27847	-5.65834	-4.10678	-3.32963	-3.21467	-5.92457	-3.92406
P02647	APOA1	0.391277	0.786744	0.219759	1.16454		8.13843	7.47082	8.44904	7.30094	8.39009	8.45158	6.12346	7.86507	7.19904	7.20457	7.36386	7.13514	7.55944	7.89219	7.22642	8.30213	9.23176	7.99587	6.73516	7.78977	7.88438	7.72408	8.46514	7.60978	6.6993	7.37667	8.46385	7.57974	6.74396	9.17916	9.04424	8.06761	7.87404	8.13496
Q8NCW5	APOA1BP;NAXE	0.168928	0.604668	0.451083	1.36707		1.15275	0.318262	1.51828	0.685078	0.496941	1.57445	-0.870792	1.38968	-0.319471	2.20379	1.60047	1.60121	1.39947	1.74156	0.117239	1.38651	2.38933	1.56	2.81696	1.1536	1.64657	2.25358	0.864841	-0.100189	1.88682	1.00211	1.91256	2.10029	2.67404	3.46944	0.463253	1.45366	1.65525	2.05248
P02652	APOA2	0.620362	0.886981	0.195363	1.14501		2.37193	1.8725	2.20335	1.59887	-0.392704	2.87814	0.0844269	1.60908	-0.0194206	1.16327	0.55933	1.01142	1.04347	2.26405	1.02773	2.34049	3.60922	0.93742	0.696218	1.26736	0.866566	1.84697	2.68128	-0.441656	0.0658188	0.971455	3.43844	0.659775	-0.0755806	3.12231	2.86053	1.69413	1.49553	2.16857
P06727	APOA4	0.220207	0.671833	0.388631	1.30915		7.42328	6.64948	7.33904	7.66155	10.3931	7.99978	6.77895	8.16464	9.57654	8.25442	7.17316	7.69505	8.74292	7.39407	7.9038	7.22279	8.50531	6.87916	6.75528	7.05626	7.50065	8.20649	7.86926	10.0435	8.84506	7.54646	7.58857	8.26548	8.96154	7.81797	8.161	7.57	7.15968	7.96484
Q6Q788	APOA5	0.0187826	0.281529	1.18016	2.26602		-3.30353	-4.84743	-1.61187	-5.55892	-5.08465	-3.31628	-4.5791	-2.9934	-3.82108	-5.69019	-3.88372	-1.61341	-4.76938	-7.44805	-3.67532	-3.6333	-3.86531	-3.28264	-3.13808	-5.32038	-3.98402	-0.679058	-3.99097	-3.07002	-1.01899	-2.87477	-4.34402	-2.3601	-1.84159	-2.28815	-5.12452	-4.57318	-3.14509	-2.22651
P04114	APOB	0.574194	0.876959	0.108869	1.07838		5.89234	5.14178	5.45988	4.53556	5.58507	5.61185	4.22779	4.69347	4.98319	4.48552	4.56969	4.54578	5.02111	4.74512	4.86331	4.8563	5.31976	4.72571	4.81184	5.15246	5.22294	6.93452	5.05603	4.81138	4.65886	4.818	5.48814	4.5807	4.63771	5.77746	5.48302	4.49617	4.84684	4.4863
P02654	APOC1	0.00581871	0.157488	0.705302	1.63049		3.14416	2.79987	2.30415	2.22395	2.23211	3.23534	1.31663	1.74414	1.70882	2.40164	2.02879	2.16343	2.92198	2.21653	1.9082	2.80463	4.06973	1.97947	2.43197	2.51487	2.38463	3.48678	3.30045	2.73024	2.523	2.89457	3.50146	3.23371	2.35518	5.3215	2.91119	2.24313	3.07187	2.87944
P02655	APOC2	0.921448	0.98555	0.0245718	1.01718		-0.522285	-0.514872	-0.330606	-0.708107	-0.0643711	0.672941	0.766308	0.701569	0.231037	0.56959	0.270643	1.2609	0.998281	0.385168	1.09579	0.883507	0.559389	0.456408	0.959707	-0.775793	-1.05505	0.717907	0.50868	1.32153	-1.2443	-0.353773	0.864977	0.54904	0.279615	1.16879	-0.440252	0.625971	0.310648	-0.374054
P02656	APOC3	0.960853	0.992873	-0.0108563	0.992503		1.73075	1.64325	2.0217	1.40351	2.9513	2.39917	1.24867	2.02552	2.24689	1.8673	1.30421	1.32977	2.59773	1.8711	3.06505	2.13171	3.08128	1.68611	1.66733	2.5941	2.42173	2.59245	1.47981	2.67011	0.604303	1.53873	2.49147	2.47741	2.16276	3.2774	2.18165	1.8521	1.99183	1.3363
P05090	APOD	0.899036	0.979109	-0.0315982	0.978336		8.47219	7.96705	8.67717	9.4815	8.79499	8.70704	8.03517	8.46825	8.17428	9.31552	10.1246	8.69567	9.30164	10.3983	8.31845	7.89814	8.67475	8.70084	8.36752	9.73553	9.85188	9.68304	9.51571	8.05155	9.06803	7.96358	8.70829	9.11886	8.78507	7.78877	9.8123	9.26572	8.8484	8.22211
P02649	APOE	0.174746	0.614263	0.242379	1.18294		6.55112	5.73125	5.56206	6.35547	5.81353	6.56742	5.15756	5.88098	5.62124	6.36065	5.51293	7.06807	5.64412	5.7185	7.14204	5.98548	5.7991	5.49645	5.91786	6.25115	6.05042	6.42681	6.33842	6.988	6.50389	5.68971	6.11432	5.96838	6.14867	7.14472	5.45964	6.20647	6.05902	6.21888
P02749	APOH	0.653794	0.898987	0.119734	1.08653		5.13893	5.95493	6.12655	5.73253	4.41778	5.13631	4.68402	5.5106	4.76088	6.07864	6.15735	5.3008	6.08071	6.11529	3.84433	5.23152	5.4163	4.91727	4.68001	5.77228	5.10785	4.65612	6.38495	4.55515	4.01546	5.80421	5.12731	5.12548	4.83778	5.14706	7.30841	5.98959	5.84625	6.19416
O14791-2	APOL1	0.0433837	0.381932	0.909544	1.87845		-1.42309	-1.92561	-1.03429	-2.89363	-4.26779	-0.692694	-1.75374	-1.05209	-1.82005	-2.28235	-1.59895	-2.21219	-1.27822	-1.76351	-1.98152	-1.5052	0.5189	-1.58117	-2.6706	-0.865479	-0.839468	-0.656059	0.00138474	-3.81427	-1.18977	-2.73485	0.185629	-0.839722	-1.70582	2.52558	-0.0985451	-0.968584	-1.30114	0.801413
O95445-1	APOM	0.00757919	0.185053	0.816058	1.76059		0.45159	-0.450306	-1.43726	-0.480068	-0.766787	-0.496035	-0.286947	-0.608225	-0.875116	-0.183744	-1.77774	0.365862	-0.875792	0.0757027	0.746288	-0.395773	0.469418	-0.945423	-0.706635	1.13135	0.478931	0.269098	1.39466	0.532793	-0.0422363	-1.4175	0.992437	0.8006	0.199488	0.0425854	-0.552259	0.553078	1.96954	1.80137
P05067-11	APP	0.680161	0.914215	-0.172071	0.887568		5.66567	6.90803	6.2067	6.38801	3.70486	4.39295	3.64494	6.3869	3.1756	5.52104	5.67042	6.66445	4.08777	4.04542	4.24351	6.87085	3.96372	5.71942	4.30069	6.0223	5.99511	4.67281	5.58904	4.54755	3.74987	7.68013	5.53835	5.99144	4.07877	5.60433	4.74586	3.59717	4.18972	5.61226
Q9UKG1	APPL1	0.42515	0.816219	-0.19957	0.87081		0.845661	1.43232	1.46184	1.5331	0.0938606	1.03773	-0.787298	0.510387	-0.228035	0.666946	0.754229	-0.0827084	-0.667379	0.290493	0.711775	0.776421	0.777809	0.821819	0.550787	0.971571	1.08615	-0.258612	0.413834	-0.349638	1.10213	-0.483139	0.453323	1.21522	0.266207	1.52696	-1.10838	1.4162	0.522676	0.462492
Q8NEU8-1	APPL2	0.45361	0.833109	-0.340792	0.789608		-2.58868	-4.97952	-2.24393	-2.65134	-1.94466	-1.7857	-2.05366	-5.88407	-2.54308	-1.92825	-1.93659	-3.96029	-5.11418	-4.46416	-1.09554	-3.69344	-2.30156	-3.86051	-1.39291	-1.47366	-1.87689	-4.35247	-4.1241	-2.04826	-1.62753	-3.21358	-2.86712	-3.29106	-3.03322	-1.34354	-3.85645	-2.53037	-4.51064	-4.63405
P07741-1	APRT	0.803197	0.955667	-0.0719997	0.951318		1.09008	1.11334	1.86687	1.78225	0.00211143	1.02075	-0.11581	0.824703	-0.102715	1.46946	1.78642	1.42616	1.66861	2.40659	1.78175	1.50119	1.58481	1.67221	0.387268	3.29522	2.88149	2.15691	0.945662	0.621603	1.53106	0.44525	1.87775	0.293909	1.41108	0.788521	2.12536	2.02208	1.85655	1.15282
P29972-1	AQP1	0.31605	0.748034	0.234274	1.17631		3.41029	2.86819	2.45357	2.18478	2.07454	2.85548	2.44873	1.81336	2.46708	2.71792	3.11006	3.41885	3.05298	2.97175	4.89223	2.66459	2.39734	2.63571	3.01416	1.64885	2.64927	3.33004	3.57852	3.3047	3.33768	2.89296	3.39839	3.21245	3.77003	3.09245	2.35874	2.37025	2.56949	1.57966
P41181	AQP2	0.722151	0.931349	0.109311	1.07871		2.96435	1.93992	2.76389	3.8716	2.50411	2.75139	3.6193	2.99869	3.86199	2.44024	4.08773	2.95385	2.09191	1.88323	3.79324	3.60713	4.02109	3.16667	4.0051	1.38766	3.92527	2.93134	3.51201	2.39059	4.6474	2.59035	4.05653	3.77564	4.44352	3.85936	3.11852	1.91743	2.29904	1.89354
O14520	AQP7	0.785347	0.951777	0.125513	1.0909		-1.34358	-2.40593	-2.13663	-2.7602	-1.34954	-0.251663	-1.75494	-1.7404	-1.92804	-2.72785	-1.34835	-1.36272	-1.69298	-2.7832	-0.74123	-4.43608	-2.21736	-3.29721	-1.12584	-3.01635	-3.74187	-1.60765	-1.01736	2.60331	-1.01533	-2.7583	-3.45358	-3.40148	-2.00907	-1.99485	-3.82755	-3.21815	-1.7042	-2.3025
P61204	ARF3	0.165021	0.602656	-0.421729	0.746529		3.89284	2.60941	4.38893	2.44389	1.67456	2.02816	2.52456	2.90878	2.67042	2.59085	2.30248	2.61055	3.02834	3.51997	3.40714	4.45888	4.18981	2.46229	2.91892	3.6649	2.02032	4.75196	1.94314	3.23746	4.07031	2.23449	1.98966	2.07797	2.25057	2.26395	2.09404	1.97858	2.41309	1.78887
P18085	ARF4	0.508194	0.855468	0.195197	1.14488		0.00878334	0.236969	-1.19975	-1.21837	-1.3677	-1.76903	-2.84152	-1.11808	-3.40551	-1.05	-0.483469	-0.197651	-0.780174	-1.03766	0.127279	0.227495	-1.2557	-1.62111	-1.3818	-0.726585	-0.449747	-2.20463	-0.0716953	-1.29857	-1.14068	0.0943661	-0.0715427	-0.868837	-0.796896	-0.700331	-0.850569	-0.77165	-0.584824	-1.38435
P62330	ARF6	0.730514	0.931316	0.0796434	1.05676		1.01464	0.79825	-0.315201	0.465717	2.2243	0.346178	0.549091	0.284658	1.27881	0.709389	0.0388031	1.00101	-0.253412	-0.522062	1.344	0.255116	-0.123314	-0.363012	0.526142	0.0918255	0.193018	0.780216	1.49997	1.25651	0.840576	0.435581	0.261259	0.25494	1.0696	0.592495	-0.470133	0.0277538	0.915228	-0.520479
P05089	ARG1	0.507188	0.855732	-0.20672	0.866505		1.85205	2.51134	0.872625	1.74722	0.453819	0.91507	0.779688	2.56156	0.803848	2.68261	0.264111	1.40076	0.761759	1.81002	0.886261	1.45572	-0.42971	1.51655	0.815613	1.80002	1.6526	0.147764	2.07152	3.00421	1.21888	2.48354	1.07467	1.60032	0.405451	0.804359	-0.57762	0.674992	0.87945	0.309677
Q07960	ARHGAP1	0.000707453	0.0468387	-2.30183	0.202806		-0.389326	-0.476133	-1.25641	-2.53938	-0.663	-3.20534	-2.24413	2.1518	-2.61835	-2.41101	-1.77801	-0.519451	-1.2946	-2.24821	0.231728	-1.99392	-0.331102	-3.91547	-1.11541	-2.34041	-1.41535	-4.91858	-4.64799	-4.64437	-5.61875	-2.77032	2.63947	-2.93602	-2.12729	-5.6524	-5.10409	-4.02222	-3.24516	-5.67746
Q8N392-1	ARHGAP18	0.781382	0.951635	-0.149656	0.901466		-1.20851	-1.75609	-1.95845	-2.458	-0.985607	-1.95194	-2.55469	-2.96718	-4.64719	-1.23337	-2.05087	1.81298	-2.63018	-0.894253	-0.575928	-0.337097	-1.26813	-1.05651	0.204033	-1.42043	-0.730932	-0.772835	-0.259285	1.09254	-4.49515	-0.0562611	-1.76298	-5.54703	-0.340834	-0.747425	-1.89179	-1.45626	-2.32321	-2.37015
P52565-1	ARHGDIA	0.60437	0.875227	-0.114983	0.923393		1.56819	2.08927	1.80239	1.68044	2.02337	1.62589	1.26059	1.61727	1.88811	1.84586	1.86852	-0.0284348	0.951731	1.70261	0.97201	1.45678	1.41999	1.09868	2.76324	1.72336	1.92341	-0.534779	2.006	0.868036	2.02138	2.31738	1.67264	1.71571	1.34264	1.82219	1.37923	1.69442	1.81406	0.971664
P52566	ARHGDIB	0.569944	0.87681	0.403995	1.32317		5.90291	5.46979	6.30938	7.65324	2.24762	3.75532	2.61032	3.52913	2.49331	7.39095	8.03022	6.96104	7.47622	8.53301	3.58737	3.29292	4.17695	4.18294	4.09874	8.05091	8.17799	7.92872	7.41537	2.54245	5.12063	5.75542	4.74326	4.97297	4.40548	4.05237	7.99847	7.25328	7.12397	6.4678
Q9HCE6-2	ARHGEF10L	0.486421	0.846921	0.217627	1.16282		-0.119135	-0.427464	-0.124077	-0.995155	0.227442	2.11745	-0.29711	1.25492	-0.188841	-0.250399	-0.0612125	0.419252	-0.315277	0.230665	0.55957	1.74824	2.2464	2.18461	-1.14568	0.678974	0.0361004	0.315531	-0.0870609	-0.0256557	0.44232	-0.185133	0.964502	1.61003	1.19809	1.05253	0.741539	-0.265614	0.53792	1.3459
Q3SXY8	ARL13B	0.591522	0.87171	-0.261218	0.834383		-1.57852	-1.12869	-0.340385	-3.72083	2.75746	-0.661549	-0.941128	-0.628525	-3.00052	-0.591415	-0.1891	-0.394121	-1.19432	-4.37924	-0.220461	-1.45627	-3.03424	-0.43725	-0.619263	0.394783	0.167875	-1.88529	-1.84769	-1.92361	-0.313654	-0.983379	-0.688587	-2.81923	-0.433001	-1.13109	-0.113066	0.0500107	-3.01098	-1.41742
Q9NXU5	ARL15	0.141902	0.575822	0.370243	1.29257		-1.35716	-2.16391	-2.02475	-1.25195	-2.71736	-1.31949	-1.79529	-1.32133	-1.30912	-1.88719	-1.4336	-1.0079	-3.09708	-0.925203	-0.418209	0.103645	-1.03331	-1.4339	-1.81228	-2.67825	-2.28078	-0.967968	-0.233763	-0.67033	-1.80064	-1.29729	-1.58791	-1.31344	-1.12729	-0.694551	-0.923748	-1.83405	-0.946262	-2.31996
P36405	ARL3	0.180248	0.620036	-0.360293	0.779006		-1.29009	0.163031	-2.46241	-0.463934	-1.41938	-0.587908	0.104996	-1.39585	-1.72489	-0.650331	-0.156	-0.325703	-1.29801	-0.954086	0.362692	-0.428343	-1.38128	-0.70718	-0.288971	-0.998131	-1.42664	-0.920979	0.0542717	-0.375748	-2.04453	-2.08875	-2.58753	-1.75709	-0.592482	-0.254372	-0.611153	-1.41237	-1.48285	-1.33735
Q9NVJ2	ARL8B	0.593014	0.870794	0.128222	1.09295		1.00803	0.216915	-1.11606	0.333426	0.5084	0.107281	-0.0301991	-0.322931	0.680363	1.13692	0.434536	1.14667	0.780901	-0.478748	1.21683	-0.0861397	-1.56491	-0.352974	0.155846	1.17708	0.679886	0.538279	0.286505	1.02445	0.614111	0.788111	0.0823135	0.164438	1.03061	0.625633	-0.881004	-0.0897083	0.314817	0.654251
Q92747	ARPC1A	0.562331	0.874187	0.13106	1.0951		0.641882	0.594126	-0.0181828	0.357803	1.93084	-0.238956	0.173639	-0.813372	-0.198483	-0.494995	0.0998249	0.978533	0.629112	-0.154732	0.888725	0.858355	0.0997219	0.509205	-0.797897	0.351835	-0.0317631	1.36234	0.35837	0.825258	0.74757	0.438406	-0.169699	-0.0723934	1.47384	-0.0639133	-0.735165	0.0163822	0.241467	0.602642
O15143	ARPC1B	0.745142	0.939012	0.105544	1.0759		2.34735	1.93196	1.07437	2.5331	0.521587	1.55799	0.0319672	1.99063	-0.0394173	1.10151	1.04517	2.02766	1.82028	0.773804	2.74221	1.48218	1.33268	0.893738	3.6418	1.58504	2.25108	2.10421	2.26183	-0.0109406	1.78431	2.84082	1.83995	1.82395	2.1373	0.91115	-0.0421124	2.63074	2.35299	0.947725
O15144	ARPC2	0.756384	0.943078	0.0962422	1.06899		1.74942	2.07841	2.118	3.00006	3.22875	0.988441	1.14493	1.65888	1.7037	2.50128	0.634638	2.79814	2.48316	1.15205	3.19052	1.78585	1.01856	0.538132	1.16	0.816507	1.2709	2.31621	1.41887	2.64252	2.03178	2.81809	1.2932	1.77816	2.52707	1.32446	3.24406	-0.100386	0.769291	2.10515
O15145	ARPC3	0.253694	0.712095	-0.335187	0.792681		5.09372	5.7578	6.13897	4.70692	5.8117	5.69401	4.78574	6.09795	4.55551	5.04443	4.73022	4.89374	5.80878	5.50213	5.70763	6.5697	6.14976	6.98327	4.31743	6.2988	6.86662	4.72649	6.08863	4.20536	4.83375	4.89567	5.75468	6.5029	4.86167	4.17422	5.86179	6.45078	6.01616	4.01774
P59998	ARPC4	0.0726107	0.47262	0.435843	1.3527		1.45359	1.53874	0.511547	0.888479	0.364685	0.92293	-0.129049	0.109367	-0.0876236	-0.592287	0.523666	0.692705	1.28112	0.662666	1.1073	1.42457	1.20416	0.547705	0.408281	1.54802	0.680861	1.13106	1.27371	3.42869	1.08056	1.50304	0.564436	0.869207	1.41587	0.384129	1.27349	0.782913	0.875294	0.407312
O15511-1	ARPC5	0.152193	0.584946	-0.810122	0.570333		-0.851158	0.25569	-0.40229	-0.239811	-2.49805	1.36316	2.89007	1.97359	2.16739	-0.408148	1.79927	0.278662	0.213087	-0.720179	-1.31049	1.717	0.513491	1.77551	1.24263	1.3473	-0.800909	-0.938	-1.20825	-3.6573	-3.65996	1.48502	1.55295	-0.938663	-1.03975	0.863331	0.670797	0.522552	-0.129745	2.3252
Q9BPX5	ARPC5L	0.243931	0.70547	0.415789	1.33403		-0.667498	-0.761097	-1.89183	-0.839733	-1.64325	-1.57773	-2.0068	-2.12344	-2.57874	-2.13011	-1.66553	-0.907959	-1.41722	-1.29857	-2.32906	-0.635189	-4.90973	-2.90112	-2.2751	-1.46515	-2.087	-2.60877	-1.08914	-3.0532	-1.39177	-0.162619	-3.15247	-1.74376	-0.264261	-0.926289	-2.08188	-0.778091	-0.591496	-0.344044
Q8N5I2	ARRDC1	0.227809	0.688112	-0.728903	0.603362		-0.619255	1.97512	3.95321	-1.20078	-2.78861	-3.1771	-1.97566	0.832539	-1.03078	1.21527	-1.52362	-1.53993	-2.27696	-3.44073	-0.0845928	1.29174	-1.00563	2.57156	-0.856524	0.343168	1.84645	-1.44715	0.821287	0.933714	-1.85246	-1.12908	-2.50726	-0.766598	-1.80687	-1.50142	-1.22295	-1.27034	-1.22318	-1.14081
P15289-1	ARSA	0.142663	0.577872	-0.508505	0.70295		3.6033	4.45517	3.33631	0.783363	4.23638	3.94373	4.25214	4.51983	2.81497	2.98838	3.22579	3.30933	3.81576	4.01523	4.16093	5.05098	4.3159	4.46544	2.28028	4.22667	4.56866	3.28704	3.0677	2.6418	1.67881	2.5286	3.39377	4.49179	2.64021	2.34614	3.86756	4.38222	4.94682	2.63085
P15848	ARSB	0.298523	0.739827	-0.26767	0.83066		1.75092	2.35033	2.39893	1.923	0.960623	3.41636	2.53956	2.70434	3.87383	2.04086	2.34466	1.48962	3.20893	2.38136	1.60852	2.60229	3.54858	2.449	2.03314	1.74945	1.97539	2.55523	2.05248	0.359526	1.19172	2.78251	2.24807	2.2339	2.04267	2.07574	3.11458	2.62665	2.20355	1.58349
P51690	ARSE	0.104758	0.528651	0.6378	1.55595		-3.46659	-3.56916	-4.29297	-3.03735	-5.25804	-4.45065	-2.755	-5.48267	-3.50546	-4.60428	-4.4128	-3.47175	-2.72508	-2.96083	-2.55686	-3.58599	-5.50135	-1.64091	-4.11227	-4.12337	-1.72009	-1.67646	-2.33365	-5.08969	-3.22586	-2.71314	-3.81994	-4.06756	-2.42388	-3.22122	-4.42562	-2.80459	-2.0239	-1.6943
P54793	ARSF	0.0354464	0.357052	0.42379	1.34145		2.08555	1.77597	1.08558	2.64147	2.95114	1.82259	2.5596	2.07324	2.7157	3.00679	2.20233	3.12939	2.25816	1.22578	2.65914	2.19633	1.4592	1.5868	2.39017	1.96047	2.22581	3.19619	1.88896	3.38129	2.74417	2.57551	2.14008	2.49451	2.06967	3.48296	2.65465	2.02292	2.61857	2.72293
Q6UWY0	ARSK	0.0913033	0.513888	-0.570475	0.673395		-3.19595	-3.50463	-4.96537	-4.56367	-4.22744	-1.97013	-2.55034	-5.50363	-3.13015	-2.67702	-3.21368	-3.55033	-5.08146	-3.92849	-5.27201	-2.71075	-3.24335	-4.21221	-3.6043	-2.55892	-3.79014	-2.96745	-4.38357	-3.93417	-3.95428	-4.73529	-5.47831	-3.16224	-3.22769	-4.42719	-4.05762	-4.61529	-4.75842	-5.66235
P52961	ART1	0.335596	0.754435	0.451528	1.36749		-3.33123	-5.08929	-3.99376	-4.09381	-5.46557	-2.76906	-5.36341	-3.47731	-2.37491	-3.2799	-4.1412	-5.62038	-6.19268	-4.22694	-3.5273	-4.33851	-2.50476	-5.14667	-3.5569	-2.91735	-5.31048	-5.45678	-2.61396	-3.95522	-1.94927	-1.34732	-2.91575	-2.9677	-1.66154	-5.88233	-5.50276	-3.64673	-5.53903	-4.37645
Q13508	ART3	0.297847	0.739712	-0.493004	0.710544		-1.98842	-2.05069	-1.53148	-1.97545	-2.76493	-3.15915	0.825823	-1.28491	-2.8427	-4.08552	-0.582018	-4.52602	-1.92826	-0.174574	-2.46011	-2.85951	-0.0434303	-3.26391	-0.0806541	-0.550892	-1.2279	-2.09317	-2.47697	-0.601645	-0.987249	-1.57701	-3.54474	-2.2024	-0.563528	-3.71173	-2.71412	-3.13718	-4.15926	-2.50726
Q13510-2	ASAH1	0.149709	0.585162	-0.226166	0.854904		5.97574	5.31347	5.48865	5.41467	6.08237	5.20459	6.46728	5.7019	5.9595	5.61442	5.61036	5.38084	5.79539	5.80243	5.39673	5.6154	5.56198	5.42709	5.12362	5.89761	6.45272	5.48421	5.46073	5.32373	4.65817	4.86227	5.28517	6.13802	5.28012	5.00322	6.69181	5.78055	5.42542	5.51061
P04424	ASL	0.6205	0.886028	0.144722	1.10552		1.20996	0.553114	-0.401075	0.98208	1.45003	-0.0113888	0.856403	0.129587	1.23593	-0.290327	0.351011	1.80381	1.14738	-2.47301	0.96026	0.549688	0.105129	0.66643	0.397699	0.509605	-0.257587	1.50385	0.52355	1.55837	1.33046	-0.00432205	-0.0463524	-0.449381	1.08759	0.8137	-0.16481	0.0743961	0.521202	0.998451
P45381	ASPA	0.0330757	0.345493	1.06784	2.0963		-1.16899	-2.92311	-2.28289	-0.253576	-2.96021	-1.67868	-1.75236	-2.82792	-2.43203	-2.53595	-1.35522	-0.231043	-3.14573	-3.41904	-2.29989	-4.13336	-2.78946	-2.67851	-3.12446	-2.21489	-2.26926	-2.02358	4.12519	-0.412823	-1.73129	-1.23585	-1.43877	-1.09934	-1.24947	-2.60154	-3.91856	-1.87517	-1.73213	-0.934025
A6ND91-1	ASPDH	0.925768	0.985331	-0.03883	0.973444		1.10097	0.51342	0.771898	0.721464	0.648888	0.493803	1.78724	0.369295	0.689375	0.384228	1.89996	0.422058	2.72153	-0.318932	-0.214912	1.46417	1.34855	-0.351366	-0.409147	1.89681	1.24124	-0.653662	0.0920696	1.46716	1.46573	-0.41375	2.25972	0.0488605	-0.593809	0.290596	1.14195	0.338966	-0.402447	5.08939
Q7L266	ASRGL1	0.874744	0.971291	-0.0811807	0.945284		-4.78149	-1.40094	-5.2302	-1.1207	-5.45618	-3.15319	-4.06474	-2.73832	-3.26224	-1.07506	-2.5217	-0.787483	-1.87172	-2.30637	-1.75178	-3.26895	-3.23399	-3.89527	-1.24625	-2.85122	-3.72349	-1.62299	-4.51084	-5.41154	-2.38325	-4.91607	-2.95726	-1.34155	-0.536188	-1.89758	-2.83676	-1.92917	-2.68769	-5.00715
P00966	ASS1	0.639192	0.891519	-0.128525	0.914766		6.54155	5.56075	7.99309	5.88332	5.11284	4.69072	4.55556	5.58756	4.59322	5.16445	5.03744	6.3686	5.33419	5.33284	5.91193	5.11672	4.92062	5.17088	4.41704	6.06641	7.04706	5.78877	5.30701	5.22176	6.39409	5.06077	5.05719	4.98247	5.95221	4.84335	4.79448	5.35253	5.4274	6.20849
Q6PL18-1	ATAD2	0.33381	0.75429	-0.519765	0.697485		-3.5929	-2.23906	-1.27937	-1.60089	-4.80634	-1.73844	-1.2704	-4.79741	-0.481049	-3.19843	-1.15728	-3.55399	-2.05754	-2.00551	-5.30867	-5.04182	-1.57003	-2.45848	-5.41485	-2.26617	-4.02357	-1.8061	-2.53454	-6.57129	-3.511	-4.89808	-4.75719	-3.77507	-3.45716	-3.31135	-1.42015	-1.79916	-3.00707	-2.96634
P31939	ATIC	0.166806	0.604638	-0.550194	0.682928		0.16209	-0.880684	-0.819912	-0.0143166	1.23664	0.210396	1.2882	0.469503	2.39212	-0.427074	-0.278643	0.0714836	-0.98526	-0.400703	-0.168184	-0.492386	1.64227	-0.543686	2.10657	-0.780943	-2.06244	-0.332891	-0.0177555	-0.223177	0.844599	-1.00261	-0.371296	-1.56638	1.53999	0.706413	-2.00359	-2.06639	-1.21274	-0.378809
Q13315	ATM	0.300755	0.739903	-0.319496	0.80135		-1.77989	-1.35295	-0.470236	-3.03282	-0.519453	-1.12769	-1.79405	-1.41541	-1.14422	-2.0089	-1.83112	-1.87385	-3.89966	-2.00029	-4.09683	-2.41734	-1.40309	-2.55995	-2.30478	-1.84189	-0.637049	-3.29237	-2.16156	-1.36475	-1.00189	-2.22367	-2.55754	-3.23094	-2.52711	-2.59094	-1.7347	-2.1071	-1.819	-2.00135
P98196	ATP11A	0.469582	0.84076	-0.261698	0.834106		-2.93257	-3.15076	-2.49666	-3.05438	-1.98945	-1.04718	-0.912022	-2.19371	-1.6481	-3.12796	-1.82341	-2.82976	1.15371	-2.17438	-2.38948	-1.96487	-0.209835	-1.833	-2.50746	-2.82023	-3.92002	-3.20853	-2.49721	-2.57951	-1.53582	-3.24587	-1.54869	-2.95144	-1.44825	-1.33132	-3.00528	-2.70743	-3.12697	-1.37433
P54707-2	ATP12A	0.0713356	0.472149	0.4689	1.38405		1.94625	2.30128	3.37649	2.26909	2.54054	2.94772	0.708786	2.39255	1.64978	2.4048	3.01073	3.00467	3.08708	2.87097	1.3698	2.04728	3.19712	1.80217	3.42205	1.77659	2.40131	3.94892	2.55562	1.6964	2.16558	3.21384	2.52122	2.67269	3.80305	3.98076	2.31948	2.603	2.52319	3.37057
P05023	ATP1A1	0.496294	0.855503	-0.195248	0.873423		5.2909	4.10796	5.97848	4.30947	4.83215	4.87251	3.45994	5.36973	4.77156	4.91432	4.12022	4.96583	5.17829	6.19335	5.16953	5.52949	5.70397	3.51871	3.65278	4.80324	3.98986	6.51272	5.20852	5.03988	5.85235	3.76006	4.13579	4.18542	4.73994	4.40523	4.15073	3.7267	4.12386	3.97868
P05026-2	ATP1B1	0.216844	0.667321	0.245564	1.18556		2.83573	2.29806	2.15508	2.24381	2.08776	2.4568	0.93581	1.40133	2.4164	2.5689	1.76971	2.66628	2.92101	2.5001	2.94893	1.87332	1.23993	1.23191	1.62267	1.90337	2.36091	3.04011	3.13239	2.59501	2.38531	1.93795	1.8683	1.53823	2.32615	2.18054	2.85923	2.41483	2.69587	1.72756
P25705-1	ATP5A1	0.841017	0.962241	-0.0417393	0.971483		0.96274	0.54022	-0.245653	-0.659822	1.9215	0.476698	0.22521	-0.0287418	0.709478	-0.22999	-0.41572	0.577929	1.41579	-0.323292	1.3015	0.864531	-0.0923004	1.23844	0.0970726	0.677704	1.07601	0.353968	0.663469	0.184954	1.03504	-0.0507317	0.682907	0.874947	0.564014	0.0718822	0.0588055	0.239943	0.59343	0.430517
P06576	ATP5B	0.078788	0.484096	0.441358	1.35788		-0.388838	-0.56213	-0.381674	-0.3769	-1.06145	0.158474	-0.275763	-0.107082	-1.57339	-0.426695	-2.20366	0.532835	1.46951	-0.887833	-0.504013	0.45542	-0.632256	-0.0812035	-0.910219	-0.746702	-1.07304	0.303947	0.271053	-1.04021	-0.396723	-0.413301	0.461645	0.202961	1.06991	0.253286	-0.0678959	0.0135918	-0.395891	-0.453112
P24539	ATP5F1	0.181678	0.620282	0.818898	1.76406		-4.01523	-5.69788	-5.49812	-4.05298	-0.163338	-3.45258	-4.08228	-7.65216	-2.76299	-5.35388	-4.05021	-5.69148	-2.94684	-3.80121	-4.04762	-3.76954	-2.28112	-2.41953	-4.68774	-3.34719	-5.12282	-4.01017	-3.02946	-0.183371	-4.24866	-3.99582	-3.54152	-3.3774	-4.42047	-3.8178	-3.83598	-3.87692	-5.35957	1.7877
Q15904	ATP6AP1	0.710348	0.927214	-0.101506	0.932059		-1.31262	-1.67289	-1.62364	-1.30359	-1.29375	-0.0571918	-3.16074	-2.71816	-0.802053	-0.762245	-2.7044	-1.31318	-2.63453	-1.30409	-0.556089	-1.93036	-1.71849	-1.41806	-2.36014	-0.387615	-1.61927	-1.48069	-1.04942	-0.953344	-1.43796	-2.06771	-1.72578	-3.61378	-1.79769	-1.52881	-1.40354	-1.27941	-1.22819	-1.96709
O75787	ATP6AP2	0.0302348	0.333164	0.694226	1.61802		2.20177	1.36429	1.08904	1.74238	1.68789	2.51446	-0.0613117	1.5966	1.33395	2.24672	0.304613	2.34579	2.0581	1.71374	1.94961	1.98683	1.6365	2.34071	1.9777	1.62282	2.44966	5.07142	2.36079	2.84983	2.13976	0.555801	2.01152	1.74197	1.91326	2.45574	1.9289	4.21417	2.25766	1.8729
Q93050-1	ATP6V0A1	0.127655	0.556405	0.548261	1.46232		-1.14312	-0.348223	-1.29908	-0.142916	1.53477	0.615601	0.315859	-0.1859	-0.336222	0.30077	-1.1751	-1.32685	-0.147341	-1.0135	1.10502	0.196556	0.315777	-0.178709	-0.214684	-1.26447	-2.83141	-0.70351	-0.56571	2.93492	-0.118702	-0.525679	0.331469	0.443729	1.13447	-0.498047	0.397036	0.76532	-0.0202065	-0.919193
Q9HBG4	ATP6V0A4	0.229653	0.691936	0.439775	1.35639		-1.20198	-0.261278	-1.01115	-1.31538	1.55092	0.444353	-0.51564	-0.948929	-2.02306	-1.04056	-1.88008	-0.641628	-1.69895	-1.09409	0.866001	-0.622303	1.04045	-0.475529	-0.00772858	-0.795851	-1.1494	1.07841	0.50008	0.746494	0.162121	-1.16404	-0.0777454	1.08912	-0.123734	-0.128658	-2.72758	0.501631	-0.227921	-1.82366
P27449	ATP6V0C	0.363723	0.769966	0.268386	1.20446		1.57741	1.6291	-0.210941	1.09118	0.684605	1.18922	0.0129929	0.385025	0.0312481	0.839392	0.923456	0.932043	1.37123	0.520292	3.67204	0.765451	1.74726	-0.0866795	1.62657	2.30656	0.0925064	1.57184	0.487532	1.23997	1.81539	2.04889	0.690638	1.42354	0.927658	1.03364	0.764545	0.738659	2.74833	1.06026
P61421	ATP6V0D1	0.645535	0.894134	0.177536	1.13095		-2.61899	-2.04115	-0.559725	-0.916979	-2.38964	1.54636	0.863071	-0.667526	-0.536846	-0.595705	0.357437	-1.28915	1.37185	-0.348768	0.0815372	-1.37446	0.141899	-1.47035	-0.223295	-2.27786	-1.73223	0.544527	-0.886213	-0.924952	0.825491	0.704882	-1.02617	-0.926674	-0.538979	0.544891	-1.19381	-2.05515	-1.20756	-0.640265
Q8N8Y2	ATP6V0D2	0.767183	0.948883	-0.14429	0.904824		-4.32272	-6.32831	-4.15451	-1.53958	-0.293331	-0.712763	-4.16247	-1.82384	-0.484423	-0.557837	-1.57341	-0.416998	-2.34611	-1.81545	-2.01918	-1.92625	-0.91855	-3.15314	-2.48302	-2.51725	-2.49428	-3.13268	-1.0381	-4.51069	-2.87391	-2.20313	-1.76276	-2.91784	-2.23656	-1.40876	-3.14253	-1.76006	-0.872368	-2.51946
P38606	ATP6V1A	0.62861	0.888302	-0.10095	0.932419		3.10238	2.68452	2.42238	4.53848	3.10957	3.6339	2.52227	2.53099	2.87719	4.61195	3.18071	4.22241	3.96981	3.17223	3.7152	2.79983	3.78839	2.15655	2.92665	3.24075	3.21985	2.95095	3.36056	3.51929	3.16152	3.57382	2.87444	2.22063	3.41521	3.48695	2.89405	3.17027	3.25825	3.16068
P15313	ATP6V1B1	0.0192607	0.283525	0.662344	1.58265		-0.226484	-0.487698	-1.32006	-1.8186	-0.196802	0.386938	-0.941469	-0.691992	-1.57597	0.171457	-1.14864	0.108866	-1.04628	-1.60651	0.434139	-0.317368	0.870953	-2.00941	0.514715	-0.741411	-1.34397	-0.10774	0.218578	0.225311	-0.214487	0.138803	-0.390432	-1.20418	-0.410046	1.46931	0.181299	0.326336	0.475859	-0.13685
P21281	ATP6V1B2	0.0404925	0.374937	0.345631	1.27071		1.81928	1.64035	1.66318	1.68005	0.686434	1.2889	1.43346	0.597614	1.17225	0.975742	1.16921	1.66245	1.34756	0.485573	1.51414	0.983597	1.62988	1.21225	1.50636	0.889732	1.20195	2.48953	1.58726	1.22623	2.19461	1.5584	1.34236	1.18273	2.23627	1.4664	0.358803	1.38776	1.88915	2.0156
P21283	ATP6V1C1	0.530448	0.867333	0.167613	1.1232		0.267883	-0.84413	-0.907143	-0.177965	-1.61226	0.129007	2.14912	-0.0348492	-0.0291901	0.0154591	-0.0235481	0.625294	0.841732	-0.3528	0.937479	0.110649	-0.588898	0.0474529	0.561764	0.551327	0.971119	-0.109259	0.570606	-0.407612	1.29205	-0.920183	0.186758	0.649811	-0.193697	-0.0462513	-0.117199	1.01418	1.21288	0.679617
Q8NEY4-2	ATP6V1C2	0.0838479	0.493245	0.755387	1.68808		-1.70736	-1.91843	-3.66861	-4.34156	-5.11739	-1.0716	-2.56553	-2.58705	-2.92198	-4.3724	-0.928577	-1.96679	-4.40316	-3.00148	-2.15667	-1.69031	-1.60683	-3.35433	-2.52779	-3.05227	-3.90729	-1.74446	-1.26418	-2.60401	-5.71198	-2.40885	-1.59581	-1.84382	-1.83288	-2.03963	-1.3995	-0.309361	-1.6887	-2.17852
Q9Y5K8	ATP6V1D	0.430284	0.822468	0.293929	1.22597		0.150026	-0.74486	-0.928938	-1.54514	0.282934	-0.397518	-1.86349	-1.2671	-0.986586	-0.788551	-1.56699	0.116541	-1.77814	-0.172413	0.344252	-1.56655	-0.612921	-1.08038	-1.05168	-4.37386	-3.28086	-1.30642	-0.853302	0.330687	-0.615047	-0.576094	-1.73237	-0.673664	-0.23851	-0.244263	-3.00436	-0.11631	-0.38166	-1.07518
P36543	ATP6V1E1	0.837432	0.962003	-0.0362872	0.975161		2.07073	1.7961	0.926483	2.2564	2.33868	2.7779	1.62921	2.53134	1.77131	2.43442	2.73775	2.8611	2.42909	2.94551	2.88549	2.57998	3.22709	2.45388	2.37338	2.20283	1.91839	3.23477	2.66843	2.55341	2.37854	1.7986	1.79192	2.19039	2.34251	2.35385	1.53678	2.2766	2.63218	2.19467
Q16864-2	ATP6V1F	0.264633	0.717911	-0.30292	0.81061		-4.15325	-4.03267	-3.77883	-3.24373	-3.26372	-4.78834	-4.19919	-4.65641	-3.93886	-5.39861	-3.47816	-5.13307	-4.80525	-5.96559	-4.39636	-4.71702	-2.34125	-4.24703	-3.41109	-3.82961	-4.99253	-4.45725	-4.02393	-5.19014	-4.03798	-5.66973	-4.43712	-3.80368	-4.51991	-4.38348	-3.98781	-4.05832	-4.9248	-5.39704
O75348	ATP6V1G1	0.125437	0.554445	0.380595	1.30188		-1.0533	-2.03628	-0.817944	-1.86725	-1.82346	0.1954	-1.55703	-1.50184	-2.23705	-0.941202	-1.60186	-0.528105	-0.642216	-1.02838	-0.43701	-0.678482	0.694206	-1.26925	-0.926344	-1.48341	-1.61471	-0.515713	-0.531084	-1.35821	-1.21642	-0.85664	-0.406151	-0.280762	-0.667696	-0.214375	-2.19215	-0.102619	0.0107422	-1.05556
Q9UI12-2	ATP6V1H	0.0449549	0.385662	0.421645	1.33945		1.55329	1.56587	0.678366	1.34245	0.170603	1.48408	1.17107	1.16797	0.577101	1.18654	0.709206	1.91143	1.01907	0.507732	2.27776	1.83035	1.79272	1.81464	1.50761	1.60507	1.44754	1.34982	1.98959	3.04197	2.15855	1.26746	2.03568	1.53401	1.56026	1.95147	0.369593	1.71264	2.13791	1.2851
O43520	ATP8B1	0.245372	0.704977	-0.682004	0.623299		-4.89269	-2.94578	-1.75438	-8.68479	-5.15953	-1.54166	-5.68327	-4.24413	-3.5424	-4.30061	-4.13232	-2.54821	-2.36423	-4.11728	-1.9847	-5.8988	-4.30605	-4.82193	-3.48115	-3.6514	-4.35947	-3.86522	-5.51984	-2.10932	-5.24147	-5.87855	-3.44803	-4.35518	-8.11936	-3.03999	-3.54278	-3.80143	-5.8456	-6.35605
Q9UII2-1	ATPIF1	0.557126	0.876459	0.132191	1.09596		-1.21221	-1.25927	-2.26418	-1.3316	-2.23072	-2.41113	-0.920187	-1.82084	-1.8267	-2.29522	-2.31596	-0.385897	-1.32395	-2.82757	-0.895277	-1.21208	-2.50778	-1.33875	-1.74824	-1.29756	-1.09867	-1.61576	-1.39973	-1.50336	-1.49934	-0.680214	-1.68601	-1.53773	-0.850237	-1.41257	-3.22952	-1.82379	-1.28677	-1.12836
O75882-1	ATRN	0.482303	0.845339	-0.324706	0.798461		0.283407	0.714275	3.1132	-0.0150528	3.27786	5.47537	0.0702019	0.954771	2.05582	1.53391	3.64057	0.436632	1.37082	0.785419	0.699997	1.41622	1.44364	1.42204	-0.370068	1.01308	1.27331	1.51458	1.20277	0.579157	1.48833	0.944841	0.646414	0.124449	-0.0718269	0.301327	3.92142	2.62276	0.76228	0.682362
P30530	AXL	0.67782	0.913473	-0.141725	0.906434		-0.373419	-0.693892	0.139601	0.0889225	-0.851477	-2.48665	-0.730125	0.287142	-2.08571	-2.01237	0.21158	-1.72505	0.330502	-0.0862827	-1.17626	-0.683205	-0.962683	0.365555	-1.17587	-0.58894	-0.767572	-1.45485	-0.997652	-0.729486	-1.81759	-1.06984	-1.88031	-1.24809	-1.24831	-1.85627	1.70711	-0.405792	-1.34583	1.23349
P25311	AZGP1	0.200048	0.643852	-0.531449	0.691859		3.13922	3.15058	4.21423	3.06049	3.4789	4.37156	6.15055	4.73981	4.26493	2.58988	5.03261	2.30378	2.55773	4.6659	1.89476	3.60928	4.96891	4.94646	4.47592	3.20046	4.05445	1.753	2.65647	2.63842	3.26902	2.39632	4.02974	3.57156	3.36777	3.83784	6.92365	2.69741	2.53462	3.47797
P61769	B2M	0.118696	0.5434	-0.616512	0.652246		2.006	1.70614	4.88331	2.08739	3.83001	2.89269	4.32557	4.86827	4.58416	1.95607	3.24123	1.89886	3.36813	5.01926	2.73079	2.52436	1.66753	3.74328	4.14581	2.0571	2.14582	1.82152	1.26187	3.72974	2.19106	1.9743	1.91232	1.62505	2.14025	2.47999	4.55635	3.31118	2.32388	3.31799
O43505	B3GNT1;B4GAT1	0.126389	0.554173	0.221248	1.16574		5.06619	4.19579	4.20859	4.34946	3.75623	3.98025	3.7541	4.2748	3.44206	4.45524	4.34097	4.55476	3.93893	4.32596	3.79655	4.06098	3.88643	4.22048	3.9868	4.92159	4.65427	3.31241	4.16146	4.56228	4.58797	4.85188	4.28859	4.47665	4.25359	4.41163	4.33242	4.59822	4.95243	4.66836
Q9NY97-1	B3GNT2	0.979497	0.994497	-0.00518399	0.996413		3.28135	2.65939	2.70175	3.49378	2.22554	3.24551	1.74306	2.76028	1.80786	4.52738	2.68014	4.0452	3.18745	2.78455	2.26956	3.08381	2.32414	2.27549	3.06412	2.79528	2.81854	3.25142	3.22214	3.13823	2.59327	3.1179	2.64104	2.85986	3.01613	3.09457	2.44588	2.82591	2.51572	2.21359
Q7Z7M8	B3GNT8	0.581001	0.87102	0.212607	1.15878		-1.27114	-2.92329	-2.75575	-1.4303	-1.16994	-1.64503	-4.24872	-3.05314	-1.16663	-2.53838	-4.68354	-2.64144	-4.35713	-0.982941	-1.70251	-1.10742	-2.82477	-0.523909	-1.67897	-0.29314	-0.467613	-1.63194	-1.26868	-1.13695	-1.18974	-1.43309	-2.98287	-2.40283	-1.85016	-2.72519	-1.88309	-1.81527	-2.03951	-1.78413
P15291	B4GALT1	0.347318	0.758807	0.112585	1.08116		3.71099	2.96058	3.74077	3.69953	3.63385	3.67851	2.45501	3.45815	3.09443	3.5765	3.11341	4.26785	3.46398	3.53592	3.38394	3.49597	3.2255	3.15267	3.49845	3.57384	3.96681	3.30842	3.19453	3.66261	3.7496	3.48259	3.59584	4.09215	3.36106	3.77289	3.42658	3.44471	3.75972	3.60943
O60512	B4GALT3	0.126958	0.555487	0.596528	1.51207		-3.06044	-4.51196	-4.27588	-4.05848	-4.79519	-4.06581	-5.25611	-4.12412	-5.74577	-3.47845	-3.52694	-3.5164	-5.59015	-5.28521	-3.53461	-3.87796	-5.1758	-4.21523	-4.55943	-4.79296	-2.8875	-2.98568	-3.64148	-5.47193	-3.02971	-5.11783	-2.6243	-2.24347	-3.84771	-4.08196	-2.95968	-1.83935	-3.42186	-6.90148
Q9UQB8-5	BAIAP2	0.811549	0.957319	0.0788429	1.05617		2.54154	2.12745	1.86452	3.2544	6.4581	3.8033	3.07435	3.63072	5.16465	2.80201	2.54673	3.36956	2.42344	2.30613	3.15822	2.40458	2.34174	1.71571	3.21534	2.34923	2.73592	3.41514	2.79661	4.24336	3.68608	3.19401	3.2025	2.78788	3.39392	3.05349	2.27992	2.39182	3.10913	2.64918
Q9UHR4	BAIAP2L1	0.58162	0.87126	-0.140113	0.907448		0.880459	0.307306	0.248594	-0.261578	1.83316	-0.482845	-0.0175076	-0.711943	0.898945	0.54355	0.0674458	0.548582	0.290617	-0.748051	1.30601	0.449549	-1.09409	-0.871925	0.613876	0.689613	0.646149	0.728142	0.274231	1.76132	-0.0727196	-0.138411	-0.637482	0.125326	0.401852	0.295101	-0.273891	-0.857824	0.142681	-0.390421
O75531	BANF1	0.899372	0.97894	0.0534876	1.03777		4.07435	1.72488	2.00945	3.39404	3.39954	1.7052	0.827166	1.60439	1.10304	2.49094	1.94891	3.23745	1.95171	2.50936	2.54764	2.71562	5.16631	2.56965	0.952988	4.19265	5.12831	2.0252	2.57888	2.00949	2.00284	1.315	3.4687	5.12372	2.98715	1.71878	1.71693	2.67883	3.17084	4.10359
P80723	BASP1	0.790908	0.952831	-0.103277	0.930916		1.19996	1.62871	1.79493	1.72174	2.53894	1.94211	1.33381	1.58069	0.250578	2.30451	2.99085	1.3202	1.54459	2.2421	1.19779	1.3635	1.19265	1.60175	2.91151	1.53139	0.855658	1.80828	2.02366	-1.06133	-0.578287	2.83581	2.86672	2.30101	-0.0365486	-0.548567	3.11861	3.55908	2.40442	1.66091
Q07812-2	BAX	0.529439	0.867646	-0.212076	0.863294		-3.57181	-3.18716	-5.3935	-3.99078	-5.92861	-2.94339	-3.07708	-5.84332	-3.91705	-5.38897	-4.85294	-3.65626	-3.62036	-4.48341	-2.99329	-5.10296	-4.03475	-5.14088	-5.05642	-3.72666	-4.55792	-4.92647	-4.99844	-4.49907	-3.64135	-4.69333	-4.80451	-4.17919	-2.90205	-4.42173	-5.04583	-6.3368	-3.00457	-5.30735
O75936	BBOX1	0.253547	0.713488	0.201795	1.15013		3.63405	3.21552	2.5247	3.65685	3.63534	2.89386	2.74372	2.94225	3.54175	2.34836	2.79747	3.41877	3.34894	2.23259	3.10839	2.78686	2.34771	2.58827	1.89371	2.80842	2.24479	3.51775	3.04979	3.48595	3.20204	2.9634	2.11741	3.04751	3.43987	2.92628	2.34104	3.35468	3.33651	3.42492
Q3SYG4	BBS9	0.728509	0.930966	0.0925688	1.06627		1.83401	2.20422	2.46749	1.49965	3.57932	1.70508	1.53168	2.66766	2.89048	2.14631	1.59102	1.88372	2.17074	2.47098	1.47113	2.19875	2.74809	2.65225	2.15701	3.40223	2.80198	1.58495	2.50371	1.93724	1.78687	1.20309	2.12269	3.17376	0.755356	2.5206	2.67533	3.16228	3.41389	4.12361
P50895	BCAM	0.361069	0.768011	-0.275822	0.82598		2.09417	1.57292	3.11869	1.96007	3.92631	1.87001	2.32225	2.62865	3.40731	2.22316	2.28778	1.44418	1.78939	3.12201	1.38103	1.25121	2.58293	2.05214	2.42466	2.79051	1.76266	2.18012	2.03428	3.94153	1.5742	1.10501	1.02371	0.497173	1.00921	1.44581	3.41972	2.27687	2.46687	3.16155
O75363-2	BCAS1	0.0408559	0.373694	0.771515	1.70706		-3.99589	-2.89697	-1.72659	-2.96614	-5.92875	-3.06036	-3.52528	-4.72514	-4.1244	-2.86215	-2.25955	-1.61431	-2.18575	-1.71707	-1.59572	-5.04621	-1.99492	-2.59726	-2.66328	-3.70506	-1.71934	-1.99312	-2.05968	-3.66384	-2.16926	-1.78689	-2.31996	-2.49777	-2.51165	-1.57945	-2.63516	-1.83425	-2.20736	-1.6563
Q9BUT1-1	BDH2	0.383114	0.781457	0.188304	1.13942		3.04013	2.36996	2.35618	2.81606	2.74344	2.06375	1.1555	1.67287	1.88724	1.27329	0.788122	2.60424	2.60315	1.42193	2.98322	2.1484	1.31569	2.07395	1.50041	1.97741	1.72313	2.57178	2.55846	1.8778	2.68369	1.533	1.64246	1.944	2.81904	2.13557	1.29783	2.67239	2.94313	2.0895
P21810	BGN	0.514762	0.860113	-0.254987	0.837995		6.02328	6.03384	5.22924	5.59219	3.4394	3.95741	3.00419	3.98964	2.7562	4.88465	2.7673	4.11005	4.23101	3.96621	6.64513	4.04316	4.48664	3.54802	3.56906	6.52893	6.93587	4.36338	5.09474	4.38312	4.92783	3.55042	4.72518	4.83326	4.96735	3.90601	2.91762	4.41757	4.11141	3.75578
Q93088	BHMT	0.144981	0.580042	0.438589	1.35528		7.14952	6.53755	5.78451	7.88341	6.80179	5.69239	6.00665	6.14578	6.1375	8.05629	7.00814	8.16719	8.2531	6.58337	6.91587	6.39134	5.84748	6.12676	5.57581	6.28933	5.62585	6.59165	8.71096	6.7505	6.53039	7.1206	6.24576	6.74832	8.1945	7.08229	7.33846	7.70651	5.8389	6.87784
Q9H2M3-1	BHMT2	0.852621	0.964698	-0.0403287	0.972433		2.35026	1.53956	1.03374	2.72873	1.11543	1.94915	0.820286	1.24108	1.72216	3.08725	2.99269	2.58756	2.69258	2.92734	2.31229	1.72136	1.82961	1.85672	1.43513	2.05395	2.06007	2.05809	1.62264	1.86491	2.76955	1.78139	1.47147	2.03646	3.08253	1.50314	2.06605	2.11569	1.50259	1.63643
O00499-4	BIN1	0.0173915	0.271603	0.599115	1.51479		-0.150652	-0.541725	-1.70952	-1.13522	-1.19577	-0.69153	-0.444565	-2.22632	-1.53016	-2.37582	-0.742357	-0.847633	-0.641205	-1.23192	-0.422722	-0.569567	-1.57333	-0.734354	-0.395397	-1.28572	-0.615032	0.0867443	-0.356195	0.161814	-1.00269	-2.10514	0.508539	0.362713	-1.0371	-0.976763	-0.635935	0.0807686	0.515663	-0.851398
Q13867	BLMH	0.587594	0.871872	-0.123263	0.918109		3.20352	3.12136	2.75956	2.13198	3.34578	3.06874	2.00584	2.7002	2.85369	2.34457	1.90299	3.03388	2.6005	2.1983	2.32742	3.0664	2.51221	4.0809	1.2203	3.78925	3.65069	1.73746	2.66809	3.06647	2.86019	3.02329	2.11251	3.40693	2.49022	1.49367	2.96494	2.97704	2.68565	2.76519
P53004	BLVRA	0.275811	0.725923	0.365726	1.28853		-0.0837021	-0.476725	-1.62639	-0.924688	-4.3475	-0.73518	-3.20239	-1.01572	-2.49068	-1.17359	-2.21827	-1.22269	-2.19555	-1.96421	-0.852423	-0.607164	-1.04057	-1.24834	-1.32319	-1.18563	-0.527073	-2.73946	-0.639763	-1.44421	0.037487	-0.923315	-0.348682	-1.48213	-0.508806	-0.889914	-2.51441	-0.491531	-1.17698	-0.981077
P30043	BLVRB	0.1575	0.589595	-0.336223	0.792112		2.41018	1.99484	4.33478	3.14514	2.78478	2.9772	2.22715	2.39324	2.26686	2.99025	2.50538	4.41594	2.345	3.40711	1.91791	2.79097	3.13276	3.1102	2.75031	2.41021	2.04561	2.50643	1.3026	1.1244	2.8748	2.47143	3.12385	2.64474	2.96644	2.68568	1.88996	2.50417	3.0466	2.61302
P22004	BMP6	0.692695	0.919872	0.159121	1.11661		-5.28549	-5.44607	-4.06867	-3.4376	-3.94777	-4.00705	-4.03562	-4.83297	-4.20168	-5.36663	-4.69846	-5.31543	-4.16564	-3.42827	-5.01351	-5.42587	-4.93744	-5.89457	-3.33368	-5.09234	-3.79269	-5.33652	-4.91798	-3.52668	-2.01481	-3.62992	-5.41129	-3.98083	-5.41552	-3.31102	-5.05205	-7.95186	-4.32904	-2.31375
P07738	BPGM	0.748121	0.940299	0.154745	1.11322		-3.5718	-2.87543	-2.90817	-4.71773	-4.82399	-1.71776	-4.64606	-1.64452	-3.35975	-1.99944	-4.69021	-3.01791	-4.71398	-1.63591	-1.785	-0.530983	-1.61399	-2.38262	-2.25018	-5.05065	-2.70021	-1.45852	-3.48766	-3.83769	-0.679346	-4.56964	-1.54373	-2.3964	-0.871363	-2.18402	-4.16766	-4.03346	-3.41607	-4.11762
P17213	BPI	0.313592	0.748628	0.390996	1.3113		-3.19206	1.28567	-3.05801	-2.23618	-1.68772	-3.18678	-1.46196	-1.60536	-1.71426	-0.902489	-1.25116	-1.23823	-1.38661	-2.4612	-1.54111	-0.570227	-0.048399	-1.03292	-1.04126	-0.851156	-0.990547	-1.49232	-1.22135	-0.632214	-1.55484	2.31586	-1.87989	-0.131987	-1.03114	-1.07407	-1.74364	-1.44621	-2.05229	-1.65082
Q8TDL5-1	BPIFB1	0.847078	0.964108	-0.0657307	0.955461		-0.579521	0.206078	-0.234842	0.442022	2.33863	0.707109	0.702528	0.639189	1.35346	-0.281651	1.33798	0.158951	-0.607256	0.111456	0.227224	0.769842	0.493181	0.449554	-0.0829277	0.812534	0.94804	0.331743	0.797279	1.89276	-0.380314	0.363159	2.42978	2.11991	-0.0301533	-1.79289	-1.06797	0.997149	0.677883	-1.05707
Q8N4F0	BPIFB2	0.822837	0.959904	-0.13509	0.910613		-0.312592	-2.52443	-0.138174	-1.54508	-4.05227	0.336853	2.90582	-1.3836	-1.74175	-0.203619	1.67711	-0.285095	-2.43711	1.51714	0.529373	-1.98837	0.423246	-1.38291	0.579451	-2.73213	-1.34805	0.240774	-1.02025	-1.72617	-0.988741	-2.05155	3.01883	-2.46259	-1.1087	-1.4637	-1.05309	1.20469	0.572493	-3.65058
O95861-1	BPNT1	0.499029	0.85348	0.206189	1.15364		1.07024	0.696934	-0.410101	1.2092	2.51334	0.348721	0.986126	1.01291	1.43526	0.554914	0.356346	0.838634	1.15084	-0.491066	1.41076	0.439959	0.60494	-0.214062	0.524311	-0.822796	0.483162	1.91785	1.08045	2.11246	1.57174	0.0961456	0.999603	0.756641	1.957	1.21013	-1.57494	0.0556679	0.591921	0.385874
O60477	BRINP1;DBC1	0.539595	0.867373	0.490685	1.40511		-4.41709	-5.14931	-5.05462	-6.32887	-1.9746	0.0932026	-0.237839	-0.843567	-1.16646	-4.19253	-2.85262	-4.07983	-1.66019	-3.00644	-0.0429077	-0.965239	1.04129	0.184349	-1.57353	-5.94025	-3.30155	-5.25107	-3.8165	-1.54901	0.65856	-4.04833	-0.0100346	0.484547	1.69015	-0.491587	-1.62408	-3.08561	-5.21642	-3.22323
Q5VW32	BROX	0.793666	0.950685	0.0353294	1.02479		3.89161	3.78547	3.63311	3.52072	3.87698	3.98694	4.7758	3.96325	4.17442	3.96816	3.95634	4.33946	3.2357	3.61608	4.99023	4.07567	3.52388	3.86625	4.13898	3.72893	4.13928	3.7795	4.23962	4.84742	4.07947	3.523	3.83743	3.89216	4.17365	4.20392	4.13318	3.70365	3.78646	3.75668
P35613	BSG	0.967127	0.993254	-0.00626924	0.995664		3.81354	3.29619	2.90042	3.03279	3.50016	3.27749	3.55887	3.10144	3.11467	3.34649	3.33548	3.73796	2.98048	3.04152	4.19618	3.26006	2.55461	3.05757	3.57006	2.89511	3.61038	3.37947	4.18981	3.78587	3.66702	2.78589	3.23981	3.28474	3.36533	3.61528	3.25037	2.88833	3.14512	2.14808
Q10588	BST1	0.081807	0.490109	-0.500236	0.706991		0.886866	-1.04355	0.622498	0.207188	-0.758739	-0.537598	-1.53548	-0.924126	-2.19896	-0.602129	-0.622717	-0.846556	-0.974051	0.235449	-0.317173	0.318216	0.672918	-0.199945	-1.88166	0.367592	-1.36838	-0.528305	-0.738365	0.0653515	-0.316225	-1.10754	-1.68226	-1.28863	-0.835066	-1.84695	-0.682537	-0.853455	-0.818428	-2.37088
O14981	BTAF1	0.117237	0.546982	1.46378	2.75831		-3.56516	-3.29707	-3.98732	-3.90586	-5.12059	-4.08323	-3.39047	-7.15484	-3.5424	-5.31973	-4.56729	-0.244221	-0.269457	-4.73704	-4.6259	0.238798	-5.58732	-0.562019	-4.88329	-5.56154	-7.57125	-4.69191	-0.383043	-5.28247	-6.03592	-7.46843	-0.0323009	0.753658	0.204327	-0.207466	1.2258	0.609089	-4.92782	-5.33357
B2RXH4	BTBD18	0.25063	0.710191	0.471101	1.38617		-2.61075	-3.21813	-5.25895	-5.0274	-4.00252	-7.32234	-4.8047	-2.9693	-5.43103	-4.80529	-2.53448	-4.07534	-4.44591	-1.72357	-4.62904	-4.65841	-4.02668	-4.60852	-4.46474	-2.76675	-3.36629	-2.87184	-2.3934	-5.20246	-4.37496	-2.68857	-4.53283	-2.78835	-4.42642	-4.85075	-2.85841	-3.2781	-3.39021	-3.92188
P43251	BTD	0.0159714	0.269171	-0.722769	0.605934		1.32855	1.37134	2.08347	0.982788	2.52475	1.34047	2.39392	2.83165	2.21223	2.24691	2.71975	-0.586561	1.61352	3.03799	0.314793	1.77427	1.49224	2.34903	2.75656	0.838142	1.35757	1.0296	0.859854	1.18616	0.877901	1.56387	0.759497	0.363281	0.311037	0.926493	2.55089	1.60818	0.962246	0.499489
Q6UXE8	BTNL3	0.041264	0.374786	-0.723652	0.605563		-5.60396	-4.73222	-3.4459	-4.08931	-5.92735	-4.45599	-4.98871	-3.1436	-3.99402	-4.30746	-3.67004	-4.13887	-5.696	-2.98613	-6.73854	-4.65037	-5.94767	-3.89103	-3.84783	-3.36068	-4.17204	-5.17051	-4.93048	-6.82003	-4.33999	-5.24091	-7.01388	-5.63413	-4.68668	-4.03128	-4.96959	-4.81267	-5.0129	-4.8035
Q9NQU5	BUB1B-PAK6;PAK6	0.320019	0.75142	-0.418652	0.748123		-4.76912	-5.41225	-5.31067	-2.22214	-4.9472	-2.19632	-3.35319	-2.98846	-2.5119	-4.07537	-2.15298	-5.7617	-2.90459	-1.96427	-4.05937	-2.06133	-2.53995	-3.09001	-4.91123	-2.61884	-4.7347	-5.7247	-4.54342	-4.76055	-2.7034	-3.09996	-3.81935	-4.33582	-4.07833	-2.68665	-5.16882	-4.41158	-3.1951	-3.08684
Q96A22	C11orf52	0.873106	0.972592	0.0462616	1.03259		0.130739	0.241987	1.34559	-0.637878	0.808201	0.857159	2.17061	1.64356	2.25501	0.300314	1.24936	1.02394	-0.831476	1.29906	1.4914	1.00454	-0.109667	0.318878	1.53203	-0.372152	0.041029	-0.0595207	0.636097	0.705004	0.93894	0.421432	0.616898	0.381079	1.01698	1.24578	2.84054	0.414936	0.309111	0.891706
Q9H0W9	C11orf54	0.0456368	0.387025	-0.395151	0.76041		0.944597	1.19621	1.67723	1.42032	0.562811	0.945652	1.8295	1.16928	1.88252	1.11574	1.61909	1.00002	0.703363	1.1147	0.35565	0.136625	0.750765	1.7346	0.816704	1.13857	0.504242	0.608881	0.815594	0.602205	0.395679	0.660221	-0.644083	0.012043	0.631033	0.59008	1.93463	1.32364	0.97958	0.955275
Q6P387-1	C16orf46	0.164559	0.601945	0.805637	1.74792		-5.17871	-6.06763	-4.05444	-5.03831	-5.1557	-2.01437	-4.33055	-6.17896	-4.81713	-4.04053	-5.50965	-5.02488	-5.31355	-4.49701	-3.61034	-3.09196	-0.885946	-4.20885	-4.88582	-4.28858	-5.58003	-5.80342	-2.61902	-5.50666	-5.42546	-6.56423	-1.24079	-4.83549	-3.93206	-0.162254	-4.48442	-3.19203	-3.08704	-0.723757
Q6UX73	C16orf89	0.320901	0.75263	0.201829	1.15016		2.89504	1.65544	1.85483	1.9632	2.29472	1.36386	2.25525	1.95865	2.53562	2.67161	2.95375	2.0961	2.03048	2.52141	0.428091	2.44756	1.41329	2.4545	1.9035	1.97383	2.22595	1.94692	2.72585	1.91592	2.33259	1.53495	2.14534	2.36366	1.12311	2.4958	2.92747	3.0881	2.78601	2.4122
Q8N2U0	C17orf61;TMEM256	0.642184	0.893278	0.12671	1.0918		5.67201	4.03679	4.3442	4.29972	5.69703	4.80119	4.46093	4.56767	5.37274	4.23893	4.34819	4.948	4.6529	4.02484	6.50094	4.48346	6.81675	4.19055	5.33513	4.93944	5.38355	5.31945	4.47836	5.70572	4.42807	4.31881	5.412	6.58999	5.35774	5.37437	3.76999	4.3835	4.95323	5.38907
Q68DL7	C18orf63	0.467899	0.841398	-0.313681	0.804586		-4.01457	-2.97548	-1.849	-3.44671	-3.60512	-3.49981	-2.48466	-4.23728	-2.8425	-4.35272	-3.561	-5.32313	-4.69431	-3.66775	-4.03429	-3.52217	-4.77926	-5.24234	-3.1738	-4.05992	-0.640713	-5.2435	-2.54016	-4.59382	-2.01287	-3.61792	-5.3002	-3.82013	-5.39761	-1.19636	-5.14931	-4.74504	-4.52922	-2.98337
Q969H8	C19orf10;MYDGF	0.0825733	0.491948	-0.975112	0.5087		-1.84009	-1.65298	-1.10328	-3.52753	-1.59781	-2.08243	-0.0949917	-1.62669	-1.41087	-2.41024	-2.08149	-1.80102	-0.232319	-0.31249	-2.54181	-4.00795	0.76967	0.237175	0.413746	0.305445	-0.867643	-4.45776	-3.93155	-6.7441	-1.31947	-1.54632	-1.55296	-0.562014	-0.0684662	-1.30777	-3.20468	-1.35278	-2.96172	-0.669399
Q86XI8	C19orf68;ZSWIM9	0.121357	0.549703	-0.638144	0.642539		-0.554409	0.0986309	0.188166	-0.405628	-1.79676	-1.52996	-0.316154	0.432995	-0.332701	-1.12743	0.799835	-0.539265	-0.424229	-1.59411	-3.35682	-0.334965	-0.196722	-0.38242	-0.682554	0.303164	-0.683029	-1.56029	-1.14845	-5.39983	-2.23606	0.054575	-0.283134	-0.746283	-1.64995	0.0985394	-0.57308	-1.46991	-0.577564	-0.5019
O75264	C19orf77;SMIM24	0.476548	0.842354	0.184208	1.13619		1.72454	1.21141	1.20581	1.90462	0.543713	1.62405	2.32342	0.422012	0.607351	1.29473	1.35791	1.7924	2.46353	1.81837	1.40024	1.38199	1.47798	1.77747	1.33538	1.2137	1.24376	1.89323	2.04887	-0.649263	0.117079	0.832018	1.96587	1.35892	2.12318	2.12596	2.51191	2.24057	2.76694	1.70787
Q9BW04	C1orf116	0.0320214	0.341545	-0.484089	0.714948		1.02549	1.48459	1.88714	0.736092	2.33059	0.393227	1.06047	0.856466	1.9967	0.985521	0.639927	0.979683	0.291948	0.164701	1.5276	-0.186075	-0.0834255	1.17741	0.783266	0.739712	0.705111	1.25323	1.07761	0.315372	-0.196333	0.17642	0.608238	-0.199713	-0.127893	0.806875	0.706869	1.14916	-0.182501	0.388544
Q9NWV4	C1orf123	0.515604	0.860171	0.305472	1.23582		-3.6082	-1.1886	-1.09796	-1.29199	-2.267	-0.858873	-1.35042	-1.40839	-1.98375	-0.504881	-1.31529	-2.25936	-0.807581	1.31815	-1.32532	-0.543959	1.38377	0.0994129	-0.00107765	-0.490555	-0.871344	-1.39916	-1.68488	-4.58511	0.158867	-2.51258	0.731714	0.709593	0.168657	-0.417702	-0.51425	-0.257408	1.31903	-0.357635
Q9BUN1	C1orf56	0.211317	0.661304	0.5537	1.46785		-1.82481	-1.81174	-3.61213	-1.90282	-5.27766	-1.95514	-4.31688	-2.53032	-3.24503	-2.07414	-2.92875	-1.11059	-2.67115	-4.32237	-4.94091	-2.62433	-3.39486	-3.13128	-2.45609	-3.57104	-5.77351	-0.894621	-1.14675	-5.35153	-3.28424	-2.36836	-2.22599	-2.02735	-2.15487	-2.14992	-3.11061	-4.23238	-2.45995	-1.92781
P02745	C1QA	0.36818	0.772991	0.408278	1.3271		-2.17324	-3.95061	-1.22221	-3.00152	-4.09974	-0.632851	-0.202721	-2.10283	-0.946304	-1.48668	-0.776735	-1.02905	-0.241011	-1.58769	-1.00292	-1.56166	-0.539074	-1.37451	-1.21367	-0.0735474	-1.37137	-0.118351	-0.646809	-3.0687	-0.767639	-0.0562878	0.136276	-1.65907	-0.486801	0.296875	-2.72981	-4.4468	0.529444	-0.611345
P02746	C1QB	0.460514	0.838315	0.402616	1.3219		0.495611	-1.6924	-0.870073	-0.98056	-1.45061	-1.13382	-1.4459	-1.90962	-1.78715	-0.958864	-2.44091	-0.621082	-0.393785	-2.58211	-0.828541	-1.83764	0.792662	-1.21049	-0.105803	-0.558069	-6.12948	0.215508	0.219526	-2.49548	-0.468222	1.08811	-0.101406	-4.91951	-0.531237	1.09972	-0.233362	-3.03473	-1.02702	-1.69371
P02747	C1QC	0.0172676	0.27136	1.1615	2.2369		-1.04267	-3.58293	-1.60534	-2.74145	-3.3948	-0.995693	-1.45476	-3.27597	-2.50492	-4.20756	-3.37288	-0.899597	-0.846661	-1.77102	-5.40714	-2.06302	-1.95847	-1.96544	-1.33479	-2.42459	-5.45771	-2.96922	-1.53983	-0.55397	-2.39461	-1.90922	-0.382376	1.31457	-0.161608	-0.904867	-1.80363	-2.94997	-1.67805	-1.34853
Q9BXJ0	C1QTNF5	0.211007	0.662144	0.535975	1.44992		0.50647	0.382336	0.606949	0.703337	-4.62131	0.0106068	-0.0114861	0.662413	-1.13842	-0.679546	0.476389	0.121714	0.0824165	-0.449057	0.0533276	0.161909	-0.0104599	0.642126	-0.232775	0.822342	1.44718	1.13265	2.01597	-2.82225	0.744061	-0.40704	0.178452	1.66191	0.873451	0.202375	0.812807	0.508652	1.09305	0.686642
P00736	C1R	0.643512	0.893291	0.186688	1.13815		3.63635	3.2144	3.14808	3.36148	3.6521	3.26341	2.31434	3.00304	2.30475	4.4764	3.54839	4.17966	4.97886	4.46624	5.40402	5.67994	5.50834	5.90305	3.54614	5.27982	5.64613	2.93521	3.49318	2.66611	3.00308	3.81923	5.21687	6.18035	4.93044	3.90019	4.82865	5.83704	5.00539	4.16806
Q9NZP8	C1RL	0.512838	0.857617	-0.189885	0.876676		2.35944	2.88836	4.01469	3.51685	4.17374	2.96503	3.21685	3.75018	3.68598	3.29699	3.98333	2.39742	2.72944	4.77543	1.34861	2.97418	2.82246	3.87545	4.16855	3.36094	3.27637	2.15932	2.53826	3.79656	2.1692	3.02381	2.7296	2.17257	2.02434	3.44359	4.04529	4.4846	3.94489	4.07297
P09871	C1S	0.798598	0.952376	-0.0702367	0.952482		1.81308	1.55405	1.83629	1.49508	0.652462	1.75326	2.7578	2.82806	2.62954	0.36717	2.31502	0.420311	1.22621	1.14742	1.28289	1.80129	2.89688	3.03045	2.51154	1.1069	1.48146	1.7851	1.99699	0.348249	1.90152	1.09299	1.87982	2.12296	2.49558	3.05273	1.72592	0.846476	1.26906	1.41682
P06681-1	C2	0.380344	0.780488	0.185975	1.13759		0.799187	0.604088	0.821255	0.0270004	1.97743	2.22497	0.958626	0.718451	0.847101	0.290628	0.529232	0.858524	0.852171	0.689829	0.992451	0.707594	1.35822	1.17036	1.17628	0.910233	1.43544	0.295078	1.35953	0.164816	0.886398	0.637096	1.8952	0.428295	1.93966	2.15084	1.96755	0.462803	0.932249	1.64758
Q9Y3I0	C22orf28;RTCB	0.635451	0.89003	0.28553	1.21886		0.27667	-4.04121	-0.061676	-4.09179	-2.79593	-4.6548	-2.55617	-1.98139	-3.59146	-1.43106	-1.33638	-4.62634	-2.87082	-0.781878	-2.40593	-5.08167	-2.18704	0.453186	-3.29337	-3.50491	-3.24539	-1.95691	-1.73624	-3.94814	-5.60087	-1.34207	0.328766	-3.35286	-1.74808	-1.44814	0.137184	-1.502	-2.23509	-5.19422
Q8N357	C2orf18;SLC35F6	0.110396	0.537299	0.644825	1.56355		-2.6897	-1.98584	-5.04911	-1.93394	-1.51943	-4.43536	-5.0811	-4.68604	-2.83886	-2.62326	-3.55003	-2.03084	-2.46897	-4.92785	-2.19978	-3.96803	-4.77804	-4.73766	-3.67823	-3.12799	-3.85538	-1.38298	-3.06843	-2.13683	-2.40391	-1.7969	-4.80746	-3.58082	-3.75015	-2.96488	-2.96601	-3.4597	-1.58047	-2.39258
P01024	C3	0.274009	0.72474	0.228006	1.17121		7.68489	7.66424	7.94077	7.47519	9.78404	8.05559	6.96007	7.40812	8.87951	7.68406	7.45249	7.40353	7.59219	7.3031	7.13955	7.55869	8.31241	7.78262	7.59404	7.66765	7.76879	8.48705	8.12228	9.1217	7.99846	7.95101	7.87722	7.91197	7.44248	8.69146	7.35636	7.51097	7.50617	7.96076
P0C0L4-1	C4A;C4B	0.290257	0.736693	0.228704	1.17178		0.584665	0.816372	1.22417	1.10826	-0.398615	0.866829	-0.363413	0.166485	0.991146	1.28099	0.805952	1.59842	1.54678	1.57505	0.678179	0.503002	0.682655	1.26489	0.218315	0.30773	1.14325	1.21455	0.982975	1.3912	1.77177	0.88327	-0.0276585	0.16498	1.15057	2.26816	0.269014	0.642099	1.18257	1.35652
P0C0L5	C4B;C4B_2;LOC100293534	0.336088	0.753964	0.150308	1.10981		5.84562	6.27157	6.70713	6.23413	7.287	6.54971	5.76038	6.40075	6.50631	6.20539	6.12175	6.15356	5.76166	6.18808	5.82527	6.5668	6.53847	6.34293	6.03093	5.86913	6.06954	6.9758	6.44375	7.38139	6.02593	6.41044	6.21063	6.45178	5.77806	7.28904	6.00454	5.84688	5.91711	6.46004
P04003	C4BPA	0.106397	0.529423	0.409589	1.32831		1.05641	0.531395	1.23326	0.958109	0.503124	0.535603	-0.446882	0.0334053	0.365734	0.542032	0.886662	0.444118	0.459719	1.07092	-1.29262	0.680283	1.20895	0.519598	-0.807384	0.14826	0.265284	0.926409	0.921505	-0.280148	0.295321	2.27119	1.03534	0.849268	1.89489	0.918808	1.72834	-0.000207901	0.426744	-0.155756
Q86YA3-1	C4orf21;ZGRF1	0.825192	0.96002	-0.10334	0.930875		-2.18907	-5.24923	-1.1921	-3.71596	-5.67411	-4.11899	-3.6677	-3.66134	-4.38509	-4.40242	-2.08466	-2.58842	-3.99422	-1.57407	-5.76042	-5.44611	-5.43064	-4.08488	-2.76312	-1.9467	-2.19393	-3.01809	-3.03714	-4.22272	-3.50735	-3.08137	-5.31768	-3.49176	-3.8052	-2.06104	-3.13517	-6.10719	-4.62614	-3.05643
P01031	C5	0.0939255	0.519779	0.295352	1.22718		2.97581	3.05781	2.9987	2.51807	2.86857	2.99228	2.36931	2.2524	2.10744	2.14773	2.54002	3.02606	2.04242	2.30384	3.05005	2.48885	3.56738	1.70059	2.2627	2.97863	2.89305	3.50634	3.63482	2.93618	3.08533	2.8773	3.0258	2.24092	2.15128	3.40967	3.01378	2.29012	2.31393	3.48946
Q9H799-1	C5orf42	0.0435287	0.381579	-1.10528	0.464811		-2.48655	-4.00496	-5.81974	-2.07749	-2.13541	-0.992046	-2.71176	-1.01312	-2.97989	-1.54164	-2.40659	-5.82912	-2.57777	-2.2254	-4.90511	-4.2221	-1.89966	-1.67671	-2.70587	-4.70542	-5.26036	-4.06601	-4.42942	-5.84998	-4.22556	-4.75836	-1.47862	-1.23261	-4.26145	-3.7961	-6.22803	-4.50685	-5.23976	-4.02437
A6NGY3	C5orf52	6.32556e-05	0.0124	1.38706	2.61546	+	-4.33424	-4.49022	-4.8952	-4.15693	-5.24285	-5.26352	-3.7421	-4.44663	-4.56503	-5.06122	-5.66099	-5.34593	-3.84065	-5.04421	-5.13666	-4.49438	-5.72603	-5.20305	-5.25041	-5.38963	-5.00286	-2.601	-2.52861	-1.89202	-4.97499	-3.36494	-2.90928	-3.70898	-2.67211	-2.71717	-3.20471	-4.18829	-4.23963	-6.29053
P13671	C6	0.166613	0.604741	0.338997	1.26488		1.83331	0.855391	1.64398	1.6473	3.15729	1.88598	1.36101	1.63985	2.17015	1.60752	2.32524	2.53554	1.18903	2.19305	0.692446	0.88629	1.60842	1.2694	1.90966	1.29491	1.78696	2.21235	3.34487	2.86441	1.43457	2.58101	1.7298	1.16503	1.5246	3.19976	1.55056	1.14828	1.05783	2.56557
O43598-1	C6orf108;DNPH1	0.987316	0.998111	-0.00769318	0.994682		-3.27364	-3.59064	-5.15298	-5.94401	-3.09721	-4.0214	-4.10547	-6.71063	-4.66842	-5.1933	-2.06673	-4.41827	-5.33253	-3.16558	-4.44272	-4.61733	-4.14834	-4.97198	-3.9974	-5.28869	-4.44454	-3.87641	-6.88582	-6.87942	-5.7485	-1.75908	-3.49387	-5.666	-4.83243	-4.21701	-1.18327	-4.73248	-5.20426	-2.97735
Q5T0Z8-1	C6orf132	0.996451	0.999415	-0.00516461	0.996427		1.46138	0.691334	4.85734	1.67548	-3.93558	-2.95038	-3.02666	-4.87021	-4.03435	2.08901	4.23393	0.614071	1.20566	5.4521	-2.34686	-3.25889	-5.68626	-2.85399	-2.93252	1.51118	0.236076	2.6393	1.56366	-5.98321	-2.45432	2.72895	-3.19494	-5.26287	-2.63889	-2.72066	1.16424	2.87363	1.66328	2.20773
Q9H993	C6orf211;ARMT1	0.124354	0.553144	0.776953	1.71351		-1.13679	-4.49754	-5.47292	-1.81513	-4.02732	-3.5372	-3.09694	-4.54603	-4.09668	-3.38405	-4.20629	-1.00272	-3.51807	-5.73932	-0.692129	-4.39138	-3.98875	-3.61573	-4.78656	-4.44806	-5.16431	-1.59526	-2.9366	-2.22836	-1.73952	-4.77774	-3.3288	-3.05791	-0.941528	-2.92222	-5.54427	-4.00971	-3.20315	-1.38268
P10643	C7	0.751528	0.938823	-0.0679775	0.953974		3.26902	2.78534	2.70637	2.45535	3.95132	3.46911	2.77177	3.57812	4.02359	1.73386	3.03969	2.85571	2.43251	2.34784	1.75786	2.42898	2.64556	1.70989	1.8342	2.56691	2.4499	2.01228	3.25457	2.81352	1.97961	2.10381	2.81658	2.32396	2.65505	3.28148	2.52679	2.47984	2.76617	3.2725
P07357	C8A	0.0136459	0.253291	0.549693	1.46377		1.97117	1.20701	2.33031	1.73632	0.830805	1.70165	0.110792	1.14611	0.756632	1.04784	1.84044	2.5823	1.28543	0.936296	1.58286	1.13502	1.27257	0.298889	1.19974	1.41908	0.963953	2.58996	2.413	1.36835	1.73579	2.27155	1.52716	0.942654	1.34418	2.63251	1.30145	1.75978	1.51619	2.67762
P07358	C8B	0.442199	0.830234	0.163187	1.11976		1.1182	1.34653	1.83816	1.44933	0.377172	1.58748	1.51403	0.847569	0.415829	1.59562	1.39225	1.56978	1.24975	1.09148	1.11869	0.842035	1.28426	0.690248	1.04175	0.85148	0.808884	1.95427	1.78929	1.07361	1.04005	1.53817	1.42205	1.39488	0.517006	2.65709	-0.0277958	0.63813	0.370165	2.63057
P07360	C8G	0.7489	0.939569	-0.182765	0.881013		0.597277	-0.826014	0.28937	2.51129	3.85229	0.351236	2.0708	0.307598	2.82939	2.76677	1.52906	2.11625	2.14327	0.366421	-1.38893	-0.510647	1.42134	-2.09341	-0.034008	0.819954	-1.35851	0.155363	0.0261211	3.40681	0.596029	1.12594	0.963676	-0.914913	-0.598774	0.832472	0.227741	0.343325	-1.8322	4.28723
Q8TAG6	C8orf46	0.445626	0.828652	-0.343262	0.788257		-3.10287	-1.74814	-2.42507	-3.68386	-5.46637	-2.37934	-3.30342	-2.32478	-5.63028	-4.72321	-4.05985	-3.5506	-2.74302	-3.14387	-2.74295	-0.993023	-2.36392	-4.4936	-3.99207	-5.38558	-2.25157	-3.2371	-3.99033	-5.09732	-4.18012	-4.18796	-2.69206	-1.85757	-4.91854	-5.76287	-3.12198	-2.1733	-2.21556	-4.67513
P02748	C9	0.405255	0.797148	0.177116	1.13062		4.88013	4.83695	4.75254	4.70108	5.83129	4.47727	3.13065	4.10405	4.45339	4.58626	4.24948	5.04617	4.47527	3.22708	3.84477	4.29303	4.5126	4.18046	3.87809	4.41499	4.63236	4.81766	5.13635	5.1117	5.30288	4.98409	4.074	4.51041	5.305	4.36825	3.35629	3.81117	4.23291	4.5586
Q9BUH6	C9orf142;PAXX	0.289245	0.735052	-0.367096	0.775342		-4.79034	-4.79034	-4.75461	-4.00321	-4.24705	-4.63136	-2.74126	-4.46464	-3.96954	-4.10124	-3.05679	-3.69371	-3.93855	-3.585	-2.77901	-2.35844	-2.64172	-4.52918	-3.27302	-5.23261	-2.53946	-4.47773	-3.65555	-4.87468	-5.24318	-2.92582	-2.86979	-4.09521	-3.04449	-5.21028	-5.39129	-2.28635	-5.49321	-4.80341
Q5T8R8	C9orf66	0.847793	0.963866	0.0741256	1.05272		-4.17062	-4.18632	-2.8632	-5.40003	-4.69515	-3.72525	-3.23801	-3.07045	-6.2261	-4.5385	-3.66385	-3.20211	-3.75459	-5.16053	-3.26206	-4.71522	-4.22623	-4.78829	-3.28732	-2.80483	-5.77311	-5.56896	-3.06879	-3.93104	-3.69439	-3.42843	-6.2644	-3.73887	-3.5778	-3.51721	-1.68781	-5.79983	-4.74394	-3.71838
P00915	CA1	0.870316	0.972669	-0.0517025	0.964797		3.69745	2.73123	5.19303	3.66667	3.58648	4.42057	4.05812	4.91514	4.16383	4.05665	3.77365	2.60712	4.62683	5.53495	2.68378	4.42681	5.38071	4.14933	4.4802	4.88154	3.76617	4.06597	2.84315	3.1203	5.76474	3.79664	4.44046	4.85461	5.59706	2.9064	3.81591	2.98844	4.8478	4.01987
O43570	CA12	0.0392901	0.369726	-1.20565	0.433574		-3.0015	-1.2514	-1.70815	-1.02712	0.220339	-2.0334	-1.4032	-1.38847	-0.849527	-3.08281	-5.55101	-2.27553	-0.692194	-2.25281	-0.838167	-1.89948	-6.33811	-1.16264	-1.55112	-1.52695	-1.07426	-2.4198	-3.45479	-0.29129	-6.47781	-2.67677	-3.53911	-2.8687	-2.5929	-2.13037	-3.43083	-5.80539	-1.14975	-4.02344
Q9ULX7	CA14	0.123542	0.555033	0.474107	1.38906		-2.52824	-0.364614	0.0521069	0.837677	-2.52382	-0.793955	-1.27306	-0.14049	-1.7517	0.676817	0.427906	-0.743008	0.370766	0.0723877	-1.26619	-1.55291	-0.22843	-0.756657	-0.290297	-0.236128	-0.620115	-0.233112	0.36824	-1.14883	-0.771313	-0.382803	0.414759	0.500492	-0.12286	-0.896521	1.13476	-0.237749	0.397303	-0.678745
P00918	CA2	0.177891	0.6194	0.251169	1.19017		4.92728	4.41708	4.75636	5.24578	5.75583	4.93155	3.7565	5.00657	4.9886	5.60089	4.75081	4.80655	3.51171	4.31972	4.75956	4.38454	4.81058	4.39933	3.89672	5.04503	4.67759	4.35697	4.674	4.62096	5.07357	4.3964	4.96037	4.89648	5.51847	5.73764	4.9254	4.52432	5.03468	5.67599
P22748	CA4	0.0523551	0.413003	-0.538987	0.688254		2.93684	3.06699	1.55644	2.29868	3.21232	2.97697	4.20208	3.35243	4.42498	2.36616	1.94109	2.98401	2.30552	1.45384	3.10156	2.78529	4.2487	2.80669	4.25459	2.5807	2.7921	1.64793	2.74893	1.89366	2.89408	2.23756	2.65162	2.29662	3.6866	3.16859	1.66651	1.9437	2.13549	2.18493
Q9Y376	CAB39	0.933154	0.98504	-0.0129442	0.991068		2.67193	2.58435	1.32849	2.18674	2.77978	2.33687	2.31359	2.52214	2.40303	2.31263	2.15713	2.79977	2.01461	3.02306	3.59838	2.65005	2.45989	2.3164	2.30293	2.75049	3.11166	2.68668	2.84978	3.0555	2.13661	1.77357	1.98023	2.9096	2.37164	2.41965	2.53769	2.54121	2.94483	2.20146
Q9H9S4	CAB39L	0.517665	0.860152	0.31901	1.24747		-2.83615	-2.80637	-4.60864	-1.04834	-0.565643	0.581446	-0.952347	0.1008	-1.23263	0.0550556	-2.1934	-1.46299	-0.639238	-0.625788	0.949966	0.371712	1.18158	0.352568	0.278992	-0.833015	-0.605474	-0.578836	-0.361734	-2.69962	0.896236	-1.35806	0.401518	0.900873	1.81022	0.0331497	-0.848373	-0.288748	-1.39612	-2.60113
P54289-5	CACNA2D1	0.000236177	0.0257778	-1.78151	0.290879		0.705755	0.747126	1.64425	3.00043	2.43676	2.09342	1.99915	3.70902	2.79869	1.1372	1.08168	0.798542	2.66581	2.37259	1.4914	2.72816	1.11256	3.18985	2.58734	0.315712	1.54651	-1.83241	0.0352478	0.901224	-0.449314	-2.25326	2.20342	1.84497	-1.10559	-0.546928	2.22482	2.08867	-0.309372	-1.09891
Q9HB71	CACYBP	0.0572878	0.429548	-1.0896	0.469891		-5.06688	-2.76742	-4.81339	-1.52459	-5.44785	-5.09081	-1.97393	-3.56083	-5.05127	-5.17496	-3.11122	0.404804	-5.11847	-3.56847	-2.50297	-0.666138	-5.73163	-3.88878	-2.35568	-4.54855	0.142464	-5.48875	-4.45891	-5.8719	-4.34214	-3.91773	-3.20749	-4.16793	-3.26186	-4.65002	-5.55291	-3.96161	-5.07365	-4.42017
P27708	CAD	0.419929	0.810885	0.245381	1.18541		-2.27703	-3.76076	-4.0109	-2.76606	-3.98162	-3.55352	-4.39611	-5.17474	-4.61846	-3.61639	-3.98107	-2.43374	-3.93594	-5.35426	-3.07544	-3.84668	-4.45623	-4.24584	-2.44848	-5.1122	-5.60575	-2.91396	-3.124	-5.20109	-3.92306	-4.19825	-3.55794	-2.98528	-3.19886	-3.27491	-3.73119	-4.23806	-3.86446	-3.76402
Q9BY67-4	CADM1	0.947953	0.989051	-0.0277169	0.980971		-4.36926	-3.72626	-2.18187	-3.12437	-1.85812	-2.89829	-6.09049	-2.76642	-4.33834	-5.73947	-3.33725	-3.5048	-3.35959	-2.6844	-3.94184	-2.17888	-1.97559	-1.31704	-2.10906	-2.40146	-2.17666	-1.60806	-1.91366	-5.088	-4.33357	-4.9636	-2.75557	-3.06912	-3.50587	-2.01328	-2.43932	-3.35832	-3.55848	-2.65982
Q8N126-2	CADM3	0.552251	0.875852	-0.28722	0.81948		-3.41368	-2.61223	0.178795	-2.91906	-1.34495	-1.85999	-3.80639	-1.79512	-1.94543	-2.63214	-1.23237	-1.71157	-3.90368	-0.927847	-4.24637	-6.49336	-2.43034	-2.38505	-1.29344	-2.62123	-1.29725	-3.49949	-4.89759	-2.4434	-1.26441	-1.57977	-2.86851	-2.84131	-2.98947	-4.05323	-0.687019	-3.82067	-2.77066	-1.39952
Q8NFZ8	CADM4	0.750106	0.939381	-0.177055	0.884507		1.02565	2.20213	3.76809	1.53436	6.2846	2.91488	4.75765	3.62123	3.92816	4.5701	3.68012	0.700634	1.55703	3.12317	0.844769	1.46759	1.90014	4.83666	2.82816	1.75508	1.32124	1.53656	1.51241	4.80795	1.61503	3.73763	4.86642	1.03868	1.30903	1.87203	5.00492	4.01708	1.17026	1.49974
P05937	CALB1	0.0662952	0.465812	0.499013	1.41325		-0.838938	-1.52822	0.414818	-0.929312	0.634222	-0.668446	0.19718	-0.969822	-1.17926	-1.66336	-0.419434	-1.1729	-1.01893	0.229689	-0.657236	-1.40615	-0.778343	-0.31657	0.518576	-0.269291	-0.258083	-0.382534	-0.39579	-0.11161	-0.671051	0.553129	-1.20314	-0.583611	0.155809	1.29842	1.68851	-0.0672493	-0.27404	-0.997656
P62158	CALM3;CALM2;CALM1	0.193876	0.633358	-0.601065	0.659267		-3.3159	-1.90297	-0.84511	-1.0133	-1.96345	-4.84451	-0.209774	0.402702	-1.23082	-1.46879	-4.41466	-1.0073	-1.35684	-2.16001	-0.610388	-2.03077	0.0974083	-1.2979	-0.557714	-0.391571	-1.37992	-2.21385	-2.59417	-1.52834	-4.22878	-2.21537	-3.05097	-1.20181	-0.904108	-2.28238	0.443186	-2.88776	-1.50652	-3.14394
P27797	CALR	0.115103	0.546393	0.34963	1.27423		0.0552998	0.956228	1.26519	0.744015	0.703363	0.915449	0.663673	1.87475	0.753544	0.672987	0.582035	0.756338	0.626326	2.61681	0.926146	1.02864	0.612274	1.77163	2.00082	0.940615	1.25398	1.60303	1.13004	-0.0733356	1.78426	2.06576	1.30808	0.426548	1.59753	1.1717	1.99448	1.89062	2.02535	1.0669
Q13557	CAMK2D	0.152468	0.584904	0.548251	1.46231		-1.21157	-2.43739	-2.44659	-1.96058	-4.902	-2.21647	-3.28395	-1.8715	-2.23159	-2.60907	-3.1954	-1.20573	-1.66332	-2.83153	0.466639	-1.52477	-2.24564	-2.54205	-0.706455	-1.28602	-0.194824	-1.26283	-0.844919	-1.39075	-0.0766582	-2.08538	-1.70387	-1.36436	-0.984535	-1.12167	-3.83811	-1.04545	-1.16218	-2.0538
P49913	CAMP	0.247978	0.706596	0.361249	1.28454		2.7376	4.56038	2.14231	2.79984	2.08116	2.7146	1.68135	1.64472	1.76504	1.76044	2.49193	2.12552	1.82735	1.68159	1.85957	2.63464	3.27734	1.81647	2.37829	1.83687	2.29391	2.97885	2.56383	1.29696	2.44566	5.07994	2.71171	2.29722	2.20023	4.04463	1.80761	1.25695	1.97527	3.82033
Q86VP6-1	CAND1	0.0368814	0.354996	0.643269	1.56186		0.780416	1.24639	1.36378	1.14993	2.08429	1.68864	0.910648	1.71281	2.0077	1.19953	0.955719	1.61534	1.40856	1.20705	2.00122	1.8679	1.53768	0.670036	1.50555	1.36404	2.17243	2.0786	1.48523	2.76834	1.3373	1.67626	2.03113	1.66739	1.76806	1.80413	1.18195	1.84316	6.03337	1.53736
Q8WVQ1	CANT1	0.21097	0.662913	0.461747	1.37721		0.164885	0.313093	1.39624	1.25106	0.174028	2.3661	0.225752	1.82184	1.21733	1.03831	1.76374	1.02563	0.615179	1.2341	0.0811787	1.38689	2.06638	1.71051	2.60249	0.435854	-0.258303	2.73784	0.201189	-0.137486	0.963579	1.94422	4.42983	1.28111	2.59144	2.71751	1.16313	1.05249	-0.0757103	1.14403
P27824-2	CANX	0.284508	0.733136	0.314588	1.24366		1.85908	1.77905	1.52042	2.06094	3.7324	2.34727	1.66847	1.97433	2.67042	2.82373	1.65785	0.967022	2.32835	2.82831	1.01179	1.2372	3.04182	2.07655	1.45527	3.13843	2.75407	1.99198	0.884109	3.13197	3.71366	3.41609	3.33059	2.41374	3.42604	0.973366	1.60811	2.59087	2.28757	2.13707
Q01518-1	CAP1	0.10229	0.529541	-0.647886	0.638215		2.17958	2.7375	1.40701	2.42726	2.4271	2.24244	4.9268	4.521	5.82078	1.60971	1.89238	2.51666	1.90857	4.83698	2.3752	2.58873	1.90969	2.83295	5.02484	2.19348	1.66486	1.60305	2.2267	1.42803	2.28349	3.70101	2.49692	2.4962	2.21992	2.39741	1.75488	2.0148	1.8656	2.25926
P40121	CAPG	0.0435504	0.380285	0.78299	1.72069		1.71581	3.24024	2.03167	2.36578	0.805719	2.70163	2.385	2.552	1.87516	2.0082	2.21734	2.51127	2.09362	2.55443	1.88418	2.70407	2.15344	1.90643	2.59695	2.02683	1.82489	1.63223	2.77171	1.53235	1.47692	2.68247	2.87989	6.43496	1.68304	2.65841	2.643	2.24673	5.92001	4.18909
P07384	CAPN1	0.553237	0.875527	0.180989	1.13366		3.22313	3.36073	3.86858	3.37242	3.16071	3.67608	4.79279	3.83978	3.73301	3.47657	3.95936	2.92795	3.46575	4.52847	2.17548	3.52621	4.72877	4.04492	3.78669	3.94659	3.84233	3.76425	3.39046	7.01566	4.39688	3.27418	3.92977	3.79612	3.59415	3.26768	2.3984	2.75316	3.55308	5.15582
P17655-1	CAPN2	0.305789	0.742074	0.270393	1.20614		0.742138	0.266487	0.351744	0.822062	1.42835	0.982431	-0.262312	0.337046	0.574785	2.0627	0.125156	1.15789	0.564751	1.52463	0.487562	-0.438152	2.00223	1.2602	-0.0453453	0.982346	1.82978	0.986479	0.949425	0.962856	2.76496	0.662271	1.34632	1.6592	1.93986	-0.0572338	0.695507	0.0637627	1.44559	0.469179
O15484	CAPN5	0.00425581	0.143143	0.489829	1.40428		1.47137	1.79909	1.84883	1.46806	0.963291	1.02618	1.62324	1.08845	0.872742	1.55093	2.38322	1.73017	1.81184	1.51115	1.8651	0.827421	1.21939	0.820322	1.94456	1.58776	1.93706	1.98547	2.78909	0.966173	2.35206	1.85892	2.32429	1.79038	1.67725	1.96088	1.33172	2.37587	2.11061	2.25231
Q9Y6W3	CAPN7	0.366295	0.771435	-0.124563	0.917282		4.71155	4.6698	4.72067	4.94579	5.12618	4.65181	4.12241	4.73623	4.55452	5.20025	4.98369	5.10954	5.06392	5.01017	4.5253	5.41513	4.86391	5.29194	4.70414	5.54732	5.57257	4.83213	4.8679	4.16735	4.38272	4.40778	4.86282	5.46768	4.67917	4.84839	4.28166	5.47034	5.22302	4.97776
P04632	CAPNS1	0.483915	0.844191	-0.155345	0.897918		1.26704	0.893085	1.35204	1.55492	-0.504396	0.507475	0.200998	1.65935	0.00994682	0.83633	0.623663	1.06758	0.726477	1.29279	0.35117	1.13818	1.79642	1.54376	0.858595	1.28798	1.66564	0.451759	0.869003	0.279743	0.514097	1.69887	1.25911	0.274744	0.790205	0.608458	2.44723	0.163403	0.62191	0.462816
Q13938	CAPS	0.201619	0.644779	-0.686415	0.621396		-1.33228	-2.52344	-3.8468	-4.288	-4.61018	-2.97391	-2.86763	-2.22883	-3.83868	-2.55274	-2.16122	-4.57125	-3.21881	-2.58181	-3.43316	-0.95314	-1.30994	-0.747944	-1.38062	-0.508591	-0.00405502	-3.9116	-0.843859	-2.99744	-1.81455	-6.39991	-2.07899	-1.69455	-3.99682	-3.76096	-1.96975	-5.78576	-1.68894	-4.1293
P52907	CAPZA1	0.303029	0.742048	-0.341835	0.789037		1.81911	1.95521	3.39688	2.26566	5.57076	3.83111	1.84665	3.65717	4.71523	2.52927	3.46848	3.7225	3.07792	3.42465	1.65999	3.08684	3.69904	2.60045	3.44806	1.94579	2.76011	1.45467	1.90489	2.36948	1.78905	4.13329	3.223	3.09703	3.31309	3.57058	3.0227	2.98435	2.06169	2.54907
P47755	CAPZA2	0.957255	0.993112	0.0150849	1.01051		0.738806	-0.497923	-0.463333	1.16535	0.890722	-0.286297	0.678698	-0.421721	0.749084	0.629036	0.00657082	1.15384	0.357182	-0.0225925	0.0153446	0.0536003	1.46099	1.07825	0.767361	-0.214247	0.443502	0.212187	0.706427	0.989201	1.01207	0.166843	1.10339	1.27243	1.73558	1.35272	-2.05365	-0.564501	-0.106565	-0.502937
P47756-2	CAPZB	0.0254736	0.312458	-0.420742	0.74704		2.26903	2.09753	1.38739	2.41426	1.23072	2.01706	2.86032	3.85546	2.6459	1.81358	1.76794	1.946	1.99535	1.49308	2.02243	2.85383	1.89485	2.57193	2.73324	2.14414	2.5001	1.52642	1.80793	2.06683	1.57951	2.44344	1.90245	2.19616	1.48573	1.36675	1.84969	1.49673	1.64451	1.95865
P31944	CASP14	0.198065	0.643102	-0.648991	0.637726		-1.11791	-0.14002	3.21207	0.484993	0.722742	0.481632	-1.19713	2.1283	0.217817	1.03853	-1.03502	-1.5836	-2.2284	-0.994558	-1.358	-0.342516	-0.557091	2.3861	-0.829105	-0.858477	-2.51361	-0.971176	-0.707809	0.158886	-0.0409279	1.64408	-1.68615	-1.38527	-1.74376	-1.23509	0.421394	-3.14335	-2.04022	-0.235233
P20810-1	CAST	0.0151243	0.266149	-1.31113	0.403006		5.55561	3.5544	5.75603	3.27198	1.78637	0.897448	3.84492	1.716	3.0581	3.99003	3.74611	2.03913	2.69282	4.68343	-0.901972	2.90205	2.25305	3.66367	2.97747	1.92865	3.05122	2.16357	3.05712	-0.396112	1.4131	4.27425	3.14149	1.64906	0.0106277	1.56634	0.942141	1.04579	0.334532	2.42319
P04040	CAT	0.778075	0.951222	0.0762094	1.05424		1.80707	2.16054	2.34789	1.8574	3.51354	1.10106	1.58209	1.70062	1.95416	1.51728	1.662	0.574284	0.565447	1.06895	0.0139561	2.09933	1.381	1.08323	0.838717	1.66242	2.69267	0.879154	0.925158	2.17577	1.6874	3.26764	1.25884	1.73263	2.1426	1.25845	0.712748	1.2599	2.38583	1.84686
P16152	CBR1;SETD4	0.751123	0.938938	0.069841	1.0496		5.16829	4.08847	4.13915	4.51183	4.10605	4.67724	3.83534	4.56482	4.12449	4.59124	3.76243	4.77197	4.1942	3.62384	5.16991	4.70935	4.76086	5.43047	4.291	4.25727	4.73403	5.59569	5.40136	4.00399	4.71466	3.4261	5.89526	4.59261	4.9591	4.24932	3.5386	4.71733	4.17392	3.52853
Q6P1N0	CC2D1A	0.246355	0.706577	0.419989	1.33792		-2.28185	-1.7874	-1.48829	-3.02171	-0.50701	-2.80138	-1.02651	-2.37143	-1.4697	-3.82692	-1.4494	-0.557281	-4.09158	-2.17517	0.515951	-0.91819	-1.56354	-2.00343	-1.14964	-0.848053	-0.264578	-1.97482	-1.53121	-0.0987091	-1.37465	-0.932592	-0.152567	-2.32149	-1.19479	-1.10267	-0.649485	-1.26156	-1.21494	-2.45124
Q6YP21	CCBL2;KYAT3	0.714521	0.926423	-0.131285	0.913018		-5.96429	-4.59656	-4.54608	-3.75626	-4.73003	-6.14084	-5.63795	-4.83632	-7.36427	-4.75834	-4.47826	-4.71795	-3.21394	-3.19169	-5.00306	-5.27987	-4.50296	-6.82411	-4.27303	-4.53797	-6.02008	-6.29375	-5.78963	-5.17318	-3.98606	-5.17411	-5.6056	-6.2349	-5.23513	-5.3527	-4.94231	-5.19964	-4.39408	-2.93798
Q96M91	CCDC11;CFAP53	0.276284	0.725305	0.223622	1.16766		3.29711	1.57401	1.97974	2.59034	2.31791	2.26534	2.25179	2.18897	2.14621	2.01153	1.98936	3.00561	1.92861	1.8257	2.22635	2.91058	1.38171	2.1595	2.84869	3.22017	3.26427	2.36998	2.984	1.88516	3.22198	1.82676	2.4227	2.6427	1.57439	2.85374	2.13249	2.86939	3.05036	3.64417
Q8N5R6	CCDC33	0.304647	0.742741	-0.554323	0.680977		-2.34651	-2.30149	-1.99749	-3.36519	-4.71953	-4.35124	-5.18278	-3.76063	-4.28967	-4.47827	-3.65177	-3.56888	-4.31307	-5.24823	-3.82218	-1.7513	-4.40328	-4.45948	-3.79646	-0.710039	0.673367	-4.93932	-1.93653	-5.39983	-1.70359	-6.43736	-3.95375	-2.59365	-3.26605	-4.8761	-3.35282	-4.75602	-5.70139	-2.76472
P51679	CCR4	0.111792	0.539688	-1.48198	0.357998		-1.03976	-1.64008	-0.54747	-1.13616	0.312366	1.9722	-1.59484	0.929287	-1.47004	-0.899883	0.0777645	-0.312357	-1.01657	-1.39217	-0.808945	0.39007	1.68279	0.233538	1.46518	-2.42819	-1.60472	0.461266	-5.15173	-5.925	1.38979	1.75887	1.05844	1.34173	2.37415	2.04443	-5.93613	-7.689	-5.30765	-5.14981
P78371-1	CCT2	0.995357	0.999387	-0.00109594	0.999241		2.01689	1.55857	1.81507	1.7784	1.11095	1.40636	0.726942	1.48143	1.21542	1.03493	1.01669	2.34791	1.83138	1.04986	2.81508	2.1183	1.31002	1.70151	1.15696	1.78659	1.83097	2.29262	1.64364	0.956228	1.93728	0.879765	1.61413	1.93656	2.24535	1.56733	0.318329	1.94226	1.66924	1.47982
P49368-1	CCT3	0.643749	0.892486	0.149175	1.10894		1.66606	1.16276	1.52001	1.23151	-0.00506592	-0.254351	-0.47032	0.4039	0.760433	-0.517984	-0.39271	1.55136	1.76246	0.776134	2.10438	2.44685	0.695002	1.93661	1.00083	1.15392	0.763184	1.78721	1.65588	3.16896	0.907566	0.24806	1.00442	1.05154	2.11469	0.0592384	-0.514362	0.624704	0.795223	0.980646
P50991	CCT4	0.710769	0.926649	0.119289	1.0862		1.54482	0.731361	0.310816	1.54487	-0.827808	0.152582	-0.576694	0.249065	0.559748	-0.102953	-0.180368	1.96654	0.569038	-0.856016	2.53366	0.686922	-0.196991	0.00627136	1.41904	1.01414	1.75248	1.4289	1.24135	0.997768	1.44637	0.565121	0.3622	0.15027	1.34605	0.978558	-1.58206	1.02323	1.22159	-0.0139713
P48643	CCT5	0.23756	0.699359	-0.298591	0.813046		1.57406	0.876997	-0.293436	1.91852	2.82938	1.78784	2.94558	1.56837	2.26474	2.17172	1.47641	1.88623	2.05964	1.52242	1.64354	1.72509	1.62256	1.38515	1.08308	1.71343	0.486105	1.50912	1.25009	2.68141	1.48253	1.29726	1.12025	0.0364647	1.16996	1.19793	1.96611	0.652958	0.756388	2.19863
P40227-2	CCT6A	0.154999	0.587107	0.452471	1.36838		1.10634	0.310467	-2.02559	0.515524	0.768736	0.212759	-0.398867	-0.828669	0.354359	-1.13991	-0.62377	1.18024	-0.115349	-1.7928	1.86851	-0.231783	0.0297241	0.34164	0.44532	-0.841822	-0.0168476	1.02342	1.05484	0.679569	1.11276	0.119686	-0.373999	-0.437187	1.3837	0.389238	0.266195	-1.05065	1.1842	-0.0155239
Q99832	CCT7	0.767254	0.94843	0.0673962	1.04782		3.49912	3.50314	3.07146	3.79885	5.50945	3.53426	4.0496	3.20648	5.1204	3.96231	3.49528	3.76066	3.84941	3.48478	3.81762	2.94689	2.9831	2.92037	3.69938	3.07893	2.77186	3.74377	3.77716	4.96688	4.07689	3.06058	3.07015	3.23213	3.62991	3.40256	4.31037	3.08126	4.17673	3.4346
P50990	CCT8	0.07262	0.471326	-0.367018	0.775383		1.85175	1.52506	0.824324	1.91082	1.20233	0.994295	-0.164988	0.686098	0.472788	0.704487	1.03019	1.74252	1.15509	0.797762	1.01187	1.3415	0.847954	1.21404	1.35548	1.84213	2.06244	0.85936	0.794737	1.77915	0.810995	0.390608	0.380404	-0.044075	1.04919	0.163385	0.056284	1.59783	1.14034	1.36022
P08571	CD14	0.951715	0.991019	-0.0162611	0.988792		6.51798	5.8229	6.35918	6.80292	5.95179	6.09146	5.72574	6.24669	5.78337	6.92851	6.02408	5.32303	6.69244	6.7555	4.7073	5.75803	7.12254	6.84488	5.52628	8.29322	7.25546	5.88625	5.86215	6.03642	7.04816	5.70387	6.41549	7.102	6.12061	4.66784	6.79845	6.2457	6.88628	7.0598
P48509	CD151	0.848428	0.962916	0.0510892	1.03605		-1.15127	-1.85863	-1.17932	-1.56626	-3.04866	-1.83727	-2.31039	-2.44529	-2.21293	-2.57599	-2.74627	-2.82653	-1.64161	-1.71279	-2.89482	-1.77836	-2.66311	-2.92505	-1.54894	-1.09454	-1.31287	-1.33469	-1.07833	-2.66815	-0.898565	-2.83782	-2.10733	-2.07981	-3.76528	-1.96182	-2.9712	-2.33222	-1.23176	-0.892754
Q8N6Q3	CD177	0.798038	0.952198	-0.130622	0.913438		-2.33106	-0.655916	-1.28189	-1.58178	-2.14169	-2.35797	-2.44331	-2.54115	-1.1749	-1.2022	0.666519	-4.32342	-2.02054	1.42833	-1.16191	-1.89793	-3.83464	-2.631	-0.660891	-1.84489	-1.87341	-3.16267	-2.60506	-6.34784	-1.63962	0.00458527	-1.6562	-1.64632	-1.80529	-1.86353	-0.295946	-1.71818	0.038599	-1.20318
Q9HCU0	CD248	0.384545	0.782755	0.352243	1.27654		-1.16248	-0.434496	-0.779882	-1.40417	-0.851082	-1.00615	-0.091589	-0.597437	-1.17119	-0.309765	0.176914	-2.65238	-0.350298	0.625769	-2.95993	-0.686531	-0.7505	0.783136	0.0700588	0.00873375	-1.2725	-1.96757	-2.5524	0.514944	-2.12799	0.756744	0.0263977	-1.6538	-1.21327	-0.337238	2.09352	0.370045	0.935986	0.562145
P26842	CD27	0.0292195	0.326933	0.732655	1.66169		-5.21112	-3.59155	-5.47444	-5.88875	-4.01764	-5.51202	-4.63213	-5.34073	-5.73009	-4.73576	-4.74176	-6.02783	-4.934	-2.91329	-5.44153	-5.02827	-3.87426	-3.86977	-4.86454	-5.33953	-5.90069	-5.02318	-3.66443	-4.49448	-2.55759	-4.76293	-3.6636	-4.59871	-4.13346	-3.37043	-2.66985	-5.44158	-5.98533	-3.91499
Q9Y5K6	CD2AP	0.296019	0.739202	0.314955	1.24397		2.68523	1.90112	2.04701	3.32847	4.21869	1.79942	1.83667	1.58779	3.76347	3.11861	2.74872	3.67198	2.1336	2.38812	2.74949	1.49276	1.33893	1.03862	2.11959	1.73316	1.81923	3.21822	3.2222	4.85849	2.47508	2.69588	1.65948	2.07592	2.67669	2.18305	2.87552	2.41998	2.40105	1.98851
Q6UXG3-4	CD300LG	0.905042	0.979102	0.0914069	1.06541		-1.43242	-1.6188	-0.977648	-1.56915	-4.53764	-7.97325	-3.78658	-5.90681	-5.62502	-0.898027	-1.72053	-0.978001	-1.28509	-1.23606	0.0968189	0.0844803	-0.550451	-0.0568829	-0.671223	-0.575531	-0.674917	-5.20406	-4.538	-5.12674	-3.68606	-1.96334	-0.355247	0.493248	-0.091114	-1.20811	-0.0675659	-0.567179	-1.06125	-1.36988
P20138-1	CD33	0.182686	0.619791	0.935964	1.91317		-3.37901	-5.61043	-1.40958	-3.09984	-1.15406	-0.720644	1.29124	0.555021	0.430687	-1.53563	0.234827	-5.86458	-4.79461	-4.16567	-0.349508	-1.0981	-1.89813	0.337639	-0.704231	-4.06289	-6.03419	-1.51021	-3.74453	-1.53475	-1.46752	-1.03418	-1.50573	-0.442747	-0.147984	0.261953	0.419693	-0.079998	-2.05955	-1.62559
Q08722	CD47	0.656332	0.900557	-0.168251	0.889921		-0.427114	-0.987751	-1.72932	-1.13161	-3.38889	-1.37619	-2.88531	-3.46847	-1.42488	-0.745081	-1.36901	-3.16789	-0.772297	-0.813665	-1.16434	-1.45235	-2.50889	-0.300062	-0.198206	-1.3361	-1.94732	-1.80553	-0.400919	-2.55712	-3.25198	-1.94006	0.387678	-1.61506	-2.40967	-1.47775	-3.12289	-1.92361	0.237682	-2.48575
P08174-6	CD55	0.698646	0.920588	0.188565	1.13963		1.77925	4.59957	-0.0330315	0.465572	3.17051	-0.627445	-1.34958	-0.195635	2.53208	1.01385	1.35488	0.363773	0.695932	1.24335	0.0116711	-0.105442	-0.945278	1.03526	-0.247847	1.3482	1.1161	0.346428	1.46319	3.09332	0.623547	3.74948	-0.0783329	0.0160122	-0.587217	-0.463078	0.466459	1.26961	1.58008	1.6354
P13987	CD59	0.137664	0.569118	0.304505	1.23499		4.6627	4.30779	4.82934	4.9685	3.02118	3.48428	3.61087	3.83601	3.75058	4.82941	4.71375	4.97202	4.35574	4.81968	3.82977	4.06481	3.46009	3.76338	4.07276	5.04035	5.20854	4.34142	5.2125	4.10001	4.34078	4.36195	4.37218	4.40352	3.94574	4.35205	5.43423	4.87232	4.86838	4.82111
O43866	CD5L	0.0152329	0.266104	0.659037	1.57903		0.193756	-0.169111	1.53652	0.363062	2.45482	0.192869	0.605045	0.9753	1.19262	0.592941	0.825407	-0.328255	1.79164	0.680252	-1.55251	-0.0887699	0.0649853	0.400476	0.157263	-0.450394	-0.059473	0.971142	0.786699	1.64383	0.0632324	1.43024	1.17408	0.918421	0.905172	0.860775	1.55911	1.19696	1.46182	1.40168
P08962	CD63	0.878794	0.973688	0.0283209	1.01982		3.3334	2.8963	2.52669	2.80523	3.83573	2.77778	2.54173	2.62229	3.59885	3.33147	2.89489	3.38255	2.59488	2.98912	4.0268	2.27589	1.81087	2.2366	3.84285	2.15008	3.02626	3.07578	2.64324	3.72202	3.48024	2.66411	3.04969	3.18733	2.75744	3.04454	2.89525	2.48483	2.85369	2.58162
P04233-1	CD74	0.0336391	0.347877	-1.06568	0.477746		-0.284233	-0.767756	0.0017395	0.421904	-0.743483	-0.573557	-0.903322	-0.403337	-1.59528	0.507078	0.149799	-1.05745	1.97994	-0.271067	-2.85481	-1.13057	-3.23843	-0.83227	-2.14276	-3.35887	-0.97732	0.435295	-0.110941	-1.60679	-1.21167	-0.260614	-4.14726	-1.96576	-1.61779	-3.37889	-3.43746	-2.75789	-3.84768	-1.13514
P60033	CD81	0.518616	0.860224	-0.196275	0.872801		0.97242	1.71636	0.879295	1.52801	-1.33716	0.383896	1.3875	0.494528	0.48984	1.77816	1.54931	1.61429	1.79753	1.27635	2.2315	0.15756	0.542933	-0.617331	0.408865	0.778458	1.33166	2.04575	1.86177	-1.40576	0.725496	0.557306	0.290695	0.594021	0.679968	0.636566	0.891863	0.849546	1.39912	0.309305
P27701	CD82	0.454135	0.833358	0.332422	1.25913		-1.4987	-2.12262	-3.51742	-2.34743	-6.02818	-2.35892	-4.79466	-1.99695	-1.02847	-0.995289	-1.79957	-1.52826	-1.91121	-1.9576	-0.153553	-2.11178	-2.54307	-1.93506	-1.91018	-3.03891	-1.57493	-2.47617	-0.997431	-1.68731	-1.30585	-2.24855	-2.12537	-2.12906	-1.5253	-1.86054	-5.40842	-0.727467	-1.05399	-1.32285
Q9UIB8-3	CD84	0.569168	0.876907	-0.179896	0.882766		2.21977	2.19548	2.71752	2.10239	0.261372	2.53658	2.1099	2.79312	1.41808	1.55479	2.42634	-0.441923	1.70506	2.81447	0.238998	2.4922	3.00276	2.82119	2.34682	2.83039	2.50407	1.61774	1.71406	-0.17621	2.37272	1.07754	2.74706	2.01333	1.93284	1.5352	1.93637	2.36035	2.63378	2.29856
P21926	CD9	0.739281	0.93592	-0.0354557	0.975724		6.02259	5.58396	5.56226	5.76657	5.38726	5.5745	5.22974	5.3726	5.5701	5.83351	5.70013	5.73072	5.57102	5.50474	6.09749	5.57214	5.52331	5.95262	6.02128	5.80078	5.94284	5.47723	6.3312	6.08949	5.74129	4.90429	5.40216	5.99265	5.4895	5.91222	5.84989	5.4197	5.47601	5.31831
Q16543	CDC37	0.128669	0.558114	-0.602633	0.658551		-1.29435	-0.792913	-0.385685	-2.43631	-4.02501	-3.90369	-1.57657	-3.10563	-2.85018	-2.40962	-1.49152	-0.382622	-1.28312	-1.63418	-1.40825	-1.82738	-3.98056	-2.208	-1.6058	-1.22501	-1.00721	-1.466	-2.99652	-2.72429	-3.09743	-1.40238	-2.24797	-2.81733	-2.9146	-1.42698	-5.18773	-3.48883	-1.46752	-1.87461
P60953	CDC42	0.578695	0.87381	-0.197072	0.872319		2.87508	3.05411	2.91001	3.40969	7.34741	3.56347	2.59138	3.60112	5.06631	2.96222	2.91627	3.89434	2.55026	2.67909	2.92088	2.98603	1.98895	2.23602	2.68218	2.03526	2.82272	3.01891	3.09111	4.87218	3.3367	2.73382	2.42385	3.02775	2.74093	2.8562	2.6824	2.75697	2.53664	2.89425
Q9Y5S2	CDC42BPB	0.728271	0.931767	0.146419	1.10682		-2.12468	-3.61598	-0.791065	-0.911074	-5.50721	-1.92947	-2.02773	-3.1917	-0.924078	-1.08141	-1.91974	-2.28868	-0.849077	-0.799612	-1.97905	-2.96993	-2.38861	-2.88912	-2.28802	-2.83121	-1.7098	-0.841291	-3.0554	-0.0691814	-2.56335	-1.32015	-2.08322	-2.97372	-1.26934	-1.58759	-5.01597	-2.41987	-1.48331	-1.28197
P12830	CDH1	0.83135	0.961952	0.195223	1.1449		-1.55629	4.62673	-0.728727	-4.45386	-2.7786	-2.62412	0.418961	-2.35345	3.94342	-3.26528	-1.96205	-2.38586	-2.97911	-0.044939	-0.732105	-3.12638	-4.28163	-2.08039	-1.55411	-1.40519	5.47877	-1.88767	-1.00686	-1.01852	5.00006	-1.51464	-2.55457	-1.86735	-3.6156	-1.76729	-1.31348	-1.91156	-1.52525	2.75991
P55287-1	CDH11	0.206248	0.651086	-0.430192	0.742163		0.885315	1.72905	1.55465	2.56899	4.11005	2.5097	2.27314	3.12984	3.58135	2.65974	2.73299	1.07934	3.51091	4.33141	1.90871	2.11248	2.42617	3.36229	2.88792	3.85127	3.59574	1.79466	1.12914	2.65036	2.64369	1.88411	2.20214	2.65413	1.96599	1.02922	1.81103	1.80283	3.81337	4.18939
P55290-4	CDH13	0.0263562	0.313827	-1.02172	0.492527		-1.82589	-1.57529	-0.708689	-1.09642	-0.717051	-2.58497	-2.6771	0.00336647	-0.980707	-1.71557	-4.11093	-3.68877	-1.64984	0.427526	-2.51915	-1.30338	-2.22008	0.226957	-0.343756	-0.0905933	-1.54239	-4.58356	-2.92636	-2.57588	-2.93431	-5.15499	-2.09329	-2.26401	-1.8042	-2.01102	-0.0749512	-1.72883	-2.19807	-1.93321
P55291	CDH15	0.462364	0.840145	-0.267957	0.830495		1.58442	2.45344	1.3074	2.26958	4.59557	2.50171	2.69939	2.29893	3.80218	2.48113	1.38637	1.35852	3.21593	3.57998	0.941435	1.83587	2.27336	2.16151	1.1292	1.42335	1.5061	1.26129	1.40392	4.31768	3.10848	1.6288	2.40841	2.79024	2.09068	1.15024	-0.287781	2.11942	1.20227	2.29767
O75309-1	CDH16	0.315435	0.748187	-0.356427	0.781097		1.721	0.829813	3.09034	1.42895	-0.0310993	2.08048	1.72767	1.12293	0.417517	0.623953	1.14263	0.478287	0.870529	1.48274	-0.580805	1.98234	3.14198	1.82374	0.130789	1.40377	0.497318	-0.64867	1.21312	0.782661	-0.235647	1.82012	1.99388	0.520927	1.02594	2.43174	0.294029	-0.99157	0.86569	2.00868
Q9H159-1	CDH19	0.0586451	0.430873	-0.848507	0.555359		-1.60559	-0.545181	-1.58766	-0.0160084	-1.39686	-0.39395	0.71977	0.989197	-0.772213	-2.44731	-0.96117	0.676016	0.475023	-0.323303	-1.31791	-0.312323	-1.57584	0.563454	0.0451927	-1.5986	-2.12913	-1.52062	-1.52206	-1.26854	-0.390261	-0.480961	-0.770212	-1.74292	-1.5343	-0.435883	-0.150568	-0.661142	-3.10049	-5.81869
P22223-1	CDH3	0.818105	0.958421	0.110937	1.07993		-2.67758	-2.46668	-1.45004	-2.22291	0.280895	-0.826637	-0.113602	-1.53759	-1.70915	-1.7155	-5.70075	-1.70404	-0.348375	-0.141142	-0.529913	-2.53343	-3.41037	-1.84608	-0.0946579	-2.02875	-1.28897	-2.01949	-2.85577	0.266155	-1.89778	-2.91726	-2.6984	-1.2572	-1.02016	-0.347795	-0.746883	-3.80519	0.789211	-1.13528
P33151	CDH5	0.828717	0.961195	-0.131461	0.912906		-3.61022	-2.70231	-1.94005	-6.14598	-2.03179	-0.7591	-1.26481	-2.60953	-0.312752	-2.28237	-3.93543	-2.35701	-4.90215	-0.409037	-0.899923	-1.96895	-1.51492	-0.778461	-2.45398	-2.62106	-3.70278	-6.15696	-1.96724	-0.00814819	0.468714	-4.18896	-2.3543	-0.745607	-2.48484	-1.39325	-2.1845	-5.3564	-4.3916	-1.40466
P55285-1	CDH6	0.432538	0.823637	-0.483723	0.71513		-3.08505	-0.411785	-2.79014	-2.05717	-4.3638	-1.97982	-3.35818	-0.473618	-3.95987	-3.30684	-5.395	-3.08285	-0.382402	-0.0704784	-1.61546	-2.71817	-5.75999	-0.230745	-0.658289	-2.16651	-1.24307	-2.84994	-2.0049	-5.76219	-5.34396	-0.573877	-1.98538	-4.59118	-2.24748	-4.34136	-1.49536	-3.93537	-0.8433	-0.715067
Q9BYE9	CDHR2	0.405684	0.797162	0.235658	1.17744		-1.35391	-1.11669	-1.2101	-1.44149	-2.62185	-0.17028	-0.169064	-0.733585	-0.168791	-0.888977	-2.24753	-0.43996	0.929567	-0.330261	-1.54869	-0.438986	-0.220358	0.689318	-0.333292	-1.17839	-0.821959	-0.671415	-0.138832	-1.03002	-0.530453	-1.33031	0.885803	0.34174	-0.323572	-0.723852	-1.25224	-0.152475	-0.291281	-1.50996
Q9HBB8-4	CDHR5	0.0584493	0.430692	-0.83895	0.55905		-2.5354	-1.70219	-1.40052	-2.08049	-0.402622	-0.489515	0.087595	-0.414854	-0.70775	-1.23551	-1.04261	-1.98041	-2.47649	-0.0770054	-1.58842	-2.19455	-1.69252	0.0628071	-0.873587	-1.02909	-3.44904	-3.73505	-5.91683	-0.80039	-1.00183	-2.33211	-1.70864	-3.06945	-1.60108	-1.24786	-1.45038	-0.939093	-3.54352	-0.411928
P06731	CEACAM5	0.377999	0.77854	-0.507401	0.703489		-3.18674	-1.99864	-1.77974	-2.29737	-4.20787	-4.15131	-3.93251	-2.65178	-5.33202	-2.36633	-4.3958	-2.43201	-2.76713	-1.39505	-3.48444	-0.88006	-2.30272	-2.35384	-3.03166	-3.00914	-1.93278	-5.04484	-1.11032	-1.11729	-3.11497	-6.47535	-7.03571	-4.88072	-1.42811	-2.31089	-1.95142	-0.0927486	-4.72557	-4.38236
P40199	CEACAM6	0.174122	0.616704	0.525347	1.43928		-5.22723	-2.36332	-2.15314	-2.92454	-2.43397	-5.02896	-3.25329	-3.92159	-3.90502	-3.8774	-4.87482	-4.02002	-3.53385	-3.62937	-2.90161	-3.19917	-3.99953	-4.93573	-3.80887	-5.18862	-2.14	-4.79164	-3.58244	-5.56262	-3.46835	-0.910715	-2.3198	-3.45761	-3.1166	-3.72925	-2.96542	-2.18986	-2.02024	-2.92075
Q14002-1	CEACAM7	0.217252	0.666732	0.383504	1.30451		1.70767	0.816221	-2.28751	1.53958	0.708698	1.2256	0.863869	1.62279	0.71991	1.59631	1.41811	1.98829	0.682423	0.184967	2.65317	2.12006	0.492823	0.504995	0.944073	0.547615	0.834074	1.78475	1.92556	1.19024	2.28314	1.66721	1.34911	1.34606	1.69339	1.94024	0.182627	0.645929	0.475786	1.42955
P19835-1	CEL	0.432447	0.824207	-0.166714	0.89087		8.32741	8.94611	9.08506	8.29801	9.3031	8.89032	8.11241	8.96116	8.49148	8.88893	7.88037	8.05608	9.30176	8.98973	9.31676	9.6391	9.05011	9.88957	7.94077	9.44871	9.77596	8.39024	9.13145	8.2646	8.83453	8.09499	8.71259	9.87978	8.77942	8.09903	8.7985	9.42193	9.07647	7.85909
Q9NYQ6-1	CELSR1	0.567758	0.877361	-0.35692	0.78083		-1.26162	-2.96803	-1.53846	0.911913	-0.920336	0.740488	0.107328	0.626137	-1.11037	1.77643	-0.461279	0.895237	0.315956	0.0833549	-2.04988	-3.19938	-2.24653	-0.588406	-0.513857	-2.93867	-2.62579	-2.34078	-2.61722	4.92571	0.133324	0.248852	-0.613207	-3.24659	-1.73963	-2.48226	-0.735764	-2.96758	-1.95199	-1.75545
Q02224	CENPE	0.0865112	0.500371	-0.887416	0.540582		-2.15911	-3.27706	-2.4737	-1.05959	0.838324	-0.913683	-3.50655	-1.16918	-0.190088	-0.586935	-0.643976	-2.25394	-1.66747	-1.00498	-0.195602	-0.705263	-0.857988	-1.51937	-0.529152	-3.70187	-1.99166	-4.99458	-4.92691	0.449785	-0.0861034	-3.27695	-0.940859	-1.36596	-1.54766	-1.33001	-3.45086	-2.9959	-3.98681	-1.38812
O15078-1	CEP290	0.493204	0.852634	0.127257	1.09222		3.74298	3.46625	3.46291	3.65942	4.37739	3.84528	3.00967	4.02692	3.89953	3.14499	2.75458	3.32614	3.1858	4.14098	2.82225	3.83965	4.02013	3.95852	2.70794	3.95293	4.40869	3.00334	3.51287	4.36695	4.94919	3.43509	3.83799	4.20954	3.74453	3.09001	3.49413	3.70771	3.50711	3.69057
Q9C0F1-1	CEP44	0.0403276	0.374964	-1.39076	0.381363		-3.47947	-3.07867	-3.32202	0.0219688	3.88269	-0.488579	-1.48968	-0.547373	3.10841	0.514299	-2.01044	-0.453978	-2.51748	-2.37665	-3.50491	-2.76533	-2.88226	-2.59951	-3.96074	-2.45326	-2.26478	-3.8088	-2.80489	-0.648161	-1.3101	-1.75759	-3.63913	-2.32487	-3.643	-4.97251	-2.92042	-2.43895	-2.78474	-5.24967
P11597-1	CETP	0.652468	0.898866	0.106976	1.07697		3.88361	3.3205	4.05353	4.96735	3.20345	4.00452	4.22578	3.48863	3.98646	4.37828	3.9533	4.07441	4.19837	4.42356	3.08588	3.04268	4.59489	3.64039	3.87346	3.91936	4.238	4.82087	3.31922	2.5321	5.08745	3.80099	4.12002	4.26495	4.3519	2.83157	5.75309	3.63096	4.0364	3.9475
P00751-1	CFB	0.0781599	0.48543	0.316262	1.2451		4.92308	4.69529	5.1004	4.9209	4.74251	5.11139	3.78994	4.47965	4.178	5.13212	5.41055	5.26258	5.03862	4.7958	5.37079	5.50195	5.58745	5.65174	5.1211	5.1318	5.34654	5.57992	5.23055	4.24523	4.54661	5.17961	5.885	6.03634	5.41031	5.87655	5.0387	5.23204	5.07436	5.9571
P00746	CFD	0.534542	0.866019	-0.185167	0.879547		2.583	2.30956	2.41641	2.28131	2.90316	3.51872	2.28378	3.46552	1.54583	2.72551	2.43557	2.25253	4.65548	2.28534	4.18052	3.40146	4.05763	2.6351	2.60761	2.72052	2.84584	1.9652	1.96668	2.61625	3.3035	3.55241	3.23168	3.30577	4.08417	2.74675	0.586313	1.95204	2.01191	3.48138
P08603-1	CFH	0.437226	0.828643	0.127498	1.0924		5.2614	4.93574	5.32787	5.03523	4.6469	4.65803	4.38492	4.46623	4.33206	4.68174	5.32186	5.21078	4.42285	4.71244	3.61905	4.33181	4.86237	4.19355	4.19739	4.76527	4.5977	5.04879	5.38627	4.38661	3.97702	5.45307	4.89037	4.33726	4.50601	5.33176	4.83564	4.40889	4.32811	5.41279
Q03591	CFHR1	0.371553	0.775177	0.215418	1.16104		3.92596	3.57108	3.01629	4.22095	2.13362	3.54645	2.38334	3.20378	2.37469	4.25268	4.11435	3.81254	3.25611	2.77688	2.5502	3.11401	3.60231	1.99517	3.46471	3.95392	2.99871	3.85155	3.83404	2.102	2.26582	3.74045	3.2645	3.45364	3.96017	4.32274	3.92664	3.70754	3.37215	3.2602
P36980-1	CFHR2	0.573574	0.876662	0.276245	1.21104		0.256355	1.5818	1.20532	0.229303	-2.93012	1.40317	-1.8836	-0.36805	-1.426	1.48131	1.89436	0.673817	1.59108	0.426628	-3.94115	-0.85564	1.8108	-0.765203	-0.177349	0.550934	-0.317871	1.47957	1.62273	-1.62834	-0.387775	-0.375648	-0.677111	-0.470623	0.400002	0.388523	0.932188	0.96559	0.612322	1.00207
Q02985-1	CFHR3	0.00913823	0.199963	0.894993	1.8596		-3.69093	-2.94657	-6.15798	-4.31965	-3.55661	-2.75319	-4.63746	-4.1123	-2.53069	-2.74712	-3.8953	-3.68133	-4.96461	-4.35382	-3.42252	-2.22604	-3.07372	-3.7774	-3.90473	-4.21547	-5.19803	-3.80073	-2.25621	-3.57453	-3.19066	-2.08758	-2.55212	-2.77921	-3.83205	-2.57781	-4.26932	-3.15574	-2.75517	-1.16023
P05156	CFI	0.959374	0.993246	0.019805	1.01382		6.41441	8.16505	6.37938	7.37244	4.43357	4.87909	4.47981	4.92617	4.64762	6.99736	6.52564	6.41107	6.80084	6.52779	3.65071	5.0276	4.95287	5.37834	4.28733	6.09683	6.42752	5.82524	6.78029	4.54253	4.72779	7.58068	5.77701	5.26154	4.48858	5.12347	6.1242	6.31586	6.49582	5.98392
P23528	CFL1	0.74859	0.939757	-0.0447651	0.969448		4.20415	4.23917	3.97058	4.2666	4.51118	3.73528	3.27768	4.02674	3.87544	4.16131	3.56489	4.59055	4.14366	3.68646	4.35557	3.95767	3.45304	3.81565	3.87084	3.56617	3.36148	4.16189	4.39959	4.35304	3.23591	4.335	3.8897	3.61866	3.76094	3.61604	3.17342	4.01746	4.40725	3.6036
Q9Y281-1	CFL2	0.599846	0.87324	-0.18889	0.87728		-0.416555	-2.54574	-2.66297	-0.868896	-2.38486	-1.84467	-2.44713	-3.08095	-2.65866	-0.243567	-0.553289	-0.00387955	-1.07567	-2.25173	-0.666113	-2.09663	-1.5943	-2.14349	-1.29219	-2.35964	-0.756201	-3.13256	-1.52274	-2.75783	-0.994131	-3.79507	-1.56028	-2.15348	-0.98069	-0.634884	-3.26122	-1.60581	-0.416513	-0.655272
P27918	CFP	0.17428	0.615391	0.711459	1.63746		-0.820978	1.33067	-0.710514	0.646503	0.103727	-2.97965	-1.19878	0.675827	1.28262	1.04038	2.13792	2.3405	2.2771	1.18816	-1.01725	2.26201	1.38595	-0.726883	-2.16887	1.62629	1.26516	0.116173	1.87506	-0.640949	3.22543	1.92301	-0.609079	1.37857	3.04091	2.20626	0.145929	1.71931	1.32226	-0.300636
Q8TDI0	CHD5	0.00467842	0.151507	-1.20591	0.433496		-0.453138	0.0175152	0.103556	0.236115	0.94228	0.0534725	0.451473	1.30322	0.738403	0.804844	-0.993614	0.529169	0.0182228	1.23062	1.64055	1.94876	0.82085	1.75786	-0.83152	-0.29837	0.546885	-0.768517	-5.18793	-0.854195	0.436502	-0.210178	0.647823	0.269619	-0.668594	-1.55588	0.097681	0.232025	-0.220976	-1.35261
P05060	CHGB	0.00295557	0.118828	-0.996804	0.501109		-0.687963	-1.05069	-0.263309	-1.44464	-1.04787	-0.407701	-0.173321	0.380762	0.189898	1.18728	-0.735455	0.236193	-0.606241	-2.21861	1.8305	0.941265	-0.449507	0.1339	0.139591	-1.57867	-0.964352	-0.266533	-0.874279	-1.62705	-0.515047	-1.52313	-1.15878	-1.97146	-1.45251	-0.625954	-1.63509	-1.24613	-1.05849	-3.08286
P36222	CHI3L1	0.97771	0.995533	0.00876172	1.00609		1.25309	1.4212	1.26192	1.85154	0.126902	1.30566	0.985819	0.42865	0.862221	1.09825	2.00722	2.41097	0.695328	1.32006	-1.35393	0.594543	0.781803	0.521778	0.897856	0.606504	0.841803	-0.255791	0.786003	3.1045	1.58497	1.77191	1.11641	1.86166	0.450251	-0.414248	-0.479246	0.236504	1.71778	0.964121
O00533-2	CHL1	0.498802	0.853741	-0.137669	0.908987		4.09248	4.42801	5.01172	3.91864	5.52048	4.48185	4.35481	4.99631	4.96014	4.75471	4.19245	3.82472	4.5164	4.54106	4.51156	5.36142	4.90566	5.55759	3.66469	5.20186	5.40938	3.67717	4.74362	5.03888	3.99526	4.00111	4.42429	5.3307	4.0253	3.8107	5.05293	5.3381	4.90636	4.66004
Q9HD42-1	CHMP1A	0.311868	0.748142	0.198203	1.14727		1.03949	0.831863	-0.313725	0.549513	0.831308	0.654642	1.80572	0.980661	1.18637	0.280054	1.29997	1.88949	0.886826	0.801283	1.63474	0.835146	-0.379158	0.353731	1.55954	1.25131	0.794531	1.34081	1.36718	1.95345	1.08713	0.393169	0.188124	0.886396	1.34427	1.14414	1.00993	0.949015	1.30524	1.22936
Q7LBR1	CHMP1B	0.412392	0.805399	0.143697	1.10473		4.04656	3.67203	3.48706	3.50406	3.73453	3.99297	4.6009	4.00874	4.45697	4.08504	4.11286	4.6946	3.41739	3.68764	5.041	3.78096	2.90833	3.9201	4.42283	4.02395	4.68032	4.38138	4.24284	4.94603	4.6215	3.5008	3.81393	3.6297	4.20586	4.46232	4.7507	3.72232	3.79952	3.96378
O43633	CHMP2A	0.47648	0.842907	0.235874	1.17762		1.80733	1.34454	2.08635	0.792984	-2.2231	0.825256	1.34865	0.384764	1.91867	0.635489	1.70024	1.53029	1.122	0.886328	2.22664	0.606955	0.822149	0.049284	0.891617	1.46357	1.69489	2.24284	1.7886	1.75065	0.157703	2.11378	0.832373	-0.535679	0.289276	2.05464	0.747078	1.38232	2.09615	1.71298
Q9UQN3-1	CHMP2B	0.405979	0.796309	0.161766	1.11866		1.87829	1.5133	1.08884	0.679543	2.81739	1.66107	1.89186	1.60286	0.936981	0.670671	1.44722	2.22747	1.32347	1.22514	2.14974	1.84708	0.978073	1.78468	2.18746	1.98586	2.27136	1.76309	1.32237	0.953465	2.88687	1.47082	1.64349	1.73067	1.67919	1.77201	1.97338	1.38118	2.32199	2.35628
Q9Y3E7	CHMP3;RNF103-CHMP3	0.303233	0.74174	0.476654	1.39151		-0.971165	-7.12235	-3.16934	-3.18383	-3.93132	-2.44102	-1.00982	-1.9613	-2.08208	-1.71111	-1.19936	-0.212337	-3.06647	-2.65256	-0.21245	-2.5554	-3.2631	-3.21908	-0.781206	-2.83987	-2.32745	-1.05643	-1.95696	-0.140177	-2.00805	-2.32414	-2.55173	-2.50729	-1.25617	-1.32649	-1.98057	-2.21253	-2.51908	-2.86218
Q9BY43-2	CHMP4A	0.661577	0.902853	0.18254	1.13488		-0.28787	-0.797861	-2.08302	-4.23798	-4.60983	-0.7561	-0.586506	-1.84082	-3.21534	-1.20943	-1.6144	0.303869	-1.41461	-1.07523	-0.575876	-0.454273	-3.51717	-2.64039	-0.569407	-1.07096	-1.52047	-1.81913	-0.755558	-3.15242	-2.15559	-1.77589	-0.855637	-2.45785	-1.02796	-1.35671	-0.933071	-1.35402	-0.0488834	-0.841766
Q9H444	CHMP4B	0.587032	0.873542	0.120554	1.08715		3.07107	2.43823	2.80389	0.656	1.42741	2.53471	2.5799	2.42656	1.69677	2.27019	2.65345	3.68614	2.37844	2.75764	3.58554	3.00546	1.89256	2.19152	3.06092	2.64418	3.24501	2.81207	2.82381	1.44946	2.74589	2.14736	2.62561	2.56303	2.47294	2.68341	2.9402	2.78842	3.15552	3.17246
Q9NZZ3	CHMP5	0.658042	0.900409	0.0619619	1.04388		3.77907	3.4563	3.52203	3.16221	3.17479	3.95766	4.02432	3.97047	3.97805	4.06894	3.93195	4.61678	3.47809	3.76888	4.57147	3.96263	2.78112	3.61	4.15061	3.30203	3.73782	3.88354	4.08971	4.19932	3.58086	3.49139	3.75416	3.53644	3.95587	4.10407	4.25864	3.70015	3.67634	3.48301
Q99653	CHP1	0.180771	0.619964	-0.667254	0.629704		-1.22079	-3.01802	-1.71815	-4.5912	-0.6061	-1.30371	-3.37317	-3.69695	-1.66244	-2.88955	-4.58883	-3.17967	-2.07345	-2.75898	-2.17085	-4.37378	-2.14255	-5.00713	-3.63999	-4.18682	-4.41994	-4.42845	-1.66362	-1.12734	-1.90631	-3.79819	-3.39546	-4.05087	-6.56154	-5.4171	-3.99413	-4.89788	-3.16705	-3.03241
Q8IZ52	CHPF	0.146194	0.578803	0.633766	1.55161		-1.10371	-1.47111	-3.91202	-2.78943	-5.16737	-4.03112	-4.84851	-5.84394	-5.43942	-4.49344	-4.35891	-2.4963	-3.9178	-5.57398	-4.23112	-4.85752	-3.78973	-4.75643	-3.12165	-3.81488	-5.3325	-2.89305	-1.67635	-5.3126	-3.20811	-4.37846	-2.03638	-3.42111	-4.83642	-3.66393	-3.67087	-2.18005	-3.39489	-3.9251
P33076	CIITA	0.666996	0.904694	-0.26943	0.829647		-1.67467	-4.27153	-4.38543	-1.88578	0.315453	0.511265	0.706074	0.067337	0.0989552	-2.05372	-1.6163	-1.54533	-2.81286	-2.51837	-0.210651	0.316172	-0.739653	0.0607033	0.899242	-4.29632	-2.74162	-2.75449	-2.79018	-0.371994	-0.00531197	-2.10202	0.272528	0.219519	0.0252514	0.484266	-2.19665	-5.10132	-4.04169	-2.3358
O75339	CILP	0.0312102	0.337641	0.930932	1.90651		0.323454	0.127655	0.703512	0.582911	-4.6591	0.843962	0.262796	0.0162468	-1.15813	0.566488	1.27507	-0.894785	1.20832	0.243473	-1.10555	-0.0469227	0.715473	0.982388	1.02327	1.25086	0.741877	1.79206	0.972471	-1.46125	0.571295	0.837919	1.89345	1.80975	1.53878	0.89542	1.63203	0.788525	1.12368	1.56715
Q8IUL8	CILP2	0.0983676	0.523481	-0.662761	0.631668		7.54777	4.58551	5.86433	3.98729	3.36132	4.0444	3.02014	3.80068	3.24903	4.45049	5.86344	2.67724	3.96038	6.77158	2.15669	3.56917	4.03284	3.7708	3.30024	4.01398	4.59089	3.60066	2.6591	3.62336	4.43387	2.92356	3.97646	3.65745	3.8498	3.34376	3.98221	3.49761	2.50483	4.19031
P12277	CKB	0.276938	0.726051	-0.400204	0.757751		2.68342	2.67954	2.64689	2.20521	7.04387	4.69213	3.50527	4.2641	5.58191	3.72352	3.22739	3.61222	3.09212	2.99292	4.15289	3.02313	3.02367	2.78272	4.33568	2.90458	2.856	3.09872	3.2661	5.33779	3.7482	2.08365	3.16888	2.56988	2.84975	2.97392	2.86534	3.51097	3.42522	2.34557
P12532	CKMT1B;CKMT1A	0.346842	0.760902	-0.4797	0.717127		-4.04946	-3.30284	-2.63105	-3.56853	-1.27723	-4.37115	-2.06294	-2.54131	-1.08864	-5.16231	-3.15017	-5.05033	-3.80209	-2.31893	-2.96393	-5.59472	-3.63122	-3.32871	-1.61241	-5.80925	-3.018	-6.02917	-3.0096	-1.67533	-3.08014	-5.29129	-4.63125	-6.29745	-3.37513	-4.08903	-1.71381	-3.06798	-5.20527	-2.31148
Q14CN2	CLCA4	0.0750381	0.476473	-0.615128	0.652872		-0.639505	0.816284	0.83362	0.0564919	0.11035	-1.30567	-0.653708	1.16393	0.661499	-0.300365	-0.951942	0.439573	-0.599491	-0.887203	-0.674305	1.30681	-0.766781	0.523022	-0.917423	-0.437899	0.668156	-2.70519	-0.792994	1.23144	-0.951742	0.681044	-1.17433	-1.91397	-0.712271	-0.195253	1.19144	-1.31763	-1.48935	-0.810192
P51800	CLCNKA	0.177759	0.620006	0.57568	1.49038		-3.80951	-2.94612	-3.11341	-3.01765	-3.17371	-4.04854	-5.31299	-5.76567	-4.43502	-4.93962	-3.97188	-3.99038	-4.89815	-4.53691	-4.99934	-4.3025	-4.28058	-5.30935	-5.36136	-1.58657	-1.96532	-2.10376	-1.55625	-2.93883	-2.16624	-4.6133	-4.4762	-1.96459	-5.37697	-3.33582	-5.22266	-4.31441	-3.77489	-3.7646
P57739	CLDN2	0.103761	0.529253	-1.35287	0.391512		1.25556	0.869804	0.0159283	0.987589	-4.40889	-6.05923	-2.04858	-6.98287	-2.5918	0.18355	-0.139709	1.14518	0.143902	-0.504457	-0.349096	-2.78091	-5.63753	-5.2694	-3.63359	0.573103	0.114586	-1.14841	-1.66467	-4.7607	-1.87551	-1.64974	-3.40932	-0.908882	-2.90973	-4.3898	-5.07297	-4.00797	-3.34906	-4.17957
O15551	CLDN3	0.305649	0.743374	0.326606	1.25406		-4.42061	-4.55758	-2.9461	-6.00989	-3.57965	-4.78064	-4.80186	-4.3983	-6.26653	-3.40759	-2.86314	-3.03414	-3.93473	-2.99566	-2.98119	-3.7687	-5.1592	-5.03867	-3.62694	-4.30021	-3.21246	-3.40189	-3.48026	-4.5605	-5.41749	-3.54105	-3.89851	-3.86098	-3.77201	-4.01872	-2.99679	-3.59926	-2.8541	-3.64256
Q86T13	CLEC14A	0.498092	0.853906	-0.179712	0.882879		0.923643	0.899462	1.09082	0.0493374	0.654482	0.329103	1.40121	1.10002	1.42068	1.40277	0.348734	-0.273441	1.60837	2.27984	-0.512896	-0.121298	1.81143	0.693701	2.24037	1.7703	1.00914	1.06082	0.718021	-0.193235	0.913483	0.816904	0.222839	-0.571901	1.29877	0.96525	2.03144	1.06273	1.05626	0.741163
P05452	CLEC3B	0.258648	0.71293	-0.27671	0.825471		8.31428	8.3359	9.13158	8.04173	9.38353	8.44433	7.19631	8.25518	7.96114	8.70434	7.51237	8.31852	9.04499	8.34611	8.86162	9.04659	8.60477	9.44875	7.11963	9.05811	9.48128	7.88661	9.00786	8.07374	8.07856	7.62315	8.29421	9.37918	7.98915	7.28743	8.37892	9.25138	8.46578	7.25554
O00299	CLIC1	0.894721	0.978478	-0.0286671	0.980326		2.15982	2.8355	2.23549	2.66282	4.20616	1.72106	2.11875	1.07678	2.77888	2.73538	2.30894	2.32521	2.51841	2.54156	3.01223	1.93872	1.77245	1.79701	1.85376	2.72487	2.66861	2.1258	2.68264	3.07328	1.45122	2.8567	2.08544	1.69562	1.85567	2.18782	1.86739	2.96677	3.17645	2.55021
Q9Y696	CLIC4	0.976095	0.995268	-0.00586527	0.995943		3.71568	2.89968	3.01618	3.40753	2.05399	3.14119	4.02146	3.16348	3.03996	3.34823	3.63322	3.71272	3.26654	3.37533	3.44082	2.99808	2.64952	3.69027	3.66969	3.33706	3.21835	3.88868	3.84256	1.53161	2.55436	2.8219	3.2059	3.57229	3.32696	2.93324	3.79645	3.9253	4.02769	3.08665
Q96NY7-1	CLIC6	0.740424	0.936164	0.188752	1.13978		-0.957779	-1.85588	-0.984377	0.00317001	0.4235	0.285055	-3.48763	-1.05889	-2.31326	1.45682	-0.364244	-1.4605	-0.232321	0.512804	-2.85927	-1.45288	1.78197	0.696844	-1.74071	0.566683	1.18897	0.301313	-1.77855	-1.54277	2.47887	0.0140133	1.05475	1.22556	1.57372	-2.4329	-3.68666	-2.40844	0.714703	-0.396723
Q14677-2	CLINT1	0.303565	0.740907	-0.347867	0.785745		-4.10444	-3.76936	-4.78172	-4.01979	-4.14508	-4.89636	-2.85425	-2.36736	-3.83123	-3.60545	-3.50585	-4.34245	-3.80688	-4.29022	-2.39249	-3.60797	-5.02945	-2.23908	-2.68841	-4.6359	-4.49949	-4.52537	-3.94878	-1.59415	-2.98258	-3.79597	-5.05938	-5.33737	-4.32284	-5.20948	-3.10285	-4.13673	-4.38378	-5.28357
Q9H6B4	CLMP	0.566923	0.877297	-0.319399	0.801404		-3.08208	-2.17227	-2.33148	-0.471758	-0.434921	-0.943241	1.69922	0.3127	1.63524	-1.25315	0.870056	-1.53486	-0.182203	1.08946	-1.23134	-2.18409	-0.743137	-1.29523	0.335955	-3.36994	-3.08968	-2.31675	-2.21968	-0.976191	-3.62575	1.87109	-1.0336	0.506458	-1.25463	-0.545639	0.803209	-0.609741	-3.01801	-3.10903
O75503	CLN5	0.442327	0.829813	0.200294	1.14893		2.16921	2.96918	2.76633	1.36213	2.23052	2.08728	3.16018	2.60814	0.936453	3.39361	2.77935	1.07751	2.35981	2.43439	1.28547	2.22293	2.43589	2.26794	1.39051	2.78834	2.28125	1.29558	2.54554	2.52926	1.31836	2.29824	2.03899	3.0297	2.15938	1.51577	3.39402	2.76768	4.04345	2.76705
O94985-2	CLSTN1	0.103163	0.531175	1.04802	2.06769		-0.759592	-0.803802	-0.151323	-0.973774	-5.34107	-0.525602	-0.925056	-0.439476	-0.354944	-2.22117	-0.554367	-0.303596	-1.28444	-0.310122	-0.0313053	-0.423761	-0.275475	-0.703737	0.0154114	-0.876186	-0.330555	-0.466484	-0.119913	7.01133	3.34481	-0.237392	-1.11761	-1.15058	-0.550739	-0.760321	1.57654	-2.09267	-1.11875	-1.57302
Q00610-2	CLTC	0.952912	0.991729	-0.014152	0.990239		1.55582	2.53161	1.76957	0.988535	1.7996	1.5104	1.25975	1.60705	1.97952	0.842033	1.37995	1.78422	1.02356	0.674431	2.12169	1.75762	1.32745	1.42734	1.56954	1.71453	1.81863	1.59858	1.48892	3.81162	1.41647	2.18242	1.31529	0.0486851	1.91615	1.76941	2.1726	0.527639	0.512527	1.13937
P10909-2	CLU	0.377991	0.779245	-0.101713	0.931926		9.62861	8.27422	8.42166	8.95243	8.99757	8.61709	8.49641	8.57107	8.49471	8.46995	8.48026	9.03766	8.53491	8.31305	8.61312	8.98301	8.95943	8.28589	8.89538	8.83393	9.0284	8.52036	9.22417	8.61497	8.41299	8.20383	8.58252	9.03707	8.21929	8.81913	8.81657	8.5269	8.47329	8.44349
Q15846	CLUL1	0.145493	0.579007	-0.72341	0.605664		0.105057	0.361425	-1.51531	0.302555	-1.39942	-0.506388	-1.62691	-1.53836	-2.36796	0.598637	-0.564436	0.795547	-0.343178	-2.23934	-3.02809	-0.284422	-0.683079	-1.31904	2.35738	-0.100677	0.869064	-2.8944	0.142405	-1.68295	-3.67935	0.497086	0.263535	-0.377649	-2.60271	-1.78877	-1.23067	0.0117188	0.0500088	-3.61973
Q96DG6	CMBL	0.014786	0.265924	0.51516	1.42915		4.31394	4.09401	3.13147	4.1912	3.13013	3.2033	3.95519	3.07376	4.81074	4.07618	4.33943	4.26022	3.07125	2.66889	4.29182	3.22566	3.03777	3.16212	2.82856	3.75921	3.22214	3.58518	4.08524	3.64653	4.0801	3.76127	4.43587	4.34115	4.44399	3.44798	5.03118	4.56272	4.319	3.90978
P30085-1	CMPK1	0.902135	0.980527	-0.0310882	0.978682		-0.349268	0.397591	-0.0326252	0.531542	1.1009	0.260561	-0.264915	0.594673	-0.63426	0.721672	-0.574295	-0.0396538	-0.322222	0.0303097	0.380039	1.02029	-0.22242	-0.133238	0.734093	0.0541477	-0.701992	-0.588324	0.630318	-1.72348	-0.0314064	0.049427	0.736765	0.393368	1.5986	0.740562	-1.18452	0.890995	0.500126	-0.837429
Q96KN2	CNDP1	0.627032	0.889069	0.178368	1.1316		-0.0455933	0.128176	0.0221825	0.159475	-1.39086	-0.0596542	-0.377771	0.405022	-1.11112	0.232327	-0.320662	-0.775648	-2.15187	1.21593	-0.811481	-0.923403	0.280422	0.595156	0.0145893	-0.513565	-0.022625	1.37514	-1.91533	-2.84607	-0.0825882	2.35839	-0.231846	-0.602983	0.792498	0.525995	1.15154	-0.352808	-0.384787	-0.842773
Q96KP4	CNDP2	0.473487	0.840459	-0.112083	0.925251		5.64955	5.56477	5.61397	5.68901	6.25028	6.11531	5.23872	5.98586	5.79292	5.637	4.95881	6.11998	5.88343	5.5101	6.64915	6.38347	6.26884	6.46857	5.55038	5.756	5.93257	5.6002	5.70732	5.22695	6.21916	5.25905	6.01538	6.61412	6.44833	5.53469	5.29422	5.93198	5.67414	5.1718
P09543-1	CNP	0.627604	0.888718	0.108097	1.07781		3.70919	3.35874	2.55667	3.57214	3.93959	3.2522	3.11862	2.18038	4.26304	3.71719	3.04915	3.12518	3.71545	2.34344	3.73337	3.14798	1.71447	2.79274	2.95517	2.76275	2.7493	2.61827	3.03548	4.56102	2.91904	3.8552	2.97246	2.83361	3.15532	2.9747	4.39525	2.82578	3.11171	2.85401
P26992	CNTFR	0.317778	0.747196	-0.395748	0.760095		-1.29031	0.093441	0.0325947	-0.6259	-2.06383	-0.524977	-0.153088	0.441952	-0.345987	-1.22259	0.968594	-1.81611	0.276056	1.2271	-0.772482	-0.215378	-1.67538	0.294464	-1.96155	0.303484	0.683357	-0.442987	-0.923449	-2.16781	-1.12504	-0.74423	-1.79448	-2.52037	-1.64785	-1.78732	1.98739	0.984972	-0.507683	0.377243
Q12860	CNTN1	0.0941371	0.519856	-0.517504	0.698579		3.16211	5.54657	5.35052	5.22215	4.88964	3.80562	2.94055	4.15456	3.43851	5.48771	4.94446	4.26	5.98481	4.13527	2.46739	3.68503	4.41623	4.06402	3.45084	6.35021	4.16008	3.25894	3.42836	4.34787	4.50917	3.9711	3.68081	4.39104	3.91941	3.69567	3.4223	4.00772	3.74774	3.79285
Q9UHC6-1	CNTNAP2	0.666351	0.905044	-0.298051	0.81335		-3.43954	-0.467741	-4.11005	-4.48269	0.905649	-1.69084	0.655493	-2.57671	-0.508026	-3.62327	0.0413265	-6.07325	-4.67347	-2.38846	-2.7697	-0.897064	-2.58844	0.832993	-0.638338	-3.39812	-2.62628	-5.1389	-1.31256	-3.13252	-4.08187	-5.13354	-1.52238	-1.46418	-0.888592	0.785683	-4.91269	-1.17132	-2.08261	-1.37706
Q99715-4	COL12A1	0.996766	0.999246	0.000879448	1.00061		-0.935835	-0.298666	-1.75069	-0.995306	-0.735157	-0.936314	-1.29507	-1.10258	-1.17509	-1.48473	0.238079	-0.703707	-1.49277	-1.25279	0.24678	-0.807261	-1.09855	-1.90999	-0.78455	-1.3048	-0.779306	-0.232817	-0.729006	0.088892	-0.0739918	-1.61662	-0.886448	-1.07908	-0.781675	-1.59007	-1.91737	-2.09141	-0.444569	-1.23715
Q05707-1	COL14A1	0.930211	0.985964	-0.0638099	0.956734		-3.41345	-2.43469	-5.32088	-6.05512	-3.39844	-3.47558	2.13085	-1.53336	0.797482	-4.761	-3.26736	-2.48704	-3.71452	-1.89723	-1.51736	-2.23662	-5.43102	-2.53274	-1.76586	-0.187111	-0.338341	-2.50276	-2.63199	-2.81314	-3.40741	-5.49777	-3.29941	-1.64404	-2.2468	-4.05527	2.05064	0.00307465	-1.97062	-5.52414
P39059	COL15A1	0.514871	0.859652	-0.150089	0.901195		4.25491	4.53264	4.76944	3.96426	5.03679	4.60304	3.87032	5.34609	3.80356	4.67455	3.57634	3.96979	4.48307	4.84629	4.43284	5.33668	5.08262	5.80929	4.37044	4.66451	4.71608	4.02321	4.78739	3.11678	4.28029	4.01471	4.74168	5.54161	4.15873	3.89063	4.64575	5.57155	5.33525	3.4587
P39060-3	COL18A1	0.584597	0.873097	-0.064999	0.955946		4.32227	4.56826	4.73521	4.26362	3.80685	4.56965	4.13006	4.63244	4.05734	5.06475	4.25314	4.59163	4.72646	4.52501	4.65138	4.20119	4.24136	4.12333	4.1593	4.61847	4.49982	4.92169	4.78165	4.24152	4.56945	3.924	4.37731	3.55585	4.43005	4.71309	3.94177	4.66497	4.29099	4.1541
P02452	COL1A1	0.769293	0.950277	0.159499	1.1169		-4.17981	-2.55946	-4.52513	-4.48985	-5.68968	-4.67319	-0.52804	-0.515842	-2.06683	-3.55783	-1.54927	-4.59236	-5.26575	-1.50961	-2.55669	-1.10804	-1.41523	-0.236668	-0.610018	-3.82373	-3.70471	-4.24714	-2.70226	-3.31061	-2.7536	-2.32705	-0.960953	-1.97361	-2.67714	-3.26683	-0.888178	-2.12771	-3.03423	-4.27866
P08123	COL1A2	0.0244745	0.304656	0.46585	1.38113		2.10616	2.88882	3.04883	2.75436	4.32888	3.6668	4.11908	3.29522	4.18064	3.14558	3.26326	2.96401	2.40245	2.7268	2.67556	2.4342	3.73182	3.54285	3.6271	2.64617	2.89581	4.08962	4.22787	4.0506	3.45892	3.12036	3.04749	3.03293	3.4312	3.70466	3.09834	3.84843	4.04445	4.03345
P02462	COL4A1	0.0568793	0.429377	0.517627	1.4316		0.448484	-0.428396	-0.544506	-0.459789	0.201838	-1.33129	-0.61894	-0.823467	-0.522614	-1.2493	-1.13785	-0.0158386	-1.25808	-0.828318	-0.220219	-0.352625	2.01122	-0.500622	-0.651022	-0.595192	0.753639	0.224104	0.930923	-0.343918	-0.346107	-0.362757	-0.607428	0.407824	-0.566187	-0.964165	1.02762	0.474236	0.955244	0.871313
P08572	COL4A2	0.141387	0.575943	-0.330233	0.795408		4.86402	4.15913	5.12138	4.70583	4.25147	4.85675	4.51648	5.30262	4.1017	4.76768	4.95769	4.94336	4.58634	4.6875	4.8687	5.01511	5.17572	5.86802	3.57449	5.23851	5.91747	3.92996	5.18886	3.29999	4.58022	3.90005	4.70173	5.09914	4.34744	3.89886	5.31937	5.51845	5.1405	3.60333
Q9Y5P4-1	COL4A3BP	0.532812	0.866004	-0.200981	0.869959		-3.87377	-5.1308	-4.19421	-1.77794	-4.94458	-5.64975	-4.14004	-3.29833	-4.25154	-3.75996	-5.87366	-6.25478	-3.58692	-4.83976	-3.7466	-4.56347	-4.03252	-4.93324	-4.58753	-4.32656	-3.79375	-3.29001	-4.81861	-4.43582	-5.2753	-3.70718	-3.66501	-5.37696	-5.79781	-4.57367	-4.87677	-4.30612	-3.88144	-5.28788
P29400-2	COL4A5	0.888709	0.978306	-0.062756	0.957433		1.92368	1.05987	1.29296	1.43417	-0.868816	-0.0854549	-0.286659	0.0667858	-0.519674	1.5491	1.44795	1.28229	1.29881	1.30661	-0.406866	-0.222929	-1.1447	-1.10439	-0.468904	1.16577	1.64228	-0.0532093	1.94551	-3.22592	0.66046	1.15834	-0.927177	-1.14087	0.29587	-0.100809	2.79868	1.31572	1.77892	1.09315
Q14031	COL4A6	0.145363	0.579545	-0.654723	0.635197		-0.259947	-0.648161	0.243944	-0.311052	0.400217	-4.76398	-3.82749	-0.898891	-0.8612	-0.381552	-0.419233	-0.341158	-0.930559	0.948641	0.391268	0.423021	-0.94648	0.126825	-1.39889	-1.08068	0.153866	-1.40244	0.215675	-2.39568	-1.37881	-0.749323	-1.96696	-2.2721	-0.956964	-2.7398	0.41552	-0.225246	-1.43102	-2.52708
P25940	COL5A3	0.89322	0.977978	-0.0605034	0.958929		-3.32141	-0.290783	-1.86772	-1.31357	1.78185	-0.480688	-1.1924	-1.77949	0.965162	-0.185894	0.0770092	0.597708	0.450115	-0.642967	0.030262	0.520773	0.870901	0.290859	-0.595383	0.024229	0.233076	-1.21769	-1.60535	2.12241	-2.4862	0.896446	0.270638	0.766851	0.206066	-2.94404	0.469896	0.37484	-0.0649643	-1.18349
P12109	COL6A1	0.530866	0.866668	-0.135544	0.910326		7.90056	7.43817	7.65362	8.42583	8.24846	8.3135	6.812	8.34753	7.70375	8.54436	7.71827	6.84702	7.98877	8.04612	6.38651	8.18875	7.72145	8.24211	7.16132	8.08343	7.85337	6.37042	8.54877	7.06552	7.48141	7.5602	8.24365	8.27956	7.1837	6.95849	7.81954	8.49932	7.82768	7.69127
P12110-2	COL6A2	0.029491	0.326642	-1.61237	0.327061		-0.210999	-5.55732	0.85671	0.806511	2.50018	-1.62604	-0.966789	0.0580692	1.02564	1.37604	-1.29332	0.243811	-0.118973	-0.165514	-2.83753	-0.0539532	0.02071	-1.72261	-3.00308	-0.0739994	-2.58623	0.647024	-4.79811	1.86858	0.926537	-0.873888	-4.69739	-4.29168	-1.88741	-5.00511	-2.25886	-2.50424	-3.27764	-3.05971
P12111-2	COL6A3	0.845173	0.964633	0.0339219	1.02379		3.75296	3.64001	3.08636	2.94328	3.40426	3.41066	3.93805	4.243	3.65425	4.22966	4.31597	2.89723	4.07515	4.48554	2.8247	4.39842	3.64148	4.10877	3.53588	3.96242	3.82146	3.35053	4.03565	3.51759	3.56605	3.74035	3.62514	3.69587	3.37453	4.16777	4.56137	4.63678	3.0827	3.60111
P27658	COL8A1	0.466558	0.841165	0.436802	1.3536		-2.54965	-4.45337	-4.34197	-1.77567	-1.11743	-4.24479	-4.42793	-1.63878	-3.84336	-3.65925	-4.39858	-1.62047	-5.87587	-1.69536	-0.559507	-3.54821	-5.34214	-4.74088	-0.513645	-5.36028	-2.495	-0.586332	-2.59434	-1.56919	-0.720528	-3.99939	-5.40874	-5.12855	-1.4004	-2.52242	-1.57596	-4.0085	-1.9725	-5.05509
P49747	COMP	0.604539	0.874892	-0.22779	0.853942		4.67741	4.37024	4.72552	5.41169	2.05475	3.10156	2.92118	2.93034	2.88447	5.00994	4.12723	2.68869	4.69514	4.1592	1.73814	2.48301	2.67971	2.58293	1.66963	4.67395	4.25212	3.38452	5.594	1.32036	2.15181	4.47441	2.40207	2.46168	1.92646	1.82351	4.34755	4.86512	4.11791	3.87784
P21964-1	COMT	0.0735018	0.473448	-0.875266	0.545153		1.98534	-0.614939	0.546806	-1.50784	0.108961	-0.265251	-0.0461807	1.08537	0.542326	0.34856	-1.05704	-0.268555	-2.30078	-1.73099	2.73247	1.19114	0.134304	1.51909	0.244183	-0.821688	-0.525593	-3.3298	0.61442	0.507896	0.681957	-1.31402	0.683441	1.22707	-2.91528	-1.47413	-1.92842	-2.05746	-1.17252	-0.0970402
P53618	COPB1	0.695062	0.920719	0.18743	1.13873		-2.30514	-2.68167	-2.75943	-2.80238	-5.77183	-2.01792	-5.33385	-4.07098	-4.28064	-2.88472	-3.26159	-2.50945	-3.20846	-2.54313	-0.871572	-3.35799	-5.72089	-4.5284	-1.93064	-6.05624	-3.3014	-4.7028	-2.57974	-4.18225	-2.24389	-2.22373	-2.47057	-5.2107	-1.66957	-2.28672	-3.04469	-4.5496	-2.25602	-4.83732
P35606	COPB2	0.111027	0.538106	0.379647	1.30102		1.39075	1.2984	-0.0618706	1.86043	1.71128	1.22158	0.856352	1.03167	1.69221	2.001	1.28387	1.90165	-0.205252	1.12723	0.850311	0.808773	-0.117937	0.260521	0.950592	0.969797	1.04922	1.55274	1.41405	0.37023	1.58184	1.91888	1.47312	0.801432	1.45307	1.06751	2.92895	1.25925	2.10706	0.552402
P31146	CORO1A	0.597795	0.87099	-0.199068	0.871113		-1.28603	1.5055	-1.29671	-0.845905	-2.28129	-1.07805	-0.75663	-0.36771	-1.16079	-1.27653	-1.71285	-1.56801	-1.96545	-1.142	-0.801216	-0.115347	-0.352804	-0.359037	-0.94035	-2.39328	-2.77957	-2.49992	-2.10085	-2.13496	-1.50805	1.6934	-0.61908	-0.32155	-0.937092	-2.66046	-0.722097	-2.7715	-1.84264	-0.385124
Q9BR76	CORO1B	0.356148	0.765861	0.305962	1.23624		0.534267	-0.281136	-1.83845	-0.41172	-2.90853	-0.00985718	-0.553926	-0.596937	-0.950945	-0.332928	-0.863461	0.533985	-0.730928	-2.57252	1.50777	-0.0492935	-1.28734	-0.927227	0.225697	-0.145264	0.337711	-1.7508	0.486757	-1.06837	0.713408	-0.522301	-0.248913	-0.446487	0.731321	-0.412466	-0.777035	-0.164865	0.459978	-0.0309811
Q9ULV4-3	CORO1C	0.634387	0.889256	0.266781	1.20312		-6.03162	-3.71774	-5.62051	-2.68683	-4.96129	-1.87936	-1.56106	-2.22686	-2.96114	-1.27688	-1.48535	-3.04974	-1.9	-2.35972	-4.35902	-3.1931	-1.21572	-2.44049	-0.999382	-2.4526	-6.27874	-2.84862	-2.67515	-5.77259	-1.5513	-3.51146	-1.08295	-2.51638	-2.52465	-1.39676	-2.46498	-5.74718	-1.77068	-1.4569
Q14019	COTL1	0.236926	0.699446	0.360331	1.28372		3.40833	3.95591	3.14403	2.97942	2.1778	2.39991	2.64275	3.14409	1.29602	2.63262	3.64813	2.49885	1.77886	1.99433	2.61075	3.91543	4.11931	2.98181	1.95793	4.12086	2.88744	1.75489	1.59738	2.43723	3.58826	4.19838	2.64458	3.63254	2.96468	3.53035	4.77507	3.31687	3.83544	3.73385
P13073	COX4I1	0.650778	0.897815	0.191978	1.14233		-3.08574	-2.23885	-2.27106	-3.42632	-2.65732	-2.35116	-2.88768	-2.27179	-4.5922	-4.68042	-3.12169	-1.21001	-1.27063	-3.86978	-0.713905	-0.682976	-2.17295	-0.426907	-2.81822	-3.29432	-0.700157	-2.0671	-3.75263	-3.33451	-1.08611	-3.0629	-2.32987	-1.91912	-0.187456	-0.585442	-3.0212	-3.01022	-2.87034	-1.69039
P14406	COX7A2	0.917159	0.984086	-0.0279555	0.980809		-4.22125	-3.93342	-4.89137	-3.86978	-5.47306	-4.17661	-5.15414	-6.28573	-3.38495	-4.79225	-4.29388	-3.77468	-3.98033	-4.31195	-3.90406	-3.58568	-3.14803	-4.57894	-5.17375	-4.19719	-3.44874	-3.97721	-3.90417	-2.68565	-4.07157	-3.71589	-4.20119	-5.23295	-4.80708	-4.94021	-4.78996	-4.36966	-5.51253	-4.22856
P00450	CP	0.540302	0.867912	0.158298	1.11597		7.33165	7.77991	8.84419	8.14356	7.75252	8.59382	7.96959	7.90898	7.82563	8.76593	8.20883	7.41436	8.80269	8.74681	6.5284	8.05754	8.76262	8.22091	8.10255	7.87107	8.5949	10.4006	7.85589	6.85303	7.91817	8.74046	7.78769	9.02896	9.27736	7.65227	7.92057	8.14233	7.50312	8.35568
Q8IZJ3-2	CPAMD8	0.286683	0.735327	0.607924	1.52406		0.00743484	0.307465	1.19327	1.31673	5.54996	-2.45709	0.215193	-1.69709	-1.17902	0.239088	-0.0622921	1.70299	0.284204	0.653734	-1.89027	-1.01493	-0.237486	-0.881569	-1.90602	0.232136	0.770191	1.48109	1.31867	3.51148	-0.273445	0.0696888	-0.646221	-0.304819	-0.98254	-1.20461	1.44724	2.19496	1.66256	0.33877
Q96IY4	CPB2	0.769772	0.95028	0.0662386	1.04698		-0.757303	-0.371429	0.305073	0.485399	0.509205	0.458046	-1.51347	-0.647734	-0.463921	0.627762	0.21069	-0.235907	0.277704	-0.788698	-0.285368	0.817093	1.08634	-0.0333843	0.036314	0.133251	-0.0271816	-0.157827	0.49622	-0.927158	-0.134876	0.800718	-0.180899	-0.863602	0.557249	1.29254	-0.307808	-0.235628	-0.351212	0.763493
P16870	CPE	0.4377	0.828749	-0.167865	0.890159		4.45999	2.78212	3.04444	2.43144	3.0945	3.41032	3.80564	3.96638	2.74046	3.5569	3.40484	3.52494	2.82591	3.08938	3.85954	3.96585	3.87744	4.07063	5.01444	3.73658	3.49197	2.82331	3.54198	3.65378	3.45863	2.16634	4.20937	4.03119	3.64715	3.79365	2.7744	2.93359	3.72301	2.96605
A4D0V7	CPED1	0.82766	0.960572	-0.0782749	0.94719		-4.71462	-2.43195	-1.8285	-2.81102	-3.14014	-2.4507	-1.66498	-2.5855	-2.97644	-1.09583	-1.56149	-4.9459	-2.8811	-2.33161	-3.75097	-3.12799	-1.88878	-2.16311	-3.04989	-1.43	-2.2441	-2.21605	-1.48251	-4.6174	-3.44897	-3.50594	-2.29714	-3.19415	-3.55746	-2.09855	-3.76989	-1.00637	-2.00508	-1.91186
P14384	CPM	0.912609	0.981833	0.0551649	1.03898		4.49794	3.7152	8.21463	7.84382	8.65773	8.36342	7.90478	8.58512	7.80851	8.24119	7.03223	6.98309	9.02084	8.69871	8.75451	9.45006	8.84647	9.69437	6.64317	9.20693	9.58603	7.46101	8.70054	5.11446	8.59085	7.9599	8.64287	9.72631	7.34666	7.14145	8.31433	9.20765	8.88917	7.4664
P15169	CPN1	0.00234189	0.10712	1.24793	2.375		-2.54169	-3.2977	-0.274218	-2.84156	-1.42703	-3.26407	-3.01183	-3.62208	-4.42159	-2.26372	-4.08816	-2.6838	-2.69275	-1.68205	-3.829	-2.93243	-2.49066	-3.33386	-2.68932	-1.09326	-2.57658	0.69351	-2.36566	0.0311089	-1.57636	-1.54664	-2.95846	-1.98839	-1.65325	-0.615969	-3.25561	-2.61426	-0.737576	-0.510633
P22792	CPN2	0.113457	0.543106	-0.472544	0.720693		5.74841	5.92284	6.28955	5.39032	5.77211	6.01252	4.64732	6.22792	4.36655	5.42026	4.9343	5.38501	5.89413	5.66275	5.38114	6.62936	6.29977	7.28534	4.37313	6.47572	7.04226	3.95504	5.19565	4.14387	5.32291	5.03267	5.95154	6.49216	4.84607	4.69911	5.86588	6.71354	6.10745	4.53529
O75131	CPNE3	0.426746	0.818141	0.18628	1.13783		3.45417	2.91	2.04922	4.14699	2.97707	3.98563	2.42798	2.1857	2.91142	3.06126	2.59873	3.50475	2.00456	3.49029	2.94958	2.59035	2.54048	2.85756	2.45047	3.12483	2.93984	4.03591	3.78225	3.98226	3.33079	3.0832	2.20104	3.20207	4.42003	2.20299	2.63577	2.46157	2.78213	2.16312
Q9HCH3	CPNE5	0.0149065	0.266333	0.971684	1.96113		-0.39473	-2.2345	-1.60043	-1.24794	0.102959	-1.73161	-4.13602	-1.90153	-1.16923	-2.15781	-1.73615	-2.21312	-4.84229	-3.69878	-0.765451	-1.13442	-1.18436	-1.8626	-1.44521	-1.05402	-1.12258	-0.209082	-0.390881	0.284405	-0.21072	-1.10316	-1.55742	-0.165829	0.0958786	-0.976639	-1.01779	-1.76033	-2.6743	-0.914989
O95741	CPNE6	0.927943	0.985625	0.0548915	1.03878		-4.39987	-3.87109	-6.27357	-2.55762	-1.99418	-3.47396	-4.23215	-2.58335	-3.71394	-3.17896	-4.50983	-4.09465	-3.70667	-2.443	-1.63552	-1.18145	-3.93951	-2.00902	-2.94673	-3.52675	-4.0687	-2.77547	-6.62658	-2.49097	-3.78937	-5.413	-1.92479	2.21243	-4.39154	-4.87284	-2.13222	-2.09937	-6.33753	-2.18928
Q86YQ8	CPNE8	0.118019	0.54581	0.199042	1.14794		2.89466	2.00434	1.9971	2.66844	2.15846	1.6493	1.59492	2.40855	2.35998	2.44896	1.69175	2.62389	1.91884	2.09014	2.90573	2.14676	2.0393	2.14722	2.0323	2.64627	2.4845	2.45719	2.74397	2.16973	2.56911	2.42648	2.20091	2.53414	2.90949	2.04784	2.8784	2.10307	2.44856	2.13904
Q9BRF8-1	CPPED1	0.592726	0.870955	0.162413	1.11916		-1.07582	-0.493275	-1.34755	-0.341209	-2.15882	-0.853565	-0.800192	-1.36188	-1.46253	-1.86493	-0.785242	-2.37504	-2.49544	-2.01757	-2.60222	-0.861866	-2.3632	-1.49914	-0.327345	-2.44655	-3.26388	-1.91775	-1.841	-2.16772	-2.3418	0.690207	-1.46227	-1.06107	-2.69995	-1.20179	-0.863615	-1.44287	-1.15311	-0.728979
Q9Y646	CPQ	0.268497	0.720153	0.247605	1.18723		0.963776	1.09675	2.05753	0.56389	0.868332	1.6714	2.44233	1.78662	1.96756	1.66418	1.8547	0.461349	1.13308	1.60931	-0.101151	1.52504	2.09312	1.98646	1.6564	1.2447	1.37873	1.48148	0.438269	1.05442	1.35105	1.7213	1.60543	1.34072	1.893	2.35428	3.05451	1.86192	1.78975	1.79717
Q9H3G5	CPVL	0.101884	0.531039	-0.177774	0.884066		6.70542	6.76209	7.50592	6.66277	7.69173	6.98882	7.3203	7.16409	6.93226	6.81118	7.23059	6.88287	7.21888	6.99931	7.66056	6.87731	7.65368	7.4523	6.65594	6.98837	7.10751	7.04401	7.28656	6.87724	6.86427	6.56802	6.97756	7.30376	7.11653	6.95873	6.63438	6.85302	6.94536	6.66591
Q8N436	CPXM2	0.497488	0.854908	-0.187483	0.878136		-0.00856972	1.42245	-1.18043	-0.444693	-1.0786	0.628216	-0.107964	-0.312174	-0.603357	-0.430521	-0.582422	-1.42389	0.229053	0.110472	1.23421	-0.317841	-0.40831	-1.08008	-0.837816	-0.0831947	0.525547	-0.87014	-0.490143	-0.788523	0.468431	0.747313	-0.111128	0.202911	0.0187626	-0.58218	-2.62039	-0.499178	-0.406082	-0.447359
P17927	CR1	0.763999	0.947292	0.0686941	1.04877		2.88314	2.57522	2.29737	3.46949	3.05915	2.98533	2.73753	3.02707	3.04306	3.65331	2.52947	3.64451	3.18574	3.32455	2.97236	2.36037	2.30411	2.92187	3.75237	2.71984	2.9295	4.49609	4.00112	1.82659	2.61931	2.68353	1.97245	3.14731	2.39739	2.67723	3.05759	3.18215	4.73189	2.71369
P29373	CRABP2	0.41744	0.811342	0.185887	1.13752		0.243029	0.3706	0.708191	0.279922	0.0566769	0.421907	-0.827164	0.706106	0.465124	0.850513	0.408772	0.573376	-1.24897	-0.430475	-0.0967999	0.623989	-0.395693	0.73461	1.68992	-0.519693	0.878902	-0.415899	0.515488	-0.853355	0.955959	0.446091	1.24179	0.237896	0.491451	0.580618	0.99835	1.12016	0.0939369	0.404388
Q5IJ48-3	CRB2	0.330871	0.755529	0.307986	1.23798		-0.941099	-1.67097	-1.58941	-1.6514	-1.59108	-1.12514	-1.03192	-2.73039	-1.98488	-2.62491	-1.44851	-1.388	-2.60889	-2.12488	-1.91704	-2.12943	-0.68646	-1.65512	-0.859682	-0.481512	-0.452065	0.207001	-0.563362	-0.704393	-2.27619	-2.9579	-1.7662	-1.03338	-0.555754	-3.58341	-0.535086	-1.88312	-0.181686	-0.401102
Q9BUF7-1	CRB3	0.576533	0.875468	0.268832	1.20483		-3.97877	-4.44334	-3.68569	-2.37864	-4.96019	-3.41533	-2.55411	-3.30972	-1.23296	-2.04556	-3.34013	-4.90978	-4.43161	-2.10978	-5.65185	-1.87687	-5.02314	-6.33813	-3.01461	-2.47508	-3.43014	-4.05483	-2.82101	-3.00366	-3.88071	-6.01685	-2.88651	-1.68165	-3.58973	-5.13107	-1.34248	-1.91347	-3.98895	-2.37858
O75629	CREG1	0.698201	0.921129	-0.121064	0.919509		-1.06905	-1.28601	-0.648928	-0.0727901	0.855391	-0.10289	1.28366	1.44194	2.06372	0.0424175	0.475845	-0.945816	0.754902	-0.563768	-0.00269127	0.295502	0.00114059	-0.0293655	0.075655	-1.00643	0.283955	-0.105511	-0.80225	0.614662	-0.463345	0.172758	0.322659	1.86002	0.356602	0.146608	0.471823	-0.429974	-0.610762	-1.96412
Q9NZV1	CRIM1	0.558773	0.875216	0.293757	1.22583		0.730743	0.910606	0.888855	1.06985	2.34719	-1.30406	-0.787828	-0.654202	1.4778	0.934803	0.555555	-0.00138283	-0.0108643	0.138569	-0.308931	-0.25437	-1.54211	-5.72055	-0.353436	0.18346	1.14083	0.707161	0.85453	2.43998	-0.550646	0.115211	0.435556	0.127565	-1.41598	-1.03528	0.714983	1.15329	-0.322416	0.248541
P52943	CRIP2	0.180289	0.619245	0.432489	1.34956		1.01231	0.507143	0.818384	1.46274	-2.97998	1.10275	0.794992	0.0245571	-0.263683	1.17915	1.37929	1.11087	1.01742	0.470377	0.842237	-0.316872	0.710222	-0.197601	0.377384	0.386679	-0.152781	2.5799	1.35049	-0.235512	1.33043	0.541447	0.662426	-0.140095	1.07217	0.564037	0.0655079	0.643263	1.65458	1.28193
P54107-1	CRISP1	0.820119	0.959152	-0.162996	0.893168		0.927467	-2.29889	-1.09119	1.12687	-5.60347	-0.72105	-2.14328	-0.773502	-3.44109	1.97584	-3.15444	1.41226	-0.183332	0.246267	-0.196886	-0.795767	-0.29355	-1.27705	-1.47624	0.684935	2.30055	-0.110258	1.90932	-5.5978	-0.157433	-0.919256	0.745094	-0.896025	-0.438532	-3.68423	-3.46562	1.54117	0.538015	-0.730167
P54108-1	CRISP3	0.117163	0.547788	-0.538178	0.68864		-0.191187	0.676001	2.3616	-1.06811	0.0361271	0.083353	-0.26668	-0.198709	-0.349665	0.488432	-0.810089	-0.623442	-1.37051	0.778879	-1.29028	-1.16515	-0.717764	-0.743071	-0.577261	-0.28368	-0.318525	-0.624378	-2.45742	-3.19143	-0.420626	0.0434265	-1.32753	-0.736643	-1.65624	-0.372307	0.384611	-0.538376	0.538414	-0.0733719
Q9UBG3	CRNN	0.322501	0.754002	-0.334134	0.79326		3.44176	3.56553	6.76621	4.50219	2.79431	3.29504	3.8747	5.77875	3.17239	2.72436	2.54233	5.21688	3.7755	3.25821	2.9824	4.54725	3.46666	4.90557	3.08326	4.5927	4.67862	3.44415	4.38189	2.38445	3.18133	4.07146	3.66199	3.0511	3.07824	4.42065	3.7855	4.31001	3.52783	3.71671
Q5TZA2	CROCC	0.0739967	0.471416	-0.789209	0.578661		-3.2793	-3.50437	-6.1913	-3.74949	-4.06758	-2.9122	-3.35614	-5.52799	-4.49852	-6.0963	-3.9407	-5.41098	-4.1076	-3.26866	-4.14846	-4.6686	-2.4026	-3.68953	-2.56308	-4.37483	-6.33784	-5.67925	-5.97858	-6.37749	-4.20506	-5.93735	-3.06438	-4.79869	-4.06187	-2.0787	-5.1723	-5.61369	-5.73358	-6.09442
Q9NQ79	CRTAC1	0.43222	0.824567	0.158172	1.11587		2.32167	2.35434	2.44442	2.29029	1.30356	2.77538	3.10407	2.44885	3.40587	3.07904	2.83849	2.10381	1.5969	2.48	2.79723	2.08344	3.17929	1.57881	2.89316	2.41	2.94024	1.78578	3.06578	2.96185	2.55953	2.86969	3.66166	3.0619	2.819	2.30154	1.42263	2.86209	2.69852	2.44223
P02489	CRYAA;LOC102724652;CRYAA2	0.944654	0.991102	0.0404785	1.02845		-1.28167	-1.63251	-3.58371	-1.49434	-5.33634	-5.23064	-0.700293	-0.685675	-5.65297	-1.0171	-1.90747	-2.79283	-0.736265	-2.12839	-1.5875	-4.81526	-0.200283	-0.483839	-2.01807	-4.5299	-2.60075	-5.12741	-1.17577	-3.71256	-1.52711	-2.39666	-2.85623	-2.10245	-1.26736	-4.25379	-3.25567	-0.911209	-0.343884	-1.75345
P02511	CRYAB	0.000400035	0.030963	-1.19992	0.435299		4.20686	4.24576	3.80925	4.31414	6.02304	4.26113	2.20655	3.85759	5.44041	4.93624	3.85592	4.58765	5.0464	2.996	4.87779	4.65217	4.21383	5.20475	2.37097	4.60621	4.75703	3.48671	2.98971	4.30692	2.78933	3.64469	1.97423	2.03898	2.65547	3.18972	3.15711	2.77633	3.02938	4.36749
Q9Y2S2-1	CRYL1	0.687337	0.916565	-0.0725768	0.950938		3.63423	3.34487	2.43608	3.58167	4.04716	3.19618	2.67453	3.3307	3.13122	4.10333	2.90094	4.11996	3.68969	2.71283	3.12596	2.82701	2.23755	2.55699	2.50416	2.82766	2.51014	3.41231	3.14755	3.33577	3.46206	3.41012	2.40852	2.55943	3.22075	2.53308	2.79106	2.96463	3.18166	3.17276
Q14894	CRYM	0.0449855	0.384571	0.566772	1.48121		1.46274	0.312069	0.673018	1.13043	0.19977	1.35952	1.34813	0.707373	1.51515	0.781336	1.62957	1.60729	0.0547657	1.04874	1.39739	1.18343	0.526707	0.980993	1.90638	-0.748232	-0.674915	2.10571	0.280458	3.59953	1.45333	0.835623	1.81265	1.03832	1.57963	1.73723	0.888479	1.68932	0.57173	1.16753
Q08257	CRYZ	0.463127	0.840096	0.384853	1.30573		2.13013	2.48922	1.56932	2.98801	7.08257	2.13531	3.08083	3.69684	6.24244	2.11485	2.14929	3.13784	2.30909	1.98437	3.48346	3.90409	3.33717	4.51168	1.6185	2.60102	1.96021	1.66315	3.17768	7.44946	3.14138	1.51145	4.6209	4.51432	3.73001	3.22417	3.62988	3.48562	2.32665	2.47324
O75390	CS	0.503455	0.855451	0.415514	1.33377		-2.11577	-1.97993	-1.39659	-2.45755	2.04439	-1.7806	-1.81527	-3.36488	1.76138	-1.07809	-1.04239	-1.12548	-1.62957	-4.49958	-3.36781	-1.43569	-6.78653	-4.38939	-3.91697	-1.16448	-1.85293	-1.43215	-2.00905	1.63341	-1.80665	-1.19204	-2.04284	-1.82025	-1.52462	-2.09631	-1.85484	-0.758553	-2.25971	-4.29751
Q99062	CSF3R	0.396818	0.79326	0.392495	1.31266		-2.29391	-3.76165	-3.22451	-2.49957	-3.93498	-2.02054	-2.59812	-1.61797	-4.76654	-1.36955	-2.42135	-1.70757	-2.19035	-3.35367	-2.21614	-2.85703	-3.93478	-2.37695	-3.7616	-3.64512	-1.5947	-2.95845	-3.32327	2.49284	-1.87778	-1.96373	-3.95173	-3.76027	-3.24201	-3.83993	-1.77294	-0.899685	-2.49355	-3.30257
P68400	CSNK2A1	0.103795	0.527018	0.574488	1.48915		-5.99505	-4.00755	-4.69659	-4.50262	-3.0262	-3.76823	-5.29869	-3.93473	-3.57124	-3.85748	-4.05812	-4.39767	-4.21181	-4.23816	-3.85884	-4.66322	-5.6066	-4.14718	-5.2955	-3.78374	-3.68571	-3.65252	-4.32968	-2.19077	-2.26795	-2.96526	-4.80443	-3.18535	-4.30294	-2.82618	-7.06606	-3.32456	-3.55029	-4.15445
Q6UVK1	CSPG4	0.440392	0.829149	0.151088	1.11041		3.3883	3.61209	3.81294	2.81224	4.23257	4.06262	4.50738	4.12845	3.78561	3.58467	3.87597	2.40416	3.4999	3.36049	3.21013	3.98883	4.067	4.75101	3.45957	3.14896	3.67763	3.0093	3.4885	4.19493	4.23978	3.39762	4.26989	4.13495	3.3152	3.51772	4.9522	4.22867	3.27999	3.83142
P21291	CSRP1	0.141394	0.574936	0.552744	1.46687		-1.29649	-2.29308	-1.92443	-0.602459	0.29678	-1.99797	-1.14932	-0.367399	-0.381393	-0.331028	-0.756298	-0.135401	-0.230648	-2.36731	-1.25449	-2.29542	-3.69286	-1.7205	-1.04574	-1.98466	-2.62742	-0.625202	-0.698601	0.208834	-2.37709	-2.38758	-1.67953	-1.21353	-0.871862	-1.50579	-0.148588	-0.151758	-0.282785	1.4883
P01034	CST3	0.392688	0.788881	-0.314587	0.804081		4.30175	5.18407	6.59073	4.37588	5.48574	5.56566	6.52486	7.04013	7.09355	5.12889	5.8621	3.83796	5.00161	6.57433	4.12177	5.29134	4.91035	6.67349	7.32134	4.43119	4.45565	4.42865	4.73475	4.2198	4.03172	5.74358	4.82697	5.00849	4.96456	5.48383	7.06894	6.68317	5.83627	4.54826
Q15828	CST6	0.276128	0.725756	-0.842525	0.557667		0.507671	1.53057	0.833525	0.504997	-5.73854	-2.83715	-2.41175	0.479811	-2.64596	-1.37897	-0.427517	0.476479	-0.657335	-5.54083	-3.7357	0.977268	-2.87091	-0.264874	-1.79534	0.460318	0.593327	-4.37565	0.394678	-4.94292	-3.23372	1.64488	-0.546566	0.0288124	-4.05182	-0.0178356	-1.32037	-1.43824	-4.25943	-3.65521
P01040	CSTA	0.496755	0.855698	0.189794	1.1406		0.523788	1.06285	2.88458	1.74799	-0.724335	0.7096	1.46838	1.02425	0.937834	1.17486	1.93624	0.570108	0.108931	0.0172195	0.271111	1.34005	0.327066	1.53113	0.2066	1.10687	0.461418	0.991283	2.23912	0.947109	-0.109779	0.715384	1.1151	0.281298	0.427633	1.48657	2.18619	1.64853	1.87678	0.229961
P04080	CSTB	0.00534062	0.148238	-0.738263	0.599461		1.47596	2.41422	3.01029	1.01832	0.810915	0.970047	1.92187	2.69765	2.02213	0.702473	1.12306	1.28882	1.227	1.92565	0.634212	2.73105	1.88179	2.06203	2.31366	2.35243	2.10944	1.36751	1.15472	0.944502	1.61838	1.5231	1.25245	0.940742	1.13886	1.66192	1.32967	-0.78907	0.151602	0.822931
Q9GZU7-2	CTDSP1	0.143246	0.578934	0.595561	1.51106		-4.5209	-6.19341	-4.73142	-4.25245	-4.81874	-4.07262	-3.60012	-5.0042	-3.85534	-4.93727	-4.05517	-3.56033	-4.48353	-4.64875	-2.23901	-4.77895	-5.44293	-3.53946	-3.73599	-5.3289	-2.98383	-5.00794	-3.60403	-6.24917	-2.88139	-2.44608	-0.319405	-4.25909	-3.75994	-4.74242	-4.03234	-3.00848	-3.64626	-4.50036
P35221-2	CTNNA1	0.250522	0.710838	-0.495195	0.709466		-1.90352	-2.82971	-1.43892	-0.777136	-4.42584	-0.214382	-1.30046	-0.365984	-2.03041	-0.922298	0.0979729	0.67761	-1.8966	-0.993221	-0.716948	-1.83317	-0.582428	-2.28823	0.139036	-1.33232	-0.722521	-3.33399	-1.16127	-4.51802	-0.911478	0.315533	-0.521692	-1.02685	-1.73542	-1.02624	-1.44407	-1.95525	-1.99865	-3.00459
P10619	CTSA	0.378807	0.778673	0.193049	1.14318		3.84902	3.61562	3.07529	2.78889	4.31709	3.41894	3.20646	3.16493	3.25773	3.36523	3.11213	3.15541	3.8882	2.60335	3.38615	3.67867	3.72853	4.59245	2.63488	4.56131	3.88538	2.80187	3.29846	3.58236	2.8982	2.98791	3.30014	4.93655	3.33924	4.03186	3.95385	3.95927	3.86211	4.92516
P07858	CTSB	0.490574	0.849697	0.15946	1.11687		3.84458	3.68649	4.26035	4.42324	5.43734	6.09876	3.34434	3.92943	5.6066	4.75071	4.54997	3.71691	4.57264	4.36808	3.67622	5.11016	4.603	4.56403	4.09939	3.97685	4.36929	5.52688	3.80856	5.4923	4.82262	3.86722	4.32027	5.11574	4.97331	4.0781	4.27439	4.48172	4.60107	4.27503
P53634-1	CTSC	0.267623	0.719636	0.162847	1.11949		4.12512	3.82696	4.35546	3.94113	4.08276	3.93068	4.72683	4.48078	4.40414	4.52926	5.17691	3.14249	4.36406	4.70958	3.40815	3.91909	4.10374	4.15793	4.27524	3.91382	3.84516	4.43368	3.82678	3.87133	4.18543	4.49484	4.01025	4.6483	4.5374	4.28663	4.59099	4.3693	4.05766	4.92112
P07339	CTSD	0.119545	0.544837	0.327447	1.25479		5.47464	6.18205	5.8028	5.20548	6.01656	5.61931	5.80102	5.3612	5.8926	5.83111	6.84222	6.12423	7.30801	5.44332	5.43094	6.61006	5.92586	5.84073	5.4396	5.9701	5.25969	6.12644	6.88509	5.75711	5.10332	5.9052	5.4135	6.25813	6.78103	6.29315	7.48605	6.65976	5.62308	6.34397
Q9UBX1	CTSF	0.277027	0.725461	-0.42954	0.742498		-0.0927277	-1.24815	-0.526489	-0.399513	0.291845	-1.82428	0.115036	-0.0841331	-0.17713	-0.551126	-0.118504	-0.948515	-0.856199	0.134731	-0.634577	-1.38302	0.0369205	-0.782024	-0.343967	-1.31103	-2.05996	0.441774	0.180622	1.98248	-0.651613	-1.08859	-2.19595	-3.3603	-0.59676	0.197256	-1.59927	-3.54348	-0.792435	-2.45854
P08311	CTSG	0.332924	0.755341	-0.353323	0.782779		0.861601	1.88805	0.8929	1.96051	-0.76111	-1.22624	0.861437	-0.459244	-0.745968	0.561729	0.493502	0.0457325	0.307909	0.756607	0.6546	1.2602	0.724241	-0.596628	-0.439325	1.07969	-0.238535	0.45188	0.141953	-0.855196	0.0186691	2.52122	-1.64207	0.673899	-1.16613	-1.98516	1.08332	-0.172895	1.03392	0.182514
P09668	CTSH	0.866957	0.969959	-0.0409895	0.971988		3.35905	4.41359	3.36467	4.79642	4.89727	4.42609	4.73753	4.4879	5.73605	4.3692	4.44175	3.74634	4.16021	4.00847	2.99832	4.97469	3.98767	4.04049	4.4233	3.60156	3.58937	4.07626	4.31129	3.81263	3.37057	6.07593	4.09065	5.18011	4.20208	3.79914	4.34373	4.01354	3.90392	3.11014
P07711	CTSL;CTSL1	0.930095	0.986351	0.0190339	1.01328		1.31777	2.2093	1.44558	2.08224	2.20805	2.04048	2.81452	2.06656	3.48923	2.24608	2.77377	1.69873	3.30765	1.70891	2.17674	1.08616	1.37004	1.26992	1.65	1.02578	1.62171	2.62222	1.793	1.94277	1.92811	2.54236	1.37529	2.09389	2.75774	1.99444	2.00416	1.07772	2.07837	1.79545
O60911	CTSL2;CTSV	0.710415	0.926762	0.0996221	1.07149		1.43192	1.467	2.54671	1.70137	0.958681	1.19949	2.67371	1.6271	3.15024	1.39567	2.56926	1.4071	3.29022	1.78921	0.50127	0.954041	0.80304	1.13074	1.68344	3.03064	3.08523	1.96651	1.86167	1.22307	1.3688	1.68658	1.19751	1.80999	1.93515	1.69552	2.66177	2.07001	2.76963	2.81788
P43234	CTSO	0.329568	0.755023	0.356862	1.28064		-3.24429	-0.325178	-1.59617	-1.44282	-1.34284	-0.0078125	0.752439	-0.354879	0.263657	-0.563892	0.342617	-1.46864	-1.10117	-0.584902	-1.92683	1.46956	0.399715	-0.937782	0.426571	-1.65451	-1.57239	-1.05682	-2.17346	-0.0709496	-0.250816	-0.470085	0.237663	0.958088	0.552219	0.586882	-0.505383	-1.26104	-0.950394	0.0859737
P25774-1	CTSS	0.295772	0.740277	0.29431	1.2263		-1.04627	0.576691	0.226593	-0.560656	-1.34373	0.854174	-1.00387	0.47023	0.00117111	-0.789955	-0.262077	-2.96344	0.555775	0.711357	0.329906	0.0572701	0.29191	-0.584286	0.178022	-0.285831	0.00758362	0.192001	-0.202606	-1.04328	-0.179575	-0.377125	-0.133551	0.720585	-0.528025	0.226416	0.747873	0.902922	0.817591	-0.152077
Q9UBR2	CTSZ	0.987349	0.997664	-0.00373395	0.997415		2.41269	1.81236	2.32395	1.79596	1.93158	1.68262	3.08782	1.69914	2.71137	2.20697	3.68252	0.916553	2.0066	2.85661	1.43042	0.903835	1.78789	2.50764	2.85801	1.52386	1.42832	2.61015	1.82224	1.63106	1.56547	2.31153	1.89964	1.43296	2.20855	1.47439	3.4337	2.56136	1.6501	2.32019
Q14247-1	CTTN	0.592331	0.871581	-0.145696	0.903943		1.46515	0.830679	1.48688	1.4596	0.202511	0.264606	0.51919	0.488153	-0.939558	1.92639	1.94951	1.84349	1.75503	1.41132	0.725552	1.03639	1.02181	1.41522	0.872404	1.64439	1.9845	0.989338	1.6236	-0.554077	0.541527	0.278679	0.617716	1.55412	-0.276302	0.833099	1.95199	1.65152	1.82079	1.5369
O60494	CUBN	0.572709	0.877828	-0.202301	0.869163		6.4925	6.37788	7.05129	7.5703	6.30405	5.61437	5.78412	5.4467	5.73944	8.8973	7.2159	7.29732	7.66636	7.62074	5.59714	5.49208	5.64479	6.14577	4.98869	6.7605	6.15305	5.90405	5.95908	5.44765	5.64266	7.09586	5.73402	5.33903	5.80182	5.21435	8.86348	7.3695	5.97222	7.13037
Q13617-1	CUL2	0.00995697	0.212509	-1.8869	0.270387		-5.71792	-4.7199	-4.56579	-8.6648	-7.75552	-4.26491	-8.97205	-6.99012	-4.48661	-3.96675	-6.49375	-5.03819	-8.09036	-5.90432	-3.75413	-4.32965	-4.30775	-4.43933	-10.2515	-8.7399	-4.61671	-4.27236	-8.07917	-9.07091	-8.14725	-8.77168	-3.67294	-7.52737	-8.84282	-10.1617	-8.52649	-7.95619	-8.01834	-9.52579
Q13618	CUL3	0.105342	0.52678	0.794963	1.73503		-4.87822	-4.88749	-4.72199	-4.49626	-5.08502	-6.25075	-5.7313	-3.89205	-4.25733	-5.63848	-3.80792	-4.44788	-3.80125	-5.31833	-3.64427	-5.28957	-5.04128	-3.96188	-6.48072	-4.59661	-4.58475	0.405897	-5.30158	-6.21371	-5.41543	-3.30309	-3.7169	-5.79228	-5.85321	-4.11343	-3.58396	-4.31113	-4.08951	-0.785433
P78423	CX3CL1	0.887641	0.978634	0.0583573	1.04128		-4.73988	-3.79664	-3.639	-3.11213	-1.74172	-5.7705	-4.41488	-5.2482	-3.12965	-2.72019	-2.66032	-3.85834	-4.09075	-4.20093	-2.93807	-4.26298	-5.53875	-4.54622	-5.91669	-3.52134	-4.56721	-4.76605	-2.95855	-2.70998	-3.67725	-3.77874	-5.84627	-4.44776	-5.47396	-5.62058	-2.51109	-2.89849	-4.69165	-2.11752
P48061-4	CXCL12	0.11752	0.546101	0.379596	1.30098		3.5304	1.42192	2.25676	3.03938	0.886494	2.144	1.65463	2.23368	2.12862	2.36838	3.31963	3.98934	2.62863	2.82017	2.27792	2.34488	1.60979	1.84762	2.35703	2.27829	3.10192	3.77759	3.56757	2.90433	2.32981	3.18135	2.56339	2.32852	2.31161	2.68903	3.20369	1.94511	2.90941	2.32398
P49447	CYB561	0.603155	0.874724	-0.237223	0.848377		-2.86086	-4.78891	-4.73303	-4.81325	-6.73017	-2.70272	-4.60474	-4.19627	-3.04004	-2.8712	-4.68899	-3.75242	-4.72298	-4.2691	-1.95069	-4.3773	-3.67475	-4.72951	-0.342154	-4.33732	-3.37944	-3.85082	-6.74079	-2.99133	-4.7736	-3.20027	-2.40997	-4.02769	-3.34384	-3.01628	-4.73548	-5.4531	-3.75182	-5.28204
P00387-2	CYB5R3	0.773133	0.950477	0.132584	1.09626		-2.77702	-3.08582	-2.87243	-5.90096	-4.42041	-2.15033	-0.413059	-2.55521	-0.326027	-3.63272	-2.05203	-2.22676	-1.79658	-1.73469	-2.82574	-2.84838	-1.3534	-2.89172	-3.1579	-2.16826	-4.48776	-1.84234	-1.94807	-3.97145	-1.31832	-3.06799	-2.3628	-1.98944	-3.27586	-2.10106	-2.81056	-5.67556	-1.8212	-0.558603
P04839	CYBB	0.743224	0.937835	0.184053	1.13607		-7.2497	-1.85567	-3.75419	-2.48213	-2.41445	-3.91695	-1.26793	-1.66936	-2.52747	-5.41551	-3.2851	-5.1751	-3.60282	-2.7526	-4.93958	-3.24641	-2.77543	-1.9088	-2.24413	-1.8033	-3.06814	-4.74448	-2.22048	-1.73839	-3.44709	0.212641	-5.54144	-4.90116	-1.82867	-4.98115	-1.15484	-2.29711	-2.67962	-3.98133
Q53TN4-3	CYBRD1	0.814507	0.957475	0.069802	1.04957		0.383701	0.318975	0.915972	0.706358	0.83308	1.45919	1.90442	2.91296	1.41517	0.229069	0.268517	0.421259	0.0486412	0.702686	1.60548	1.71592	0.959566	2.53351	3.18319	0.463684	1.07866	0.316202	1.64164	0.467972	0.344179	-0.0531654	1.74558	1.645	1.50866	1.47837	2.30491	1.12336	1.36721	1.9118
P99999	CYCS	0.397034	0.792884	-0.409301	0.752988		-3.33381	-1.14349	1.25313	-2.08398	-3.41261	-2.3666	-0.640293	-3.02417	-2.54144	-1.93489	-1.0214	-1.41912	-1.59159	-0.797266	-3.25716	-2.49058	-3.15592	-0.823238	-3.84032	-0.57526	-0.810432	-5.46831	-2.66128	-3.93289	-2.67266	-0.29781	-2.38496	-1.47554	-3.87434	-0.75617	-0.838884	-1.2321	-2.12781	-1.74748
Q7L576-1	CYFIP1	0.205138	0.648552	-0.355743	0.781467		-0.346249	0.633938	0.0673389	0.513016	1.1233	0.233973	2.41861	0.900318	0.922756	0.048975	0.823282	-0.634745	0.789703	1.31691	-1.16494	0.163839	0.543255	1.10603	0.104122	0.505543	-1.59644	-0.167084	0.0821285	0.807549	-0.663427	0.691216	-0.174673	-0.403612	-0.851473	0.244448	0.79817	-0.272682	-0.316166	0.84585
Q9H1C7	CYSTM1	0.746677	0.939689	0.090019	1.06438		4.19082	1.71659	2.99514	3.09323	3.17288	2.78352	1.41748	2.72823	1.96741	2.13804	2.30033	2.23644	2.07209	2.83676	1.55803	1.31365	2.95054	2.0384	2.56172	2.6741	2.38117	3.3634	2.44317	0.0260544	3.68614	2.8684	2.72397	2.25822	2.65356	2.43717	3.29356	2.13819	1.75961	3.16857
P98082	DAB2	0.3719	0.774428	0.283907	1.21749		-1.37553	-1.43021	-1.51022	-1.48198	0.37051	0.878529	0.705807	-1.54929	-0.362312	0.076088	0.443262	-0.258223	-0.3414	-1.64168	0.596455	-2.1305	-0.259047	-2.12877	0.0122604	-1.29348	-2.15786	-0.688875	-1.09538	0.46031	-0.346352	-0.197147	-0.436226	0.0407829	0.757019	-0.106453	-0.931721	-1.21822	-1.11711	-0.615002
Q14118	DAG1	0.282568	0.730948	-0.368024	0.774843		1.11347	0.579023	2.9967	2.09301	1.25838	2.63531	1.92366	3.08591	1.73541	2.0435	2.29945	0.391878	1.50975	3.28961	0.164272	1.99895	2.62442	2.8309	3.14369	1.03371	1.25845	0.537886	0.419317	0.847664	0.55509	1.68062	2.25988	1.0669	0.530727	3.23118	2.18555	3.14831	1.6342	1.88611
Q3LXA3	DAK;TKFC	0.375391	0.776224	0.149777	1.1094		3.99136	3.27624	3.10358	3.52974	3.29161	2.89568	2.77941	2.70681	3.51332	2.43265	2.76419	4.3996	3.3349	2.86893	4.03686	3.0879	3.29299	2.9489	3.11267	3.19012	2.76224	3.95761	3.41413	3.21788	3.46004	3.5155	2.72318	3.16134	4.30588	3.35921	2.64781	3.25294	3.02422	3.58148
P51397	DAP	0.55832	0.876365	0.188915	1.13991		-5.22981	-5.20113	-4.21823	-6.41093	-5.23879	-6.49114	-5.47132	-6.42646	-6.4408	-6.35639	-6.09314	-5.48663	-4.32828	-5.99404	-4.18062	-6.0787	-4.59312	-5.5433	-5.05926	-5.0289	-5.0358	-6.87917	-5.3693	-3.7337	-5.76482	-6.10664	-5.43124	-6.56132	-4.11288	-6.04802	-3.62953	-5.01134	-6.04667	-3.98225
Q9UJU6-1	DBNL	0.0702816	0.47207	0.773232	1.70909		-1.03972	-1.89806	-1.76579	-1.25222	-1.4615	-1.09073	-5.61078	-0.882185	-4.74767	-2.21691	-2.40071	-0.544973	-1.47341	-2.17248	-0.7918	-1.22751	-1.6795	-4.55634	-1.91632	-1.57428	-1.43604	-0.328529	-1.52065	-0.0531292	-1.61349	-1.27622	-0.54377	-1.22206	-0.942141	-1.39513	-3.26785	-1.34445	-0.760603	-1.51834
P81605	DCD	0.999823	0.999827	8.89118e-05	1.00006		-2.69297	-3.06572	-2.23767	-3.92136	-0.267138	-4.27622	-5.9755	-4.55153	-1.91755	-3.88285	-4.71655	-1.94107	-3.28038	-3.11506	-3.37313	-4.10698	-3.10904	-2.58213	-4.49572	-2.73957	-3.09784	-4.67494	-2.96351	-1.73102	-2.14654	-4.40414	-3.68318	-3.76475	-4.39948	-3.20057	-3.00618	-1.98867	-3.17796	-3.78638
Q96JQ0	DCHS1	0.499336	0.853276	-0.273168	0.8275		-2.40335	-0.521183	-1.92883	-3.87907	-1.20336	-2.36584	-0.485565	-1.39107	-1.7966	-2.16229	-2.13737	-2.23265	-0.974525	-1.98229	-2.16845	-2.15024	-1.44259	-1.51261	-1.28148	-0.790184	-2.95794	-2.34785	-1.47211	-0.660507	-1.9014	-5.2295	-3.90966	-2.82007	-3.74918	-1.30271	0.249382	-1.84114	-1.35058	-0.595737
Q13561-3	DCTN2	0.0421754	0.374631	-0.712321	0.610337		-4.92943	-2.79945	-3.25826	-4.69546	-5.26331	-5.11012	-4.9013	-4.43279	-3.34805	-4.53575	-3.7975	-3.1738	-4.46702	-6.8126	-4.83742	-3.4108	-3.86616	-5.01056	-5.60622	-6.21015	-5.3616	-4.76626	-4.64319	-5.33305	-6.30181	-5.26717	-4.43143	-5.89915	-6.47129	-5.7639	-5.73619	-5.34134	-3.58016	-5.04717
Q7Z4W1	DCXR	0.954174	0.992517	0.0157369	1.01097		3.57751	2.92985	3.18372	2.89243	2.04277	3.09073	2.93457	3.66692	3.13164	2.20542	2.83124	2.4748	2.86214	4.12077	3.16364	2.16645	4.1382	3.78091	3.64398	3.45646	3.46709	2.53201	2.72922	1.97481	5.09932	2.88592	3.9041	3.35414	4.77394	2.28973	2.17027	2.91664	2.41159	3.87221
O94760-1	DDAH1	0.811889	0.957198	0.0406579	1.02858		3.66824	2.96378	2.9465	4.14629	4.43346	3.87498	2.5555	3.39536	3.56602	3.64082	2.78472	3.42033	3.69618	3.10936	2.9226	3.68719	3.85975	3.55615	2.96794	3.18627	3.57933	3.26645	3.51527	4.23217	3.8919	3.08823	3.78033	3.23793	3.77183	3.59345	2.27212	3.81743	3.52447	3.08411
O95865	DDAH2	0.244312	0.704797	0.356655	1.28045		4.83703	3.73153	3.19519	5.17723	4.53406	4.27777	2.22924	3.96447	3.08435	5.17672	2.62451	3.97657	5.90175	3.59318	3.15187	4.37416	4.62681	4.05367	2.48154	4.5086	4.89782	3.82676	4.58059	4.05527	5.42463	3.76504	4.63968	4.57996	4.90503	3.36822	4.43356	5.05916	4.61548	3.62957
Q16531	DDB1	0.199281	0.645989	0.539415	1.45338		-3.06267	-6.14864	-2.20391	-3.69071	-2.81432	-1.00571	-1.74263	-2.01555	-3.92096	-3.76075	-1.16319	-1.7127	-4.50844	-1.87709	-3.14693	-1.78361	-5.39805	-4.8104	-2.44759	-3.40368	-2.71485	-1.68497	-2.91284	-2.85767	-2.97637	-2.75681	-2.58307	-2.70264	-1.2254	-2.13088	-2.83464	-3.46335	-2.435	-1.6297
P20711-1	DDC	0.181048	0.619922	0.272277	1.20771		4.89257	4.41497	4.37029	4.58303	3.99935	3.46525	2.82739	3.86449	3.40462	3.64754	3.60701	4.99808	3.16081	3.12505	4.52494	4.07322	3.69863	3.91892	3.77089	3.96157	3.69425	4.26956	4.69804	3.89684	5.3329	4.07043	3.90466	3.75625	4.61885	4.51238	3.18006	3.78354	3.81444	4.46535
Q08345-1	DDR1	0.831981	0.961121	0.0481882	1.03397		2.28636	3.18325	3.14402	2.72022	2.43558	3.70019	3.24533	3.70969	3.19582	4.0946	3.61266	2.66184	2.51093	3.36207	2.42157	3.33148	3.2262	3.52023	3.91595	3.55116	5.02346	2.38559	2.81229	2.88579	2.49793	3.55982	3.41696	3.66325	2.93753	3.88676	3.28404	4.3407	4.25106	3.32775
Q16832	DDR2	0.25779	0.714091	-1.61843	0.32569		-4.77497	-4.16887	1.38912	7.83746	10.1461	7.26209	6.38513	7.3413	9.25791	8.41438	6.12417	7.26803	7.41573	6.22754	-1.59888	4.02085	3.16803	4.06732	-0.318377	2.99594	3.3277	0.360237	-1.64014	9.39158	7.42531	6.39533	2.83673	3.57281	-0.505447	-0.829472	3.71039	3.50638	3.08342	-1.52573
P30046	DDT	0.0929692	0.515711	-0.506352	0.704		-1.58706	-0.838367	-1.27083	-1.10059	0.168142	-0.444288	-0.0569992	0.552946	-0.0841694	-0.687786	-0.0813637	0.367296	-1.25916	-0.183296	-1.8603	-0.825186	-1.07573	-0.61944	-0.333212	-1.39375	-1.73069	-3.39699	-1.88403	-1.29809	-1.93664	-0.436985	-0.480265	-2.04352	-1.58589	0.568239	-0.418009	-1.15063	-0.412533	-0.986748
Q16698	DECR1	0.082676	0.491289	-0.72776	0.603841		-3.26097	-1.69301	-2.21659	-1.85933	-3.30358	-4.89548	-0.516798	-2.50872	-2.52246	-1.17231	-3.14595	-1.71792	-0.831377	-3.83225	-2.13272	-2.37213	-4.40345	-3.01016	-5.53997	-2.04656	-2.48768	-2.23484	-4.67618	-1.44198	-2.54072	-3.23348	-3.87145	-2.99326	-3.86635	-3.17738	-4.51119	-3.949	-3.4811	-3.82216
P59666	DEFA3	0.904204	0.980199	0.0740307	1.05265		6.36605	9.21838	4.20926	7.13037	3.8334	2.79828	2.97107	3.02673	3.12862	4.21666	5.66208	4.17578	4.26932	4.87357	2.52675	3.43996	2.66579	3.20386	3.18832	5.76156	5.19754	4.96867	5.61038	3.81314	2.47046	8.50189	2.94356	3.2015	2.58199	2.86071	5.3015	3.75783	5.5289	6.28966
P60022	DEFB1	0.963019	0.993526	-0.0378362	0.974115		3.20818	5.25276	5.57519	3.24715	2.19481	-0.373934	-0.453611	0.757017	1.39228	5.30241	4.13891	3.67652	5.60878	6.08716	5.1911	5.62263	5.18117	5.84254	3.49024	5.24787	5.29312	3.32134	3.89318	-1.69019	-1.45018	4.82426	4.79255	5.78156	4.36147	3.25016	6.58508	6.5097	5.55866	4.21196
Q9P202-1	DFNB31;WHRN	0.61251	0.881144	0.215788	1.16134		-3.0987	-3.96146	-3.53163	-6.31948	-2.9465	-6.22775	-4.69482	-5.26445	-4.93624	-4.39891	-2.8775	-2.75437	-4.54478	-5.27325	-1.27706	-4.5689	-3.70859	-2.86552	-2.58544	-4.71346	-4.36212	-5.58765	-2.40397	-2.87597	-3.26567	-3.14717	-3.44602	-3.56554	-3.02884	-4.87383	-4.78178	-3.51962	-3.48419	-5.77842
Q13268	DHRS2	0.264715	0.717234	0.453314	1.36918		-4.05945	-3.58348	-4.32434	-5.5518	-4.5228	-4.13053	-3.85303	-5.47893	-4.03308	-5.30951	-4.12779	-4.43643	-1.86073	-4.4924	-2.32422	-2.22536	-6.15421	-3.26209	-3.75226	-3.2501	-4.27938	-3.35065	-4.14686	-2.63413	-3.08598	-2.97381	-4.14691	-1.27246	-3.10796	-2.88947	-4.35266	-4.23477	-4.19867	-6.33901
Q08211	DHX9	0.444589	0.828955	0.153286	1.1121		-0.808292	-1.42919	-1.62283	-1.55449	-1.47587	-0.820292	-0.173241	-1.3542	-0.627432	-0.815144	-0.689098	0.457706	-0.886215	-0.921354	0.0738583	-0.349701	-1.81436	-0.421755	-0.0837765	-0.744087	-0.00666428	-0.891285	-0.36014	-0.323692	0.102268	-1.46519	-0.744001	-0.496954	-1.06746	-0.169777	-0.809969	-1.09772	-0.20447	-0.424776
P09622	DLD	0.861318	0.966961	-0.0868049	0.941606		3.36314	3.3745	3.09997	2.64019	4.02855	3.88339	1.97424	3.02576	1.49008	2.95523	2.31688	2.99691	4.36251	-0.223392	3.95247	4.18645	3.9715	5.62473	-0.411011	4.31677	4.29886	1.71448	3.83512	1.15218	2.87753	2.73707	3.9686	5.18546	3.46264	1.56915	3.26898	4.53044	3.56367	1.38527
P80370-1	DLK1	0.259676	0.713851	-0.771559	0.585784		-3.77948	-4.70809	-5.61128	0.332468	0.907751	-1.85732	-5.10387	-3.3671	-0.143251	0.910942	-2.02812	-0.18602	-0.537273	-1.40277	-2.24137	-5.62534	-5.52489	-4.01528	-4.63241	-2.99044	-2.95632	-3.26833	-2.86226	-1.71361	-3.67215	-3.34639	-4.52637	-0.203989	-3.47253	-4.69555	-4.49668	-4.03973	-3.40377	-4.1038
Q0VDD8-4	DNAH14	0.255253	0.713553	-0.574488	0.671525		-1.93322	-1.93659	-1.5805	-3.70934	-4.47716	-1.29189	-1.4965	-2.68832	-2.35664	-2.70673	-1.90599	-2.9062	-3.00376	-1.3396	-3.79406	-1.56944	-1.6441	-1.32825	-4.12287	-1.14064	-2.047	-7.71903	-2.35858	-4.35895	-1.67024	-2.19119	-1.33023	-1.91267	-2.31261	-4.96767	-0.362879	-2.16271	-3.1864	-3.25538
Q8TE73	DNAH5	0.187435	0.625562	0.316194	1.24504		0.157919	1.24404	0.516768	0.314335	-2.04376	0.478867	1.18262	0.244967	0.0313034	0.350559	0.765564	0.107792	0.618925	0.542631	-0.76988	0.300377	0.775333	0.374397	0.291124	0.574127	0.320669	0.657068	0.250362	0.0456886	-0.628069	1.01389	1.06749	0.941233	0.0316505	1.24094	0.340115	0.352835	0.897816	1.8482
Q9NYC9-1	DNAH9	0.195378	0.637345	0.235923	1.17766		1.7946	1.23693	0.846445	2.17916	1.20163	1.73697	1.12752	1.44012	1.07059	1.77441	2.26723	1.00477	1.84961	1.09318	0.816187	1.25729	0.905155	2.18254	0.620398	0.650805	1.22982	1.01046	2.20781	1.00145	1.51127	0.877142	1.73969	1.44127	1.85445	1.10291	2.13116	2.05637	1.32414	2.31886
P31689-1	DNAJA1	0.33049	0.75548	0.440187	1.35678		-2.78421	-1.7993	-3.69137	-2.21531	-5.99343	-2.49312	-2.7741	-3.64406	0.0544739	-1.64194	-1.76761	-0.572893	-3.52444	-3.27607	0.25	-2.81033	-1.75344	-3.3378	-0.729898	-3.04621	-0.508116	-2.07369	-1.4	-1.24236	-1.65216	-1.82429	-1.03105	-2.47771	-0.876152	-1.5992	-1.99328	-3.84436	-2.00309	-2.01114
O60884	DNAJA2	0.184277	0.619686	0.901177	1.86759		-7.61853	-4.97306	-2.32902	-2.96377	-5.35125	-6.74012	0.128078	-1.17018	-0.170937	-2.10057	-1.5505	-1.55937	-2.74101	-1.51615	-2.00687	-1.38817	-4.78551	-4.17087	-0.620287	-5.20383	-6.29185	-1.65531	-2.05405	-3.69117	-2.34861	-3.11047	-1.99036	-2.51752	-1.94511	-1.03025	-0.0760727	-3.02072	-2.63148	-2.52828
Q13217	DNAJC3	0.137722	0.568355	0.770356	1.70569		-1.06517	-2.82526	-5.46186	-3.02525	-4.45634	-1.77087	-3.15004	-4.25503	-7.16042	-2.65622	-2.54772	-1.08445	-4.10139	-3.73934	0.00153351	-2.48565	-1.48098	-4.40876	-2.10862	-2.8946	-2.30955	-2.05267	-1.54269	-3.23437	-2.26041	-3.76373	-1.71003	-0.871201	-0.825394	-1.01742	-3.84416	-2.15091	-2.88443	-2.81929
Q9H3Z4	DNAJC5	0.385925	0.781923	0.4318	1.34892		0.593252	1.15708	1.93109	-0.129192	-1.14716	-1.02295	-0.264841	-6.07665	-0.962608	-0.339386	-0.357349	-0.104925	-0.24202	-1.80877	-0.741381	0.925617	-3.40922	-1.58581	0.619108	0.577269	-1.22563	0.373196	-0.435507	-0.668627	-1.18892	0.257078	-0.339296	0.225214	0.398342	0.529493	-0.379522	-0.244143	-0.223942	-1.11798
P24855	DNASE1	0.580152	0.872837	-0.240721	0.846322		1.75796	2.19979	5.12011	1.19376	1.86624	1.96363	5.01137	3.98184	1.91604	1.54127	5.21248	1.75691	1.68608	1.93051	2.27904	2.06105	2.3982	3.5708	4.08396	2.27754	2.19626	1.44774	2.00211	3.74572	1.06513	3.23815	1.58941	3.18605	1.56199	3.73123	4.57406	2.38288	1.84537	1.17044
O00115	DNASE2	0.00788135	0.186531	0.501857	1.41603		2.96697	3.29797	2.90774	3.16959	2.64914	3.38169	1.70089	2.34719	1.95361	4.02912	3.14147	3.13522	2.46586	2.89667	1.99054	2.98802	2.8096	2.61213	2.34545	3.47315	3.15028	3.6597	3.98342	2.98392	3.08747	3.07321	3.11725	4.14797	3.41655	2.9228	3.04212	3.42914	3.18536	3.25427
P50570-4	DNM2	0.782659	0.950864	-0.121342	0.919332		-1.34597	-1.99214	-1.83147	-2.12882	0.413074	-2.88699	-1.49539	-1.88135	0.785347	-1.21316	-1.83268	0.0847168	-2.30943	-1.8006	0.908398	-4.56121	-2.50547	-1.68014	-2.85425	-1.87284	-4.132	-3.53957	-1.48569	-0.643812	-1.05968	-1.37571	-2.01377	-2.55454	-1.18857	-2.71562	-1.7633	-2.84482	-0.61194	-2.14808
Q9ULA0	DNPEP	0.0436579	0.379896	-0.921605	0.527922		-2.76574	-2.42166	-2.23933	-2.47512	-4.11035	-1.66657	-0.795868	-3.72822	-5.23323	-3.49303	-4.43375	-2.20534	-3.00275	-5.31302	-3.93449	-3.45544	-2.60788	-3.01355	-3.21524	-1.06957	-5.37605	-2.62858	-2.93769	-6.21665	-2.34049	-5.17706	-3.68173	-4.43559	-5.17025	-4.74009	-4.06472	-4.5511	-4.55258	-2.68578
Q9Y3R5-2	DOPEY2	0.0823751	0.492062	-0.863996	0.549429		7.55128	8.1707	8.47792	7.54008	7.96945	7.94548	6.98218	8.29819	7.17768	7.90318	6.80926	7.01158	8.57256	8.31532	8.52002	8.85191	8.42313	9.22509	6.78798	8.72177	9.20958	1.1186	7.75131	6.07767	7.83828	6.84269	7.99543	9.07157	7.603	6.84052	8.0586	8.88256	8.19245	6.78284
P16444	DPEP1	0.0571137	0.429696	0.261515	1.19874		5.72677	5.91227	4.8888	5.1579	5.52873	5.22118	5.19909	5.41895	5.61327	6.09835	5.88381	5.27226	5.03163	5.50231	6.0537	5.27125	5.81593	5.38123	5.65193	5.91776	6.13094	5.56291	6.22779	5.91238	6.10014	5.17833	5.72735	5.77665	5.51924	5.4353	5.50369	6.46711	6.39709	5.82099
Q9NY33-4	DPP3	0.218225	0.667984	0.307785	1.23781		1.1703	0.468651	0.444578	1.00696	2.63651	0.978121	0.520464	0.735825	1.63389	1.58526	0.198544	1.41135	-0.360954	-0.235209	1.67349	1.27854	0.473557	0.313839	0.456503	0.747532	0.699984	0.57523	1.1422	1.54334	3.00855	1.0865	1.33953	0.98295	1.18763	1.01642	-0.0635872	1.3633	0.875101	0.986448
P27487	DPP4	0.231457	0.690976	-0.18623	0.8789		5.13721	4.57914	4.89752	6.08122	5.93032	5.26972	6.4191	5.20365	5.21042	6.02686	5.31248	5.75258	5.44249	5.349	5.71389	6.07616	5.40781	5.28288	5.68842	4.76364	5.38824	5.18243	5.59972	5.2906	6.00666	4.92846	5.02165	5.72663	5.68664	5.19791	5.14616	5.20024	5.07299	4.66778
Q9UHL4	DPP7	0.174292	0.614512	0.313743	1.24293		5.03109	4.83574	4.61637	5.29639	6.89724	5.88138	6.18306	5.19569	6.51705	5.50833	5.45855	4.36822	5.44003	4.83451	3.6164	4.999	5.84869	5.35836	5.54467	5.30255	5.49208	6.18748	5.26652	6.17119	5.70201	5.31417	6.21851	6.07212	6.2843	5.41596	5.11303	5.11619	5.04009	5.64995
Q14117	DPYS	0.098504	0.521806	0.347344	1.27222		2.5709	1.85593	0.782101	2.79649	2.31987	1.92223	1.5294	1.72666	1.72387	1.6533	1.39502	2.79245	1.86939	2.16915	2.62311	1.7354	0.977346	1.6764	1.20438	1.32491	1.43213	2.26203	2.15875	2.50964	2.94401	1.29092	1.50233	1.7029	2.92396	3.08052	2.54307	1.74432	1.61985	1.80678
Q02487	DSC2	0.00506977	0.150278	-0.855402	0.552711		-1.2802	-0.165865	0.576368	-0.716324	0.566988	0.131763	0.424635	0.540129	0.791353	0.0230541	0.514019	0.184885	0.390491	1.83584	0.493244	-0.225298	0.110319	-0.251028	0.95812	-0.124565	0.00819588	-2.01715	-0.587091	0.457056	-0.039587	-3.22691	0.364107	-0.55662	0.175224	0.0294838	-0.800032	-0.143484	-1.10584	-0.706553
Q02413	DSG1	0.0119851	0.237176	-1.45911	0.363718		-4.5825	-2.37799	-1.3474	-2.00201	-1.33906	-3.17829	-4.06042	-2.15011	-3.03932	-2.37286	-2.143	-2.58102	0.385351	0.135395	-2.53393	-0.857269	0.280348	-2.58568	-1.31521	-1.07917	-3.77692	-3.036	-1.35782	-1.984	-5.23123	-1.11471	-3.18669	-5.38136	-4.57887	-5.19369	-0.0925713	-4.24611	-5.45395	-4.43399
Q14126	DSG2	0.314548	0.747762	-0.399041	0.758362		-2.77448	-2.043	-0.542484	-2.09423	-0.57737	-2.57224	-1.52649	-1.54916	-1.56128	-4.23613	-1.69504	-1.3723	-2.55291	-1.57628	-2.46867	-2.49841	-3.52748	-1.66135	-0.994806	-3.66882	-2.22049	-2.70962	-2.75772	-4.07742	-4.92523	0	-2.50667	-1.89364	-1.4904	-1.92101	-1.31019	-4.19441	-2.30207	-2.15984
P32926	DSG3	0.505777	0.854778	-0.333298	0.79372		-4.24399	-1.49343	-2.40168	-1.52961	-3.71254	-4.2022	-2.04315	-0.524767	-3.26145	-4.64113	-3.28601	-1.20591	-4.94456	-4.37992	-4.07173	-4.51431	-5.13455	-5.29049	-4.99302	-1.47894	-2.04708	-4.64149	-5.43255	-3.32151	-4.29725	-2.97919	-4.0907	-4.15026	-4.0085	-3.61426	-0.564341	-4.29587	-3.59016	-2.309
P15924-1	DSP	0.924309	0.984905	-0.0150283	0.989637		1.55011	1.77066	2.02284	1.40335	1.12694	1.09506	0.00410271	0.813637	0.976826	0.775272	0.618879	0.624144	1.17249	1.51872	0.997374	0.847618	1.23264	0.520306	0.401424	0.77931	1.96776	0.953949	1.27674	1.48254	0.844076	0.630346	1.1672	0.847771	1.12901	1.12962	0.67112	1.33549	1.35949	0.732182
P60981-1	DSTN	0.234601	0.697162	-0.525708	0.694618		2.15623	1.44794	0.848759	1.9685	6.73094	2.35867	2.33954	1.03506	6.03871	1.95228	1.89283	2.36058	2.0576	2.26364	1.72616	1.77184	2.41722	2.35168	0.754841	2.29443	1.69172	1.19694	2.40168	3.29912	2.88963	1.88398	0.915234	1.74186	1.50312	0.994694	1.03203	1.40599	1.9635	1.93655
Q9NRD8	DUOX2	0.132922	0.564283	-0.592235	0.663315		-0.661261	0.28904	0.472717	-0.548859	-0.0715828	-0.718712	-0.818726	0.319902	-1.36835	-0.212805	-1.1168	-1.40891	0.35623	0.0348721	0.804279	1.15438	1.17857	1.6537	-1.85938	1.5338	0.935295	-1.3975	-0.320862	-1.96554	-0.491022	-1.01766	0.156265	1.31094	-0.222515	-2.72481	-0.526369	0.685827	0.838974	-2.05734
P51452	DUSP3	0.370708	0.77493	0.373316	1.29533		-4.60758	-4.88159	-3.01144	-4.35227	-3.2133	-4.77898	-3.64979	-5.15461	-4.39077	-3.08274	-2.64322	-5.27563	-3.68504	-7.10761	-4.61941	-5.17021	-3.02502	-3.61601	-4.77422	-4.76333	-2.51981	-3.49452	-3.35284	-3.73276	-2.65883	-3.07966	-4.50548	-6.30747	-1.46513	-5.34265	-2.92713	-4.76911	-3.66762	-4.51958
Q13202	DUSP8	0.522225	0.863286	-0.239856	0.84683		-4.20651	-3.91952	-3.97417	-4.32481	-4.29459	-4.36571	-5.80131	-5.23699	-5.80395	-4.66428	-6.09177	-5.0627	-3.70936	-4.85308	-3.49056	-4.00921	-4.30297	-3.24115	-5.37871	-2.22451	-1.9038	-4.68339	-5.0712	-4.74018	-5.2376	-5.947	-2.83326	-4.05009	-3.59602	-5.22336	-3.66251	-4.6399	-3.47243	-6.20763
Q14204	DYNC1H1	0.0279981	0.319068	0.79028	1.72941		0.418005	0.677597	-0.244814	0.162287	1.56898	-0.0032177	0.505142	-0.488249	0.318098	0.639107	0.485033	0.645138	1.18426	0.472778	2.04241	0.973669	0.582109	1.1102	0.585424	1.41244	1.43062	1.40774	0.692612	5.1197	3.19295	2.53553	0.645302	1.09431	0.773075	0.133825	0.62599	1.2009	1.21018	0.603481
Q13409-1	DYNC1I2	0.439466	0.828952	0.344735	1.26992		-2.96563	-3.08039	-1.03386	-1.81357	-5.44593	-1.98763	-0.872711	-2.35797	-2.14152	-2.79708	-2.13908	-1.53482	-3.16884	-3.00102	-1.63385	-2.40789	-5.94736	-2.18259	-1.73679	-2.29898	-2.58989	-0.818108	-1.99877	-0.532867	-1.93947	-0.596409	-2.83098	-3.37462	-1.32885	-2.17264	-1.96807	-2.08331	-4.69518	-4.07377
P63167	DYNLL1	0.20908	0.657978	-0.290504	0.817617		-3.28587	-2.83151	-2.69081	-3.59454	-3.82145	-3.52709	-3.87425	-3.77673	-4.4342	-3.74321	-3.72716	-2.74187	-3.84123	-3.13725	-2.73326	-3.6357	-5.2546	-3.20322	-2.97784	-2.98667	-2.80403	-3.18576	-3.1835	-3.51492	-3.87595	-3.96914	-3.45195	-4.04614	-3.11299	-3.60082	-5.17343	-4.05959	-4.69283	-2.86631
Q96FJ2	DYNLL2	0.0727353	0.46933	-0.264533	0.832468		0.930656	1.04193	1.0414	0.448601	-0.331535	0.551281	-0.213942	0.498224	0.111677	0.674189	0.696133	0.603092	0.250101	0.524652	1.43789	0.582962	0.313633	0.421139	0.587061	0.0864716	0.360733	0.324823	0.220398	0.418858	0.83532	0.393612	0.293016	0.680525	0.536572	0.316717	-0.188314	-0.536804	-0.329618	0.167995
Q13011	ECH1	0.0715528	0.470963	-0.898618	0.5364		-3.796	-2.80232	-4.49013	-1.53994	-0.897814	-5.27846	-1.18551	-2.92742	-1.40232	-1.13721	-3.28314	-1.72417	-1.97397	-5.7934	-4.7125	-3.40059	-3.18714	-5.57704	-2.80439	-2.86275	-5.05472	-4.42526	-2.98514	-5.00288	-4.00579	-2.87629	-4.04611	-6.00617	-4.15314	-3.13425	-4.46649	-4.76124	-4.1413	-2.43048
Q9NTX5	ECHDC1	0.856723	0.965995	0.0842161	1.06011		-0.631577	-3.70367	-1.14286	-1.48829	-4.5953	-2.03585	-1.7681	-2.40266	-4.12837	-3.22744	-2.81057	-0.669224	-2.26295	-2.14847	-1.15952	-0.969345	-5.01441	-3.405	-3.2588	-2.9142	-4.35267	-2.34158	-1.13332	-4.83163	-1.87046	-2.628	-3.32676	-2.82703	-1.11905	-1.80071	-1.09299	-1.19526	-3.88446	-4.33781
P30084	ECHS1	0.345738	0.760091	-0.489463	0.71229		-1.74144	-0.707876	-1.87488	-1.0771	-4.77135	-1.1157	-2.60963	-1.28297	-1.86435	-1.27249	-5.63178	-1.89549	0.11742	-0.840349	-2.51189	-1.08622	-1.34712	-1.81968	-4.37867	-0.827196	-0.0676441	-2.56791	-0.791782	-3.69258	-2.59077	-1.68969	-3.60975	-2.1851	-5.0446	-1.81788	-3.88693	-0.362207	-0.802523	-1.2205
O75521	ECI2	0.00213456	0.10434	1.67977	3.20376		-2.75636	-5.77714	-2.15922	-4.84162	-4.68565	-4.89303	-2.53026	-2.84637	-4.94946	-3.56843	-5.70661	-4.12477	-3.06512	-1.40248	-4.8662	-5.09191	-3.39749	0.0602169	-5.09504	-6.19592	-5.3993	-1.3668	-0.856457	-4.17388	-2.61506	-2.39812	-1.00209	-2.9879	-1.85672	-4.19559	-2.2443	-2.20772	-1.61381	-2.20639
Q16610	ECM1	0.532389	0.86724	-0.170997	0.888229		1.32512	2.04914	1.98131	1.83752	0.480341	-0.401506	0.672993	1.07194	1.23735	1.65462	1.33258	2.76571	1.48326	1.31956	0.480265	1.02182	1.42391	0.690323	0.136002	2.31971	2.78874	0.186853	1.51498	1.72839	0.438341	2.56383	1.20274	1.00065	0.692001	1.26027	1.66235	0.588333	0.432549	1.63525
O43854-2	EDIL3	0.581656	0.870727	-0.203325	0.868546		-0.715319	-0.663126	-1.17666	-0.407043	-2.39025	-0.841728	-1.40195	-1.2924	-2.16104	-2.15201	-1.74806	-0.924582	-0.618683	-1.20763	0.194891	-0.510153	-1.63308	-1.14215	-1.80022	0.355686	0.272879	-1.20686	0.704798	-5.11356	-0.753864	-0.14543	-1.57837	-1.12881	-0.248865	-1.53055	-1.85338	-1.3737	-0.931475	-1.07907
P68104	EEF1A1	0.459023	0.836345	0.130224	1.09446		4.86453	4.57131	4.90291	4.6307	4.31653	4.92911	3.88547	4.96165	4.18763	4.45754	4.48104	5.06384	5.6287	4.46964	5.89137	5.00245	5.62822	4.55714	5.05612	4.62399	4.90483	5.0721	4.8582	4.86136	5.55087	4.61905	4.83024	5.22025	6.08416	5.08214	4.22991	4.36689	4.44736	5.00329
P29692-2	EEF1D	0.262271	0.716851	-0.899765	0.535974		-5.7787	-5.69195	-6.61505	-5.7299	-2.0997	-2.74243	-1.32707	-4.83147	-2.65582	-1.55743	0.269045	-3.56009	-4.06689	-5.84055	-2.37742	1.62599	-5.62257	-4.38394	-1.40587	0.301949	-0.0196495	-1.41611	0.322842	-3.94873	-4.18699	-4.96033	-4.90389	-1.85826	-4.3614	-4.9449	-5.34299	-6.59318	-4.5605	-4.62934
P26641	EEF1G	0.378517	0.778879	0.18883	1.13984		1.60643	0.974421	0.510464	1.36583	1.93451	0.904625	0.655331	0.233044	0.943777	1.23108	0.0585957	0.137222	0.78635	-0.111988	1.66433	0.434914	-0.511379	0.655403	0.376106	0.774973	0.888382	1.08248	0.918604	1.381	1.52549	0.687286	0.718151	0.314627	1.08801	1.67045	-0.55698	0.849075	1.10024	1.27928
P13639	EEF2	0.554507	0.874944	0.179446	1.13245		4.47031	3.17248	4.20603	4.49102	4.5568	3.83949	2.85335	3.77798	2.81835	4.17439	2.93908	4.49456	3.22237	3.26219	3.96865	3.47484	5.75063	2.8842	2.93726	4.75447	5.73964	3.63729	3.88618	3.98409	4.19779	4.49663	4.2757	5.65479	4.06783	3.13408	3.30218	3.57566	3.28034	5.47099
Q12805	EFEMP1	0.950248	0.990002	0.0227228	1.01587		4.84513	4.91402	4.44421	4.78713	3.99549	3.43443	3.05537	3.98347	3.40391	5.12351	3.53206	4.34559	6.46755	5.3173	2.9402	4.02244	4.26833	4.33342	2.58125	4.86651	4.92501	4.07759	5.103	6.32255	3.31026	4.02372	3.67146	4.0768	2.882	2.07497	5.18375	5.69682	5.16667	4.16401
O95967	EFEMP2	0.296637	0.739217	0.211561	1.15794		1.2203	1.17546	1.08744	1.20421	-0.0434093	1.64605	1.4735	1.45689	0.906219	1.84622	1.30808	0.740885	2.16091	1.37989	-0.147451	0.179707	1.69377	1.14362	1.11055	1.38531	1.43914	1.74833	1.04946	1.08833	0.0882778	1.20501	0.980461	1.28676	1.71021	2.07092	2.06958	1.77149	1.22105	1.54492
Q9BUP0	EFHD1	0.784155	0.951027	0.0841761	1.06008		-3.07656	-3.01209	-3.96215	-1.36364	-4.09639	-3.39708	-4.2095	-3.0524	-5.17908	-3.25945	-2.63318	-3.10734	-2.7588	-3.10948	-2.79249	-2.79256	-3.52513	-2.92645	-3.57958	-4.15281	-4.10753	-3.82625	-1.61654	-4.90318	-4.62371	-3.18344	-3.63426	-4.06124	-3.33009	-3.54237	-2.59689	-2.25602	-2.26986	-2.4532
Q96C19	EFHD2	0.258228	0.713585	-0.607035	0.656545		-0.225912	0.31311	1.39636	1.42928	1.61225	-0.28673	2.34074	1.39821	1.40589	1.41646	1.93156	0.978458	0.954166	2.55011	-1.56817	0.577646	-0.55257	1.07495	1.08626	0.441256	-0.53989	0.396879	-0.546125	0.0111065	-1.01323	0.775717	-1.1199	-2.71825	-1.41856	2.07764	5.73832	0.077055	-0.122105	0.947844
P20827-1	EFNA1	0.360483	0.76754	-0.290527	0.817603		0.0540295	1.17411	0.980459	1.02372	-0.629234	0.542095	1.35171	1.13455	1.24068	1.71263	1.49365	-0.104378	-0.130526	1.24026	-1.33154	0.396095	-0.0369568	1.27357	1.53034	0.47262	1.9545	-0.151859	0.293421	0.951725	-0.967281	0.72533	0.0772839	0.492334	-1.71672	1.49422	1.71446	1.11484	0.85022	0.842846
P98172	EFNB1	0.627675	0.888219	0.264799	1.20147		-2.88568	-3.69098	-4.14731	-3.90594	-0.753271	-3.07676	-3.69201	-5.83185	-1.25781	-3.03349	-4.79505	-4.0395	-3.96371	-2.33937	-2.80077	-4.07251	-6.96814	-3.01506	-2.63141	-3.17373	-3.55602	-2.8601	-2.20941	0.0243378	-4.70362	-3.99249	-4.06689	-4.93833	-5.38426	-4.87068	-0.426662	-3.90108	-1.16647	-3.64264
P01133-1	EGF	0.833768	0.962008	0.0405639	1.02852		9.90645	8.97631	9.07971	9.51199	9.36574	8.92717	8.07468	9.24433	8.90352	9.84067	8.53947	9.39265	9.05829	8.83786	9.08353	9.72446	9.18253	9.54989	8.48782	9.5171	10.303	8.9603	10.4046	8.70886	9.45965	8.52045	9.74076	9.55849	9.14547	8.74618	8.80287	10.1457	9.28399	8.84012
P01133-2	EGF	0.702363	0.922501	-0.262119	0.833862		-0.280075	-1.4406	-1.38526	-0.246687	-3.06801	-3.77217	-4.23348	-5.54784	-5.33694	-0.176294	-1.31856	-0.37332	-1.05995	-2.02251	-4.12678	-3.25343	-3.03856	-3.11662	-6.39152	-1.06761	-0.397608	-1.03671	0.596291	-5.15299	-3.97758	-1.88619	-4.28034	-3.39455	-5.30013	-4.25275	-3.6249	0.0158978	-1.45813	-1.63165
Q9H4M9	EHD1	0.583614	0.872849	0.0852941	1.0609		3.27309	2.98761	2.98365	2.80626	3.13819	3.82504	3.04626	3.55381	3.4797	3.32575	3.48555	3.77486	2.93544	2.69064	4.43902	3.32713	3.13849	2.93803	3.74493	3.19231	3.17261	2.96652	3.44726	4.06011	3.79733	3.22681	3.30021	2.97146	3.80494	4.11883	3.55639	3.26251	2.99451	2.47618
Q9H223	EHD4	0.332773	0.755813	-0.394584	0.760709		2.26417	2.1268	1.67037	2.08068	7.17883	2.40564	2.41486	2.06902	5.79768	2.4252	2.32753	2.78871	2.03809	1.65159	3.43477	1.87236	2.01499	1.28792	2.37185	1.99631	2.35609	3.15306	2.48239	2.7864	2.38546	2.05264	1.83935	2.33556	2.22395	2.53458	1.89442	2.12433	1.78507	1.05676
P41567	EIF1	0.3176	0.747595	0.435461	1.35234		-3.70267	-3.53215	-1.9182	-1.97651	-3.17804	-2.82958	-1.21147	-2.62479	-1.78526	-2.38736	-0.880444	-3.03052	-3.80409	-3.01539	-2.36222	-5.22959	-5.27525	-4.12936	-1.53684	-4.56078	-4.15751	-1.85111	-2.58998	-0.939726	-4.43664	-2.5454	-2.10705	-3.88765	-2.15341	-1.29125	-3.59043	-0.937662	-3.30396	-3.78399
P19525	EIF2AK2	0.985568	0.998709	0.00926652	1.00644		-2.4524	-2.04383	-2.37264	-2.49274	-2.0426	-2.04895	-5.85741	-1.82787	-2.69799	-2.6065	-4.52141	-5.13666	-2.40641	-2.78096	-1.66724	-1.73229	-1.9359	-1.32868	-3.24842	-2.87523	-2.31599	-5.79966	-1.84053	-4.44185	-0.19689	-6.46317	-1.97185	-1.1232	-1.37357	-1.96147	-2.22049	-2.02412	-2.83638	-2.53578
Q9NZJ5	EIF2AK3	0.297938	0.739132	0.22538	1.16909		-4.465	-4.44438	-5.33691	-5.85494	-3.34495	-4.23684	-5.07102	-4.9076	-4.95803	-5.1655	-5.18541	-5.51967	-5.082	-4.24484	-5.59815	-5.8178	-4.33829	-5.48515	-5.47648	-4.89115	-5.47934	-5.40198	-4.4516	-3.79843	-5.55439	-4.17836	-5.02007	-4.7936	-5.18367	-4.9036	-3.98847	-4.63343	-5.47265	-4.63005
Q14152	EIF3A	0.257873	0.713494	0.701477	1.62617		-2.70195	-3.03877	-2.28627	-3.07729	-2.91214	-2.60035	-5.32898	-2.5894	-3.50019	-6.11625	-3.57827	-10.0727	-0.644316	-3.80754	-1.36088	-2.59991	-0.765779	-3.89608	-4.08127	-2.5386	-4.86528	-2.46772	-2.60886	-3.31772	-1.60277	-3.60444	-3.02023	-1.61334	-0.9855	-2.44487	-3.94493	-4.5808	-3.5311	-1.95418
Q14240-2	EIF4A2	0.835507	0.962001	-0.0423427	0.971077		-0.214003	-0.262468	-0.821815	-0.272169	-0.75576	-0.0437317	-0.970942	0.261892	-0.631319	-0.195547	-0.522224	-0.951944	-0.416857	-0.488815	-0.022541	0.336657	-0.00339127	0.149128	-0.375071	-0.811497	-0.0351753	-0.538782	0.10887	-0.503443	0.0148392	0.232685	0.352509	0.797104	-0.25489	-0.8505	-2.32675	-0.14666	-1.13393	-0.664305
Q15056-1	EIF4H	0.93561	0.986143	0.0409889	1.02882		-4.66088	-2.56751	-1.60322	-2.8349	-2.7003	-7.05439	-2.54044	-6.16445	-2.85287	-3.76549	-2.35671	-1.98882	-2.42605	-3.912	-1.89515	-5.27169	-3.79473	-4.46824	-1.86963	-4.95725	-3.63713	-3.60994	-3.9822	-1.78573	-3.10181	-2.67413	-3.16583	-5.51846	-4.0979	-2.10629	-2.3393	-6.11834	-4.1083	-2.24865
P63241-1	EIF5A	0.235343	0.698383	0.51029	1.42434		-1.36467	-0.978672	-1.27366	-0.0342484	-5.95278	-1.47555	-1.25494	-2.06463	-1.53036	-0.734804	0.0314732	0.806799	0.069418	-1.44363	-1.69552	-1.92127	-3.17516	-1.89165	-0.511234	-2.86125	-2.12785	-0.573032	-0.538588	-1.18583	-2.62526	-0.735437	-1.63883	-1.7333	-0.487741	-0.817701	-1.27886	-0.738884	0.0814362	-0.522509
P56537-1	EIF6	0.11847	0.545674	-0.677592	0.625208		0.168312	-1.28085	-0.27103	2.01144	-1.2045	-0.645403	0.600286	0.785536	-1.71024	2.5093	0.999132	1.1365	1.24406	0.779577	-0.490843	0.125679	-1.66351	0.299673	0.940926	-0.430311	-0.871281	-0.556032	-2.47046	-2.87337	-2.13818	1.64739	-0.084547	-0.0390759	-0.457172	0.169073	0.232691	0.0740585	0.211943	-0.647772
P08246	ELANE	0.577521	0.874549	0.312965	1.24226		0.545168	2.33798	-1.65764	1.95717	4.28899	-1.35614	-1.43393	-0.653131	1.81347	-1.16654	0.397114	-0.78433	-1.4188	-2.05097	-1.40106	0.766119	-1.53355	-0.475512	-0.566757	0.592779	0.439949	-0.737371	0.511442	3.23007	-0.382408	2.78801	0.694609	1.18705	-1.34356	-0.702635	-1.24647	-0.57946	-1.19258	1.00019
A1L3X0	ELOVL7	0.0504062	0.40345	-1.46	0.363494		-1.82013	-1.2468	-2.79515	-2.73571	-3.18691	-3.3896	-0.656139	-0.164631	0.276077	-3.58225	-4.18753	-6.50344	-4.01614	-1.08437	-0.734125	0.011219	-5.91079	-4.63053	-0.0544758	-3.49839	1.15111	-3.63899	-0.639355	-4.78514	-2.18273	-2.3791	-5.23375	-1.21282	-6.21738	-6.93634	-5.22228	-3.13466	-3.34285	-4.23851
O95834-3	EML2	0.193232	0.632104	-1.22089	0.429018		-0.291473	0.408197	-1.10483	6.89025	6.27916	3.34873	1.6991	3.24523	4.75927	7.33658	5.47962	6.53795	6.49426	5.4286	-0.0944023	0.38769	-0.0249233	0.144302	0.26775	2.38079	2.68468	-0.700371	0.195299	5.02374	2.56909	6.09225	0.790882	0.196518	-0.20969	-0.281322	3.12416	2.83039	2.30426	0.732983
O94919	ENDOD1	0.0954544	0.520436	-0.641733	0.640942		-0.0260639	-0.0306396	1.00796	-0.960993	-0.669876	-0.241932	2.36008	1.58044	0.697952	0.698662	0.992294	-1.41316	0.268135	1.81874	0.323343	0.693554	1.81411	2.33434	0.707056	0.714899	-0.815323	-1.07328	-1.14529	-0.648512	-0.311068	-0.510395	2.64474	0.220772	0.0566921	-0.563299	1.58739	-0.473705	-0.167498	-0.621149
P17813	ENG	0.437797	0.828203	-0.394149	0.760938		-4.24575	-4.27489	-3.8089	-4.32686	-5.12941	-3.67804	-3.40122	-2.04704	-5.55746	-2.86058	-4.33853	-4.86856	-5.80094	-1.40039	-3.59306	-2.51273	-0.735558	-1.62595	-6.51244	-1.79691	-3.06186	-4.10424	-5.41868	-5.47899	-3.82363	-5.67022	-1.88146	-4.81891	-3.94323	-2.91794	-2.1395	-4.00299	-3.96179	-3.74817
P06733-1	ENO1	0.230945	0.692228	0.274883	1.2099		7.87411	6.82322	6.82737	7.70489	6.62689	7.34031	5.6221	7.34937	6.1223	7.69333	6.40095	7.48006	6.76447	7.26241	7.1685	7.55947	7.60083	7.38263	6.27491	7.27281	7.7553	7.41136	8.11414	6.28234	8.14567	7.28227	8.06695	7.65929	7.85562	6.96482	5.91898	7.63777	7.38482	7.0295
Q7L5Y1-1	ENOSF1	0.525631	0.865292	-0.304871	0.809514		-2.61998	-4.40618	-4.31118	-1.94121	-3.11519	-2.33647	-2.19029	-0.387133	1.50754	-2.7299	-1.51324	-1.51388	-2.70917	-2.82449	-2.53384	-2.84311	-3.77255	-4.59465	-2.81261	-2.72701	-4.1327	-3.46611	-3.27132	-3.71744	-0.927137	-2.29088	-3.57648	-3.17006	-3.68871	-5.03534	-3.02849	-2.73289	-2.66309	-0.137962
Q07075	ENPEP	0.00268144	0.118846	0.802012	1.74353		6.30043	6.75167	6.07941	5.77997	6.48933	6.5091	6.9367	6.36086	5.90504	7.52038	7.27019	5.79302	6.80605	6.48825	5.85995	5.76021	6.91924	6.24148	6.27504	6.88565	6.43754	8.71177	6.22705	6.41876	8.22738	6.6193	7.17007	8.45036	8.55136	6.29641	6.21058	6.70737	7.3775	7.25842
Q13822-1	ENPP2	0.540562	0.867034	0.12588	1.09117		2.88822	2.77131	1.82012	2.61175	2.80287	1.67961	1.48875	1.61846	2.28048	2.40902	2.01981	2.57413	2.4506	1.59551	0.953503	1.44606	1.50933	2.21326	1.79532	2.8599	2.51511	1.88711	3.23524	2.02354	1.88675	2.60566	1.43778	1.81117	2.59153	2.10384	1.20669	2.7443	2.69814	2.83045
O14638	ENPP3	0.819384	0.959323	0.0746028	1.05307		-1.52945	-2.09724	-1.8594	-3.35556	-0.72261	-1.7335	-0.835564	-0.630987	-0.709913	-2.17556	-1.16047	-2.20973	-3.31643	-0.280289	-2.17625	-2.54473	-1.2568	-1.4351	-0.890612	-1.27376	-2.06016	-0.957495	-1.73686	-1.15308	-1.12999	-2.05956	-1.08155	-0.810862	-0.852203	-1.58491	-4.30242	-0.481808	-1.24004	-2.84433
Q6UWR7	ENPP6	0.633545	0.889182	0.122586	1.08868		1.73905	1.69697	0.849813	1.66309	2.53082	2.60305	2.22328	2.31644	3.57766	1.77572	0.950884	2.10893	1.55336	0.637848	2.60259	1.93752	1.45332	0.746178	1.52942	1.18753	1.44382	2.63917	1.86641	2.36426	2.79884	1.62116	1.508	2.16423	2.27172	2.26874	0.119059	0.962902	1.83153	2.16116
Q6UWV6	ENPP7	0.766744	0.948914	-0.0957998	0.935753		0.0379162	-0.723999	-0.0857735	-0.717844	-2.36578	1.21788	0.0530128	0.457886	-0.591022	0.677969	0.457876	0.514355	-0.160845	-0.495604	0.27268	0.618006	-0.117489	0.0126057	0.680511	-0.113905	-0.241079	-3.21945	-0.429741	-1.29894	0.801998	0.510042	0.767767	-0.319221	-0.0261936	0.601347	-0.697521	0.658815	0.627895	0.398552
O75356	ENTPD5	0.0188472	0.280608	1.08523	2.12172		-3.5493	-3.96192	-2.9521	-4.47285	-4.07786	-4.02802	-6.17891	-5.67015	-3.52181	-4.50866	-3.55735	-4.55585	-4.13681	-6.27727	-5.90647	-2.55547	-2.93595	-6.40526	-3.76646	-1.67431	-2.01156	-2.99457	-4.89793	-3.17268	-4.10519	-2.788	-1.64417	-2.00161	-2.44607	-1.96162	-4.12713	-4.29472	-2.41873	-2.71365
O75354-1	ENTPD6	0.941208	0.990035	0.0142677	1.00994		1.61729	0.289278	0.268534	1.18416	-0.186436	1.56611	0.860985	1.59351	1.34534	1.48145	0.917364	1.453	1.72976	1.39315	2.40133	1.5126	1.14749	1.49587	1.50264	0.323437	0.681007	1.45927	1.85021	0.754295	1.05946	1.19858	1.48735	1.22008	1.77412	1.27166	0.759262	1.00328	1.14067	0.422106
P16422	EPCAM	0.934381	0.9859	-0.0348154	0.976157		-1.02523	-0.459101	1.36082	0.845015	1.69878	-1.36385	-1.80306	-1.66067	0.224751	0.991369	-0.219641	-0.171482	-0.112598	-0.16258	-2.05839	-2.70151	-2.05471	-2.81152	-1.94807	-0.488266	-0.959793	-0.996403	0.45042	0.959656	-1.34118	-0.838449	-1.20573	-1.90898	-2.47386	-1.33304	-0.623486	0.383692	-0.0659084	-0.670599
P21709	EPHA1	0.846121	0.964117	0.0687711	1.04882		-1.4376	0.602112	0.452139	-1.08063	0.639385	0.516392	2.05423	1.08948	1.00939	-0.407692	1.86664	-1.00542	1.2394	0.843771	0.922094	0.72274	0.900148	1.27529	1.67511	-0.187134	-0.194859	-1.07157	-0.693192	2.84908	-0.32889	0.428022	1.42505	0.701336	0.764685	-0.114096	1.03485	1.85826	0.330868	0.825573
Q5JZY3-2	EPHA10	0.295987	0.739951	-0.415685	0.749664		-4.92785	-5.15366	-6.62245	-5.44546	-4.94984	-3.37135	-2.27881	-3.3325	-2.86968	-5.06202	-3.43745	-5.14895	-6.56651	-4.89614	-3.59698	-3.85591	-3.7372	-3.07589	-2.7086	-4.15672	-4.58677	-3.9923	-5.95219	-5.38482	-4.93717	-3.10401	-4.44474	-4.92806	-5.41493	-6.09387	-3.28598	-4.88646	-4.7176	-3.84033
Q15375-4	EPHA7	0.839308	0.962967	0.0856102	1.06114		-3.81356	-0.356236	-1.82618	-2.1385	-0.634508	-1.5023	0.216055	0.600882	0.0685329	-0.757538	1.22291	-3.44159	-1.21396	-1.31199	-1.28906	-1.26286	-1.11177	0.0517159	0.504665	-1.64179	-0.0874958	-1.29983	0.153978	-1.13066	-2.05166	-0.116217	-1.63631	-2.11934	-1.15643	-1.40788	1.40895	0.0621433	-0.0286312	-1.77566
P29323	EPHB2	0.498074	0.854543	-0.40198	0.756819		-1.82315	-1.07184	-1.46078	-0.675665	-2.11793	-4.39156	-3.83755	-0.408197	-0.486891	-1.45589	-0.918976	-3.05621	-2.08875	-1.16081	-3.19052	-2.67301	-7.02347	-2.02874	-1.56102	-2.46718	-2.90785	-1.75709	-1.25715	-6.54158	-4.98362	-1.34853	-3.02763	-3.18901	-5.21054	-1.73328	-1.07049	-1.80823	-1.56463	-0.709114
P54753	EPHB3	0.57887	0.87344	-0.320949	0.800543		0.611097	0.87142	1.82793	-0.0631943	6.24142	0.391661	1.33584	1.19465	5.40274	0.909693	1.55135	-1.42621	-0.0106182	0.938946	-0.427076	0.811447	1.17011	1.65344	1.39972	0.338673	0.516783	0.507399	-0.00894547	5.3821	0.820356	0.416044	0.653748	0.0172005	0.29875	0.0340214	1.61348	1.12524	-0.222115	0.815035
P54760	EPHB4	0.120425	0.547714	0.693037	1.61668		3.5965	2.73216	1.67334	1.10307	0.716436	2.58045	3.85645	2.3477	3.46345	1.56877	3.80573	-0.121565	1.81614	2.78278	1.90529	4.93085	4.74562	2.51059	3.85536	2.47059	5.27068	3.20206	4.49404	2.69093	2.76335	3.44473	3.13386	5.14268	3.11537	3.26107	4.75037	2.65545	2.29594	3.72321
O15197-1	EPHB6	0.215122	0.66565	-0.54526	0.685268		1.86922	2.22855	2.4041	2.99796	6.28132	3.32964	3.36817	3.60821	4.92362	3.56617	3.08653	2.53041	2.63566	2.74792	0.896235	1.80239	1.48824	2.01593	1.7311	2.18473	1.71843	0.48357	1.02647	5.30338	2.96844	2.84975	1.1764	1.99833	2.13456	2.16411	3.19998	2.21358	1.34604	1.58934
P07099	EPHX1	0.0534674	0.41592	0.869756	1.82735		-2.06354	-1.65839	-1.60644	-4.56857	-3.03334	-4.89211	-4.99976	-3.29736	-3.64807	-2.34889	-3.74867	-1.85774	-2.36557	-3.30536	-1.27776	-2.76275	-5.31488	-4.89795	-3.96647	-1.81303	-1.48029	-0.899185	-1.6994	-2.39065	-3.78725	-1.41322	-1.80282	-1.2937	-3.26043	-4.50755	-2.64649	-2.30118	-1.50814	-1.36366
P34913-1	EPHX2	0.436162	0.827394	-0.151715	0.90018		3.15722	2.79737	2.43901	3.02262	3.36112	3.50142	2.84798	4.13727	3.89808	2.41569	2.91642	4.03351	2.98169	3.00464	3.53151	3.22161	2.95465	4.27738	4.64456	2.77408	2.9677	3.27894	2.8497	3.82985	3.13528	2.5406	3.21183	3.45138	3.31858	3.07399	3.1933	3.65198	2.83245	2.30323
P07814	EPRS	0.334956	0.755126	0.515975	1.42996		0.772333	0.5847	-0.382887	-0.841854	-0.473242	-1.31946	-3.57508	-1.1057	-6.52748	-0.0505505	-4.09397	-1.03817	-0.587923	-2.00689	-0.21369	-0.743456	-0.955004	-1.8525	-1.77646	-0.067667	1.1484	-0.610029	0.529781	-0.466045	0.795496	-1.7387	0.0854073	-0.0410671	-0.196785	-1.73339	-1.74627	-0.92905	-1.27028	-1.51352
Q12929	EPS8	0.537682	0.866204	-0.148827	0.901983		6.01928	5.02172	4.91668	4.63679	7.66921	5.98906	4.94106	6.05882	5.98932	5.63025	5.0406	5.10499	5.6586	5.16189	6.09062	6.39888	6.04433	5.93901	4.96827	4.9983	5.44849	5.51241	4.99716	6.60534	5.58934	4.80385	5.61849	6.63051	5.48883	5.28239	5.4738	5.23029	5.40833	4.3026
Q8TE68-1	EPS8L1	0.552637	0.875776	0.301822	1.2327		0.599552	0.922255	0.212152	1.47943	-1.97191	0.403999	1.1621	0.324669	0.904173	1.46222	0.883339	1.16706	-0.123682	-0.0284996	2.88563	0.557476	-0.887054	-0.447828	1.26291	0.135513	-0.449627	5.15705	0.783249	0.07967	0.0470371	0.216215	0.518641	-0.199852	0.548061	0.865021	-0.938972	4.72617	-0.414425	-0.992739
Q9H6S3	EPS8L2	0.0980114	0.522849	-0.475982	0.718977		5.52055	3.10876	4.13751	4.08062	4.72213	3.50699	3.4474	3.7076	3.10308	3.53938	3.37885	4.51619	3.58798	3.51353	4.64126	4.09684	6.46117	3.64638	3.2359	5.09151	5.59051	3.58454	4.30132	3.3514	3.67569	2.76948	4.41879	3.17641	4.14044	3.89072	3.94386	3.73684	3.57351	2.87989
Q9NZ08-1	ERAP1	0.115308	0.546223	0.33162	1.25843		1.87079	1.79535	0.517107	1.7907	-0.0504799	0.301273	0.856285	1.36748	1.68315	0.826391	2.63082	1.06747	1.49143	2.20443	0.927103	0.465832	1.08272	1.16933	1.13547	2.13038	1.74136	2.65119	1.74217	1.3636	1.89119	1.42705	1.59604	1.41697	1.61449	1.45809	1.57908	1.25727	1.50941	1.52151
Q6P179	ERAP2	0.0058446	0.15646	-1.44412	0.367516		-0.523542	-1.60281	-1.58672	-2.16176	1.12254	-3.75465	-1.74899	-1.70126	-2.83478	-3.45703	-1.92557	0.134617	-1.49495	-1.15099	-1.82955	-3.85548	0.0709171	-0.327024	-2.08195	-0.502201	-2.91133	-3.28785	-3.32686	-3.70647	-5.29405	-3.16919	-1.5825	-1.9245	-0.87606	-2.43453	-5.34214	-2.13879	-5.19425	-1.61984
P04626-1	ERBB2	0.697208	0.920538	-0.187726	0.877988		-2.73238	-2.67233	-1.56124	-1.83304	-1.20719	-4.28688	0.671082	-0.00133896	-0.502476	-3.07985	-1.36313	-1.35679	-2.04568	-0.676342	-1.47253	-3.24642	-3.64755	-1.02228	-0.671673	-3.03075	-2.01418	-1.18443	-2.24682	-2.45408	-2.24161	-1.75121	-4.02039	-2.64625	-1.01364	0.0452442	1.18684	-4.11464	-3.32622	-2.04412
Q8IUD2-1	ERC1	0.00473317	0.148907	1.12348	2.17871		-5.04615	-2.66287	-3.52159	-2.32781	-5.24998	-4.03652	-3.04326	-3.9362	-4.65452	-3.24307	-2.94869	-3.61408	-2.28404	-2.49855	-4.27865	-4.69606	-4.08075	-4.13755	-2.88543	-2.32137	-1.40132	-0.911711	-1.68687	-4.33244	-2.24941	-2.62524	-1.57739	-0.417416	-2.07759	-3.53354	-2.82082	-2.21667	-2.61305	-3.44172
O75460	ERN1	0.533131	0.865896	0.232286	1.17469		-2.20505	-4.68826	-2.38878	-5.06275	-4.24415	-4.91895	-3.73523	-4.00442	-3.2272	-4.40522	-4.60628	-4.50399	-3.49541	-2.25371	-4.89376	-4.67223	-5.60042	-2.36561	-2.62339	-4.85712	-4.56064	-3.79342	-3.24372	-4.13205	-4.83039	-2.32299	-1.71472	-5.53025	-4.03687	-3.31736	-3.27981	-4.69191	-3.5764	-4.08483
Q96HE7	ERO1L;ERO1A	0.002081	0.103565	-1.33195	0.397232		0.337263	1.23202	2.13612	-0.00697708	0.42831	0.222212	-0.990929	2.02127	0.0310078	-0.335789	-0.679506	-1.65088	-0.897135	1.24735	-0.437384	1.83049	1.82756	1.74566	0.0981388	0.515686	1.60197	1.41138	-0.581535	-0.273645	0.372787	-0.620605	-0.963203	-0.0467663	-1.915	-1.6	-0.372932	-2.97459	-1.93993	-1.44964
P30040-1	ERP29	0.124011	0.554849	0.584453	1.49947		-0.112965	-1.6196	-2.95059	-1.27043	1.04204	-0.246655	-3.95069	-1.05301	-0.249493	-0.293636	-0.763889	-2.19328	-0.932596	-0.54513	-2.56769	-0.348284	-0.0633011	-0.228924	-1.23223	-0.425364	-1.48744	-0.860088	-1.0168	0.0494843	0.440313	-0.187889	-0.3881	0.840078	0.00824738	-1.58629	0.928377	-1.4035	-1.10749	-1.42374
Q9BS26	ERP44	0.417613	0.810984	-0.345893	0.786821		1.38959	-0.388205	1.8923	1.08234	3.99375	0.584015	0.872238	0.57131	3.13027	0.9606	0.79924	0.644861	0.318949	-0.144917	-0.373919	-0.136024	-0.694153	-1.01728	0.101748	-0.223721	0.676739	-0.340521	-0.262209	4.0408	0.43339	0.263014	-0.685001	0.0448704	0.123568	0.401964	0.679354	-0.337009	-0.167559	0
Q96AP7	ESAM	0.219162	0.669765	0.451426	1.36739		-0.630043	-1.59472	-2.22369	-1.28602	-0.623676	-2.35146	-3.52405	-1.19231	-1.6168	-1.0308	-1.75965	-0.62903	-1.21234	-0.883612	-2.4186	-1.2084	-5.11183	-0.0628586	-2.11639	-0.821169	-1.19396	-1.00648	0.0779686	-0.71151	-1.72599	-1.31653	-1.65661	-1.86353	-2.46159	-2.07082	-0.285595	0.174227	-0.849165	-1.16859
P10768	ESD	0.904893	0.979449	-0.0547822	0.96274		4.43986	4.05443	5.4531	3.32364	2.0633	4.96569	5.2885	4.50752	6.33331	4.36658	4.61684	2.70972	2.09729	5.92693	2.10125	3.1774	5.56054	4.89741	6.07593	3.1293	2.53153	5.6524	2.50734	2.11714	4.04564	4.73988	3.59162	3.0595	4.84217	4.71061	4.9456	4.41739	3.42356	5.47598
P38117	ETFB	0.314056	0.74734	0.492105	1.4065		-4.73429	-4.28844	-4.91285	-5.97361	-0.748121	-4.38747	-6.12542	-6.91853	-2.59615	-5.13579	-4.25652	-4.49192	-2.62765	-4.79141	-1.35178	-5.09375	-4.9723	-4.3463	-2.73297	-5.93836	-2.46688	-4.22671	-4.31699	-1.96982	-4.16496	-4.05821	-5.03776	-2.28847	-3.34643	-3.80892	-3.70055	-4.37534	-3.87511	-3.46082
Q92817	EVPL	0.258439	0.713235	-0.282845	0.821968		0.184319	0.696236	1.44267	-0.074295	0.190697	1.69602	1.04281	0.854219	0.690947	0.234949	1.11742	0.418177	-0.342073	1.2136	-0.167341	0.463346	0.797863	1.34803	0.289513	0.577135	0.713139	-0.374069	0.706089	-0.747517	-1.50069	0.725012	-0.0227604	1.46537	-0.225769	0.446449	1.66253	0.741934	0.907249	0.826609
O60645	EXOC3	0.0162297	0.269352	1.09345	2.13383		-3.15076	-4.23997	-6.16095	-5.5833	-3.40431	-4.95028	-4.98404	-5.3257	-3.28164	-6.0652	-2.54	-4.44539	-4.01894	-1.5031	-4.72603	-3.07427	-3.98964	-6.18519	-5.76391	-4.43426	-5.29701	-5.31134	-1.82022	-3.63928	-1.99144	-3.85727	-2.31947	-2.66943	-3.01964	-1.89974	-4.32178	-4.05202	-4.17253	-4.35915
Q9UBQ6	EXTL2	0.729091	0.931175	-0.0473666	0.967701		0.0595284	0.239023	1.15209	0.413448	0.469267	0.688091	0.48097	1.06052	0.196815	0.628431	0.424177	1.02306	-0.44203	0.590342	0.49423	0.850237	0.00623703	0.283449	0.145639	0.124308	0.372908	0.955772	0.804937	0.20204	0.507046	0.143867	0.69363	0.566174	0.237724	0.559067	0.628639	0.342102	-0.0566463	-0.467279
P15311	EZR	0.0361197	0.3623	0.190583	1.14122		5.97608	5.63528	5.72997	5.8723	6.15627	5.87218	6.32615	5.90515	6.28526	5.94003	6.0359	6.37797	6.08842	6.06374	6.46269	6.20715	5.83355	6.01587	6.24822	6.10817	6.00854	6.48599	6.33369	6.84046	5.90058	5.87081	5.98648	6.53283	6.32747	5.94856	6.0366	6.23478	6.49954	6.19101
P00742	F10	0.654765	0.899087	-0.173377	0.886765		-1.65412	-3.06817	-2.84716	-2.55409	-3.72781	-3.02622	-2.63535	-2.92537	-2.21794	-3.23097	-3.48522	-2.3308	-2.34593	-1.44841	-1.90713	-2.13629	-1.25224	-3.43319	-2.4721	-4.83513	-4.56473	-4.13045	-2.49056	-4.72919	-1.95525	-6.03956	-2.71088	-2.83951	-1.46869	-1.32086	-2.34843	-2.46633	-2.69914	-3.0207
P03951	F11	0.919289	0.984769	-0.0321118	0.977988		4.35694	3.37687	3.39982	5.55045	3.19067	3.37844	2.34509	2.91878	3.34077	5.55263	4.05054	5.63564	4.72754	3.93216	4.09414	2.8421	2.46037	2.72454	2.66329	3.97221	4.73053	4.19605	4.88756	3.79641	3.6322	4.54081	3.41278	3.23944	3.58751	3.12061	2.63732	4.24837	3.88589	3.4531
P00748	F12	0.247177	0.706046	0.313081	1.24236		1.42234	1.11627	1.62352	1.5426	3.61259	1.86845	1.79395	1.66137	2.59589	2.33421	2.26282	2.72854	1.37473	1.14062	0.933249	1.31847	1.88922	-0.13287	1.35417	0.654026	0.942905	1.74193	1.88649	3.25174	1.29105	2.13236	0.798206	1.48983	1.14431	2.03423	2.34829	2.30743	2.05815	2.6566
P05160	F13B	0.43422	0.825974	-0.334852	0.792866		-3.38284	-2.98522	-1.35106	-2.20236	-2.32165	-2.02838	-6.19842	-3.96454	-2.10576	-2.99786	-3.60162	-2.49122	-4.79419	-3.69408	-3.33135	-2.86763	-3.88779	-3.6904	-4.83725	-4.51299	-4.28041	-2.12367	-2.99296	-2.44296	-4.28209	-6.14084	-2.89279	-4.09084	-4.64758	-5.83312	-3.85599	-2.59183	-2.67979	-4.05725
P00734	F2	0.542024	0.86807	-0.173847	0.886476		5.09645	3.09895	4.28749	4.50625	5.85806	3.69158	3.74632	4.92634	4.68397	4.95361	3.96935	4.07046	4.13246	4.09941	3.01507	2.71846	3.82373	2.91586	3.72574	4.05719	3.22594	4.00224	3.22002	5.47409	4.07572	3.77524	3.24195	2.77282	4.08387	4.2184	4.95916	3.36046	2.71377	4.21536
P00740	F9	0.111965	0.539538	0.473217	1.3882		-1.46632	-1.45237	-2.72012	-2.9476	-2.18247	-2.91688	-3.28868	-2.05962	-3.16202	-3.15915	-1.64024	-2.62011	-2.64025	-5.00961	-1.34247	-2.24508	-2.84427	-3.95264	-2.2039	-2.67662	-1.89869	-3.41996	-1.83492	-1.99199	-2.15518	-1.52005	-2.4739	-2.33965	-1.48092	-2.02091	-1.24209	-3.12367	-2.86067	-1.07848
P07148	FABP1	0.830378	0.961433	-0.0707295	0.952156		-0.905291	-1.35565	-2.2268	-1.57579	-0.925737	-1.54924	-0.767216	-1.79115	-0.899651	-0.374235	-1.32676	-0.881424	-4.08872	-3.01933	-0.722073	-2.40884	-2.69675	-1.46094	-1.38173	-1.01659	-0.89813	-1.12565	-1.98472	-1.22964	-0.896961	-1.01544	-4.15949	-2.56495	-1.44482	-2.10391	-0.617216	-1.93514	-0.735323	-1.08417
P05413	FABP3	0.969236	0.993914	0.0155061	1.01081		-4.49666	-6.14656	-5.23455	-6.66843	-4.18811	-4.51352	-3.05112	-3.79795	-3.21832	-6.55721	-4.33968	-6.12699	-3.84469	-4.02612	-6.02513	-3.16088	-4.80739	-2.46984	-3.7381	-6.02979	-6.36083	-4.51198	-3.99746	-3.90784	-3.81827	-5.665	-5.593	-4.73369	-5.9062	-5.40848	-3.87909	-5.09351	-3.83263	-4.61434
Q01469	FABP5	0.00406299	0.139765	-1.00712	0.497537		1.59034	3.1401	3.82255	0.522285	2.73032	0.708956	-0.0152225	1.5208	1.32314	1.57684	0.916719	1.11255	0.761591	0.829206	0.732906	1.47607	-0.891834	1.74359	-0.325296	2.04279	1.70134	0.802797	1.2379	0.495035	0.0256672	1.06886	-0.468149	-0.171938	0.273079	0.367737	0.143017	0.14323	-0.0420818	-0.241272
O95864	FADS2	0.00128985	0.0776216	-0.90018	0.53582		-4.6257	-6.28679	-5.26441	-4.8374	-3.80965	-4.23392	-4.78898	-4.32986	-4.91652	-3.33033	-4.66212	-4.73969	-4.56823	-4.3002	-4.45826	-4.5092	-3.53686	-4.26223	-3.61927	-2.77875	-3.2936	-4.47519	-5.99051	-4.50367	-5.30054	-5.70902	-5.2354	-5.06597	-4.4422	-6.67133	-4.84016	-5.40356	-5.13217	-5.36004
P16930	FAH	0.0793285	0.483314	0.691526	1.61499		0.420637	1.25624	0.726379	-0.54299	-0.41881	-0.776846	0.292711	-0.261143	-0.926188	-2.75288	0.250284	-1.77319	-1.46254	-3.37876	-0.696842	-1.33002	0.0522747	0.438406	-0.76297	-0.110823	-0.244652	-0.473894	0.534088	-1.60952	-0.515331	0.137733	-0.862787	-0.969271	0.0978031	0.500767	2.27942	0.754282	0.591696	1.09522
Q6P587-2	FAHD1	0.000269005	0.028	-1.65803	0.316872		-1.55916	-0.872538	-0.911564	-1.2198	-4.41708	-0.544889	0.0991516	-0.708363	-1.03873	-1.8453	-0.42905	-0.725147	-0.262508	-0.858519	-3.37605	-2.01535	-0.787886	-1.26459	-1.73272	-0.635014	-1.22104	-2.18816	-1.91002	-2.91533	-2.69879	-0.941393	-3.60953	-5.759	-2.25793	-3.71469	-1.65422	-3.92349	-4.34726	-1.9317
Q9H098-2	FAM107B	0.266378	0.71903	-0.455348	0.729334		-1.54406	-1.79598	-1.86901	-2.48722	-1.8414	0.483126	1.10647	-0.687813	-0.197863	-1.30585	-0.149881	-0.949413	-0.0267162	-0.191139	-1.33298	-0.00984573	0.137072	0.480902	-0.737793	-3.73669	-2.5098	-2.98952	-1.76531	-1.80388	-1.57012	-1.56719	-0.756615	-0.665928	-1.30925	-0.184208	0.387545	-0.714167	-3.40062	-1.44487
Q9BQ89	FAM110A	0.0207132	0.291952	-0.995023	0.501728		-5.4031	-3.44712	-3.13962	-3.27072	-3.10178	-4.54398	-3.35277	-3.49612	-4.01778	-3.26739	-6.79372	-5.03779	-3.62043	-2.57207	-4.99835	-3.39496	-2.10746	-2.26163	-3.14326	-4.21567	-3.22269	-6.04844	-3.45915	-5.34601	-5.39474	-3.49953	-6.96825	-5.16894	-6.28226	-4.07918	-4.29141	-4.06944	-3.9084	-2.95808
Q96EY5-1	FAM125A;MVB12A	0.438346	0.827698	0.163148	1.11973		3.81978	2.94209	2.58658	3.04998	3.30013	2.57225	2.8192	2.70012	3.015	4.14635	4.27561	3.18475	3.95348	4.08273	2.66512	3.96173	3.18152	2.56417	2.83012	3.69929	3.74174	3.85166	4.04036	2.8704	3.57679	2.68333	3.52622	3.44696	3.00861	2.95249	4.497	4.01863	2.57373	3.84583
Q9H7P6	FAM125B;MVB12B	0.861136	0.967813	0.101374	1.07279		-2.50385	-3.3011	-3.14685	-2.99781	-0.0338802	-4.85809	-1.21184	-2.23769	-1.31206	-5.30315	-3.02491	-2.28939	-3.54835	-3.69022	-1.28188	-1.84484	-5.5054	-3.93178	-1.64909	-2.43336	-4.43005	-5.84096	-1.52037	1.43372	-5.93767	-3.89548	-3.35398	-2.8012	-1.42126	-2.35715	-1.99956	-2.70812	-2.22888	-3.52565
Q9BZQ8	FAM129A	0.357183	0.76656	-0.573812	0.671839		-0.897581	-1.64427	-4.4171	-6.14934	-2.99312	-2.24356	-1.02628	-3.46397	-3.11459	-2.40442	-2.98179	-3.50642	-3.50111	-2.70865	-1.14522	-0.188755	-1.34466	-1.03383	0.972685	-3.95408	-4.03345	-4.80869	-5.31657	-5.56376	-2.80736	-1.64136	-0.340157	-0.216343	-0.819475	-2.10431	-4.74561	-3.74639	-4.52205	-2.88147
Q96TA1	FAM129B	0.837139	0.962232	0.0719195	1.05111		0.000261307	-0.0885525	0.300055	-2.67217	-2.75015	-1.16813	-1.97414	-0.140593	-3.41532	-1.60822	-2.30974	-0.927105	-1.10159	-1.16105	-0.234652	-0.523209	-1.12298	-0.793755	-1.38847	-0.51605	-0.495935	0.264307	-0.401766	-2.45972	-0.740484	0.317753	-0.836164	-2.23818	-2.07859	-1.94813	-0.68745	-1.90074	-0.965382	-0.304285
Q8WW52	FAM151A	0.000619526	0.0451034	0.534814	1.44876	+	2.16504	1.91425	1.64873	1.81227	1.55237	2.53964	2.80791	2.00522	1.33939	2.11044	2.55315	1.34315	1.57753	1.87515	1.95769	1.92512	1.72645	2.09979	1.84465	1.6408	1.98694	2.71825	2.42176	2.1139	2.46023	3.41852	2.0004	2.07918	1.77312	2.23064	2.82113	2.49968	2.74005	2.70115
P0CG43	FAM157C;LOC100132055;LOC100996541	0.122245	0.551598	1.01	2.0139		-1.23853	-5.40613	-5.31184	-1.37046	-2.2296	-0.991226	-3.36836	-1.65274	-4.57681	-4.70644	-1.82048	-2.11284	-5.60113	-4.05124	-4.57055	-1.35834	-4.99536	-3.15037	-1.76686	-4.76583	-4.67368	-1.0357	-1.0406	-1.54652	-6.33967	-1.44746	-0.94842	-0.842104	-0.949177	-1.38461	-1.59814	-1.68547	-6.10433	-5.10712
Q6ZUX3-1	FAM179A;TOGARAM2	0.179288	0.620286	-0.605413	0.657283		-3.11954	-5.99704	-3.05961	-4.48291	-3.36465	-3.38232	-5.80414	-3.02401	-4.43411	-4.77419	-4.72252	-4.76615	-3.04622	-3.66042	-2.49153	-1.56899	-3.01587	-1.46849	-4.60312	-2.15713	-1.49436	-5.51519	-2.81379	-4.02087	-5.85001	-4.16024	-4.1998	-4.57391	-4.59298	-5.44159	-2.77381	-2.06603	-3.90118	-4.04123
P58499	FAM3B	0.725285	0.932506	-0.0790225	0.946699		1.54799	2.81939	2.53225	1.89157	2.48409	2.33108	1.29506	2.11709	1.50981	3.32072	2.51926	2.0235	2.27581	3.03719	1.80619	3.18895	1.93312	2.52196	2.54845	2.72117	2.49732	0.666555	2.26262	2.8282	0.82621	2.78388	2.11412	2.95105	1.70768	2.54883	2.88874	2.37696	2.53638	2.76653
Q92520	FAM3C;WNT16	0.504668	0.854902	0.192159	1.14247		1.46497	1.84936	2.72993	2.02061	2.62945	1.57676	1.93416	2.32107	1.99701	2.35269	2.8451	1.28211	1.73277	2.96528	0.625736	1.61429	3.02958	2.47823	2.58017	1.51851	1.0402	0.263401	1.47656	2.40577	1.54152	2.94809	1.49873	2.61142	0.820675	2.90476	3.22348	3.32437	3.38991	2.45338
Q96BQ1	FAM3D	0.257083	0.714904	0.39359	1.31366		-5.05092	-5.51704	-4.64509	-3.91091	-3.30576	-5.54032	-5.33038	-5.40658	-6.0766	-4.9741	-5.49281	-4.08134	-4.10152	-3.3353	-6.22846	-5.20974	-4.18048	-4.51064	-4.2393	-3.97716	-3.99118	-4.79725	-5.00112	-3.71085	-2.07099	-4.72614	-3.8028	-4.54613	-2.68982	-5.9425	-3.43838	-4.48896	-5.32712	-5.69238
Q9NUQ9	FAM49B	0.713682	0.925912	-0.221724	0.85754		-0.851309	-0.00974274	-1.88766	-0.00217438	1.20513	-1.26346	-2.40054	-4.7335	-1.21516	-4.24257	-4.44263	-1.01295	-2.14085	-4.56679	-0.589642	-1.84494	-5.87613	-3.41448	-2.77329	-2.48025	-2.44963	-4.13939	-1.91733	0.485361	-3.75053	0.136404	-2.22172	-2.90905	-3.38133	-1.54151	-3.27839	-3.79173	-3.69798	-1.96588
Q96K12	FAR2	0.834729	0.962079	0.114557	1.08264		-1.58698	-5.10832	-5.42435	-1.55613	-4.77926	-0.966568	-3.13739	-1.39283	-3.60938	-2.10678	-3.502	-3.13924	-2.49733	-1.4015	-6.4729	-2.01223	-1.76297	-1.71244	-3.24939	-2.11834	-1.68358	-4.87844	-4.37625	-3.77609	-0.435017	-2.20104	-1.75893	-1.62962	-1.81451	-5.9563	-2.11043	-1.49988	-2.27961	-2.4546
P49327	FASN	0.293293	0.740122	-0.468891	0.72252		-0.88641	-0.261774	0.804678	-0.119888	5.39978	-0.152496	-0.0743351	0.559711	4.19732	1.38448	1.69328	0.964357	0.234154	1.21795	1.53276	-0.280518	1.10725	0.48313	2.02908	1.12646	0.664661	0.883121	-0.029314	1.22308	0.00121689	0.425854	0.151323	1.46264	0.571829	0.392101	1.59847	-1.05058	1.04869	0.61203
Q9NYQ8	FAT2	0.794561	0.950673	0.170459	1.12542		-5.77932	-4.99011	-0.391466	0.274124	-1.31051	-4.4981	-1.79176	-5.92049	-5.31556	-2.76917	-4.56864	-5.21496	-5.36256	-4.94026	-4.98375	-4.1417	-5.55726	-5.41727	-0.112692	-5.97032	-2.47254	-3.1443	-1.36744	-5.99281	-2.05781	-4.47543	-4.17932	-5.58654	-3.11028	-2.78931	-2.78754	-3.66763	-5.28822	-3.62534
Q6V0I7-1	FAT4	0.963995	0.991577	0.015957	1.01112		1.96317	1.39143	1.45352	1.13922	0.947357	2.2121	2.12156	2.43385	0.739256	0.994246	1.22703	-0.554075	0.652061	1.17032	1.29262	2.72138	2.60038	2.22446	1.78416	1.92835	1.99949	0.38953	0.340672	5.24365	1.19542	1.2433	2.40697	1.71118	1.95041	1.01784	0.316097	1.52468	1.2858	1.66496
P23142-4	FBLN1	0.125866	0.554227	-0.439797	0.737238		3.78366	4.01973	4.00471	5.07912	5.07136	3.5505	3.71966	4.22342	4.46896	3.7806	5.3715	3.40318	5.32239	5.26287	2.53802	3.77098	5.10925	4.14179	4.3482	5.18843	5.35283	3.32317	3.88415	4.63614	3.19535	5.03845	3.24333	3.69883	3.22046	2.48845	4.30704	4.79479	4.72373	4.37852
P23142	FBLN1	0.484256	0.844118	-0.339192	0.790484		-2.83432	-2.14519	-2.7232	-1.21306	-3.34203	-1.94663	-2.30958	-0.194574	-2.38464	-2.42017	-2.11248	-2.60314	-3.77775	-3.42326	-4.90354	-1.42817	-2.41494	-2.51069	-1.83477	-3.08523	-4.96802	-3.23523	-3.34129	-2.60489	-5.9753	-0.582079	-6.04429	-2.94057	-2.69757	-2.13144	-3.53693	-2.36198	-2.66553	-0.0771446
P98095	FBLN2	0.0276815	0.318608	-1.27048	0.414521		-2.15565	-3.01958	-1.90134	-2.36063	0.889111	-2.13968	-2.08361	-1.89219	-2.43648	-2.324	-6.7704	-2.75368	-2.59102	-3.55121	-2.64922	-5.5334	-5.22179	-5.94518	-5.42589	-2.06806	-2.4207	-5.22186	-4.14267	-4.53761	-3.59063	-5.15082	-5.08675	-4.58197	-3.38195	-3.64353	-1.82272	-5.62749	-5.90375	-3.66306
Q9UBX5	FBLN5	0.0909785	0.513422	0.664872	1.58543		-0.979635	-1.1006	-1.32628	-2.97866	-1.04654	-2.14988	-2.18292	-2.08158	-1.24361	-2.52613	-2.11792	-3.99698	-0.713558	-5.29899	-0.929581	-1.82495	-1.10841	-0.679588	-4.48221	-2.31509	-2.33367	-1.13391	-1.66776	-0.390638	-0.442501	-2.50617	-1.86114	-0.349344	-1.25265	-1.36476	-2.30287	-1.38351	-1.89717	-1.68129
Q53RD9-1	FBLN7	0.0459256	0.385424	-1.30335	0.405184		-1.82561	-3.01753	-2.25219	-3.73546	-1.87569	-1.62093	-6.33215	-0.966915	-2.46517	-3.27366	-4.44584	-5.35432	-0.6301	-0.59902	-3.82421	-2.92254	-1.65661	-0.181112	-2.16839	-3.98983	-4.07409	-4.33689	-5.75961	-2.46283	-3.30065	-7.02073	-3.96944	-6.40143	-5.9797	-4.70183	-0.552816	-1.21065	-4.62704	-2.0365
P35555	FBN1	0.705771	0.925022	0.16187	1.11874		-2.32577	-2.43422	-5.67592	-2.93418	-1.40718	-3.52406	-1.85962	-3.84184	-2.60422	-2.83057	-2.24161	-3.02874	-2.00302	-3.71278	-2.07992	-2.61576	-2.81173	-2.09275	-2.02054	-1.24422	-0.85737	-2.66037	-4.76538	-4.18808	-0.294779	-4.50649	-1.23728	-2.98726	-0.988243	-2.81341	-2.69972	-1.30192	-1.66674	-1.30496
P09467	FBP1	0.4713	0.840806	0.0898854	1.06429		6.27669	5.96489	5.63455	6.63767	5.71911	5.62961	5.52571	5.84524	5.72895	5.54917	5.61147	6.25152	5.60947	5.2649	6.44041	5.8919	5.519	6.0654	5.40542	5.62908	5.77872	6.24634	6.05803	6.35727	6.03531	5.63873	5.35992	5.62523	6.24849	5.60925	6.22076	6.09276	5.80146	5.38569
Q8N4B4	FBXO39	0.00347557	0.131355	-1.48035	0.358402		-3.93626	-3.66643	-4.08173	-2.60232	0.982798	-2.63134	-2.88389	-2.51191	-0.294308	-1.38642	-3.4117	-2.48293	-2.90466	-2.82847	-4.76006	-4.55791	-4.37449	-5.37632	-5.19976	-4.88655	-2.62566	-4.81779	-4.74193	-4.82053	-4.36432	-4.97966	-3.53749	-5.24359	-5.06647	-4.46844	-3.39617	-4.10627	-6.15924	-4.65999
P30273	FCER1G	0.536703	0.866006	0.358084	1.28172		-5.27389	-1.63601	-5.09548	-4.76594	-4.16931	-2.87206	-2.11573	-3.44583	-2.57998	-4.97174	-4.94588	-4.21357	2.80461	-3.51318	-5.29805	-2.93114	-4.49014	-6.0243	-2.50743	-5.12701	-3.65437	-4.26785	-3.3266	-3.83223	-2.43162	-2.00628	-4.84749	-3.59568	-2.80836	-1.65661	-3.64874	-2.53652	-4.62649	-3.31967
Q9Y6R7	FCGBP	0.460523	0.837638	-0.223459	0.85651		2.23652	2.34577	2.45128	1.69025	2.67468	1.85502	1.36247	0.488756	3.22861	2.87875	3.89991	0.775686	2.3005	3.10551	1.60705	1.90891	1.64033	1.49991	0.863132	3.08524	2.57566	1.65676	2.87493	2.2153	1.33991	2.09588	2.74432	1.16502	1.02728	0.488653	2.01334	3.33864	1.97059	1.69589
P08637	FCGR3A	0.31722	0.747544	-0.437586	0.738369		0.0156441	0.343096	1.71729	1.16521	-0.68714	0.534916	1.74383	1.85489	-0.74214	0.200989	1.94182	-0.0243053	0.204765	2.56013	-0.194946	-0.512432	-0.848055	2.43808	-0.127785	0.693298	-0.499357	0.565058	0.606916	-1.43571	0.151365	-0.06567	-1.48314	-0.835743	-0.581881	-0.964256	3.83267	1.46682	0.548529	-0.20256
Q15485-1	FCN2	0.00152802	0.0883077	-1.24776	0.421101		-1.12461	-0.818474	-0.28208	-1.81095	-2.91881	2.25235	-0.729807	-0.0231533	1.03119	-0.751881	-0.641762	-1.45349	-0.851486	0.0397663	-1.15543	-1.02203	-1.12358	-0.366287	0.662195	-0.646549	-0.524817	-1.70724	-2.07075	-1.95792	-3.0105	-0.886757	-2.43549	-2.59234	-2.42292	0.151188	-2.59692	-0.52335	-2.70284	-1.05441
O75636-1	FCN3	0.861817	0.967014	-0.119623	0.920428		2.36624	1.96059	1.3655	0.175161	-0.925634	-1.85854	-2.5804	-1.32443	-2.56039	-1.6328	-0.0369549	0.759089	1.24764	0.652227	0.728756	-0.369175	-0.710978	-0.879478	-5.2267	2.12069	2.38862	1.78273	1.51117	-2.79936	-3.94022	-0.168213	-0.731327	-1.0748	-1.7053	-2.33976	1.35988	1.22058	1.88409	0.758165
Q96P31-1	FCRL3	0.793471	0.951515	0.163971	1.12037		-7.40853	-5.1663	-4.08612	-3.62196	-3.09387	-1.43291	-0.249674	-1.60346	-1.42736	-4.40218	-2.89764	-4.67518	-3.83117	-4.41384	-5.77939	-1.80687	-1.16666	-1.06166	-2.14334	-4.49836	-3.98674	-4.65104	-4.77697	-3.15936	-0.969803	-4.50476	-1.62384	-1.69653	-2.26659	-0.414356	-4.06777	-5.44648	-4.52445	-2.32796
P14324-2	FDPS	0.000340537	0.0283333	-1.36681	0.387747		-0.97448	0.00227547	-0.296564	-0.857655	0.390978	-0.237589	-1.30898	0.867006	-0.965471	-1.40261	-0.750614	-0.282871	-2.83439	1.10014	-0.0395164	0.548027	1.21287	-1.16703	-1.07615	-0.791878	-0.512016	0.0134811	-1.71564	-2.30499	-1.96537	-1.21361	-3.68893	-3.1978	-1.19354	-1.27119	-2.73764	-1.53133	-1.04154	-1.72498
Q86UX7-2	FERMT3	0.050588	0.402198	0.619911	1.53678		-3.09176	-0.902149	-2.0424	-2.25102	-5.18217	-1.50725	-1.88174	-1.72506	-1.26888	-2.88077	-1.50193	-2.75498	-2.04869	-2.28687	-1.7003	-1.46557	-0.758541	-2.16969	-1.48462	-1.44561	-2.8365	-1.67821	-1.67575	-2.62303	-0.635015	-1.40495	-1.00224	-1.17335	-1.03901	-0.500065	-2.8691	-1.48862	-1.08467	-1.50166
Q9UGM5-1	FETUB	0.63726	0.890125	-0.170569	0.888492		-3.2544	-3.83105	-2.33634	-2.70582	-4.68887	-2.21385	-4.49498	-4.0763	-3.54628	-4.35579	-3.46135	-3.19263	-4.06844	-3.78666	-5.91393	-2.07848	-3.93315	-2.75068	-2.70861	-2.38075	-4.65634	-4.22349	-5.1708	-5.25134	-3.97126	-4.13737	-2.77902	-2.29263	-2.79995	-2.40845	-2.64628	-4.93993	-4.24573	-3.42974
P02671-1	FGA	0.831618	0.961234	-0.0346302	0.976282		6.19956	6.33395	6.5778	5.76034	7.28529	6.58266	6.48155	6.68498	6.76536	6.37161	6.704	5.50058	6.14868	6.45235	5.24025	6.03408	6.98397	6.35276	6.46452	6.57437	6.44101	6.31129	6.1598	6.26873	6.03156	6.06764	6.17203	6.18367	5.801	7.16371	7.1705	6.23315	5.99807	6.90369
P02675	FGB	0.586931	0.873989	0.146349	1.10676		7.21392	5.91666	5.86288	5.65591	5.60698	5.89963	4.72174	5.2867	4.86913	5.10592	5.60439	4.96801	5.71095	5.68429	4.13816	5.12933	6.50801	4.42612	4.61686	5.32176	5.29395	6.54665	5.99445	4.98522	4.53274	6.43745	6.05967	4.81422	4.28212	6.77208	5.3988	4.84458	5.22331	6.29872
Q6ZV73-1	FGD6	0.125752	0.554811	-0.690075	0.619822		-0.97686	-1.21943	0.0478706	-1.35628	-2.25189	-1.85014	1.04122	-0.441612	-1.1471	-0.416573	-0.712656	-2.54281	-0.251554	-0.37229	-4.9012	-2.19747	1.75177	0.119097	-1.51754	-1.16408	-3.11152	-2.41337	-0.639824	-2.62216	-3.25469	-1.44047	-1.26316	-2.33742	-1.78485	-0.637445	-2.24026	-2.25784	-1.67628	-0.932896
P31371	FGF9	0.527587	0.866494	-0.248881	0.841549		0.745378	2.01498	-0.839672	1.34274	-0.97143	1.85805	-0.182226	-0.236219	-0.706671	-0.229874	-1.5889	1.1859	-0.8211	-2.11195	3.16233	-0.252178	-1.00362	0.40905	0.155542	-1.38134	-0.833733	0.803038	0.414396	0.055809	-0.479759	-0.553967	-0.411161	-1.52434	-0.0482578	-0.0721455	-0.650105	-0.0413303	-0.191433	-0.712599
P11362-19	FGFR1	0.339605	0.753888	-0.326882	0.797258		1.12793	0.229118	0.750057	-0.71854	-2.45179	0.805864	0.10429	0.595699	-0.512472	0.217098	0.869583	-1.27468	-0.111761	1.47427	-0.887348	-0.528971	1.10164	1.41252	-0.01684	-0.779999	-0.500139	0.412193	-0.427147	-1.88178	-1.94759	0.489157	0.483438	0.125467	-0.539049	-1.15049	0.720173	-0.100714	-0.451895	0.579334
P11362	FGFR1	0.639743	0.891717	0.139163	1.10127		-4.21478	-4.71014	-6.10114	-4.43337	-4.4031	-3.70606	-4.07546	-4.5423	-5.79407	-4.56971	-6.17955	-4.5347	-5.76809	-3.21833	-3.47275	-4.03404	-4.10941	-4.13597	-4.18221	-4.8244	-5.29508	-3.89375	-3.02693	-5.24935	-3.57913	-4.48585	-4.43239	-5.56243	-3.87337	-4.4551	-4.40814	-6.29534	-4.23873	-4.30754
P02679-2	FGG	0.103765	0.528098	0.3541	1.27819		6.38214	6.01297	6.05867	5.98177	5.27723	6.21943	4.52825	5.51365	4.68955	5.04596	5.64176	5.17064	5.52178	5.9966	5.96254	5.71552	6.89739	4.87418	5.09102	5.79436	5.90651	6.15743	6.3589	5.17644	6.42718	6.70819	6.3746	5.79224	5.26329	6.91154	5.3549	5.19118	5.63607	6.4735
Q08830	FGL1	0.56206	0.875046	0.332941	1.25958		-1.24023	-1.9353	-0.931908	-3.66553	0.781841	-3.46437	-2.04142	-1.90318	-0.0863056	-1.27044	-1.43856	-1.37429	-3.38748	-4.97273	-1.22245	-2.24596	-5.68856	-4.42242	-1.5962	-4.98841	-3.09043	-2.53751	-2.61465	0.430265	-1.87063	-1.48034	-1.33983	-3.00037	-2.05729	-1.09427	-0.306776	-5.48922	-2.13236	-3.24527
Q14314	FGL2	0.844685	0.964597	-0.0371392	0.974586		4.30565	3.98243	3.52687	4.93055	4.96294	4.91207	4.4773	4.85123	4.57034	5.28651	4.19376	5.42802	5.60144	4.2826	4.58919	3.72175	3.58594	3.95788	3.77752	4.16982	4.78543	4.36289	4.28754	4.4388	5.11753	5.00272	3.7963	4.27905	4.82088	3.87873	4.57084	4.50073	4.07718	4.5121
P07954	FH	0.793403	0.951964	0.0906094	1.06482		-0.323278	-0.0749092	-0.299179	-0.687157	-0.776552	-0.796236	-2.46524	-2.57083	-2.81852	-2.04657	-2.86457	-1.56985	-1.37438	-2.59163	-2.6597	-0.619165	-1.56413	-1.93102	-1.79467	-0.734629	-2.87753	-0.359491	-0.634855	-0.382048	-1.79836	-1.97557	-1.98903	-3.65056	-2.14276	-1.82397	0.0667839	-1.80042	-1.88772	-1.14488
Q9Y613	FHOD1	0.748529	0.940222	-0.185166	0.879548		-4.49671	-5.56846	-3.86263	-0.440788	-2.49495	-1.27432	-2.07558	-1.6087	-1.45683	-1.55459	-1.27861	-0.69825	-2.30948	-2.28962	-1.03804	-2.38312	-1.3796	-3.76521	-3.07571	-5.03787	-4.31785	-4.58845	-4.66384	-0.895155	-1.02554	-2.00907	-1.23818	-2.36623	-1.75175	0.221016	-5.63207	-2.99909	-5.16356	-2.73761
P62942	FKBP1A	0.354091	0.763899	-0.509316	0.702556		-0.984194	-1.70433	-1.04629	-1.36639	-4.20793	-0.30209	-0.292976	-0.167643	-2.10855	-2.39729	-1.13659	-1.55781	-5.24523	-0.0265484	-1.42214	0.255243	0.278254	-0.339794	-0.321123	-1.0072	0.202936	-1.49418	-1.78066	-6.34412	-0.755505	-3.99648	-0.629498	-0.771669	-0.881231	0.115503	-0.853411	-1.57386	-0.925386	-2.14346
Q00688	FKBP3	0.995406	0.998974	0.00293681	1.00204		-5.04974	-3.99653	-3.00733	-4.55802	-3.90659	-1.86823	-6.00764	-1.40084	-4.08123	-4.97158	-5.43572	-3.52475	-5.37269	-1.73445	-5.07157	-2.97601	-4.56991	-3.78891	-3.83107	-7.40442	-3.63447	-2.58948	-1.79307	-4.51258	-5.42045	-1.1478	-4.69247	-4.92885	-4.7508	-4.64096	-3.48092	-5.27582	-4.72708	-5.3583
Q02790	FKBP4	0.272585	0.725654	0.371986	1.29413		0.115402	0.0553246	-0.262867	-0.0958366	-0.814402	0.414986	0.648439	-0.27284	-4.84338	0.181492	0.0865173	0.167463	-0.471521	-0.701626	-0.0361328	-0.0171146	-0.332104	-0.324753	0.553585	-0.535425	-1.08541	-0.184752	-0.295736	-0.633549	0.855646	-0.717194	0.35136	0.520588	0.853552	-0.423725	-0.569489	-0.191839	0.308126	0.276514
P20930	FLG	0.24013	0.69934	-0.277733	0.824886		6.1825	6.86522	7.40006	5.9375	7.14518	6.50801	5.72766	6.93451	6.19851	6.59136	5.54318	5.90707	7.11949	6.96776	6.96256	7.35452	6.98643	7.70514	5.65179	7.32187	7.58867	6.11781	6.97542	5.98795	6.43618	5.74651	6.59377	7.59394	6.26298	5.54088	6.83319	7.22434	6.5874	5.52659
Q5D862	FLG2	0.969967	0.993691	-0.00954591	0.993405		2.44091	3.00201	2.77087	2.39152	0.46353	1.65384	2.4566	2.037	1.7724	1.4272	2.19642	2.88624	1.58554	2.4874	0.763784	1.51921	2.24772	3.49393	1.60588	2.79556	1.73619	2.23295	1.59282	3.151	1.28097	3.01111	2.88167	1.48859	2.31142	2.42753	2.01632	1.16605	1.81376	1.57499
P21333-2	FLNA	0.0417363	0.374892	-0.550955	0.682568		2.50265	2.695	1.66525	2.1352	2.09689	2.09433	3.19965	1.69917	2.8431	2.80993	1.60945	1.62388	1.52911	2.19626	1.50306	2.02094	2.68834	2.5049	1.67617	1.00292	1.64694	1.76367	1.26344	2.46246	0.973915	3.80239	1.79845	1.47592	2.08282	1.63815	1.41202	-0.0417233	0.748837	0.536324
O75369-8	FLNB	0.587084	0.873019	-0.137575	0.909046		1.14794	0.787907	0.846891	1.03284	2.33295	1.5092	1.56797	1.28471	1.95779	0.746878	0.577442	3.70724	0.953749	0.780409	1.66654	0.751564	1.98317	1.1706	2.41362	1.18768	0.921854	1.49637	1.12012	0.822365	1.57256	1.07145	1.64293	1.34562	1.93694	2.55702	1.44938	0.232403	0.355646	0.76474
O75955	FLOT1	0.478937	0.843034	0.137545	1.10003		2.25497	2.00387	1.79161	1.91067	2.53875	2.99481	2.20322	2.51122	1.94405	2.11922	3.19646	3.57092	2.37396	1.93134	3.54446	2.63371	3.03648	1.78924	3.00098	2.27206	2.4946	2.9598	1.93113	3.36396	2.86788	3.21517	2.73529	2.86293	2.67651	3.2264	1.98803	1.87638	2.22432	2.12293
Q14254	FLOT2	0.172079	0.612138	0.298938	1.23024		0.959108	0.358124	-0.139114	0.398247	1.71568	0.943275	1.80923	0.892538	1.782	0.928452	1.08164	1.52111	0.853376	0.642174	1.81875	1.0354	1.91591	1.12994	1.24742	0.629608	0.871702	1.59549	0.880033	2.803	1.92408	0.848404	1.08175	2.03113	1.62494	1.99275	0.523827	0.735888	1.22318	0.485029
O43155	FLRT2	0.472034	0.839997	-0.224857	0.85568		-1.48214	0.243088	0.111687	1.14363	-0.102301	2.07941	1.01832	0.70183	-0.67948	0.433516	0.607811	-0.696514	-1.50207	1.41795	-0.998634	1.58969	-0.708014	1.11103	0.656561	-0.861008	0.0280762	-0.780619	-0.204594	-0.0612659	-0.635225	-0.106316	-0.301514	-0.128675	-0.679604	0.747549	0.00851059	0.474344	0.174284	1.11578
Q9NZU0	FLRT3	0.00336895	0.129443	1.29273	2.44991		-5.09275	-5.0351	-4.1935	-4.3864	-5.30168	-1.60948	-3.09339	-3.44367	-5.62961	-3.42936	-5.20442	-4.37544	-4.41412	-3.52615	-2.20593	-3.54719	-4.58688	-5.7709	-1.36222	-4.02455	-3.4029	-2.25337	-1.45465	-2.4506	-1.69808	-3.20406	-2.42515	-2.54733	-1.50308	-1.74583	-4.47078	-3.64301	-3.18706	-4.38602
Q9UPI3-1	FLVCR2	0.590076	0.871886	-0.272474	0.827898		-4.94613	-1.66741	-5.26441	-6.83478	-4.02319	-4.66013	-2.57489	-4.35995	-2.80827	-4.21633	-3.86216	-3.61644	-4.10458	-5.59512	-1.64363	-2.13328	-4.0218	-2.75977	-5.31522	-1.53474	-3.65681	-4.62021	-1.65199	-1.86129	-5.49727	-1.83796	-3.33095	-4.59635	-4.51844	-4.79857	-5.57271	-4.36479	-4.88857	-5.27865
P02751	FN1	0.946142	0.9897	0.00930076	1.00647		5.79212	5.22184	6.03246	6.67936	5.59481	6.17886	5.19069	5.91543	5.55874	5.96379	5.65461	6.29129	5.83597	5.92837	5.68621	5.53098	5.99353	5.56026	4.93143	5.76168	5.74298	5.9806	6.50846	5.91977	5.44998	5.33146	5.95223	5.79537	5.17206	6.2137	5.53271	6.12111	5.49731	5.57902
Q9HA64	FN3KRP	0.0968031	0.520056	0.8211	1.76675		-5.21687	-5.30707	-5.29345	-4.66426	-0.583857	-3.08946	-3.39394	-4.6301	-1.67709	-3.74956	-3.6454	-1.83043	-5.049	-4.90308	-2.36554	-4.8825	-5.04937	-4.6783	-3.16457	-4.47429	-4.04417	-1.8973	-4.63475	-1.32195	-1.99728	-5.86585	-2.29959	-4.34347	-2.7002	-3.58345	-3.996	-3.45773	-1.38837	-2.41119
Q5T0N5-4	FNBP1L	0.945557	0.990606	0.0212927	1.01487		0.509073	0.901577	0.726263	-0.0797806	3.2606	0.795469	0.232344	-0.236956	2.29714	-0.173052	0.853155	2.15737	0.57423	0.178255	0.964661	0.330997	1.0606	-1.17835	-0.179306	0.301113	0.500986	1.03443	1.12423	0.591816	-0.0253448	-0.154499	0.793432	1.09729	0.561827	1.91799	-0.0916309	-0.423115	0.976704	1.41429
Q04609	FOLH1	0.026029	0.313087	-0.426056	0.744294		1.21127	0.129126	1.00305	0.627438	0.749592	0.205843	1.06436	0.623173	-0.143288	1.22575	0.428665	0.972023	0.966778	0.876368	0.0698185	0.842014	1.0353	0.585859	2.23008	1.38348	0.842236	0.935253	0.477619	0.374067	-0.0472145	-0.195044	0.516914	1.30057	0.96847	0.119015	-0.120789	0.71649	-0.419523	0.315262
P15328	FOLR1	0.87458	0.971653	0.0463828	1.03267		4.27997	5.08629	5.56673	5.67661	3.76506	4.54402	4.51113	5.14391	4.65481	5.88062	6.54088	4.55623	5.41471	5.56491	3.70243	4.87004	4.38658	4.24332	4.18871	4.10293	4.64441	4.45729	5.0045	3.60707	3.71558	6.35371	4.45821	5.47102	3.98345	4.9496	6.75251	5.54777	4.72089	4.30595
Q5H8C1-1	FREM1	0.0548154	0.422927	0.839272	1.78915		0.59878	-3.00165	-3.76932	-3.48071	-3.40682	-2.55038	-3.77572	-3.4826	-2.54114	-3.63847	-1.63499	-2.12526	-2.3244	0.135454	-4.62115	-3.75288	-3.60329	-2.6173	-2.04996	-2.93114	-2.74963	-0.560551	-2.89697	-3.10653	-1.10846	-1.83667	-2.32366	-2.20828	-2.87337	-1.54444	0.692137	-1.66386	-2.55202	-2.59221
Q5SZK8	FREM2	0.163455	0.599554	-0.343655	0.788042		4.18654	3.66881	3.18019	4.16719	4.28	5.17494	4.73205	4.94185	4.22625	3.88029	4.58456	2.69923	3.44546	3.79629	2.72887	4.5392	5.07264	3.83139	4.24747	3.79589	4.19989	4.08995	4.1409	4.02317	4.71703	3.35866	3.97743	4.31387	4.64993	2.53658	3.08667	2.98029	3.18851	3.32318
P42685	FRK	0.0605916	0.438912	-0.350544	0.784289		3.10517	1.35778	2.31853	2.58226	2.30662	1.91345	2.62681	2.8758	2.62911	2.74262	2.04674	2.17335	1.39926	2.49955	2.6533	2.82319	2.30501	2.87418	2.24043	2.5097	3.16517	1.83155	2.04206	2.41128	2.37869	0.604321	1.51818	1.97284	2.67826	2.34516	2.52343	2.60262	1.87276	2.32486
Q9Y2L6	FRMD4B	0.388784	0.783164	0.405701	1.32473		-5.58147	-4.38364	-3.23332	-7.33368	-4.11119	-4.24031	-4.50402	-4.55424	-5.27464	-4.13212	-3.53307	-6.24347	-5.25036	-5.5736	-4.27676	-7.05522	-4.09565	-1.73255	-5.73989	-5.94951	-2.95953	-2.59695	-3.01631	-6.85564	-4.93652	-3.12863	-5.20265	-4.74604	-3.50719	-5.54033	-3.01617	-4.15059	-4.41451	-5.36946
Q6ZNA5-1	FRRS1	0.918916	0.984916	0.15591	1.11412		-2.63719	-3.84997	-3.30018	-5.00587	-2.71142	5.84958	5.14793	6.08283	-1.49572	5.6916	4.42876	4.42754	6.53731	6.1849	6.2688	-2.9363	6.31213	7.19475	4.01713	6.66651	7.0748	-3.42622	-0.884165	-2.62407	6.08941	4.40618	3.62206	7.19696	4.7885	4.56511	5.7794	6.70205	6.32069	-3.39846
Q12841	FSTL1	0.780758	0.952014	-0.168615	0.889696		2.80279	0.924101	1.33279	0.149483	-2.54992	-0.569708	-1.36068	-1.51606	-1.51991	2.35086	1.83669	-0.530725	0.649141	2.17329	-2.18633	-0.64415	-1.85503	-1.19496	-0.208202	-0.492477	0.577175	0.153849	-0.559046	-5.85344	0.384022	0.125465	-0.687046	-0.211443	-0.779921	-0.829927	1.5931	1.98726	1.3659	-0.01478
Q6MZW2	FSTL4	0.288469	0.736547	-0.797616	0.575299		-0.734478	-1.64546	-1.7576	2.07891	5.403	1.42785	0.3088	1.10617	4.3646	2.43265	0.232756	1.44538	0.995792	0.394926	-0.316351	-0.871319	-1.84546	-1.44408	-0.708532	-2.26355	-1.23544	-0.99794	-1.77805	5.80289	1.11464	0.0729485	-1.82585	-0.604834	0.559031	-1.52996	-0.618969	-1.58781	-1.10468	-3.30893
O95954-1	FTCD	0.137264	0.56864	0.301041	1.23203		3.73889	3.3678	2.48979	3.22158	4.33271	3.16618	3.06652	2.72221	3.78149	3.07298	3.40076	4.01628	3.30188	2.6521	3.80684	2.37013	2.39495	2.065	3.04406	3.34868	2.85571	3.60322	3.51936	4.49714	3.68656	2.89812	2.67511	4.21865	3.48627	3.05897	2.88178	3.34707	3.59357	3.43894
P02794	FTH1	0.384913	0.78209	0.432272	1.34936		-2.31531	-1.80321	0.981941	-1.98483	-2.15834	-3.97084	-1.06662	-2.79956	-3.0811	-2.98586	-1.7541	-1.69866	-5.17727	-5.81329	-0.777029	-2.14911	-4.48352	-2.65114	-1.13888	-2.67468	-1.4746	-0.146421	-2.40343	-1.03863	-1.27645	-1.74044	-2.50568	-2.50329	-0.290993	-2.96447	-2.21998	-1.75793	-3.98534	-3.10398
P02792	FTL	0.0550103	0.423036	0.645815	1.56462		-0.678667	-1.52961	-0.25215	-0.65148	-1.59145	0.0121975	0.162239	-0.922537	-0.574602	-0.700537	-0.0378094	-0.653259	-0.145493	-0.184519	-2.12163	-0.827272	0.578295	-1.61288	-1.00537	0.681332	-0.178909	0.407961	-0.725451	3.7189	0.0314884	-0.438751	-0.340033	-0.205811	0.0537167	-1.03725	-0.521227	0.294907	0.0812454	-0.497601
Q96AE4-2	FUBP1	0.787683	0.952946	-0.161038	0.894381		-0.967995	-3.08297	-5.44456	-1.47772	-0.926565	-3.03899	-1.12564	-2.4432	-3.68995	-1.76017	-3.64259	-5.47954	-3.7003	-8.63313	-4.2357	-2.79983	-5.51052	-2.32329	-3.74914	-4.14402	-3.10605	-1.87551	-1.89927	-0.807966	-4.16701	-4.38259	-4.4931	-4.3632	-3.45502	-3.07384	-3.94415	-5.05654	-5.45298	-3.24916
P04066	FUCA1	0.104655	0.529198	0.2982	1.22961		2.79215	2.85216	3.36034	2.61212	2.19143	2.85049	4.13234	3.35755	3.04547	3.04638	3.50619	3.7945	2.54489	2.99187	2.61758	3.12036	2.0533	3.36382	3.37328	3.25549	3.14384	4.08364	2.62706	3.10874	2.85438	3.44779	3.0875	2.97377	4.40471	3.41917	3.17678	3.55266	2.8716	3.89129
Q9BTY2	FUCA2	0.000364097	0.02992	0.70519	1.63036	+	3.11775	3.225	2.90521	3.25229	3.2997	3.3608	3.94196	2.97537	3.26616	3.63657	3.29309	3.22335	3.06093	2.43236	3.36028	3.11674	3.06982	3.33358	2.77061	3.54466	3.42458	4.19088	3.52914	4.38255	4.03705	3.26067	4.09152	3.69419	4.60068	3.42912	5.65033	2.78893	3.57479	3.79192
P09958	FURIN	0.510845	0.855804	-0.239278	0.847169		-2.91715	-0.345682	-0.898746	-1.7455	-3.63879	-1.21215	-2.33658	-3.01572	-3.57719	-1.76896	-1.94172	-3.93006	-4.49218	-1.86779	-1.2415	-1.9163	-1.54688	-0.879946	-1.19332	-2.14314	-2.4456	-2.78091	-2.96714	-2.92991	-1.83225	-2.98079	-1.08629	-2.42383	-1.32054	-2.69198	-4.19772	-1.7794	-2.59237	-1.41861
P51993-1	FUT6	0.963491	0.992547	-0.0290332	0.980077		0.900827	-2.06038	-1.00914	1.19797	-3.65341	-0.152479	1.43192	-0.190201	0.578629	0.646645	1.30707	0.202915	-0.0413456	1.4712	-3.21634	-3.95819	-1.30265	0.230497	-3.94232	1.40931	2.12198	-0.919264	1.185	-0.691257	-0.885387	-0.452312	0.965799	0.938471	-0.8256	-3.24466	0.46908	-1.83294	-2.1813	2.12753
Q9H461	FZD8	0.906717	0.980342	0.0561005	1.03965		-0.622429	-0.129316	-0.262039	-0.317858	-2.98672	-1.42406	-1.14969	-0.98538	-3.67006	-0.190233	-1.52837	-0.655069	-0.0774307	-0.240692	-3.12312	-1.10274	-1.47896	-1.64111	-5.03389	-0.0700207	0.266111	-2.1431	0.528608	-3.10689	-2.24903	-0.311363	-2.41668	-1.49865	-1.97549	-2.01937	0.897682	0.443232	-0.530437	-1.24635
P11413-1	G6PD	0.720283	0.930646	0.150735	1.11013		-0.282759	-0.134954	-1.20883	-1.21571	-1.02813	-0.579552	-2.25978	-0.753834	-2.58859	-1.24383	-1.23631	-0.378944	-0.82863	-1.13054	0.560995	-0.506779	-0.0133305	-0.951519	-1.06442	0.279655	0.397285	-0.604376	-1.25029	-5.58579	-0.291933	1.13346	-0.0899906	0.483446	0.516737	-0.979479	0.371916	-0.233187	-0.673628	-0.846416
P10253	GAA	0.453417	0.833454	-0.198137	0.871675		5.99704	5.24091	5.17921	4.60464	6.65203	4.89768	6.15386	6.14672	5.18134	4.73382	5.49886	4.0549	3.77827	4.2521	4.80466	4.52842	5.57191	5.0229	5.51604	5.43376	3.85398	3.9819	4.25444	5.56848	5.11929	5.03747	4.99714	5.43661	4.15588	4.58115	4.89216	5.8952	3.9747	5.83169
Q9H0R8-1	GABARAPL1	0.156931	0.590464	0.491115	1.40553		-3.52046	-1.82933	-2.43669	-2.04409	-4.72288	-1.36742	-2.25465	-3.03514	-3.03506	-2.62942	-1.41016	-0.904905	-2.60584	-2.46771	-1.39426	-1.65203	-3.07591	-2.64211	-1.13259	-2.46495	-5.07677	-1.66013	-1.85976	-2.4802	-3.8193	-0.935116	-1.65851	-2.33039	-1.30869	-1.54808	-1.42445	-1.97663	-2.60236	-2.01813
Q99999	GAL3ST1	0.0812324	0.487792	0.664653	1.58519		-3.37514	-5.38789	-2.62025	-3.54259	-3.73611	-3.85729	-4.84859	-4.05728	-3.32346	-5.06515	-5.03367	-2.48928	-4.15333	-5.23033	-2.50257	-6.3127	-3.96963	-3.60903	-3.91003	-6.40936	-2.57443	-3.86469	-4.14409	-2.80723	-2.36617	-4.97713	-2.92457	-2.77057	-2.91087	-3.45053	-4.52037	-2.80672	-2.92688	-4.13278
P54803	GALC	0.904247	0.979761	-0.0276568	0.981012		1.54114	1.57011	1.24702	1.56797	0.935965	2.00994	2.86851	1.55071	2.04252	1.28298	1.4951	-0.405922	1.54183	1.04487	2.10268	1.22899	1.90808	1.08819	1.78784	0.583931	1.54485	2.08063	1.45388	0.87364	1.99118	0.64035	1.65306	1.95806	2.53217	1.94576	1.16635	0.88534	0.816843	0.547237
P51570	GALK1	0.452893	0.833224	0.219611	1.16442		-0.233429	-0.748425	-1.38112	0.0926247	-3.10458	-0.667681	-1.43195	-0.432766	-1.14901	-1.73086	-1.54506	0.442959	-0.363598	-0.692795	-0.0817699	-0.711649	-1.43081	-0.21269	-0.879902	-0.673788	-1.01965	-0.620245	-0.70705	-2.27303	0.301584	-2.1255	-0.765192	-0.786041	0.243797	-0.181316	-1.09018	-1.13567	0.383102	0.495089
Q96C23	GALM	0.022186	0.301827	-0.690622	0.619587		1.90355	0.9039	1.384	2.05228	1.53983	2.71715	1.83323	2.90805	2.10509	1.32755	1.43411	1.02026	0.495722	0.227055	2.87786	3.49223	2.7508	3.35535	1.94758	1.22107	0.767176	0.923157	0.747025	1.19663	1.37599	1.13333	0.104507	0.217484	0.822315	1.50816	1.08992	2.00441	1.82131	1.76482
P34059	GALNS	0.0219988	0.301186	0.490478	1.40491		3.58279	4.24096	3.58892	3.42405	3.67063	2.89111	3.47674	2.63982	2.81959	3.3932	2.97817	2.53161	2.21631	2.30643	2.88417	3.33795	3.0708	3.26236	3.05479	4.17369	3.43238	2.47351	2.4948	4.05565	4.15067	3.45289	3.22728	4.21973	4.24058	4.26104	3.61166	3.68544	3.5882	4.37637
Q10472	GALNT1	0.0754982	0.476863	-0.67952	0.624373		-1.99944	-1.64879	-1.57533	-1.31396	-2.8985	-1.75176	-2.40685	-1.47324	-2.10989	-1.65215	-5.94584	-2.1356	-2.29386	-2.42922	-3.38633	-1.44436	-2.35042	-1.28016	-1.3196	-1.43259	-0.874926	-3.72298	-3.34233	-3.84241	-3.94417	-4.40262	-1.33567	-1.95266	-2.19432	-1.59303	-2.94577	-1.74734	-2.69096	-2.18601
Q86SR1	GALNT10	0.136829	0.569058	0.706322	1.63164		-0.0272312	1.00683	-0.61216	-0.942657	0.377075	-1.60743	-4.75861	-0.653214	-1.20828	-3.75815	-3.37083	0.373346	-0.672148	-3.92986	-0.547504	0.130117	-0.950903	-1.03564	-1.93019	-0.562593	0.730907	-0.634624	-0.287109	0.321577	0.0134964	-0.735481	-0.272129	0.00990677	-0.529722	-0.447014	-1.53311	-1.34172	-0.819677	0.612141
Q8N428	GALNT16;GALNTL1	0.744579	0.938848	-0.134273	0.911129		-0.725586	-1.67849	-1.65869	-3.42373	-1.79616	0.113512	-2.26837	-2.7359	-1.42352	-0.596161	-1.74145	-0.92906	-0.591709	-2.64464	0.132305	-3.00149	-0.670994	-2.69141	-1.7467	-1.77419	-2.07846	-0.84075	-2.37903	-2.46119	-1.45218	-0.691147	-2.54655	-3.64646	-0.991131	0.339479	-1.31735	-1.44456	-0.523819	-4.79568
Q6P9A2	GALNT18;GALNTL4	0.0316114	0.340587	0.667879	1.58874		3.67866	2.78661	3.86395	3.31021	2.11692	4.54776	1.65517	3.64566	2.21572	2.37624	3.03024	3.60569	3.16708	2.94656	2.21619	2.86421	4.62706	1.22811	2.93451	2.44671	2.20417	3.88602	4.27532	2.69859	3.1585	3.17099	4.18814	2.5432	3.17367	5.00096	3.36754	2.87465	3.62879	4.76731
Q10471	GALNT2	0.46365	0.839598	0.174147	1.1283		-0.0949402	-0.787722	-0.0765686	-0.373192	0.928202	0.117392	-1.2635	-0.0478001	0.0993919	-0.137594	-1.13305	-0.0836735	-0.768913	-1.10911	0.25602	0.0741539	-1.16409	-0.0990124	-1.15739	-0.504753	0.119734	0.29871	-0.0148621	1.77104	0.476526	-0.83572	-0.16157	-0.488001	-0.631777	-0.305704	-1.53089	0.0227299	-0.364367	-0.433319
Q8NCL4	GALNT6	0.0270546	0.315701	0.435068	1.35197		0.335836	0.320759	1.67448	0.292381	-1.19954	0.265553	0.229988	-0.218973	0.340563	0.629551	0.980694	0.847383	0.280191	-0.813156	0.585627	-0.268826	0.266933	-0.529974	0.825274	0.476341	0.363533	0.637594	0.849447	1.51512	0.573841	0.866405	0.236551	0.471487	0.684872	0.934263	0.785892	0.512737	0.580557	0.526163
Q86SF2	GALNT7	0.550179	0.873254	0.130731	1.09485		0.214382	0.225721	0.915276	0.414104	1.86096	0.752741	-0.328346	0.753944	-0.821682	0.289141	0.363283	0.428293	0.0447426	0.702372	-0.273436	0.76182	0.991865	1.59809	0.0655708	0.745529	0.614042	0.52821	0.259895	0.319695	0.627665	0.334776	0.190628	0.621119	-0.231688	1.80983	0.0509453	0.978369	0.755192	1.84246
Q14353-1	GAMT	0.834816	0.961675	0.14715	1.10738		-3.11895	-2.64168	-2.82329	-1.20701	1.09842	-2.89289	-5.23371	-2.42076	-0.177195	-0.106785	-3.15634	-1.96981	-1.46502	-3.03123	-6.01869	-4.38542	-4.20613	-4.76638	-7.98191	-4.35905	-2.11293	-3.00456	-3.0056	1.24168	-2.08241	-1.33075	-2.30183	-5.13074	-2.27871	-4.296	-4.82349	-2.34298	-2.49538	-5.2219
Q14697-1	GANAB	0.27344	0.725218	0.205709	1.15325		2.88748	1.93093	2.06689	2.30252	2.37518	2.68012	1.9591	2.39282	3.14289	2.56558	2.17798	2.81417	2.85302	2.49249	3.49856	2.28177	3.12279	2.47743	2.90449	2.52122	2.88875	3.14927	3.35426	1.51682	3.74525	2.39977	3.32899	2.39904	3.46232	3.10007	1.79261	2.43623	2.56259	3.06368
P04406-1	GAPDH	0.752896	0.939868	-0.0462176	0.968472		6.49844	6.08039	6.25898	6.43806	6.49711	6.0683	5.02283	6.17175	6.15862	5.92356	5.61257	6.95349	6.33482	6.06821	6.69895	6.34419	6.0042	6.13735	5.71244	6.10017	6.17847	6.47819	6.35617	6.22363	6.14497	6.5831	5.5338	5.72927	6.60587	5.77087	5.20143	6.08894	6.23275	6.47007
O14556	GAPDHS	0.30235	0.74207	0.571723	1.4863		-3.77258	-4.8003	-5.46224	-3.04112	-2.14333	-1.32607	-2.98478	-1.30176	-3.2096	-5.46049	-4.00321	-3.50266	-4.20594	-5.92809	-0.820082	-1.5117	-1.75294	-0.660494	-2.18518	-3.0434	-5.96337	-2.88724	-3.93288	-1.98697	-1.11328	-2.9965	-1.93447	-1.82449	-0.189474	-1.49627	-3.87695	-4.32234	-3.96649	-3.56555
P41250	GARS	0.279062	0.727127	0.465701	1.38099		-3.47091	-2.16031	-3.18873	-1.12157	-5.25499	-3.01169	-4.70865	-4.21197	-2.41859	-3.76394	-4.10251	-3.44464	-1.68823	-3.59058	-1.21186	-2.68751	-4.19617	-3.4029	-4.32255	-3.77901	-3.35049	-2.64979	-3.688	-3.18308	-0.36285	-2.25604	-3.62468	-3.73274	-1.15549	-2.93016	-2.73655	-5.94168	-2.2458	-2.20769
Q14393-2	GAS6	0.399035	0.795323	0.194801	1.14457		4.71881	4.25082	3.8834	4.05583	3.86666	3.86196	3.21021	3.93231	3.7671	4.46486	4.47152	5.04019	3.40109	3.85278	3.69522	3.91423	3.03906	3.92058	3.41973	4.16631	4.67059	4.4047	4.22129	6.53633	3.4965	4.46858	3.45228	3.54641	4.12089	3.66761	3.68897	4.50273	4.62828	3.55223
P50440-1	GATM	0.939554	0.988764	-0.0311442	0.978644		1.31839	0.600813	0.0581188	1.78751	2.07996	0.711485	3.57294	3.92591	3.63228	1.16811	0.14839	0.784998	2.05134	0.498676	2.83505	3.31974	1.08394	4.13844	3.45269	1.56734	1.58088	1.91862	1.2347	2.08853	2.68502	0.99157	3.1512	3.22005	2.70577	1.61718	1.48923	1.28788	0.95462	1.20891
P04062	GBA	0.0399943	0.375293	0.774279	1.71033		2.89977	1.84452	5.53844	5.26302	3.26973	2.73762	2.17262	2.44604	2.97503	2.48734	2.02415	2.8292	2.11159	4.73119	3.1439	2.8623	2.45892	2.40936	2.40461	3.10538	2.95096	2.94936	5.66956	2.97106	3.63009	2.69516	5.27287	3.46567	4.2487	2.66074	3.22338	2.66986	4.28885	5.11335
Q04446	GBE1	0.573027	0.877675	-0.183015	0.88086		3.26406	2.53961	2.69251	3.50826	1.98548	3.18781	1.49514	3.27343	2.15067	3.35342	2.7504	1.61636	3.11449	3.08845	0.482752	2.47226	1.97232	2.71282	1.27406	2.66383	2.05069	1.00918	3.93284	0.299255	1.93924	2.98925	2.63321	2.73598	1.55737	1.0178	3.20624	3.38085	2.98671	1.90596
P02774-3	GC	0.604052	0.875339	0.155951	1.11416		3.76987	2.50419	4.55781	3.06591	2.81271	2.06518	3.17858	3.6434	4.28699	2.85884	3.54309	2.62108	2.53178	4.60957	1.66677	2.90585	3.02509	3.07481	3.75451	2.8444	3.43397	3.3582	3.30251	3.39036	2.4947	2.9689	2.90412	2.23118	2.37351	3.31559	5.70146	3.33003	3.0702	4.91077
P28676	GCA	0.957489	0.992853	0.0221156	1.01545		0.929253	2.67824	-1.52147	2.38742	2.10731	1.38914	0.173569	0.409567	1.72904	0.183857	0.275469	-0.760687	2.03599	0.39168	-0.856586	1.88877	0.633104	0.584631	0.48514	1.52028	0.859667	-0.126637	1.14408	2.14372	0.363131	3.39775	1.15189	2.46022	1.52071	-0.317492	-0.714693	-0.537516	-0.107477	0.757633
P48506	GCLC	0.00430915	0.143042	-2.89265	0.134656		1.71449	3.09611	-3.66291	0.0240078	-1.40407	-5.92565	-0.0894852	-0.661682	-0.831848	-5.81485	-4.37825	-4.44352	-3.94432	-4.04612	-2.45564	1.60951	1.48686	-3.75629	0.417698	1.12045	4.34378	-3.44481	-4.1608	-5.91377	-6.37656	-4.66434	-1.96371	0.500332	-2.29608	-6.199	-4.04702	-6.1803	-4.08012	-5.86504
Q8N0V5-1	GCNT2	0.703598	0.92348	0.0801575	1.05713		0.0470161	-0.293625	-1.27234	0.764767	-0.944023	0.403196	0.0552654	-0.216389	-0.550694	0.116812	0.00634384	0.0842266	-0.52817	-0.545925	-1.87906	0.25285	0.00658607	0.0937614	0.684643	-0.1915	0.165327	-0.608406	-0.212563	-0.41798	0.453051	0.326384	-0.121443	-1.45706	-0.18206	0.454081	0.132353	0.320822	0.302509	-0.263456
Q9Y2T3	GDA	0.212703	0.662938	-0.345451	0.787062		1.37752	0.856331	0.426512	0.625387	0.121786	-0.314688	1.16103	1.71007	-0.570774	-0.0692139	0.765898	0.180246	-0.937716	0.595701	0.458649	-0.123224	0	0.937918	-0.276434	0.800007	0.647974	-0.592731	-0.575251	0.682903	1.17741	0.234423	-0.811071	-0.862518	1.30466	1.39043	-0.0301991	-1.61737	0.241817	0.1499
Q99988	GDF15	0.105202	0.527397	-0.547834	0.684046		1.57044	2.84357	3.40026	2.7291	2.32529	2.16143	2.88676	3.53905	1.74701	3.7329	3.32391	0.453018	3.46204	2.49106	3.22258	2.00195	3.12878	4.32373	0.275314	2.37234	1.87363	2.82281	3.10225	0.933683	0.624796	2.13138	2.47129	1.63989	1.43016	1.37606	2.13294	2.68287	2.50904	2.36549
P31150	GDI1	0.945863	0.98992	-0.0332362	0.977226		-0.929153	-0.899605	-2.01467	-0.360085	-1.20112	-1.59134	-2.80537	-1.25879	-2.09554	-0.925604	-2.70469	-2.28598	-3.82218	-4.10461	-2.16175	-4.16382	-2.82044	-4.01183	-0.69582	-3.44745	-2.8934	-2.45314	-1.6082	-0.940975	-1.4444	0.0435524	-1.1518	-4.46724	-3.55482	-0.310417	-5.47054	-2.86842	-2.21512	-3.20541
P50395-1	GDI2	0.738635	0.935692	0.0508525	1.03588		3.38093	3.56937	3.68938	3.06939	3.03435	3.38069	2.78327	3.06769	3.71193	3.54112	3.16739	3.77821	2.20406	2.95746	3.68297	3.04623	2.42399	2.75032	3.92614	3.05202	3.36158	3.13019	3.26096	4.15166	2.78055	3.7041	3.0877	2.78599	3.66161	3.4473	3.26263	3.04448	3.10492	3.07332
Q7L5L3-2	GDPD3	0.0135074	0.252952	0.577894	1.49267		1.4821	1.70903	1.33824	1.01015	-0.427549	1.31372	2.97113	1.78188	1.89261	1.30497	1.49991	0.945869	1.94957	2.06895	1.51649	0.809921	2.06266	1.20438	1.7014	1.77448	1.72219	2.87207	1.3926	0.993105	2.68057	2.08302	2.05259	2.58066	2.85079	2.38228	1.33764	1.98779	1.92098	1.96031
Q06210-1	GFPT1	0.405936	0.796909	0.462352	1.37779		-2.02975	-2.14646	-2.41085	-3.65793	-2.19704	0.525436	-0.89954	-0.440212	-2.0745	-1.36928	-0.194599	-0.244814	-1.0562	-1.44311	-0.072094	-0.0619297	0.489424	-0.495176	1.24892	-1.58038	-3.29404	0.795128	1.62533	-4.06145	-0.770756	0.0988483	0.643599	0.465662	1.21512	1.0072	-3.97644	-2.43331	-1.82445	-1.26217
Q9BVM4	GGACT	0.498769	0.854371	0.189981	1.14075		-0.00987053	0.0630779	0.660788	-1.01406	-0.206585	-0.676304	0.223972	0.26263	0.381937	0.401386	0.509445	-1.27265	-1.57829	1.06491	-0.903204	0.36005	0.406715	1.07818	-0.162012	0.129801	-0.466927	-0.613047	-0.573729	-0.813437	-0.355808	1.52507	-0.698963	-0.525124	-0.0350666	0.90658	-0.12851	0.552855	1.66327	1.10322
Q92820	GGH	0.152492	0.584007	0.254889	1.19324		5.08048	5.07634	4.70597	5.11441	5.79678	5.67259	5.26294	5.04273	6.5929	5.09981	5.05077	4.61049	6.05339	4.0966	5.36823	5.16662	5.21915	4.89598	4.77575	4.94076	4.99481	5.74431	5.23327	5.94238	5.02843	5.52746	5.80241	6.24013	5.34955	5.38975	5.48126	5.12986	5.01891	4.66524
P19440	GGT1	0.456082	0.835444	-0.136705	0.909594		5.5962	5.6359	5.55068	6.62182	6.14145	5.45212	5.7537	5.37794	5.82303	7.2225	6.41759	6.81655	6.80309	6.42316	5.65718	5.37021	5.21833	5.35545	4.78748	5.50148	5.63319	5.95084	5.86584	6.16263	5.71281	5.8164	5.44176	5.79288	5.519	5.79478	5.34346	5.83043	5.61114	5.62219
Q6P531	GGT6	0.3697	0.775282	0.2056	1.15317		2.52429	2.09917	1.87057	2.36695	1.26468	2.26806	1.92571	2.30064	1.79934	2.68296	1.58993	2.17626	1.92825	1.94774	0.694986	1.65049	2.51043	2.03364	1.69507	3.14617	3.35793	1.81824	2.07804	1.12066	3.34755	1.85276	2.80898	2.76349	3.08954	2.04966	1.0536	2.85217	2.60336	2.36963
Q9H3K2	GHITM	0.423671	0.815606	0.32792	1.2552		-2.15205	-1.52419	-4.11869	-2.41247	-4.17066	-2.46469	-2.26354	-3.19578	-2.04477	-2.78989	-2.63049	-2.57689	-1.98995	-3.14798	-0.625853	-5.10617	-2.57648	-3.13599	-1.75714	-1.70353	-1.26756	-0.583061	-2.50491	-2.72843	-0.750313	-5.46914	-3.01348	-1.08954	-2.96961	-1.51709	-3.14135	-2.23943	-1.56186	-1.38367
Q9NU53	GINM1	0.46587	0.841371	-0.399504	0.758119		-4.52974	-2.96705	-2.52143	-3.63744	-3.39139	-4.39117	-0.196735	-2.16313	-0.351425	-4.86687	-0.858858	-4.50684	-6.42307	-2.40111	-3.32597	-3.29101	-5.33974	-1.644	-2.40392	-5.36202	-2.45557	-2.69937	-4.33821	-3.23957	-2.29266	-5.24271	-4.93837	-6.04964	-3.54051	-3.34375	-1.66434	-2.50739	-3.91894	-2.9119
O14908-1	GIPC1	0.612191	0.881828	-0.264331	0.832585		-1.38144	-1.82243	-2.70838	-3.94617	-5.0831	-2.01998	-1.5862	-1.86786	-5.06982	-3.80726	-2.93915	-2.86732	-3.15398	-3.2384	-1.15339	-3.10669	-3.70902	-3.3117	-0.415686	-2.43477	-3.27922	-2.79892	-1.7885	-1.4073	-6.03901	-5.61572	-1.56857	-5.2714	-1.36498	-0.971731	-4.46183	-2.02828	-4.36035	-2.22286
Q8TF65	GIPC2	0.773359	0.950213	-0.0893505	0.939946		-0.126104	-0.428461	0.0107594	-0.29841	-0.835373	0.135702	0.838728	0.0371227	-1.56403	0.28933	-0.581633	0.0160465	0.344284	0.217878	-0.678909	1.84252	0.521749	2.28264	-0.332357	0.88553	2.16057	0.415524	-0.481375	-1.09522	-0.210234	-0.388626	0.0624752	0.70438	-0.183157	0.120865	1.73222	0.687597	0.403255	0.00353241
P32189-3	GK	0.759663	0.944245	0.0783632	1.05582		3.42934	2.9906	1.5703	3.39636	2.37885	2.25349	2.04583	1.84582	1.28538	2.21471	1.76428	3.1974	3.11042	1.68949	2.9548	3.3911	2.45395	2.60524	1.41621	1.86363	2.15852	2.12291	2.97343	1.60613	2.68871	3.46336	2.76103	2.87459	3.52325	2.11588	0.831367	2.23022	2.974	1.81595
P06280	GLA	0.490429	0.850131	-0.330232	0.795408		2.04539	0.833788	1.06439	1.0887	1.86227	4.64786	4.95585	5.04861	1.42917	1.10264	0.737619	0.812647	-1.03853	-0.0950794	1.5946	2.26327	2.637	2.94161	2.8193	1.90866	1.84387	1.59401	1.25243	0.0409565	2.45159	1.26036	2.69909	2.9121	1.45812	1.1334	2.12792	0.803989	0.504522	2.54217
P16278	GLB1	0.00269632	0.11766	1.08243	2.1176		5.46887	4.49634	4.01384	3.44284	5.68569	4.12635	4.11781	3.95987	3.56941	4.55666	4.16803	3.53507	3.57127	3.04904	5.57602	3.84231	5.02404	5.13916	3.513	5.2265	3.96061	4.32173	4.48736	4.96502	5.6252	3.56088	4.83952	6.68536	6.5924	4.92379	3.96043	6.78136	6.98382	6.08542
Q92896	GLG1	0.215356	0.66549	0.168597	1.12396		4.69201	4.72787	4.11443	4.55893	4.49058	3.66169	3.53972	3.9116	4.29914	4.5471	4.96422	5.07131	4.12837	4.70528	4.05512	3.988	4.07834	3.92457	4.45559	4.31885	4.68073	4.8139	4.69648	4.74445	5.17296	4.24642	4.16728	4.15215	4.65815	4.14658	4.41762	4.49758	4.51813	4.2398
Q9H4G4	GLIPR2	0.0913608	0.513024	0.526306	1.44024		0.603559	0.116634	-0.636412	-1.05007	-0.447681	0.281046	0.67144	-1.00682	-1.88798	0.620579	-0.956747	-1.52596	-0.584858	-1.28466	0.568289	-0.135845	-0.805376	-1.0117	1.15815	-1.20731	-1.90266	1.01008	0.846592	-0.54034	-0.450333	-0.389559	0.69063	0.0772419	-0.080286	-0.699135	-1.61422	0.612637	-0.111084	1.03657
Q04760-1	GLO1	0.0557503	0.42543	-0.739915	0.598775		-1.25433	-1.37039	-0.856461	-1.67122	-0.367432	-1.58767	0.317001	-0.25478	0.179012	0.0332546	-0.156141	-1.50612	-0.121981	0.514168	-0.703846	-0.747826	-0.653708	0.265974	2.3756	-1.45734	0.282389	0.10177	-1.79041	0.670919	-1.79948	-0.918476	-1.15204	-1.74504	-0.948362	-0.556143	0.325132	-1.04098	-3.89768	-2.27972
Q9HC38-2	GLOD4	0.150832	0.585556	-0.839256	0.558932		2.7517	2.69635	3.52036	2.39094	1.96522	2.74178	4.88918	4.07431	5.40024	2.30036	3.14128	0.56032	1.38527	3.62414	-0.27766	1.98927	1.45602	2.9383	2.57326	2.33893	2.89726	-1.4206	2.18694	0.272354	1.19031	4.38671	1.81517	2.58605	-0.841295	1.29334	6.28677	2.89091	1.05544	1.6561
Q9NZD2	GLTP	0.109011	0.535066	0.85456	1.80821		-1.79593	-1.12742	-2.3823	-4.25823	-5.35006	-3.63911	-0.747643	-2.24289	-1.23666	-3.10301	-0.815374	-3.35176	-3.87097	0.71426	-1.47131	-2.21487	-0.240871	-0.348295	-0.456402	0.169498	1.60844	-1.84543	-0.110058	-1.63708	-0.00125694	-0.84083	-1.29646	-0.252872	-1.32729	0.289694	-1.27337	-2.05665	-0.350342	-0.57408
P00367	GLUD1	0.631832	0.888039	-0.259076	0.835623		-1.90578	-2.49786	-4.28503	-1.53542	-2.59739	-2.08341	1.28086	-5.38807	-1.27385	-3.31348	-2.04007	-2.97798	-0.657101	-2.41814	-1.36314	-2.44148	-1.57327	-1.04094	-1.41331	-3.8273	-2.20085	-5.024	-4.3652	-3.82841	-1.03077	-3.51468	-0.841516	-0.0348701	0.536081	-3.98991	-2.11694	-2.67807	-2.60444	-2.07476
P15104	GLUL	0.335325	0.754498	0.349827	1.27441		2.86993	2.98393	2.92923	2.83796	1.26318	2.74267	0.939077	2.42409	0.19479	2.2174	1.98676	1.76923	3.10323	3.09374	0.889154	2.50284	2.37433	2.43275	1.88202	4.08439	4.5849	1.14204	3.14584	1.31153	3.73754	1.97506	2.50151	3.01815	2.19016	1.94355	4.11614	4.01385	3.59394	2.8762
P17900	GM2A	0.110071	0.536928	0.322084	1.25014		3.81428	3.79372	4.25238	3.79863	3.07648	3.21926	4.0196	4.25527	4.42221	3.81027	3.5251	3.04254	5.09176	4.27439	2.82451	3.94697	4.02606	4.0193	2.60626	3.63115	3.81801	5.04533	3.96361	3.16413	4.17131	3.40909	3.86292	4.09277	4.14275	4.05204	4.23069	4.02816	4.12901	4.96605
Q9Y5P6	GMPPB	0.313598	0.747834	-0.519409	0.697658		-5.63575	-4.18498	-3.18751	-2.40867	-0.463911	-3.30066	-3.76805	-3.12177	-2.6806	-4.28492	-3.39429	-3.89966	-5.07961	-7.4085	-2.74995	-5.52233	-3.43781	-2.17756	-3.60658	-3.62881	-5.90308	-3.44071	-4.40716	-3.66589	-7.19852	-3.52296	-5.69558	-2.21479	-3.58923	-3.02965	-4.8652	-5.06497	-5.43411	-4.05139
P36959	GMPR	0.00397642	0.138567	1.00506	2.00703		-3.48401	-4.38368	-4.13291	-4.04367	-2.98658	-3.44227	-4.40512	-4.31018	-4.25495	-3.42717	-3.92287	-3.1123	-5.41307	-5.3595	-4.3	-3.24503	-4.61004	-7.39464	-3.26561	-4.48514	-2.55785	-3.33884	-3.47995	-3.45168	-2.40217	-3.87302	-2.29767	-3.60465	-2.44273	-2.15446	-3.02261	-3.69171	-2.80836	-3.93664
Q9P2T1-1	GMPR2	0.257273	0.714466	0.506515	1.42061		-0.165695	0.852947	-2.83957	0.586086	-0.164591	0.286905	-0.0399055	-1.92896	-0.224979	0.525267	0.341854	1.88187	-0.687222	-0.053648	2.01384	-1.15704	-2.18504	-2.12321	1.51554	1.07602	-0.427971	0.266233	0.849138	-0.695419	1.66153	-0.480541	0.429365	-1.76704	-1.01469	0.99095	0.250126	1.10865	1.52777	1.65256
P29992	GNA11	0.568593	0.876673	-0.111507	0.925621		2.26191	2.00092	1.36958	1.49061	1.71031	2.27467	2.69664	2.16966	2.42574	1.76537	1.45162	2.56483	1.60475	0.710123	2.63853	2.58232	3.07095	2.31472	3.17284	1.82831	1.91113	2.00317	2.35267	3.0499	1.59664	1.59091	1.6221	1.93999	2.22605	2.16211	2.00079	2.02011	1.98285	1.25083
Q03113	GNA12	0.932465	0.985366	0.0301677	1.02113		-6.23376	-6.49279	-4.62003	-4.4758	-3.51407	-5.05136	-5.04315	-5.39614	-5.98888	-2.34734	-5.14932	-4.13147	-5.02814	-2.95434	-4.80987	-4.86701	-4.4903	-4.20976	-5.26294	-4.92741	-5.16892	-4.06869	-4.84754	-5.63101	-4.49682	-3.52311	-6.44506	-3.89721	-5.34823	-3.6938	-5.91086	-5.04945	-5.56796	-3.13362
Q14344	GNA13	0.576866	0.875379	-0.120027	0.92017		2.20709	2.27775	1.93739	2.27183	2.61598	0.97191	1.17015	0.722889	1.68244	2.02478	1.77764	2.24191	2.40224	2.27887	2.3583	1.15287	0.843624	0.842796	1.69766	2.00663	2.93348	1.05196	2.52256	2.27131	1.49241	1.42945	0.86552	0.868738	1.86674	2.00434	1.86697	2.09484	2.04919	1.83833
P63096-1	GNAI1	0.677455	0.914161	0.184794	1.13666		1.63325	-0.472507	-0.448477	-1.99926	-3.05692	-1.6043	-0.609352	-0.790628	-2.13372	-0.926661	0.365236	-0.514868	-0.729694	-1.25722	0.539534	0.878517	-3.3881	-1.1528	-1.70239	-1.57732	-0.210098	-0.985367	0.0973282	1.32663	-1.71867	-1.58671	-0.47118	-3.22152	-0.736309	1.32436	-2.2051	-0.0948849	-0.246155	-0.939672
P04899-4	GNAI2	0.483697	0.844449	0.168064	1.12355		2.68885	3.3462	2.96448	2.12863	3.62888	2.11243	1.22067	1.84739	2.54911	2.13771	2.3329	2.85597	3.65128	2.49836	2.90375	2.20332	1.53813	1.63514	1.68594	3.04814	2.27685	2.05328	3.09436	3.39437	1.92828	3.03312	2.23369	1.68336	2.38613	1.96511	2.98955	3.12477	3.8441	2.18344
P08754	GNAI3	0.535486	0.864851	-0.300348	0.812056		-0.342897	0.402311	-3.84462	-3.20138	-0.581408	-1.62175	0.491962	-0.293617	-2.33798	-0.359533	0.321842	-1.07246	0.344685	-0.479633	-0.248837	-0.744709	-0.686937	-1.67168	-1.04168	-2.4267	0.287374	-2.13205	-0.821331	0.522884	-0.831934	-1.8204	-0.757843	-1.61821	-0.282455	-1.17233	-5.52985	1.01867	-0.75112	-1.5571
P50148	GNAQ	0.99333	0.999758	-0.0029696	0.997944		-0.364296	-0.62413	-2.74672	-0.771595	0.262016	0.487875	0.710867	0.0504379	0.348366	-0.431715	-0.47891	0.449436	-0.390978	-1.66269	1.03012	2.76213	1.03461	-0.288012	1.39788	-0.397371	0.378613	-0.365608	0.477777	0.784761	0.493114	0.0184898	0.305571	0.798822	-0.0837746	0.522734	-2.07161	-0.335632	0.145845	-0.261143
P63092-3	GNAS	0.374426	0.775086	0.156403	1.1145		2.99303	2.46326	2.37312	2.19171	2.37299	2.41578	2.42752	2.26493	2.65639	2.77847	2.55177	3.72055	2.83774	2.20811	4.05738	3.08889	2.37904	2.17774	2.89074	2.43453	2.88751	2.35155	3.40122	3.90305	2.11066	2.50074	2.98399	2.80222	3.2083	2.6938	2.96299	2.71481	2.96605	2.20651
O95467-1	GNAS	0.726253	0.93204	-0.128356	0.914873		-2.37269	-2.32688	-2.19942	-0.9487	-3.17042	-1.04637	-1.23754	-1.44737	-0.0863419	-1.36691	-1.36504	-2.29313	0.150059	-2.23722	-0.532715	-1.27777	-1.83894	-2.8156	-0.481573	-3.04875	-1.18344	-2.44154	-1.25365	-3.58018	-1.07988	-0.668524	-1.85948	-3.06789	-2.81794	-1.05065	0.819698	-1.04867	-1.81994	-2.30702
P62873	GNB1	0.888862	0.976457	-0.0391584	0.973223		3.36655	3.3147	2.83198	3.14994	6.25711	3.41778	3.32145	3.42778	5.16086	3.53507	3.35284	3.98359	2.98835	2.79921	3.1746	3.14886	2.63173	2.29892	3.04653	2.95629	3.39792	3.06023	3.71882	5.33645	3.54346	3.24939	2.76854	2.79981	3.23467	3.06266	3.37856	3.19027	3.39647	3.05195
P62879	GNB2	0.167279	0.604293	0.451606	1.36756		1.975	1.56513	1.45901	1.06519	4.09147	0.0388908	0.898779	-0.731598	1.64493	1.62884	1.47658	1.98729	1.49296	2.00844	0.859015	1.21399	-0.0914612	0.433233	0.500427	1.03662	1.66281	1.13136	2.04947	0.832111	0.460293	1.97126	3.24419	2.56379	2.37293	1.02463	1.90597	1.55207	1.60773	1.38374
P63244	GNB2L1;RACK1	0.836308	0.961887	-0.0722537	0.951151		-2.12071	-2.07705	-0.868717	-1.48468	-2.42498	-2.16611	-3.49216	-3.16057	-4.2385	-3.27321	-2.8007	-1.09634	-0.979963	-4.00064	-1.07672	-2.15541	-1.17303	-2.28576	-3.46072	-1.74126	-2.50637	0.165335	-2.42043	-2.66695	-2.98329	-1.73811	-2.90176	-3.48551	-2.4244	-1.78717	-3.28183	-2.86443	-2.5911	-2.03524
Q9UBI6	GNG12	0.0272963	0.31695	0.364618	1.28754		1.98755	1.72489	2.31326	1.80913	1.80625	1.91095	1.22899	1.45476	1.269	2.14184	2.31976	2.46721	2.17914	2.15361	1.83341	1.73872	2.1503	2.12781	2.15921	1.98805	1.7406	2.62258	2.51582	1.86205	2.21178	2.06356	2.31108	2.28955	3.03355	2.65916	0.642981	2.29892	2.40788	2.89532
P63218	GNG5	0.0736571	0.473067	0.565015	1.4794		0.976349	0.4914	-0.672049	1.17748	0.462875	-0.261013	-1.66524	-1.14634	-0.997782	0.0136147	-0.0983734	1.84912	-0.218712	-0.25358	0.922476	0.851944	-0.286255	-0.0623569	-0.183504	0.652031	0.0393658	-0.559792	0.625637	0.214794	1.4165	0.118731	0.0852032	0.165054	0.834076	1.05439	0.0259228	-0.0659847	1.49698	2.91888
O60262	GNG7	0.0421463	0.375771	0.439827	1.35644		-0.132057	0.221895	0.603724	0.279863	-0.281284	0.678844	0.968315	0.554159	0.63991	-0.257553	1.25476	0.0553837	0.387892	0.570269	0.194191	0.372385	1.1358	0.399479	0.799532	0.45401	0.617941	0.479303	1.28047	0.860998	0.0141945	-0.923893	1.95709	0.384155	1.44625	1.82761	0.452578	1.00718	1.31666	1.50692
P46926	GNPDA1	0.396685	0.793742	0.266765	1.20311		0.262405	-0.678661	-1.59446	-0.124966	-2.81296	-0.489717	-1.09177	-2.54849	-1.54028	-2.27169	-1.18805	-0.0662155	-2.14706	-2.6735	-1.15039	-0.815826	-0.734592	-1.38602	-1.57956	-1.00922	-0.242365	-1.50723	-0.121635	-2.02303	0.284132	-1.15444	-1.3879	-0.256947	0.849854	-1.46708	-1.68973	-1.24759	-1.23973	-1.59379
Q9UJJ9	GNPTG	0.0163547	0.267611	0.958035	1.94266		-0.0571079	-1.35036	-0.983864	0.143299	-0.0641842	-0.402905	-3.23967	-1.55699	-2.231	0.839901	-0.299892	0.700117	-0.150248	-1.14282	-0.722954	-1.43766	-1.92111	-2.49519	-0.449772	0.0967331	-0.785961	-0.575247	0.0948448	0.213181	-0.900852	3.11994	-0.421755	-1.40471	0.290596	0.609911	1.0225	-0.159067	0.00751305	-0.282942
P15586	GNS	0.13499	0.565537	0.661402	1.58162		3.0431	3.12067	2.44877	1.92892	6.39479	3.25412	3.53475	3.05009	5.1132	3.988	3.35877	2.22138	2.00688	2.76331	1.94693	2.49986	4.72099	2.7369	3.03291	4.97525	2.8909	2.33914	2.45321	5.79767	3.96981	3.21682	3.5356	6.07943	4.50689	2.54837	3.20522	3.23668	4.67458	5.768
O00461	GOLIM4	0.645865	0.893969	-0.324878	0.798366		-1.48923	-1.00498	-0.383905	-0.739775	-6.14239	-2.81367	0.207308	-2.43264	-1.21696	-1.4673	-0.790497	-2.39113	-0.54455	-0.877247	-4.74407	-3.218	-4.05403	-3.65576	-3.39875	-0.337225	-1.0054	-1.1656	-0.45826	-6.57095	-5.45941	-2.29017	-3.41476	-3.23891	-3.9039	-4.26175	-0.947592	-0.649117	-0.408781	2.23615
Q8NBJ4	GOLM1	0.59302	0.870217	-0.300494	0.811974		0.550428	-0.535894	3.77483	0.901339	3.71132	1.13006	0.777216	3.33678	2.91059	0.82634	0.444647	0.209854	0.213329	3.48605	-0.694563	0.72049	-1.15818	3.51487	-0.193422	1.62114	0.623127	1.85861	0.0222435	2.96297	0.919502	-1.21886	2.29307	-0.48592	0.351746	-0.260241	3.79282	2.64199	0.0744915	-0.658148
P17174	GOT1	0.922992	0.985059	0.0304048	1.0213		4.11897	3.73623	6.2181	4.68316	4.72217	4.23082	4.83703	4.66124	3.95131	4.70538	5.80885	4.54091	3.7451	6.2519	3.19537	3.54402	2.77748	3.80548	3.50976	3.17262	3.29626	4.65174	4.05761	5.05171	4.65993	4.73008	2.71331	3.14085	3.93719	4.20265	4.36704	4.56883	5.36468	4.36193
P00505	GOT2	0.00886334	0.200583	-1.13173	0.456368		0.564096	-2.80056	-0.411158	-1.75762	-0.516834	-1.35255	0.0723629	-2.25121	-1.1602	-0.570339	-1.52672	0.31587	-1.21153	-1.43454	-1.37194	-2.14821	1.4743	-2.8955	-1.79029	-1.98312	0.839155	-1.00487	-1.71571	-0.104918	-1.84422	-1.46823	-2.28147	-3.39411	-3.00852	-2.30639	-2.5076	-3.29421	-4.01037	-1.33927
P07359	GP1BA	0.442812	0.829299	0.183322	1.1355		3.10082	2.0591	1.65248	2.70282	2.24819	2.37377	1.1567	1.91482	1.16578	1.92074	1.81997	2.81257	1.06748	1.3199	2.73186	2.14698	2.50942	2.5359	2.21136	1.73294	0.976677	2.41287	1.62347	2.35159	3.11635	1.78228	1.916	2.15707	3.44346	3.12428	0.618055	2.01855	1.89367	2.02477
P40197	GP5	0.345339	0.760051	0.311039	1.2406		1.27794	0.112814	-0.645279	1.20519	2.27616	0.935686	-0.125154	0.461252	1.43568	0.929714	-1.18926	0.914402	1.32535	1.94701	1.55712	0.621044	2.31433	-0.0751648	0.375616	1.88459	0.946072	0.842386	2.01893	-0.22072	2.06729	1.85427	0.385637	1.83179	0.661779	0.254463	0.524839	1.70585	2.88857	0.671589
Q9HCN6	GP6	0.343359	0.757354	0.574817	1.48949		-2.66784	-2.39005	-1.63966	-2.54655	-4.35773	-5.5659	-4.13135	-3.92449	-4.36056	-4.90094	-3.90066	-5.10471	-6.5624	-3.26257	-1.34461	-4.60765	-2.58094	-2.72249	-3.5847	-0.730618	-1.16376	-3.36988	-3.18189	-1.27657	-3.25363	-4.54737	-3.08064	-2.87039	-6.34486	-3.07842	-0.453596	-5.1956	0.645655	-1.12268
P35052	GPC1	0.507596	0.855806	-0.171187	0.888112		1.90906	2.36317	1.52259	2.69876	2.29137	1.89317	1.65761	2.25927	2.50522	0.837194	1.93758	0.524181	0.373825	1.62466	0.445477	2.11369	0.673626	1.67948	1.91509	1.05029	1.07778	0.533199	1.23655	2.79943	1.33661	2.62868	1.19085	1.65337	1.01993	1.63729	2.14574	1.0754	0.659767	0.504921
P51654-1	GPC3	0.529497	0.867101	0.133798	1.09718		4.56338	5.00415	4.38011	4.54954	3.29932	3.88469	3.41581	4.66112	3.98948	3.77333	4.32658	4.48813	3.67589	3.22226	3.36946	4.79101	3.28185	4.31937	3.80285	4.63697	4.94835	3.63189	4.86844	4.5423	3.51712	5.58549	4.55712	4.50393	4.06011	4.6207	3.50199	3.64966	3.96202	4.21418
O75487	GPC4	0.458401	0.835944	0.253433	1.19204		4.27684	4.13524	4.70587	4.76147	3.15598	3.66316	2.39209	3.19161	2.64214	4.29012	5.44775	5.1201	4.4375	4.74906	2.07353	3.18549	4.05793	3.20857	3.51552	3.93281	4.45742	5.20815	3.82203	2.4114	2.80484	6.47508	3.45051	3.70502	3.89988	4.27732	4.59394	4.22383	3.99762	4.8156
P21695-2	GPD1	0.0239428	0.308044	0.449593	1.36565		4.17336	3.89711	3.21638	4.74735	3.1992	3.26559	3.345	3.7342	2.81233	3.41112	3.72317	4.88218	4.22219	3.37712	3.64011	3.46612	3.03265	4.26026	3.12181	3.50842	3.10793	4.48581	4.1245	3.60486	3.83184	4.08846	3.01699	3.27134	4.58868	4.30655	4.45404	4.35715	4.4838	4.36721
Q8N335	GPD1L	0.0168553	0.269932	0.647234	1.56616		0.262531	-0.302242	-1.63521	-0.873392	-0.563377	-0.600315	-1.81419	-0.302891	-0.929115	-0.331039	-0.398239	0.434685	-0.738098	-0.981855	0.901144	-0.883787	-1.60785	-1.19806	0.973898	-0.320581	-0.591278	0.778542	0.654287	-0.38883	-0.309237	-1.032	-0.107609	0.504999	0.921043	0.92112	-0.984129	-0.205715	0.709562	-0.166584
Q9NQX3	GPHN	0.339609	0.753142	0.390359	1.31072		-2.5303	-3.74326	-1.70265	-2.52082	0.682747	-0.677654	0.319899	-0.672218	-0.947609	-3.36358	-0.0175476	-2.45878	0.094223	-0.269714	-0.733353	0.0969906	0.604939	0.552019	-2.07305	0.0241089	-0.861324	-1.16946	-0.574907	0.588575	-1.78332	-1.48682	-0.058939	0.101696	-0.620514	-0.981485	-0.081871	-0.752659	-0.180136	-0.42835
P06744	GPI	0.263484	0.717477	0.232002	1.17446		4.5713	4.954	3.68115	4.5415	4.76381	4.50698	3.77812	4.31575	4.41035	4.00396	3.64426	4.58296	4.37382	3.72524	5.56449	4.44458	4.10748	4.10617	4.17331	4.0115	4.05702	4.54684	4.69986	6.14064	4.75216	5.41229	4.49533	4.69615	4.89432	4.18167	3.2979	3.71609	3.94118	4.15259
P80108	GPLD1	0.163798	0.600006	-0.605061	0.657444		-1.3078	-1.54465	-2.04932	-2.72671	-1.199	-1.27121	-0.451563	0.175207	-4.30755	-1.24377	-2.57872	-3.59075	-1.26785	-1.01838	-1.41069	-2.34998	-3.44058	-0.816011	-0.874033	-0.354624	0.857365	-1.27452	-1.33113	-1.2953	-3.02876	-2.49214	-2.54198	-3.28119	-3.03693	-1.92003	-4.50019	-0.718788	-0.9326	-1.79879
P51674	GPM6A	0.506999	0.856114	0.305706	1.23602		-1.32656	-5.80861	-2.22425	-2.38223	-2.27441	-3.20001	-2.4574	-3.58737	-2.28188	-1.63474	-1.56876	-0.944942	-6.26641	-3.56562	-1.96282	-2.04001	-2.4699	-3.29408	-3.08456	-1.01304	-0.666452	-1.4669	-0.711145	-5.2015	-1.944	-2.6385	-2.71683	-2.29821	-2.70244	-2.15996	-1.93983	-1.85475	-2.03505	-1.8187
Q14956	GPNMB	0.930687	0.985975	0.0193208	1.01348		0.149265	0.134369	0.383694	0.464169	-0.620241	-0.786238	0.220007	0.258646	0.325983	-0.0801659	-0.182446	-0.325294	-0.851036	-0.722565	0.0453625	-0.963131	-0.80328	-0.334213	-0.320621	-0.952911	-1.1833	0.250589	0.758276	-0.17219	-0.250746	-0.858124	-0.599903	-0.367973	0.217573	-0.961355	1.31515	-0.713434	-0.535522	-1.63457
Q86V85	GPR180	0.749358	0.939574	-0.158916	0.895698		-1.76415	-1.23999	-1.11002	-1.23776	-5.04887	-0.93272	-2.98043	-1.11077	-2.23986	-1.18572	-2.1431	-4.5763	-2.32271	-0.461689	-3.94652	-1.04964	-1.16413	-0.251928	-0.413889	-1.18373	-2.04174	-3.15267	-4.209	-4.70978	-0.631948	-0.38953	-1.9651	-0.745892	-1.75255	-3.43529	-2.11798	-0.0541477	-0.616167	-2.0608
Q9Y653	GPR56;ADGRG1	0.244628	0.704704	0.262306	1.19939		1.52028	1.73681	2.09444	2.34576	1.76537	2.43995	1.42287	2.64985	0.86491	2.22956	3.6508	2.38177	1.97422	2.09861	0.874189	2.60307	2.60051	2.2203	2.60207	1.84595	1.75725	2.7078	2.31392	1.23705	2.30939	2.72366	2.67499	2.81942	3.44909	2.70798	1.40877	1.74307	2.39273	1.96121
Q8NFJ5	GPRC5A	0.579794	0.87297	0.113036	1.0815		2.48076	1.47028	1.85925	1.76371	1.6833	1.04094	0.735643	0.411303	1.48103	1.67537	2.691	1.63107	1.89985	2.28229	2.43612	1.32399	1.13764	0.417953	2.02178	1.35144	1.8187	2.23055	2.22443	2.22675	1.52554	0.605001	1.13849	2.14716	1.87057	1.70824	1.78363	1.4473	1.61964	1.75049
Q9NZH0	GPRC5B	0.130563	0.559722	0.281302	1.21529		5.68246	4.71375	5.17876	5.4253	5.03935	4.8834	4.16417	4.89609	4.43751	6.01567	5.12799	5.73923	4.84279	5.10612	6.28462	5.27532	5.11892	5.15809	5.52471	5.22256	5.49104	5.25938	6.06431	6.33832	5.31743	4.41145	5.63614	5.67156	5.65275	5.98704	4.63044	5.16066	5.79878	5.4078
Q9NQ84-1	GPRC5C	0.347311	0.759544	-0.188433	0.877559		5.59968	4.92227	5.5875	6.56596	5.91821	5.12301	4.87029	4.82972	5.10052	6.97504	5.88283	6.49178	5.95394	5.74357	6.49332	6.46078	5.76586	5.63241	5.82235	5.53832	5.99229	5.51964	6.15414	6.17299	5.21171	4.39883	5.58449	6.20601	5.65067	5.77514	5.42091	5.41031	5.85883	5.25838
P24298	GPT	0.870469	0.972311	-0.0565157	0.961584		1.74969	0.259277	0.615391	1.47583	2.71517	1.0749	-0.434555	0.70783	1.78717	0.106852	0	2.28234	0.255474	-1.16661	1.09758	0.0748062	-0.0886211	-0.319359	0.229591	0.922892	-0.394564	0.910252	1.3623	1.98326	1.50691	0.45533	-0.314888	-1.44888	0.424305	0.844093	-0.730659	1.16136	0.0124302	1.11681
P07203	GPX1	0.806926	0.956303	0.103911	1.07468		-2.83103	-3.12013	-2.94901	-1.71995	-0.826794	-2.10017	-3.37125	-3.19364	-2.93083	-4.3676	-2.96913	-4.87019	-3.48577	-4.57971	-2.04915	-4.14622	-3.69365	-3.81093	-2.25707	-5.83734	-2.58083	-3.35319	-2.94407	-1.98328	-4.74053	-1.64139	-1.64655	-4.20369	-1.89499	-4.50557	-5.25749	-2.31257	-2.36003	-3.70938
P22352	GPX3	0.053988	0.419027	-0.933409	0.52362		-0.166115	-0.308769	4.12359	0.539518	4.06258	1.46082	3.22285	2.51142	1.51134	0.357248	2.73792	-0.385242	0.594687	1.21418	1.66761	3.84241	0.196672	3.62571	2.6984	3.1717	3.39707	1.17596	-0.280676	0.58713	0.113508	0.690014	1.08742	1.42648	1.27566	0.748753	2.9758	1.77223	0.883776	0.21833
P36969	GPX4	0.497166	0.855033	0.163619	1.12009		0.109692	0.532675	-0.515881	-0.118698	0.386938	-0.0669785	-0.938555	-1.25453	-1.67524	0.720516	-0.768435	-0.201149	-0.923014	-1.36222	0.222399	-1.58209	-1.61883	-0.254545	-0.372223	-0.672363	-0.270409	0.894413	0.443634	-0.928577	-0.170979	-1.01834	-1.08245	-0.282673	-0.196175	-0.634205	-0.828194	0.0769176	-0.0795631	-0.642864
P62993	GRB2	0.0463975	0.3865	-0.988149	0.504124		-5.79265	-2.49007	-1.97404	-4.97138	-1.12278	-2.57777	-0.207895	-1.71449	-0.555714	-2.60758	-1.1566	-1.90091	-3.10445	-2.96461	-0.0351887	-2.55191	-0.9545	-2.38072	-0.677576	-2.58344	-2.6263	-4.42064	-3.44147	-2.10966	-1.42741	-3.38683	-3.53651	-2.73584	-3.02723	-2.1241	-1.78664	-4.73072	-5.53604	-2.4094
Q9UBQ7	GRHPR	0.239752	0.699221	0.326876	1.25429		2.41105	1.70326	2.5866	2.85293	0.919641	2.48266	5.26138	2.68066	1.63568	2.00981	2.17656	2.24434	2.67536	2.10147	1.31145	1.89122	2.24119	2.37431	2.87971	1.93367	1.43309	3.13115	2.98361	2.10894	3.0418	1.84148	1.92542	2.26218	2.80524	1.87727	2.59438	2.54592	2.77474	3.95148
P28799	GRN	0.524716	0.865119	0.32289	1.25083		2.49248	2.20438	1.87345	1.82917	0.54936	0.333738	0.167664	0.498264	-1.31762	2.32816	1.74442	1.6512	3.13926	2.23647	-0.114307	1.50889	1.89308	1.32501	-2.31512	2.73295	2.60674	1.90375	2.01972	-0.675093	0.201134	1.99467	1.05839	2.28198	-0.121243	-0.446571	2.84881	3.15636	2.99645	3.92109
P06396	GSN	0.601748	0.874103	-0.079075	0.946664		6.86895	6.6226	6.65561	6.89788	6.88944	7.14316	7.51868	7.32436	7.86588	6.56223	7.30832	6.70258	7.56958	7.77647	6.4514	6.77264	7.8172	7.39544	6.87412	7.27224	6.82737	6.74452	6.94154	6.53578	7.47018	7.00983	7.25327	7.14837	7.35484	6.76724	7.79297	6.55773	6.45419	7.25156
P00390	GSR	0.187135	0.625359	-0.342738	0.788544		-0.333675	0.0168781	-0.341501	1.7159	1.14046	0.786156	0.923025	0.612591	1.5325	1.90492	1.3888	1.00408	0.635414	0.599323	0.168184	-0.0933456	-0.010891	-0.241476	1.88442	-0.200371	-0.257389	-1.02556	-0.142929	0.643749	0.111197	1.06099	0.23098	0.125553	0.555361	1.47623	-0.330599	0.382523	-0.0489292	0.450705
P48637	GSS	0.00122822	0.0755556	-1.32802	0.398314		-0.515068	-2.89616	-1.3888	-0.785778	-0.0229244	-1.93213	-0.0105324	-0.584824	-0.36515	-2.6778	-0.361458	-1.72985	-2.19756	-0.319044	-1.64706	-1.71653	-1.34968	-0.836267	-0.374664	-2.4978	-2.68597	-4.89818	-4.30057	-2.61622	-1.61942	-1.61284	-1.41152	-1.72009	-1.83159	-1.94675	-1.83771	-2.45933	-3.07774	-4.58162
P08263	GSTA1	0.339275	0.755544	0.254259	1.19272		0.631628	-0.194412	-0.624178	2.10865	1.17946	0.424997	-0.536598	-0.463392	0.388569	0.354692	-0.125082	2.18115	0.319872	-0.725616	0.65262	0.219276	-0.687279	-0.109474	-0.113356	0.374334	0.221676	0.756109	-0.0889187	0.918974	1.67535	0.733864	-0.352293	0.166862	0.691544	0.606194	0.224054	-0.00411797	-0.206842	1.57545
P09210	GSTA2	0.248906	0.708217	0.255582	1.19382		6.8143	6.22714	5.28334	6.73889	6.26386	5.89479	4.70266	4.75842	5.40575	5.29134	5.57182	7.00476	5.39668	4.89659	6.13762	5.89528	5.3961	5.6007	4.99279	6.12112	5.73741	5.50735	5.81537	6.57327	6.71423	5.53923	5.30717	5.67411	6.49967	6.32049	5.33804	5.55495	6.11046	6.73526
Q9Y2Q3-1	GSTK1	0.231224	0.692111	-0.508583	0.702913		-5.00479	-3.51779	-4.47537	-5.25812	-1.36472	-4.43651	-3.37466	-4.45008	-4.97894	-5.37981	-3.59505	-3.81912	-3.16011	-3.71549	-2.12594	-2.46833	-2.94846	-5.0091	-3.90275	-5.01999	-5.68398	-4.52231	-4.39736	-2.05584	-4.73663	-4.48079	-4.58237	-5.52902	-4.49885	-5.74477	-2.00761	-5.45914	-4.37799	-6.02646
P28161	GSTM2	0.620546	0.885516	-0.301983	0.811137		-0.399765	-0.45595	-1.9597	1.38422	-2.55936	-1.56238	1.06525	-0.726223	1.04436	-0.527931	-2.28232	-0.797434	-1.38491	-1.6732	0.549992	-1.2938	-2.23757	-2.7682	0.324865	5.35353	3.84376	0.0309944	0.208923	-0.585808	-1.58348	-1.36848	-0.67091	-2.27266	-0.44141	0.448177	0.695686	-0.845598	-0.356747	-1.55666
P21266	GSTM3	0.789596	0.953435	0.0386761	1.02717		2.96956	2.88439	3.05175	2.14087	2.95734	2.44191	1.82714	2.36585	2.35839	2.80607	2.25889	2.52291	2.90238	2.82809	3.37578	2.23245	2.03329	2.10564	2.67186	2.43271	2.58997	3.0279	3.38648	2.72606	2.27112	2.26146	3.0155	2.26828	2.88153	2.06848	2.72979	2.74498	2.48236	1.91717
Q03013-1	GSTM4	0.734927	0.934575	-0.0759632	0.948708		-0.274809	-0.492006	0.328726	-0.506649	-0.811127	-0.572035	-0.0654907	-0.886126	-1.34099	-0.884281	-0.396473	0.457975	-0.477428	-0.358225	-1.04082	-1.60262	0.110168	-1.06081	-0.414255	-1.64646	-1.32947	0.504486	-0.528177	-0.947468	-2.26221	-1.16401	-0.49371	-0.606401	-1.16414	0.0981998	-0.318407	-1.27492	-0.871693	-0.169624
P78417	GSTO1	0.247012	0.70656	0.267871	1.20403		1.25801	1.48895	0.375374	0.473207	1.12088	-0.100159	-0.309925	0.454401	0.345558	0.587978	1.62192	0.590134	1.55948	-0.390444	1.05124	0.833078	0.191753	0.0380001	-0.491491	1.19866	-0.46834	0.235935	0.0416546	0.181038	1.03419	0.714148	0.631121	1.04126	0.841003	0.583912	1.62134	1.48929	0.292234	1.84983
P09211	GSTP1	0.759101	0.944123	-0.128987	0.914473		3.36188	3.64031	3.49937	2.21535	5.90705	3.75728	3.62175	4.55027	5.42467	2.64967	2.51058	1.94657	1.96509	2.76089	2.78393	3.56689	4.14428	4.08626	3.54537	3.45665	3.2494	1.45719	2.4422	6.96523	2.72411	5.02268	3.48947	4.09254	2.43014	2.55065	3.5635	3.06748	2.28952	3.19827
P30711	GSTT1	0.782013	0.951248	-0.132719	0.912111		-0.364527	-1.02321	-0.497559	-0.619177	-1.09767	0.681564	-0.814369	0.0841694	-0.379309	1.30391	1.08456	2.64958	1.03586	-1.00039	2.23153	4.34896	1.89096	0.0987816	1.37288	1.21681	0.698441	0.450176	1.52883	0.500345	1.5284	-2.47828	0.27548	0.243658	2.89721	1.16537	-0.15443	0.449474	-0.273724	0.128963
P0CG30	GSTT2;GSTT2B	0.776787	0.950795	0.148089	1.1081		-4.30576	-4.85331	-4.85745	-1.87709	-4.4549	-4.11452	-4.96461	-3.70657	-7.08665	-2.12144	-2.2845	-1.78742	-1.16637	-1.79852	-3.81142	-3.04733	-3.63314	-3.91286	-2.69961	-2.3782	-1.46898	-2.71327	-5.25412	-3.91639	-2.61627	-2.36912	-1.89028	-5.27443	-1.61369	-3.39044	-5.09326	-1.47289	-1.63896	-4.36975
P08236	GUSB	0.313696	0.747254	-0.291142	0.817255		6.13582	6.90584	7.72726	5.94871	6.76482	6.89417	5.855	7.20329	5.92318	6.17914	5.80765	5.86026	6.94379	6.4677	6.71901	7.6456	7.31476	8.12459	5.66603	7.44139	7.99587	5.7683	7.17721	5.4919	6.17639	5.95071	6.98625	7.76027	6.09089	5.37669	6.94155	7.67702	7.03856	5.38943
P46976-1	GYG1	0.540402	0.867406	0.177931	1.13126		0.750608	1.033	1.37756	1.13068	-0.361021	1.1263	0.643627	0.733839	0.0617695	0.48872	1.41057	-0.580095	1.01645	0.675718	-1.46641	1.14755	1.06718	-1.17678	0.112448	0.822018	0.457062	1.25009	1.70779	-0.484684	-0.0379295	0.646786	1.17316	0.256985	0.579905	2.067	0.184896	-0.617647	0.502056	1.56661
O75367-1	H2AFY	0.331348	0.755804	-0.461864	0.726048		-2.74849	0.926109	-3.11358	-1.95779	-2.55034	-3.75694	-2.81723	-4.91608	-4.16252	-2.67223	-5.70491	-3.84972	-3.8084	-2.95452	-2.6419	-2.06732	-5.00446	-3.1697	-3.02414	-3.40814	-3.57953	-4.09922	-2.17378	-4.71465	-2.95082	-1.6069	-5.06768	-5.22333	-3.89341	-2.02474	-2.77214	-5.68374	-3.4547	-3.80406
Q14520-1	HABP2	0.6316	0.888872	0.140018	1.10192		-0.162939	0.298494	1.28613	-0.399916	0.514139	0.342499	-0.791624	-0.0228653	0.683151	-0.643318	1.86273	0.746515	0.244879	-0.653488	0.425917	-0.136032	0.734606	2.08496	0.54701	-1.02834	0.173334	1.13307	0.525805	-0.608162	0.263199	-0.881769	0.236452	-0.337849	0.824177	1.51544	1.64067	-0.0432358	-0.161636	1.49387
Q16836-1	HADH	0.558631	0.875621	0.201262	1.1497		-3.92752	-5.72297	-4.16579	-5.15109	-4.93754	-4.58178	-4.66607	-5.2643	-4.2886	-4.11642	-4.27074	-4.493	-3.41746	-5.67926	-3.11526	-4.16861	-5.50849	-4.56636	-5.99364	-3.55874	-3.50544	-4.32919	-4.26253	-6.80871	-3.07868	-3.64647	-4.14408	-4.0107	-3.92938	-4.3262	-6.45807	-5.04776	-3.38992	-2.82277
Q16775-1	HAGH	0.564983	0.87684	0.320189	1.24849		0.256718	-0.850489	0.723579	-0.816582	-0.473019	-2.84641	-3.09401	-0.938091	-1.70606	-3.85154	-0.771545	-1.29244	-3.4079	0.548651	0.721405	0.196939	-0.907951	-1.74732	-2.59445	0.479769	-3.50077	1.15661	-0.480381	-1.54874	1.06566	-1.79711	-5.00066	-1.53077	-2.35238	-1.31339	0.630005	-0.0595436	-0.908167	0.285608
P42357	HAL	0.698599	0.921079	-0.208316	0.865547		0.674833	-0.093586	-5.54793	-0.0546474	-0.0549679	-0.8346	-0.784502	0.172327	-0.231676	-2.78368	-1.82726	0.133549	-2.687	-0.695162	0.347069	-0.621738	-0.665995	-1.34413	-0.494377	-0.446711	0.0326233	-4.82123	-2.15556	1.7751	0.772974	-0.225416	-0.636242	-0.370764	-0.0861282	-0.172192	-1.47767	-2.40697	-2.08537	-1.84237
P81172	HAMP	0.114387	0.544008	0.997885	1.99707		-1.63799	2.00484	3.00226	1.58699	0.292202	-1.5682	-1.34651	-0.282129	-0.767673	2.66619	2.83035	1.48163	1.74425	2.9049	-0.160929	-0.410526	-3.27386	0.373632	-2.05171	2.60813	2.72605	1.60292	2.13822	-0.813358	0.406721	1.42212	0.541008	0.162943	0.714731	1.96179	3.44826	3.68307	3.50427	2.07526
Q9NYQ3	HAO2	0.902977	0.979943	-0.0464449	0.96832		-5.80503	-1.59244	-4.90422	-4.85564	-2.59861	-4.47793	-4.64277	-4.91898	-4.66291	-5.63356	-3.59617	-4.43808	-5.889	-5.61904	-3.67188	-3.32084	-3.38369	-5.2967	-5.49732	-3.49189	-4.34942	-2.82654	-4.40997	-4.67785	-4.07513	-4.75012	-5.22647	-4.73408	-5.54181	-6.17539	-3.9501	-5.07718	-3.10525	-3.40626
P12081-2	HARS	0.316615	0.746931	-0.634431	0.644195		-0.808701	2.03737	-2.5942	-1.07034	3.47431	0.235516	-1.41039	-0.0701523	1.0528	1.38444	-1.58548	0.217112	-1.21762	-0.66258	-2.19605	-2.26718	-0.804012	-2.73065	-2.63916	-3.03972	-1.62049	-1.55286	2.80352	1.60478	-1.76908	-2.27042	-2.38156	-2.56304	-2.13814	-1.35154	-0.96837	-4.66662	-1.46352	-1.63063
P69905	HBA2;HBA1	0.713552	0.926332	-0.134671	0.910878		8.33278	7.24855	9.41582	7.50337	9.48248	7.84154	6.66029	8.73413	8.41949	7.27871	7.11595	7.38556	8.72976	9.19797	7.65854	9.75592	9.57568	7.97602	6.03436	8.3885	7.22223	9.48813	8.89973	9.05524	8.70448	6.203	7.77098	8.61202	8.12677	7.36539	8.06907	7.93677	6.53443	6.69516
P68871	HBB	0.380205	0.7809	-0.388501	0.763923		9.43128	8.08101	10.2439	8.10817	8.41078	8.15421	6.42974	9.22386	6.44024	7.71823	7.08653	7.51463	8.41483	9.94604	8.3373	10.1302	10.0727	8.24673	5.80807	9.56595	8.27756	10.5228	8.65483	7.42409	9.73378	6.47435	6.92986	8.53119	7.68521	7.23116	8.67057	7.34058	7.3237	7.15811
P02042	HBD	0.332371	0.756522	-0.386043	0.765226		4.08344	2.63431	5.05482	2.93043	2.72175	2.6927	2.2592	3.19395	2.01113	2.60707	2.33507	2.87088	5.49945	4.50616	2.44143	6.11704	4.31821	2.73744	1.88989	3.69753	2.00016	5.06231	3.18699	2.47291	3.77248	2.17098	1.81843	3.04985	2.72825	2.1105	3.94189	2.25278	2.62613	2.25589
P02100	HBE1	0.487342	0.847192	-0.328055	0.79661		-2.51152	-4.04599	-1.45097	-6.44839	-4.16556	-5.29837	-3.56639	-6.37716	-4.92887	-5.65639	-6.07842	-5.82203	-5.25318	-2.09385	-2.89178	-3.52838	-5.21988	-4.96247	-3.82121	-5.35872	-5.48189	-5.32701	-2.45399	-5.55005	-3.99456	-4.51199	-5.46074	-3.81642	-5.93966	-4.87291	-4.69233	-4.92515	-4.43347	-7.07207
P69891	HBG1	0.258905	0.712729	-0.446448	0.733847		0.738731	-1.41542	0.82345	1.02803	0.00637627	-0.0934086	-0.427521	-0.384975	-3.78576	0.515127	0.594509	-0.601528	0.654881	1.72477	0.219667	1.01633	0.918276	-0.768154	1.86216	0.152016	0.728916	0.565708	-1.62138	-1.03526	0.253559	-1.62242	0.107454	0.563915	0.406811	-1.52994	-0.449476	0.356297	0.703896	-0.332304
Q6B0K9	HBM	0.791506	0.952496	-0.139749	0.907677		-3.31057	-1.64464	-3.12737	-2.45028	-0.219852	-0.896994	-1.06828	-2.41694	-2.33727	0.654282	-2.99141	-0.820156	2.49921	-1.9974	-0.509319	-3.39968	-1.63971	-0.0876617	-2.19677	-4.35881	-0.814926	-3.12066	-1.95244	-1.67972	-3.32666	-3.87406	-1.69628	0.924559	-1.39573	-1.08508	-0.106428	-2.58605	-0.858471	-1.57156
Q8WUI4	HDAC7	0.486568	0.846544	-0.607659	0.656261		-5.5405	-2.67535	-6.85594	-0.690865	2.95767	-0.572374	-2.17251	-1.47978	2.13958	0.279289	-2.81513	-1.11788	-1.70995	-2.31242	-5.34129	-5.88933	-3.26393	-4.02301	-5.6896	-2.60616	-2.16907	-2.57853	-3.8764	3.37295	-1.63936	-1.99674	-3.41158	-4.21579	-5.00565	-3.93329	-4.84513	-4.53163	-2.2821	-4.86732
Q9H0R4-1	HDHD2	0.616711	0.882919	0.219576	1.16439		-4.07668	-3.42914	-4.52871	-2.92123	-4.91901	-2.04776	-3.26949	-1.59941	-3.47462	-3.11274	-3.28263	-2.02376	-2.29604	-2.14169	-1.9645	-1.44028	-1.57682	-0.881243	-4.07516	-1.31612	-0.712807	-3.48055	-2.16436	-5.73739	-1.93755	-1.62423	-1.90436	-1.23463	-1.73502	-3.13887	-2.42102	-0.845196	-1.73736	-3.28821
Q9BSH5	HDHD3	0.698946	0.92038	0.178948	1.13206		-3.62238	-1.29736	-3.04985	-1.16386	-3.02824	-2.44782	-5.07753	-4.621	-3.65629	-3.23592	-3.81986	-2.8042	-5.49223	-5.1771	-1.46719	-1.61197	-3.63913	-4.52045	-3.20884	-1.9095	-1.27077	-2.04264	-4.0702	-2.00639	-1.36135	-0.879709	-3.16789	-3.55798	-2.86712	-3.66738	-2.33746	-4.66546	-3.27788	-4.70458
Q9NRV9	HEBP1	0.40467	0.7975	0.307047	1.23717		0.645882	-1.35119	-1.25963	-3.18459	0.754507	-0.494083	-0.589119	-2.23395	0.0858631	-0.0417595	-0.507833	-1.4297	-2.33517	-1.75618	-2.23147	-2.48855	-1.08602	-1.51994	0.204218	-1.48658	-1.36016	-2.94019	-2.26739	-1.43853	0.331495	-0.618259	-0.318314	-1.33229	-0.918005	-0.176401	-0.22802	-0.354416	0.17971	-0.577839
Q9Y5Z4-1	HEBP2	4.40075e-06	0.00266667	2.46825	5.5337	+	-0.404919	-0.410069	0.313404	-2.30464	-1.16129	-5.28428	-1.67282	-2.33693	-0.55896	0.0785179	-0.613743	-4.9658	-2.11484	-2.97715	0.070343	-0.333292	-2.49835	-1.16836	-1.00069	-1.12943	-2.05623	1.84019	1.15717	-0.140139	1.22593	0.14292	0.714029	1.01568	0.884241	0.696697	2.51145	0.677237	0.604378	0.620081
Q9ULI3	HEG1	0.58385	0.872574	0.252178	1.191		-0.470652	-3.26477	-5.60823	-3.04593	-3.18234	-1.81974	-2.31885	-2.54941	-3.18299	-2.87333	-3.86765	-1.86086	-3.37673	-3.21488	-1.10971	-2.69167	0.0828934	-1.73722	-4.5067	-2.64938	-2.96634	-2.57101	-1.62107	-3.506	-0.328308	-3.92862	-0.825243	-2.06759	-2.01647	-0.954077	-2.71168	-3.5822	-4.82907	-2.5798
Q9BYK8-1	HELZ2	0.560995	0.874066	-0.318787	0.801744		-3.9864	-3.15783	-2.62058	-2.12405	-6.98014	-2.0307	-2.23316	-3.3818	0.39185	-4.84988	-2.40936	-4.5122	-2.6407	-2.44012	-6.35135	-3.91367	-3.74529	-4.45141	-4.01298	-3.22339	-3.86451	-2.15649	-3.21458	-3.79875	-5.81516	-4.77633	-3.73433	-5.9305	-3.10306	-2.62176	-1.1497	-4.48126	-5.51685	-2.74975
P06865	HEXA	0.364367	0.768984	-0.270781	0.828871		-0.948776	-0.0694904	-0.0810966	-0.809975	0.00305748	-1.01097	0.747078	-2.17008	-0.600416	-0.231503	0.367641	-1.91323	-0.741465	-1.07427	-0.65202	-0.06423	0.340322	0.432554	0.0485477	-0.287664	0.154678	-1.12056	-0.336006	-0.782917	-1.58918	-2.96399	-1.17796	0.0468826	-0.940767	0.696041	0.400745	-0.939898	0.0165195	-0.128901
P07686	HEXB	0.417716	0.810472	0.112691	1.08124		3.9617	3.465	3.70279	3.43318	3.85073	3.18215	3.6739	3.41543	3.60886	3.77518	3.82862	3.79391	3.47694	3.3408	2.95977	3.07002	3.1837	2.97434	3.40784	3.6942	3.39905	3.97423	4.45738	3.53282	3.0945	3.74925	3.4636	4.42409	3.05869	2.83136	3.55526	3.20164	3.41839	4.01689
Q93099	HGD	0.387052	0.782719	0.201235	1.14968		0.915972	0.936274	0.237793	1.4357	1.11387	0.165051	1.0196	1.06607	1.34252	0.493782	1.39603	2.21917	1.02928	0.0627613	1.44615	0.395935	-0.172543	0.516298	1.21753	0.770609	0.22773	0.860825	0.873734	1.28028	2.03609	1.87157	-0.0261765	0.365692	1.1351	0.890881	0.225372	2.43068	0.283199	1.42989
Q04756	HGFAC	0.970414	0.9936	0.0176278	1.01229		2.33878	-0.720951	1.14133	-0.0472431	-0.680298	0.803873	0.612396	0.07658	5.22432	-0.187342	0.989244	-0.238142	0.35367	3.62995	0.363096	1.49691	1.11897	2.34028	1.12926	1.51702	1.96749	1.97776	-0.0832329	4.30698	0.275188	1.58981	1.22712	0.252277	1.11327	0.396561	1.70426	0.822336	0.280069	0.74674
O14964	HGS	0.808262	0.956816	-0.116622	0.922345		-2.54229	-4.03442	-2.46743	-4.65587	0.518869	-2.21902	-1.18164	-2.14287	-1.00329	-2.14374	-1.73425	-2.21719	-2.65989	-1.64215	-0.929081	-3.1175	-4.75241	-2.34382	-0.993179	-5.10274	-3.51331	-3.69779	-3.01846	-0.240482	-1.54838	-2.55413	-3.34937	-4.08291	-1.62002	-4.18984	-0.870811	-1.66817	-3.21	-2.96115
Q6NVY1	HIBCH	0.382608	0.782598	0.54931	1.46339		-0.890427	-0.957062	-2.40189	-4.52331	2.57257	-1.90275	-1.32435	-5.45515	-3.77815	-4.63663	-5.32068	-1.49767	-1.41917	-2.82018	-0.43819	-1.2331	-2.22866	-1.4528	-2.16839	-1.42048	-1.85289	-2.08091	0.13953	-1.85445	-0.901796	1.0463	-0.604374	-1.20539	-0.721193	-3.06206	-2.69475	-5.29868	-2.57673	-0.994066
P49773	HINT1	0.0879825	0.505085	-0.359983	0.779174		0.663034	0.711723	0.584381	0.988091	1.34635	1.46636	0.505577	1.81546	1.51896	0.785204	0.642149	1.23422	1.46694	0.269571	0.806196	1.79526	1.03251	1.79486	1.86807	0.117268	0.190977	0.894167	1.07492	0.73971	-0.422411	0.629566	0.886215	-0.189833	1.62229	0.826687	-0.320276	1.02633	0.97262	0.953625
Q9NQE9	HINT3	0.676299	0.913801	0.262914	1.1999		-2.36023	-4.78476	-4.31468	-4.28174	-5.19127	-2.5547	-2.75468	-3.61984	-4.71688	-1.87899	-2.12279	-0.722641	-1.81539	-3.04383	1.42141	-0.460646	-1.07149	-0.574015	-1.22313	-3.79467	-4.8868	-2.83551	-3.02482	-1.76735	-1.40511	-2.71415	-0.888109	-0.593834	-0.205709	0.262838	-4.57854	-5.11649	-4.43259	-3.17669
P10412	HIST1H1E	0.349451	0.760321	0.451618	1.36757		-1.52614	-0.753895	1.00902	-0.328566	0.55221	-0.202652	-0.0743732	-0.0840073	-0.980909	-3.34923	-0.42511	-0.89423	-0.838257	-2.11554	1.14768	2.10808	1.35776	-0.163525	-2.02499	-0.515799	0.0600281	0.991922	-1.38131	-1.6283	1.02731	2.08737	0.323027	1.73403	1.59861	0.509771	-2.42365	-0.907694	-1.61934	0.580645
Q93077	HIST1H2AC	0.005288	0.148771	1.29098	2.44694		0.136236	0.705328	-0.777714	0.273901	-1.93718	-0.952391	-2.97845	-1.00897	-3.12551	-1.53133	-1.21738	-0.749846	-0.678284	-0.907085	-0.275112	1.03338	2.35675	-1.40829	-1.22193	-0.427998	0.951571	-0.12697	0.157665	-0.771755	1.15818	2.96917	1.33327	2.42693	0.616051	0.16721	-0.58243	0.348576	0.050251	0.530668
P62805	HIST1H4A;HIST1H4F;HIST1H4D;HIST1H4J;HIST2H4A;HIST2H4B;HIST1H4H;HIST1H4C;HIST4H4;HIST1H4E;HIST1H4I;HIST1H4B;HIST1H4K;HIST1H4L	0.025573	0.311896	0.688661	1.61179		1.8537	2.85931	0.969158	3.2254	0.809626	0.759584	1.03344	1.06217	0.354639	1.39557	1.70034	1.05459	0.902456	-0.326021	1.29819	1.99609	0.503641	0.50823	0.0682716	1.56232	1.25895	1.04684	1.79408	2.67587	2.05929	3.4085	2.43546	2.1836	1.40449	1.35748	1.4708	1.51506	0.30323	2.68101
Q5QNW6-1	HIST2H2BF	0.766064	0.948636	0.11183	1.0806		1.38838	2.43597	0.506737	2.39536	0.476892	0.663898	-0.605078	-1.02429	0.152948	-0.310808	0.231987	0.400175	-0.180542	0.0942364	0.487604	2.11367	-0.139174	0.594349	-0.45702	0.784792	0.794319	0.746859	-0.210432	1.0745	-0.466125	4.19932	1.44476	0.565542	0.206484	0.49601	-0.196436	-0.476429	-0.18626	0.944447
Q16695	HIST3H3	0.825674	0.95951	0.0540925	1.03821		3.02863	3.46669	2.50211	3.81932	2.27721	2.38349	2.4509	1.88321	2.07976	1.95629	2.17547	2.74494	1.54243	2.00555	2.21528	3.66772	2.08024	2.31706	2.45779	1.96725	1.99755	2.182	2.81121	2.74002	1.91343	4.22907	2.95606	3.18231	1.89492	2.39978	2.07742	1.19029	1.52223	3.18759
P19367-1	HK1	0.59637	0.87024	0.194196	1.14409		-4.36811	-4.93765	-4.28037	-4.34417	-2.80148	-5.06676	-4.18349	-5.39098	-3.03679	-5.48829	-4.12978	-3.11652	-3.95075	-4.09775	-5.24516	-3.96037	-4.21335	-4.76361	-4.08443	-4.75	-4.78833	-5.4753	-2.32973	-3.76533	-4.09266	-2.80673	-5.22068	-4.44351	-6.60455	-5.39662	-2.96712	-1.96622	-5.0808	-3.65836
P52790	HK3	0.786897	0.952598	0.074983	1.05335		0.0890198	0.347658	0.465544	0.343861	-1.22522	0.388367	1.13724	1.31161	1.44455	-0.180418	0.405981	-0.282339	0.318432	1.40437	0.255709	0.51441	0.723211	0.934385	1.69301	-0.187237	-0.18046	0.671709	0.689594	-1.10728	0.226583	1.18137	0.947334	0.0540428	0.315104	1.42303	1.76574	-0.871614	1.72345	-0.0260925
P05534	HLA-A	0.577559	0.874008	0.102522	1.07365		2.49428	1.5291	1.46979	3.13029	1.21292	2.48891	2.18569	1.97852	2.17081	2.92332	2.58323	2.03021	2.17727	2.24623	2.46739	2.18865	1.38485	1.07778	1.97171	2.02828	1.9519	2.91774	2.3058	1.91088	1.35303	2.23166	2.01917	1.68855	1.67755	2.68731	2.06972	2.51541	3.01042	1.99243
P30455	HLA-A	0.167029	0.604382	0.792791	1.73242		-2.61275	-3.62611	-4.98756	-4.45393	-6.48155	-3.67624	-2.76239	-2.08145	-6.44632	-5.98729	-3.77507	-6.4673	-6.23434	-5.76204	-6.08439	-3.68253	-1.93312	-3.43935	-3.41143	-2.94765	-5.24947	-1.45674	-3.95155	-3.07097	-1.66788	-2.93082	-3.37648	-3.34199	-4.98237	-5.30087	-5.31777	-5.92539	-0.588081	-4.79852
P04439	HLA-A	0.108374	0.533433	-0.948425	0.518198		-1.88754	-1.80395	-2.36652	-0.860876	0.377556	-0.495476	-0.774057	-1.26066	-0.669334	-0.656366	-1.9484	-3.09931	0.237801	0.290852	-1.12387	-2.22169	0.213137	-2.8715	-2.6396	-0.49579	-1.38366	0.503218	-4.39402	0.402988	-0.809916	-7.1673	-1.28557	-1.75723	-0.873667	-1.44929	-2.51423	-5.35398	-0.604328	-2.77432
P30447	HLA-A	0.223379	0.680339	0.438338	1.35504		-4.39205	-3.93674	-5.63715	-4.76939	-2.14724	-4.94258	-4.49517	-5.47026	-5.09221	-2.88653	-3.77442	-4.74886	-4.57769	-4.9211	-4.38584	-5.13825	-3.50623	-5.06901	-5.48737	-4.81677	-5.03852	-2.89178	-3.40809	-6.49218	-5.4551	-4.5886	-4.99793	-3.6914	-4.96023	-2.82536	-3.71969	-2.51054	-3.15253	-4.56217
P10314	HLA-A	0.160329	0.59401	-0.962151	0.513291		-4.03971	-4.54183	-1.87486	-4.41563	1.47686	-4.63096	-5.4676	-6.91753	0.5131	-4.49882	-6.8893	-2.20902	-4.05064	-5.50395	-4.13742	-3.50257	-4.76003	-2.93848	-6.9335	-3.53441	-2.82976	-4.89898	-4.6284	-7.19194	-3.15325	-7.12798	-5.48743	-5.09101	-3.81052	-4.76831	-5.57481	-5.33536	-3.07743	-2.9301
P01892	HLA-A;LOC100507703	0.167691	0.60494	-0.824727	0.564589		-1.337	-0.820198	-0.403442	-5.85907	-3.63059	-4.27517	-3.32127	-3.1926	-5.22946	-0.959091	-2.38059	-3.23825	-0.142979	-0.348755	-1.79396	-2.22823	-4.15006	-2.22925	-2.76055	-3.12333	-1.85331	0.0751057	-5.55921	-3.56537	-3.55089	-1.04173	-3.89082	-2.37846	-2.94133	-3.88156	-3.18813	-5.62766	-2.14014	-6.01235
P30490	HLA-B	0.00948285	0.203927	-2.09816	0.233556		3.66958	3.0439	3.76916	4.83926	0.651649	-1.54359	-0.741608	-1.21507	0.0620861	4.50081	5.11632	3.73158	4.57329	5.50945	0.406031	-0.675201	0.586956	-0.892611	-0.177273	5.11751	5.44345	2.34044	-0.0518398	0.532112	0.371637	-0.596575	-0.650629	-0.576349	0.947817	0.319822	0.474903	-1.06608	0.931503	-1.91553
Q29940	HLA-B	0.0792868	0.484392	-0.732465	0.601875		-4.17301	-5.13824	-3.62777	-0.926029	-0.363337	-2.22948	-3.85336	-2.46206	-4.06348	-3.47606	-3.26078	-2.08246	-1.29953	-2.73345	-3.63146	-1.68259	-2.37372	-1.18897	-1.78515	-3.04145	-3.30906	-4.37911	-4.51525	-2.32381	-3.07001	-2.5438	-2.95204	-4.94039	-2.36779	-3.20907	-4.57306	-4.59575	-2.61806	-2.53481
P30508	HLA-C	0.00498264	0.153789	0.754159	1.68665		2.39829	1.73363	2.18446	2.31899	0.568445	2.34439	1.69049	2.25807	1.22519	2.55789	2.29741	2.0881	2.2236	3.25136	1.96902	2.48274	3.20947	1.7366	1.61551	2.32663	2.00062	4.11237	3.44079	0.922825	2.6031	2.1913	2.50035	2.09047	3.68238	3.03209	3.73592	3.53364	3.04045	2.45419
Q29960	HLA-C	0.0363244	0.361072	0.933769	1.91026		-4.04808	-4.18899	-5.28684	-5.42625	-4.87539	-5.21592	-3.75316	-5.51976	-5.6307	-3.9738	-5.51979	-5.26469	-3.29623	-4.02302	-2.46942	-3.15267	-1.99613	-2.97955	-4.01206	-4.86196	-5.02662	-2.5506	-4.80161	-4.0457	-1.75247	-4.88378	-3.56909	-3.17695	-0.941109	-3.69488	-4.12066	-5.78339	-2.8948	-1.68279
P30499	HLA-C	0.200389	0.643898	0.435338	1.35223		-2.73463	-3.16027	-3.3285	-4.40456	-4.00627	-3.05114	-4.07143	-4.99744	-5.86586	-4.76514	-4.53595	-4.34083	-2.25785	-4.20634	-3.08276	-4.91065	-2.91709	-4.06384	-3.01008	-3.97218	-4.2786	-3.94909	-3.92261	-5.83258	-3.17618	-3.49807	-2.44006	-1.73135	-3.23956	-3.63301	-2.85418	-4.66644	-2.99681	-3.13868
P01903	HLA-DRA	0.34719	0.760067	0.224645	1.16849		-1.53389	-0.762985	-0.843866	-1.56293	-2.8758	-1.42429	-1.2694	-1.36543	-2.06655	-1.54148	-1.71066	-1.89149	-0.708172	-0.927019	-0.86397	-0.500616	-1.13296	-1.1093	-1.15183	-0.465439	-0.557325	-0.743404	-1.97016	0.0595741	-0.682501	-1.89316	-1.42793	-0.14279	-1.79207	-0.943138	-0.461266	0.0931187	-1.34965	-2.08577
P20039	HLA-DRB1	0.146479	0.577962	-0.704272	0.613752		-0.694885	-1.2205	-2.35999	-3.43976	-2.00653	-4.10879	-3.98846	-5.1674	-4.89063	-2.88897	-1.82591	-2.06145	-1.78543	-2.11856	-3.64346	-3.21205	-4.96734	-4.6429	-2.99328	0.59734	-3.21519	-1.53901	-3.73093	-4.66949	-4.05186	-3.42471	-3.47837	-4.18871	-3.60225	-3.78698	-2.09661	-2.48348	-5.13503	-4.50353
P13760	HLA-DRB4;HLA-DRB1	0.857184	0.966004	0.0792436	1.05646		-3.24531	-1.30958	-3.34838	-5.2554	-3.90361	-0.668478	-1.2636	-0.441713	-1.19193	-1.76474	-2.19973	-2.41755	-0.0275707	-0.314054	-1.90219	-0.602859	-1.41453	-0.752993	-3.17842	-2.10347	-1.93904	-1.13527	-2.06861	-4.70097	-1.54122	-1.88568	-0.940462	-0.480677	-1.72008	-1.50417	-1.10712	-2.52656	-1.09508	-2.55855
Q16534	HLF	0.118511	0.544747	0.566711	1.48114		0.131556	-1.1133	-1.08383	-0.477074	-1.60472	0.0358505	-2.99485	-0.904203	-2.16304	-0.531555	-2.28658	0.754324	-1.8561	-1.1496	0.572319	-0.361294	-1.47531	-0.842464	-1.28502	-0.475183	-0.835787	-0.403856	-0.415476	-0.243214	1.27846	-1.31107	-0.343603	-0.204948	-1.19843	0.946262	-3.03209	-0.0787201	-0.69857	0.725063
Q96RW7-1	HMCN1	0.0216105	0.297357	-0.684405	0.622262		1.61974	2.47665	3.0656	2.52373	3.16901	1.89943	4.20358	2.90053	2.92869	3.22707	3.72217	2.27945	2.87079	3.58392	0.882793	2.10598	1.84426	3.11111	2.83744	1.79966	1.63257	1.51721	1.90121	1.67682	1.35529	2.17345	1.4501	1.56199	0.961874	1.30578	4.07014	2.28118	2.4533	2.2465
P09429	HMGB1	0.0478832	0.395039	-0.689446	0.620092		-0.917578	0.134806	0.228144	-1.22997	-0.893166	-0.776449	0.384296	-0.670126	0.276886	-3.4278	-0.270302	0.499685	0.400293	-0.539288	-1.14855	-0.451157	-2.30094	-1.44201	-0.788212	0.100208	-1.13349	-1.89294	-1.13541	-1.75208	-3.32423	-0.0845394	-1.05554	-2.31258	-1.64894	-0.0561886	-0.362892	-1.12523	-0.932419	-1.92464
P26583	HMGB2	0.181697	0.619424	-0.711204	0.61081		-2.35443	-0.433363	-3.59418	-1.5695	-4.55256	-0.958704	-1.86258	-3.03286	-0.609072	-2.0474	-0.291553	-0.239294	-3.68964	-4.82556	-1.20154	-0.879469	-2.93057	-2.67398	-1.6114	-5.04951	-2.54627	-2.40097	-2.77067	-4.9525	-4.76439	-0.716497	-1.8887	-3.53147	-2.15305	-1.30861	-3.93624	-4.45256	-4.1998	-1.23662
P41235	HNF4A	0.413644	0.806349	0.389944	1.31034		-5.02732	-4.79715	-5.36895	-4.77518	-2.29447	-3.16312	-4.83805	-6.21198	-4.5665	-5.89768	-4.5387	-4.59676	-6.54815	-4.2781	-4.56372	-5.94254	-5.62877	-4.04357	-4.54287	-5.76308	-3.64134	-1.10371	-4.44601	-5.13909	-6.40135	-2.03135	-5.1599	-6.25136	-1.80312	-3.7979	-5.13936	-5.22308	-5.83584	-5.1398
P50135	HNMT	0.875989	0.97168	-0.0465369	0.968258		0.0430393	0.366026	0.317373	1.32412	2.71363	0.637112	0.518091	0.438906	1.50595	1.67006	1.0504	0.47805	0.562862	0.0998878	-0.211096	0.379631	0.00583649	0.712824	0.608326	-0.216579	-0.864649	-1.97614	0.215588	1.85301	0.349688	0.821854	0.522797	-0.375038	0.375013	1.27282	1.40104	0.659294	0.999531	0.790689
P09651-1	HNRNPA1	0.554842	0.874827	-0.177581	0.884184		-5.44912	-3.91836	-4.64909	-4.98145	-3.24903	-4.42694	-4.79626	-4.58721	-5.69007	-5.76251	-4.69687	-4.61468	-4.26716	-3.8621	-5.29182	-4.22078	-6.18261	-3.77002	-3.87708	-4.42137	-4.64163	-5.526	-4.48721	-6.66652	-5.57145	-4.30807	-3.63875	-5.44485	-5.50128	-5.74267	-4.46057	-3.39043	-4.25968	-3.57916
P22626	HNRNPA2B1	0.144814	0.581446	-0.498148	0.708015		1.18871	1.08992	1.30761	0.519342	1.30697	1.44038	0.426779	1.3833	0.516439	0.704992	-0.733545	0.583229	1.64839	1.07222	0.292801	2.12562	1.42766	2.35686	-0.266706	2.0116	2.25452	0.00710678	1.06609	-1.42377	1.44818	0.250988	1.35828	2.38958	-0.353209	-0.00022316	-0.857557	1.75209	1.78372	0.128607
Q14103-4	HNRNPD	0.151893	0.584832	0.994829	1.99284		-5.88828	-2.13211	-2.66947	-2.56381	-5.03954	0.733412	0.655546	0.774117	-0.874325	-3.42416	-2.70874	-3.36451	-3.5597	-3.19624	-1.44621	-1.79116	2.08715	-0.0727921	0.661617	-2.93663	-2.47706	-1.57104	-2.72069	-1.77547	1.55169	-0.924894	1.07221	1.31551	1.33533	-0.740654	-1.38876	-2.51312	-2.15028	-2.84411
P61978	HNRNPK	0.708884	0.927086	-0.171848	0.887705		-1.11801	-1.35052	-3.83271	-2.60624	-3.02472	-3.30714	-1.87244	-1.10743	-4.2679	-3.69553	-2.79095	-2.70032	-4.64509	-3.51289	-0.940773	-1.45419	-2.16885	-1.0891	-2.12324	-0.592356	-0.906218	1.10288	-3.3623	-2.91799	-2.10389	-2.74351	-1.91609	-3.31726	-1.7222	-1.66126	-2.63337	-4.24313	-4.49704	-2.6182
P00738	HP	0.359168	0.766265	0.299396	1.23063		7.66568	6.04693	7.80867	5.87049	7.08775	6.12193	6.85633	6.94016	6.87263	6.87096	6.73683	5.2482	7.33879	8.52597	4.73013	5.79192	6.49248	8.074	5.3303	6.98686	6.80955	7.27908	7.0057	6.31962	6.76164	7.87682	8.32946	5.42666	6.61484	6.8445	8.04252	6.16119	7.60296	6.42171
P37235	HPCAL1	0.0568745	0.430762	-0.656402	0.634459		-2.86341	-4.61619	-3.69759	-4.16383	-4.36519	-2.05216	-2.95144	-5.50846	-2.99472	-2.98484	-2.32044	-3.30854	-2.58943	-6.09358	-4.60136	-4.02244	-3.113	-3.56617	-3.01357	-4.18049	-5.10336	-4.16856	-5.1515	-4.05923	-4.69111	-5.55387	-4.09201	-3.82296	-3.75311	-3.87937	-4.30525	-4.23052	-5.6576	-3.5221
P32754-1	HPD	0.456961	0.836223	0.159662	1.11703		3.15489	2.81282	1.99172	2.85155	3.87777	2.21756	2.41614	2.44988	3.38957	2.17051	2.41716	3.04458	2.3703	2.08116	2.3611	1.83108	2.60095	1.30973	2.03687	2.06219	1.59698	2.85542	2.67781	3.43691	3.54099	2.62395	1.92365	2.45502	3.29981	2.47379	2.04141	1.58571	2.09059	2.66951
P15428-1	HPGD	0.183865	0.620154	-0.496004	0.709068		1.08835	2.24385	2.28955	-0.0813332	0.532129	1.31901	-0.693529	-0.015379	-1.33974	0.335552	0.542761	1.45884	0.0750542	0.279823	-0.233456	1.4063	0.50285	0.583416	-0.0607376	1.23146	0.857267	2.11483	0.360363	-1.46041	-0.211092	2.57679	0.140259	0.403221	-0.539354	-0.500607	-1.53426	0.308981	0.661804	-1.14064
P05981	HPN	0.0985	0.522965	0.460563	1.37608		1.16478	0.442341	-1.16517	1.01785	-0.609709	0.0902252	-0.79155	-0.717543	-2.07399	0.319031	0.0527115	0.692474	-1.55407	-0.409826	0.81352	-0.250071	-0.501463	-0.239407	1.64179	0.445644	-0.2269	0.503122	1.01432	0.823513	0.318974	-0.174902	0.607084	0.488165	0.614424	-0.0910416	0.327288	0.225872	0.641909	-0.462433
P00739-1	HPR	0.723145	0.930894	0.231059	1.1737		-1.39553	0.379087	0.259872	0.401352	-2.69395	-0.850801	-0.896048	0.401886	-3.56587	-1.41678	0.58408	-5.26548	-3.44985	-1.66873	-2.70344	-0.135721	-0.631399	-2.14833	-3.58999	0.299479	-3.74514	-5.72708	0.785639	-3.86788	-1.26169	-0.220764	1.23092	-2.64853	-1.66431	0.872299	-1.7942	-1.86934	-0.067112	-0.469273
P00492	HPRT1	0.56734	0.87735	-0.127944	0.915135		-0.623545	0.576267	0.315134	1.15859	-0.82271	-0.54372	0.337112	-0.273153	-0.395443	-0.0566502	-0.524611	-1.79943	0.179157	0.468908	0.651394	-0.557011	0.507149	0.225595	-0.695873	0.0379848	-0.693142	-0.620361	-0.483515	-0.792885	-0.944416	-1.05668	-0.133003	0.602978	0.67532	-0.567669	-0.07687	-0.00972939	0.047081	0.131527
P02790	HPX	0.615511	0.882384	0.112175	1.08086		5.67533	5.73526	6.61059	6.05299	6.98998	6.14026	6.8035	6.66019	7.38931	6.28428	7.26344	5.79636	5.71091	6.80654	5.69241	5.48532	5.44889	6.34924	7.0985	6.24711	6.23837	6.19881	5.62129	6.91456	5.63128	6.72007	5.58396	5.71291	6.10188	7.15047	7.5857	6.68366	6.41115	7.1532
P01112	HRAS	0.0530001	0.416351	0.364268	1.28723		-0.41366	-0.0470753	-0.757229	-0.891127	-0.821646	0.295385	-0.558352	-0.850494	-1.07238	-0.984009	-0.654781	-0.109064	-0.557417	-0.321898	1.09008	-0.24011	-1.20853	-0.345522	0.20673	-0.54594	-0.453892	-0.286219	0.390551	0.826479	-0.446472	-0.784557	-0.20989	0.330992	-0.0947571	0.0871105	0.0308228	-0.00807953	0.164238	-0.985319
P04196	HRG	0.0783467	0.485448	0.299251	1.23051		4.41483	4.84318	4.73657	4.36152	5.29829	4.61174	3.6979	4.27616	4.52136	4.95187	4.2133	4.61173	5.68037	4.9264	4.93973	4.45047	4.4626	4.40211	4.07714	5.19475	4.5592	4.90076	4.58995	5.22693	4.20356	4.4604	4.45157	5.32512	4.32401	4.87437	5.41012	5.18929	5.89181	5.23311
P52758	HRSP12;RIDA	0.699489	0.920531	-0.22735	0.854203		-0.412678	-1.70909	-1.52549	-1.79181	-1.21952	-3.2064	-3.72507	-3.62812	-3.29207	-2.10342	-2.14093	-3.81092	-4.32661	-2.0836	-5.35448	-0.81399	-3.13551	0.106138	-4.2199	-1.30153	-1.92645	-0.978243	-3.625	-1.84645	-4.76378	-6.62306	-4.53837	-3.06504	-4.25512	-1.61961	-0.785654	-0.55253	-2.2864	0.0275879
O60243-1	HS6ST1	0.971089	0.992801	0.0166393	1.0116		-2.5633	-4.76138	-3.08611	-7.02241	-5.84937	-4.56312	-3.86037	-4.73883	-5.27425	-5.50137	-4.29434	-3.2249	-5.75513	-6.39392	-4.28262	-4.76959	-5.17309	-2.64058	-6.33016	-5.08662	-3.14027	-1.95024	-2.09915	-5.25789	-5.3997	-5.26641	-6.30502	-4.12684	-5.69847	-4.2131	-4.64057	-5.89276	-4.41774	-5.37544
Q96MM7	HS6ST2	0.0280243	0.317836	0.57179	1.48637		1.97214	0.414673	0.569984	1.59267	-0.26436	0.705664	-0.724491	0.983124	-0.22319	1.97063	-0.476828	1.88042	0.504059	0.0765495	1.68215	1.14705	0.496395	0.0224285	0.186504	0.700712	1.43123	1.69286	1.78281	0.94631	1.3333	0.72411	1.74406	1.39069	1.50213	0.738363	1.55602	0.57048	1.55587	0.963776
P51659-2	HSD17B4	0.564976	0.877453	-0.49021	0.711921		4.50673	-4.98812	4.52649	2.62771	1.98715	4.66102	4.19523	3.32494	3.20216	3.20514	3.88356	1.48385	2.67298	4.12118	1.32208	3.98176	3.88596	4.46524	1.18362	4.57629	3.62478	1.01331	3.49128	1.24096	4.45037	3.39956	4.39378	3.62679	3.39701	0.816259	4.84463	4.14683	-5.55999	3.02586
P07900-2	HSP90AA1	0.559809	0.874831	0.102586	1.0737		4.96526	4.78259	4.66272	4.65534	4.54622	5.09171	4.52738	4.75875	4.69805	4.91425	4.78755	5.39785	5.63114	4.76821	6.1633	4.5177	5.10596	5.04111	5.09179	4.92181	4.47011	5.99185	4.38728	5.34542	4.8904	4.51785	5.24105	5.29989	6.35637	4.74998	4.27416	4.62425	4.90072	4.82511
P08238	HSP90AB1	0.367223	0.772553	-0.197519	0.872049		1.90911	1.74211	1.38778	1.48088	3.47006	2.4875	2.30404	2.3979	3.01871	2.19842	2.80702	2.56471	2.66676	1.69375	3.19752	1.2573	2.40809	1.47719	2.59029	1.57902	1.60124	2.57541	2.00187	3.10538	1.62084	2.1062	2.03506	1.4319	2.66881	1.34635	1.23996	2.41302	1.77021	1.74164
P14625	HSP90B1	0.828725	0.960679	-0.042716	0.970826		4.1414	3.70655	4.01772	3.34027	4.12293	4.32797	3.41439	4.4197	3.37462	4.71941	3.80686	4.37862	4.44192	4.1587	5.14735	5.11615	4.845	5.35798	3.62629	4.30731	4.35947	3.84166	4.15644	3.76948	4.22512	3.93186	4.77128	5.16394	4.23829	3.84991	4.34235	4.64257	4.51255	3.17534
P48723	HSPA13	0.959939	0.992373	0.0273448	1.01913		-3.26875	-4.66111	-5.75814	-2.89603	-0.0459633	-4.2072	-4.75686	-6.29469	-6.01728	-2.66273	-5.26542	-5.29338	-5.07418	-1.01982	-3.8779	-3.71171	-4.42257	-4.22271	-2.08236	-3.80692	-3.83139	-5.44704	-5.02042	-1.96683	-3.1978	-3.01259	-2.03405	-6.01156	-5.0922	-2.11814	-4.4773	-2.86804	-4.63341	-5.25572
P0DMV8	HSPA1B;HSPA1A	0.0263712	0.312505	0.387089	1.30775		3.82329	3.52189	2.88732	4.03891	3.80033	3.57855	2.86419	3.47235	3.48259	3.7204	3.00875	3.21228	2.63673	2.96895	3.78181	3.61192	3.07556	3.55529	3.79769	3.70285	3.47669	2.7577	3.35912	3.50429	4.02486	4.5571	3.77526	3.93461	3.56051	3.38348	5.00865	3.8871	3.49104	4.37124
P54652	HSPA2	0.490426	0.850801	-0.168498	0.889769		1.26825	0.244635	0.878382	2.35522	2.75668	1.31493	1.89669	0.896938	2.12704	3.27304	2.09147	2.52213	2.53352	2.01711	1.22769	1.1995	1.62317	0.788076	1.46871	2.15593	1.86754	1.19499	1.8124	2.82729	1.4687	1.96302	1.76902	0.588652	1.11386	1.46815	1.69199	0.880999	1.85906	1.77075
P34932	HSPA4	0.810642	0.956827	0.0648895	1.046		0.268972	0.806904	-0.291393	0.671701	0.339186	1.32301	1.23281	1.72288	1.34694	-0.678391	-0.0365314	0.724302	-0.73279	0.774273	1.87646	0.116625	1.38851	1.15074	2.30451	0.0846462	0.679779	0.772242	1.15105	-0.251734	1.14005	1.67399	0.321945	0.60549	1.75883	1.53724	0.848209	0.0151539	-0.0783367	0.680428
P11021	HSPA5	0.844334	0.964749	0.0388087	1.02727		4.93553	4.83249	4.31506	4.00641	5.48351	5.3315	4.97123	5.20606	5.3652	4.38555	3.67335	3.92636	4.41209	4.50286	5.63334	5.23762	4.69882	5.15498	5.29877	4.65322	4.62449	4.43206	4.72331	5.72108	4.51915	4.75566	5.45851	5.34903	5.33373	5.404	3.95994	3.94621	4.67053	4.53748
P11142-1	HSPA8	0.982902	0.996675	0.0022905	1.00159		4.91582	4.88384	4.67108	5.11322	5.52055	5.19984	4.60015	4.98157	5.13608	4.89249	4.85334	4.80682	4.18277	4.57552	5.3406	5.3171	4.56088	5.28639	5.20807	5.15236	4.92406	4.69313	4.67433	5.45941	5.22234	4.92957	4.97534	5.20377	4.87128	4.98283	4.93273	4.89355	4.4845	5.1638
P38646	HSPA9	0.528773	0.867184	0.296018	1.22775		-3.7737	-2.7973	-5.07272	-2.28778	-4.84158	-4.0341	-4.60173	-2.78127	-3.49806	-3.64023	-4.16008	-3.27645	-1.85841	-5.01465	-2.88097	-2.68544	-3.86711	-2.88161	-2.93026	-3.24558	-4.23673	-2.95455	-3.46768	0.322964	0.0196896	-3.49299	-3.85024	-3.86745	-3.36649	-5.65754	-6.14176	-3.80549	-2.64709	-3.2791
P04792	HSPB1	0.70203	0.922627	-0.138545	0.908435		2.74029	3.17669	3.72701	3.96987	6.65169	4.76457	2.9556	4.02047	5.57841	3.88754	3.31585	4.56429	4.24627	3.63769	3.61391	4.21783	2.77308	3.92639	3.37828	2.95143	3.25282	4.50987	2.62038	6.57854	4.20406	3.56147	2.97914	3.03024	2.85773	2.79566	5.08314	3.77407	3.38448	3.17963
Q9Y547	HSPB11	0.0429549	0.379894	-0.989459	0.503667		-3.52311	-1.47973	-2.52499	-1.68199	-0.693443	-0.960894	-0.940237	-2.98461	-0.673702	-1.87414	-1.59498	-1.1071	-1.16344	-0.865589	-5.60659	-2.34127	-3.82864	-1.39664	-0.526768	-1.29399	-2.37553	-4.49186	-4.55896	-1.53121	-1.38193	-1.4778	-2.95091	-2.23373	-3.08072	-4.82523	-1.89495	-4.21757	-0.638968	-3.99274
P10809	HSPD1	0.0672518	0.463869	0.530441	1.44437		-0.228062	-0.446688	0.277386	-0.0267887	0.309761	-0.635466	-1.74491	-0.00548935	-0.439655	-1.35373	-1.98383	0.264362	1.55653	-1.11792	1.26448	-0.665815	-0.952072	-1.90664	-0.887812	-0.907629	-0.0785999	0.456705	0.00316238	-0.176191	-0.574064	-0.0586834	-1.05437	0.190363	0.486473	0.283606	0.113565	0.508518	-0.0692043	0.775784
P61604	HSPE1	0.12358	0.554125	-0.930167	0.524797		-5.20193	-2.988	-1.03906	-6.47246	-4.50508	-4.22645	-2.80114	-2.50136	0.274237	-3.46351	-2.74625	-1.57164	0.492085	-1.60285	-2.92294	-2.04567	-4.84013	-3.07451	-1.77933	-3.56016	-1.8955	-2.90885	-2.77197	-5.89444	-2.49163	-1.12675	-1.73507	-4.36978	-6.75084	-3.12323	-4.05341	-4.78322	-4.64235	-3.63738
P98160	HSPG2	0.613566	0.882073	-0.119628	0.920425		5.69671	5.50205	6.60675	5.82077	7.08886	6.27856	6.62955	6.92975	7.13011	5.77615	6.26891	5.33986	6.55865	7.06348	5.20326	5.71983	6.57652	7.06102	6.1719	6.06166	5.57887	5.97368	5.81742	5.73021	5.63611	5.69598	6.47543	5.32333	5.8481	6.43022	7.85633	6.53489	5.22404	7.03347
Q92598	HSPH1	0.651142	0.897728	-0.278058	0.824701		-2.98089	-3.43259	-3.17346	-2.96205	-6.87638	-3.36503	-2.16291	-4.98579	-0.0180244	-3.56934	-4.38907	-2.56013	-3.6223	-5.17124	-2.03821	-4.29104	-3.33966	-3.42755	-2.70179	-6.72934	-5.11806	-5.01136	-4.17533	1.06428	-2.70426	-3.7483	-4.47785	-6.47185	-3.78014	-3.25896	-3.13398	-3.28124	-6.86599	-5.38373
Q92743	HTRA1	0.614221	0.881814	0.17303	1.12742		0.0962048	-1.16559	-2.60612	-0.382431	-3.35285	-0.120634	-2.6231	-0.628653	-0.307312	-3.32882	-2.21035	-0.42662	-0.822512	-0.555117	-0.88908	-0.126513	-2.0424	-1.62398	-0.404476	-0.250725	-1.87242	-0.680731	-1.64607	-0.355162	0.0805035	-0.436543	-2.14452	-1.77486	-1.18912	-0.852879	-0.455704	-0.857155	-1.4947	-1.81821
Q12794-1	HYAL1	0.0223765	0.300777	0.392799	1.31294		3.31423	3.30579	2.76734	3.10648	4.5287	4.15051	3.38025	3.79307	4.29655	3.75806	3.44403	3.33986	3.7396	3.15237	3.70361	3.39921	3.94349	3.60507	3.43765	3.18874	3.09353	3.98431	3.24006	5.18366	3.85542	3.60204	4.07804	3.89882	4.40986	4.09881	3.86662	3.39319	3.36106	4.22142
Q4G0P3-1	HYDIN	0.305553	0.743983	0.176969	1.13051		0.276613	0.357513	-0.122171	-0.0381756	-0.381624	0.62417	0.990931	-0.180468	-0.0158176	0.544342	1.09585	0.307726	0.528643	0.411013	1.05158	-0.188492	-0.403913	-0.635771	1.00728	0.203617	-0.291878	0.888962	0.85313	-0.0299873	0.384584	0.1341	-0.394251	0.269388	0.62598	-0.0618534	0.686008	0.667215	0.874897	0.584938
Q9Y4L1	HYOU1	0.628006	0.888044	-0.263345	0.833154		-0.706083	-2.65881	-1.12502	-0.444929	-3.75346	-3.17596	0.73313	2.25547	1.36836	-0.608156	-1.60438	-0.463903	-1.26972	0.995995	0.51989	1.46947	-1.02084	1.82881	1.54791	-3.16853	-1.15915	-0.86331	0.440651	-2.20616	0.019619	-1.57108	-2.20699	-1.22139	-0.642845	1.06021	-0.0353127	-0.965313	0.0322342	-1.72659
P05362	ICAM1	0.526396	0.865857	0.320733	1.24897		-1.24247	-3.58828	-1.88786	-2.29941	-3.71574	-4.00684	-4.53275	-3.88284	-3.4398	-2.69851	-4.71046	-2.12595	-3.51764	-1.34649	-5.73854	-3.74435	-6.44879	-4.18285	-4.74445	-0.768219	-1.26241	-2.21317	-3.82382	-5.25461	-3.06173	-5.09021	-1.41264	-2.64478	-2.86838	-2.85398	-2.79321	-1.88954	-3.70097	-1.48534
O75144-1	ICOSLG;LOC102723996	0.7817	0.95144	-0.112835	0.924769		-5.08532	-6.05305	-4.80636	-5.68609	-3.11007	-3.21046	-5.2552	-2.40701	-2.67694	-4.71457	-5.41537	-5.31045	-7.41486	-4.35271	-6.43771	-5.14418	-5.17557	-4.31509	-4.27779	-4.89249	-3.74672	-5.46305	-4.0018	-2.48999	-6.00842	-6.20069	-5.62009	-4.67205	-5.05728	-5.44266	-4.43277	-4.33618	-4.89361	-4.43609
P14735	IDE	0.712531	0.927329	0.127732	1.09258		1.76522	2.14714	2.05589	2.50684	3.80521	2.44681	-0.378613	1.64217	1.81325	1.83405	0.808432	1.19779	2.0478	1.71992	-0.580791	2.59085	-0.76416	-0.0827904	2.29776	1.62425	1.80311	2.54893	2.05195	1.91269	0.584455	2.3475	0.888523	1.50248	1.40221	2.04255	1.22982	1.9071	1.77941	1.45823
O75874	IDH1	0.177672	0.620657	0.206498	1.15388		4.25611	3.98444	3.87214	4.30968	4.59178	4.15461	4.30056	3.8793	3.28932	4.11603	3.81863	4.53636	3.32609	3.80678	4.90988	3.95895	3.6877	4.07152	5.00766	3.5435	3.92514	4.96486	4.10855	3.94316	4.51515	4.17039	4.07339	4.24421	5.04131	4.02946	4.0868	3.9943	4.48792	3.85831
P48735	IDH2	0.172206	0.611606	0.520192	1.43415		-1.3361	-0.71398	-0.746277	-1.69159	0.105436	-2.03895	-0.585945	-4.4726	-0.233778	-2.03262	-2.10119	-1.15893	-0.198978	-0.274626	-0.282429	-1.94468	-1.3993	-2.04396	-0.689734	-0.593029	0.244902	-0.779942	-0.983492	-0.300608	-0.0356998	-1.24729	-2.05065	-0.77803	-0.418726	-0.928232	2.03257	-1.88857	-0.872234	0.0396557
P35475	IDUA	0.0133645	0.253742	0.425387	1.34293		1.64542	1.73875	2.76947	1.17114	1.75222	2.08371	2.29535	2.25543	2.46472	1.37808	1.74018	2.21536	2.65817	1.61579	1.25387	1.28952	1.31559	1.27811	1.65422	2.04193	2.15206	2.78139	1.5024	2.42441	1.87401	2.43736	2.17204	1.91048	2.19339	1.89995	3.09738	2.38004	2.44111	2.41596
Q01628	IFITM3	0.925744	0.985795	0.0384117	1.02698		0.433117	1.23022	-1.0257	0.600693	1.60456	1.29419	1.17247	1.15136	1.31852	0.329893	0.653843	-0.381023	1.99125	0.286364	1.26262	1.64816	0.40872	1.30342	0.707533	0.523705	-0.90801	0.265463	-0.0889416	2.52824	2.00586	0.862816	2.21536	1.70233	1.07973	1.15864	-3.71754	-0.2083	1.194	1.16248
P48551-1	IFNAR2	0.015809	0.268288	-1.47398	0.359987		-3.80465	-3.72701	-3.81916	-2.29242	0.848179	-5.35001	-2.23908	-3.56679	-0.358074	-1.53683	-4.62906	-5.42166	-1.4382	-2.20824	-4.48942	-5.04436	-4.22053	-3.63886	-3.96548	-5.09706	-4.15038	-5.25625	-5.12751	-0.199898	-5.26288	-6.94336	-5.4301	-4.11923	-5.24733	-5.75226	-4.20897	-5.37732	-5.14878	-4.51355
P05019-2	IGF1	0.125137	0.554341	-0.796538	0.575729		-4.12143	-3.83654	-2.29379	-1.61859	-4.42759	-4.56283	-4.18209	-5.29744	-4.72946	-1.5866	-3.53827	-1.43764	-4.30749	-1.0226	-6.40342	-3.81384	-4.56248	-5.75613	-3.99611	-5.03918	-4.73134	-3.26489	-5.1031	-5.59753	-7.05156	-3.49628	-5.60597	-5.02156	-4.70728	-5.79067	-1.79953	-3.73242	-4.08557	-5.40545
P01344	IGF2	0.678683	0.913953	0.188964	1.13994		-0.72611	-0.399357	-1.8606	0.117113	-2.40612	-2.38374	0.25437	-3.04551	-2.09432	-0.936619	-0.699539	-0.403957	-0.310135	0.509735	-2.98	-3.77349	-1.15011	-1.53659	-2.62955	-1.36877	-0.138899	0.491938	0.382093	-1.77187	-1.1635	-0.173656	-1.48245	-4.84603	-1.05439	-0.321266	-1.33009	-0.446171	-0.81472	-2.32328
P11717	IGF2R	0.324603	0.755299	-0.211129	0.863861		3.52516	2.1976	2.74485	3.06674	0.895918	2.18934	1.90593	2.34565	1.60887	2.85351	2.64104	2.55051	2.30928	2.81763	2.48083	2.33226	2.12162	2.27419	2.40732	2.83063	3.39827	2.31618	2.7896	0.513994	2.44567	2.32556	2.09167	2.56569	1.90195	1.65549	2.30685	2.84738	2.7098	2.66468
P35858	IGFALS	0.305892	0.741482	0.297288	1.22883		4.48445	2.41659	2.92655	3.65935	3.27172	3.66555	1.87755	3.7785	1.9568	3.13919	1.66584	3.65648	3.82868	3.54936	4.20004	3.6274	4.518	2.50327	2.1715	3.71256	3.21166	3.6617	4.24658	3.21112	4.79627	3.07418	4.11467	3.53811	4.46941	3.99017	2.71511	2.56055	2.5988	2.87253
P18065	IGFBP2	0.793767	0.95028	-0.102109	0.93167		6.44065	4.94715	5.4663	7.57085	7.44311	4.85243	4.70289	4.68744	6.5444	7.64261	6.65457	7.45439	6.99224	6.2681	4.568	4.41953	4.70111	4.09307	4.6295	5.57684	5.78581	6.52554	6.25499	7.25302	5.39629	6.72828	4.31306	4.50184	4.91486	4.55727	6.16709	5.57152	5.75635	5.91022
P17936	IGFBP3	0.349035	0.760125	-0.308841	0.80729		6.91985	7.61392	8.12577	6.99812	7.33265	7.71029	6.48485	8.09526	6.23093	6.90902	6.56853	6.81879	7.83727	7.47153	7.743	8.68031	8.20232	9.16058	6.17165	8.38679	8.93864	6.74933	8.03002	5.65879	6.9798	6.82889	7.77229	8.68324	6.97423	6.12437	7.76755	8.53959	8.10565	5.8285
P22692	IGFBP4	0.0859566	0.500677	0.798369	1.73913		0.194576	-0.647593	0.862923	0.183044	-5.992	-0.962612	-0.558184	-0.657686	-0.643673	-0.408188	0.551937	0.31567	0.636974	0.609652	-1.60022	-1.48971	-1.49749	-1.39485	-0.70483	-0.56008	-0.899263	0.916042	0.25815	-0.737516	2.26466	0.103123	-1.6029	-0.282003	-0.704527	-0.476477	0.840008	0.099329	-0.19055	0.81522
P24593	IGFBP5	0.78624	0.95235	0.0528721	1.03733		1.67976	0.952806	1.77482	0.919916	0.72967	0.357765	0.311275	0.82448	0.334862	1.06003	1.84476	1.8833	0.49737	1.51843	0.560268	0.556364	0.0933323	0.457857	-0.0740509	0.515224	1.33818	1.40668	1.37786	0.715023	0.830658	0.994511	0.306158	0.813873	0.124739	0.579599	1.12602	0.657598	1.31734	1.66459
P24592	IGFBP6	0.252255	0.711925	-0.556139	0.68012		0.316893	0.197187	0.144369	0.415699	-1.94736	-1.54138	-0.814972	-2.19274	-0.932598	0.513723	0.157339	-0.256594	1.35488	0.463049	-1.25243	-1.91534	-0.111982	-0.881914	-2.18152	0.514122	-0.0608006	-0.684797	1.08169	-4.52175	-2.66641	0.208637	-1.39499	-1.86292	-3.48727	-1.56912	0.819326	-0.461035	0.452505	0.658203
Q16270-1	IGFBP7	0.941678	0.990041	-0.0135973	0.990619		9.15824	8.6677	8.73773	8.69376	7.99861	8.4688	7.96218	8.68579	8.1638	8.67934	9.16002	9.27268	8.85068	8.88693	8.46105	8.91737	8.48221	9.02073	8.24477	9.10019	9.51439	9.36675	9.02695	8.41431	7.28194	8.53231	8.32378	8.9528	8.19701	8.23378	9.58562	9.50883	9.34041	8.42306
P01876	IGHA1	0.145722	0.577986	-0.420381	0.747227		9.02013	9.45028	9.6244	8.39934	9.04841	9.05499	8.84975	9.06349	8.16861	9.5337	8.58388	8.09429	9.47213	9.13035	8.7691	9.66732	9.04595	9.9653	7.08853	9.74807	9.75499	8.34757	9.46904	6.53785	8.90293	8.05633	8.99337	9.75595	7.94644	7.28832	9.467	9.45264	9.2411	8.40645
P01877	IGHA2	0.839011	0.96322	0.122837	1.08887		-1.10646	-1.34197	-0.901865	-2.0092	-4.25976	-3.82408	-3.35919	-4.89674	-5.60776	-0.130211	0.510042	-2.30239	-0.200758	1.01843	-4.57571	-1.36188	-2.84659	-5.0834	-2.54879	-2.6101	-2.39533	-2.41668	-0.846083	-2.46553	-3.91671	-1.06518	-2.83341	-0.846525	-0.709595	-2.59254	-4.36462	-1.34186	-1.57739	-4.27644
P01859	IGHG2	0.997513	0.999523	-0.000921033	0.999362		5.85269	6.86024	7.76639	7.48645	6.98554	7.49331	8.33192	6.84426	7.41159	6.83257	8.22	5.42967	7.22659	7.31309	4.545	5.96593	8.15981	7.44021	6.7342	6.77717	7.06898	8.02726	6.84995	7.43061	5.57195	6.67063	6.55045	6.70656	7.37909	7.7537	6.54271	7.4419	6.94625	6.95949
P01860	IGHG3	0.750756	0.939105	-0.0566553	0.961491		7.09949	7.48425	7.76401	7.36456	6.89814	7.36874	7.82379	7.1774	6.99431	7.08842	8.01337	6.1865	8.03949	7.39554	5.93898	7.30527	8.1262	7.25829	7.17252	7.01847	7.38273	7.84548	7.69615	6.38096	6.62095	7.52186	6.69394	7.2838	7.19851	7.52766	7.12827	7.29689	7.4287	7.29299
P01861	IGHG4	0.573073	0.877163	0.129046	1.09357		4.2726	4.2268	5.71705	5.5249	4.53451	4.9279	5.07143	4.69369	4.4461	5.58759	5.7681	4.48439	5.75388	5.89671	3.44629	4.42757	6.09217	4.78291	4.12459	5.47888	5.2303	5.50406	5.97551	4.43304	4.45137	5.20618	4.41365	4.75025	4.72158	5.38887	5.21576	5.23886	5.40393	5.65781
P01871	IGHM	0.157374	0.590092	-0.552092	0.682031		5.82751	5.82583	6.04569	5.49607	7.71636	5.71694	7.00293	7.41085	5.95852	7.35915	7.87595	6.01403	8.36532	5.81166	8.24819	7.06843	6.44267	8.82617	4.89387	7.59825	6.39861	5.71231	6.14931	6.30588	5.63473	5.84323	6.84154	5.67502	5.08421	4.87012	6.83365	6.41045	6.12418	9.18288
A0A0C4DH31	IGHV1-18	0.095173	0.522683	-0.771416	0.585842		-0.640865	-1.00832	-1.33063	-1.18452	-1.44584	-0.782038	-0.775679	-2.37666	-2.60282	-0.541691	0.903395	-2.5363	-1.63469	-2.18462	-2.15313	-3.31547	-0.979208	-1.76905	-2.05439	-3.73013	-1.81156	-6.60268	-2.5647	-3.67868	-1.37915	-1.1883	-1.7476	-2.19693	-2.73488	-2.69904	-0.101917	-3.18754	-1.67992	-1.28634
P01742	IGHV1-69	0.943526	0.990415	0.0301708	1.02113		0.597027	1.17694	2.2111	1.14506	-0.511547	-0.484922	-0.547411	-1.43624	-1.28049	1.0538	0.785109	-2.05499	0.90733	0.642195	-1.05649	-1.10173	-1.08384	-1.81982	-1.1007	1.32091	0.778969	0.760941	1.68421	-2.69117	-0.129442	0.0865345	-0.859421	-0.888494	-0.588932	-1.07257	0.349104	0.782444	0.832455	0.975285
P23083	IGHV1OR15-1	0.502205	0.855325	-0.416106	0.749445		1.00422	1.81406	1.98816	1.21716	-1.36874	-0.62343	-0.39341	-0.347721	-3.23249	0.823458	1.10436	-0.416468	1.55108	1.44364	-0.0552483	1.22959	0.267841	1.46244	-1.29731	1.26046	1.50587	2.12261	1.74079	-5.35917	-0.762829	0.657688	-0.202858	-2.66034	-0.701221	-1.29748	3.19559	0.227543	1.52311	1.63993
A0A0B4J1V2	IGHV2-26	0.191052	0.62869	-0.645177	0.639415		-4.27782	-5.04352	-3.09593	-4.53814	-3.58678	-2.60715	-1.87926	-3.20092	-5.65721	-5.60608	-2.86327	-2.87883	-3.85727	-3.16276	-6.6758	-6.55528	-3.27322	-4.04313	-4.00963	-1.84645	-2.67292	-6.01203	-3.37968	-2.72573	-4.61741	-2.86347	-5.64397	-6.30664	-6.64672	-3.30829	-4.02088	-3.50129	-5.06716	-4.64202
P01817	IGHV2-5	0.873972	0.971505	-0.0576024	0.96086		-0.149309	0.383978	0.359734	-0.367638	-2.15916	0.608494	1.30881	-0.54616	-0.48712	-0.371319	1.14647	-1.04619	0.0279217	0.0650463	-2.94393	0.459925	1.33232	-0.269947	-0.801748	0.877544	0.0499306	-0.0999985	0.902325	-1.92291	-0.741982	0.108166	0.0634232	-1.83048	-0.318687	-0.897961	0.0704479	0.391636	0.654585	1.31116
A0A0C4DH43	IGHV2-70D	0.0209923	0.292544	1.26688	2.40641		-1.75173	-2.14526	-2.65892	-4.17367	-5.0146	-3.59865	-1.47953	-4.27783	-5.04449	-3.27427	-3.77525	-3.88777	-4.50087	-2.32486	-5.77813	-1.84515	-1.70071	-1.82652	-4.41821	-1.53141	-3.82923	0.31749	-1.23394	-3.96516	-3.9026	-2.25039	-2.31096	-1.27567	-5.25218	-1.61909	-0.159908	-2.04619	-2.7518	0.306475
A0A0B4J1V0	IGHV3-15	0.284101	0.733866	0.605228	1.52122		-2.57247	-0.418058	0.488995	-0.128223	-2.29692	-0.529055	0.390202	-2.12265	-0.803009	-1.19606	-0.810259	-0.933599	-0.18116	-6.45882	-1.13186	-0.320351	-0.0396042	-0.903578	-1.1911	-1.29184	-0.442873	-1.27443	-0.478394	-1.86198	-0.212669	-1.08592	-0.508982	-1.94012	-0.460432	-0.341932	4.93517	-1.17989	-1.56909	-0.324785
P01768	IGHV3-30;IGHV3-30-5	0.737628	0.936146	0.114869	1.08288		0.984324	1.99279	2.5859	2.14289	-0.137691	0.806757	1.27867	0.225191	0.0616417	2.22783	2.05563	0.267799	2.20674	1.49901	0.0234814	0.38781	0.634218	0.993599	0.371248	2.16674	1.88791	1.77317	2.10985	-0.77445	0.634455	1.05599	1.07884	0.222628	0.304119	0.886541	1.72277	2.77593	1.96722	3.00349
A0A0B4J1X8	IGHV3-43	0.591496	0.87226	0.274905	1.20991		-1.67452	-1.95017	-1.491	-1.87474	-3.05147	-3.51292	-2.25939	-1.91674	-5.14923	-1.34619	-1.97074	-3.79214	-3.311	-1.19212	-5.44728	-3.42427	-3.56195	-3.32486	-1.65207	-0.974264	-3.99158	1.51883	-1.80047	-4.39343	-5.18817	-1.88924	-1.97365	-2.78819	-4.29682	-2.76807	-1.08939	-2.42137	-2.41692	-2.12372
A0A0A0MS15	IGHV3-49	0.927932	0.986107	0.0399668	1.02809		-0.783628	-0.0203533	-0.059145	0.443886	-2.62561	0.522606	0.989122	-0.303185	-0.413465	0.00876617	0.505777	-1.5732	0.821453	0.696392	-1.96109	0.591324	1.37988	-0.514317	-0.698635	0.173056	-0.900806	2.51101	0.139149	-1.62748	-4.14668	-0.712109	0.638538	0.657642	0.208735	-0.0831585	0.783751	0.66518	0.102865	-0.921455
A0A0J9YX35	IGHV3-64D	0.982783	0.997054	0.00643149	1.00447		-0.0436611	0.911457	0.924772	0.647247	-1.09043	0.304398	0.904142	-0.526634	-0.706041	0.687542	0.393091	-0.921005	0.287346	-0.618542	-0.323278	-0.461496	0.42782	0.111023	-0.858393	0.868912	0.828217	-0.815428	0.948633	-1.66569	-0.69591	1.6781	0.199949	0.0329876	-0.898859	-0.762735	-0.133385	1.26722	0.562468	1.44742
P01780	IGHV3-7	0.712952	0.926766	-0.108017	0.927862		1.77773	2.60156	2.78752	2.98803	1.27172	3.49706	3.84992	2.90175	2.40493	1.79043	3.16852	0.991531	3.82408	3.00825	1.08416	2.58179	4.3539	4.08492	2.4888	3.12928	2.90074	2.65991	2.53905	1.18955	2.13125	2.37113	3.15907	3.17551	3.15282	3.11281	2.86996	2.75729	2.16838	2.89601
A0A0B4J1Y9	IGHV3-72	0.856015	0.965778	0.039793	1.02797		2.66406	3.00411	3.08151	2.43729	2.33841	3.2274	3.31532	2.5023	1.64043	2.94707	3.63871	1.90956	3.14928	2.88719	1.2654	3.22026	3.37864	3.92473	2.4126	3.03294	3.14918	3.13155	3.00419	1.1684	2.44841	2.78225	3.06383	3.26338	2.74232	3.1848	3.0444	3.21042	2.93947	3.13596
A0A0B4J1V6	IGHV3-73	0.154385	0.586057	0.75877	1.69205		-2.40366	0.528553	-0.97645	-1.6648	-2.74184	-2.32312	-2.27071	-1.75714	-4.22018	-1.85224	-1.07052	-2.38818	-1.91291	-0.89234	-5.06161	-4.17737	-4.67356	-4.50936	-5.21808	0.0700207	-1.53063	-0.34717	-0.930971	-3.96776	-2.07412	-1.01575	-2.03609	-2.23456	-3.08542	-2.77077	-0.39797	-0.583538	-1.3789	-0.912949
A0A0B4J1X5	IGHV3-74	0.792678	0.952224	-0.0958166	0.935742		1.8747	2.49553	3.05316	2.28415	5.42941	3.1041	4.79732	3.40354	4.44436	2.60113	3.14192	1.28893	2.64814	2.13888	1.44749	1.99628	2.9077	2.6673	2.24997	2.95149	2.10304	2.53882	2.13931	5.34538	2.25002	1.6975	2.44671	2.17692	1.93504	2.54003	4.09319	2.72592	2.15955	3.24748
P01782	IGHV3-9	0.435585	0.827731	-0.212006	0.863336		2.30962	2.41386	2.60702	2.33927	2.44146	1.92235	2.64079	1.20234	2.19974	1.83471	2.40438	-0.167038	2.10569	1.58907	-0.238344	0.815742	2.17859	0.843275	1.30435	2.38056	2.14493	1.93561	1.85907	2.00886	1.02213	1.7392	0.14455	1.04862	1.73861	1.27114	1.62439	2.09204	1.48315	2.34992
A0A0C4DH34	IGHV4-28	0.0184885	0.28129	0.820111	1.76554		-0.517946	-0.618128	-0.781301	-2.14825	-4.52875	-2.75461	-1.10231	-1.41132	-3.14883	-1.55229	-1.68202	-1.40842	-1.3031	-0.413195	-1.91438	-0.319759	-0.540813	-0.1588	-1.16478	-0.955528	0.0390415	-1.0461	-1.00892	-1.66882	-0.36557	0.0785885	-0.285946	-0.145489	-1.07726	-0.174215	-0.544506	-0.0788574	-0.902876	0.309454
A0A075B6R2	IGHV4-4	0.335104	0.754719	-0.642431	0.640633		-3.04402	-2.6055	-3.13023	-0.491693	-4.18084	0.0146847	-6.69738	0.29929	-3.42292	0.490519	-2.18927	-2.93163	-0.08671	-1.91187	-4.36242	-2.61272	-1.4431	0.258646	-5.70783	1.33221	-1.7573	-3.48896	-4.03239	-3.90853	-3.40249	-5.33108	-0.876442	-3.06078	-2.10585	-1.60379	-2.5692	-2.23789	-2.41607	-0.667717
A0A0C4DH38	IGHV5-51	0.449045	0.830672	-0.237662	0.848119		0.800695	1.37702	1.85327	0.833546	1.12785	1.1612	2.94997	0.883968	1.11292	3.09505	1.54464	-0.840513	1.81579	1.21563	-0.772293	0.798841	2.53346	0.304813	1.2309	2.6932	0.779846	1.15265	1.58375	0.0123367	0.984039	0.96137	0.862848	0.185717	0.426487	1.25408	1.76257	1.50408	1.05897	1.56613
A0A0J9YXX1	IGHV5-A;IGHV5-10-1	0.503651	0.855104	0.290244	1.22285		-6.05282	-3.9163	-4.37094	-4.02721	-5.71706	-5.78006	-3.19765	-6.30001	-6.12992	-4.68972	-3.6905	-6.08741	-4.82323	-4.14266	-6.64421	-4.30266	-5.96336	-6.2707	-4.1807	-3.39308	-4.00339	-3.69101	-4.72972	-6.42639	-4.8504	-6.82001	-3.34916	-6.07683	-5.70582	-5.59271	-3.61454	-3.77513	-3.11107	-2.66914
A0A0B4J1U7	IGHV6-1	0.327599	0.755157	-0.247232	0.842511		3.76054	3.26731	3.03169	2.48115	2.14547	1.74514	2.02282	2.20848	1.20248	2.22949	1.52344	0.790483	3.10791	1.8272	1.46697	2.29314	2.31251	1.96651	1.16494	2.57388	2.42949	3.16807	3.16561	1.60508	1.59071	1.18706	1.54248	1.90256	1.1167	1.6549	1.62743	2.11736	2.37363	1.93266
P01591	IGJ;JCHAIN	0.0727072	0.47051	-0.315067	0.803814		6.06296	6.25087	6.33315	5.77211	5.49646	5.90739	6.60259	6.87087	5.91809	6.11661	5.88895	5.50356	5.99038	5.66221	5.41179	6.6881	5.62672	6.7742	5.86927	6.4686	5.55195	5.13446	6.79003	4.7582	5.40511	5.49687	6.12844	5.85036	5.72941	5.22943	6.05075	5.88804	5.64812	6.2696
P01834	IGKC	0.0117323	0.236308	-0.705745	0.613126		6.27924	6.78848	6.97928	7.46177	9.85662	7.58792	8.16178	7.7722	9.18708	7.78917	7.37974	6.92683	7.83373	7.61513	5.93873	7.38236	7.88018	7.63589	6.31471	7.52176	7.19087	6.86436	6.84468	6.77182	5.88998	6.33149	6.90982	7.10783	6.3802	6.60552	7.46444	7.23193	6.91164	7.00137
A0A0C4DH73	IGKV1-12;IGKV1D-12	0.29674	0.73868	-0.183761	0.880405		0.911425	0.964325	0.42732	0.647022	0.831604	0.985502	1.88882	0.266481	0.985502	-0.0188122	0.878052	0.145113	0.442181	0.0222054	0.00463295	-0.572847	0.703516	0.713457	0.336786	0.625237	0.608326	0.479895	1.11734	0.277763	-0.72426	0.878162	0.454479	0.348845	0.13909	-0.175304	0.439043	0.59745	0.556791	0.524008
P04430	IGKV1-16	0.358917	0.766405	-0.455396	0.72931		-1.30559	-0.97349	-2.28741	-1.61729	-2.96376	-0.739952	0.169918	-3.50851	-1.88472	-3.7793	-0.895048	-4.10073	-2.45032	-0.814526	-0.823732	-1.60096	0.851734	-0.612864	-1.71263	-1.71849	-2.53822	-0.222986	-2.53183	-0.686451	-5.90391	-2.59192	-1.04207	-0.927488	-2.29176	-1.40402	-3.34722	-3.77979	-2.37115	-0.675573
P01599	IGKV1-17	0.0222006	0.300253	-1.10896	0.463627		-2.36234	-2.98307	-2.35489	-0.83654	0.397253	-1.63132	-0.553644	-2.15675	0.200825	-1.04947	-0.868423	-0.885693	-1.00138	-1.30182	-3.26008	-2.04822	-0.461145	-0.350037	-2.54641	-4.0343	-0.0199699	-3.89546	-2.1509	0.244823	-2.47555	-2.92072	-1.66736	-4.21691	-4.16391	-3.97263	-0.472544	-3.96483	-1.39431	-2.00416
A0A075B6S5	IGKV1-27	0.00182697	0.0957209	-1.61464	0.326546		-3.69454	-0.561203	-4.91084	-0.668623	-2.64669	-5.09746	-0.118486	-3.88871	0.249935	-0.444508	-0.787495	-1.64006	-1.32736	-1.70198	-2.24379	-2.75728	-1.26254	-1.13158	-2.09404	-3.04577	-2.41043	-5.24491	-3.32504	-2.62886	-3.95355	-2.69973	-3.37016	-3.01829	-4.45399	-2.10776	-5.3642	-2.96801	-3.26441	-4.70504
P04432	IGKV1-39;IGKV1D-39	0.374302	0.775582	-0.688788	0.620375		2.66641	0.761322	3.6881	1.40165	-2.04759	3.96463	2.14077	4.24946	2.97365	3.18816	2.66489	-3.65726	2.19989	4.35279	-2.5141	0.552969	1.86429	-0.833233	1.80684	0.317715	1.1749	0.938292	0.551775	-2.12988	0.155226	0.326647	2.33421	1.5909	-2.59653	-0.0141087	3.94911	4.65835	-0.519194	0.93959
P01602	IGKV1-5	0.746189	0.939696	0.0796928	1.05679		-2.53166	-2.26372	-1.72469	-2.09311	-1.26206	-1.59938	-0.801813	-1.39426	-1.86281	-0.800186	-0.553459	-0.79586	-0.749451	-2.38942	-2.73341	-2.05117	-1.00203	-2.56544	-2.70891	-2.48171	-3.20767	-0.975771	-1.59146	-2.18556	-2.38191	-1.63979	-1.58633	-2.37501	-1.27962	-2.07293	-1.97374	-1.22966	-1.69312	-1.23809
A0A0C4DH67	IGKV1-8	0.913836	0.982119	-0.0354776	0.975709		-0.236719	0.748386	0.766151	0.724646	0.120457	1.12442	2.47764	0.581934	1.40895	0.801353	1.31087	-0.350428	1.41621	1.16742	-1.11865	4.25941	1.35151	0.562275	0.595219	-0.00754738	-0.287029	1.22305	0.540636	0.42045	0.00689888	1.12685	0.849728	1.4941	0.0911961	0.589912	0.884983	0.975779	1.13469	0.982162
A0A0B4J2D9	IGKV1D-13;IGKV1-13	0.141019	0.576639	0.865137	1.82151		-4.85263	-3.64283	-0.972401	-2.73829	-4.7304	-2.47805	-2.54527	-1.84258	-2.59388	-4.2684	-3.75706	-2.25351	-1.77668	-3.0209	-2.84973	-2.32895	-3.08699	-2.02861	-4.36572	-3.28752	-1.67254	-0.261744	-0.421566	3.08474	-2.04319	-0.279755	-3.7507	-2.69637	-4.87694	-3.02382	-4.35147	-3.94038	-3.70013	-0.311333
P01601	IGKV1D-16;IGKC	0.0861443	0.500453	-0.965249	0.51219		-2.66113	-3.89597	-4.21639	-3.07582	-1.20419	-1.45978	-0.15847	-3.22492	-2.14257	-5.63714	-3.1817	-4.53296	-1.13886	-2.09631	-2.76809	-2.26063	1.07943	-4.85294	-2.31354	-2.23847	-3.05938	-3.76214	-1.50636	-6.65938	-2.99121	-5.16139	-3.91801	-1.70695	-2.37645	-4.35369	-3.84907	-3.41908	-1.92467	-4.99211
P01594	IGKV1D-33	0.0331025	0.34423	-0.694182	0.61806		-0.80747	0.353081	0.0691872	0.0910797	-1.37659	0.985838	1.91649	1.05109	1.12229	-0.664701	1.17187	-1.24387	-0.995176	0.380396	-1.83655	-0.364445	-0.106459	-0.392595	-0.0156116	-0.458084	-1.5912	-0.767557	-0.182253	-1.35895	-1.51487	-0.463034	-1.30168	-0.8085	-2.15079	-0.410028	-0.305208	0.128296	-0.959181	-0.609108
A0A087WSZ0	IGKV1D-8	0.98663	0.998336	-0.0077708	0.994628		-3.20206	-3.21467	-2.33858	-1.6766	-3.19044	-1.43283	-3.45292	-4.66435	-2.26217	-2.14615	-4.11391	-4.26921	-1.95675	-2.92478	-4.97401	-2.54381	-4.56506	-3.46366	-3.86676	-2.42893	-3.92142	-1.28929	-2.84855	-2.91345	-3.97283	-2.8903	-2.50013	-5.53088	-4.85996	-5.55231	-3.19418	-3.03702	-3.36023	0.613913
A0A0C4DH68	IGKV2-24	0.959675	0.992594	0.0149784	1.01044		0.415888	1.7619	1.89191	1.53875	1.32308	1.50046	3.72783	2.26079	2.02282	1.59822	3.11891	-0.0947838	2.02453	1.59338	-0.350733	1.96869	2.5962	2.51641	1.93718	1.54186	1.48068	2.06257	1.44984	0.696356	0.902254	1.33899	2.19526	1.85515	1.56609	1.60877	2.83472	1.94081	1.58178	2.67933
A2NJV5	IGKV2-29	0.145686	0.578883	-0.796822	0.575616		-4.00019	-2.26658	-1.24388	-2.2172	-3.2805	-2.23365	-3.35219	-1.39919	-4.23958	-3.31448	-2.63294	-4.43633	-4.22293	-6.1942	-3.73991	-3.20874	-1.35758	-1.8587	-1.08217	-5.15221	-3.50171	-5.79094	-5.44892	-6.13194	-4.03972	-2.36621	-4.10094	-2.60831	-2.79935	-2.16693	-0.820391	-2.9066	-5.96052	-5.41568
P06310	IGKV2-30	0.468914	0.841071	-0.304146	0.809922		-0.169184	0.892418	0.988558	-0.237637	-0.373705	1.19377	2.93609	0.96102	1.54757	-0.00368118	1.43568	-1.21581	1.96904	2.07541	-2.40474	0.75013	2.42774	1.86196	0.486006	0.736694	-0.499664	-0.0206757	0.275572	-1.27769	-0.501167	0.848001	1.1644	-0.325422	-0.370377	0.916992	2.55385	1.41343	0.419128	0.457199
P01614	IGKV2-40;IGKV2D-40	0.137002	0.568627	-0.570452	0.673406		0.895536	2.06934	2.5508	2.41992	2.26337	2.94042	4.45455	3.37269	4.11705	3.05362	3.44005	0.519222	4.24552	4.15769	0.925758	3.23931	4.6874	3.82351	3.14815	1.90539	1.48232	1.82474	2.10021	1.24455	1.53708	1.67701	3.29871	2.88413	2.53964	3.45582	2.95536	2.04749	2.27827	1.70544
P01615	IGKV2D-28;IGKV2-28	0.0236126	0.308667	-0.545531	0.685139		0.615915	1.24245	1.5981	1.90391	0.472094	2.24603	2.07092	1.72888	1.43967	2.08238	1.64129	0.712723	2.2816	2.08562	0.0505047	1.33367	2.63244	1.76742	0.667019	1.29668	0.455957	1.7029	1.29628	-0.132418	0.412094	0.220055	1.49598	1.4321	0.785713	1.11305	0.786495	1.04873	0.815578	0.704344
A0A075B6S2	IGKV2D-29	0.0102232	0.212283	-2.11238	0.231266		1.77349	2.54595	2.83562	7.57972	10.286	7.33553	6.59194	7.44537	9.32342	8.32856	6.53953	7.45839	6.82788	6.18701	2.85042	3.61418	3.52965	4.29856	3.02114	2.68852	3.13542	1.73132	1.99499	6.98399	3.6854	3.13781	3.14865	3.5484	2.87936	2.51261	5.12355	3.37793	2.82131	2.28677
P01624	IGKV3-15	0.717202	0.928579	-0.113127	0.924582		3.05668	3.45145	3.62395	3.6015	5.92448	3.9615	4.86652	3.92841	5.53093	3.67028	4.29149	2.50718	4.23587	3.9281	2.34359	3.08305	4.28331	3.45941	2.84401	3.60118	2.94888	3.75742	3.71519	6.05207	3.53586	2.98081	3.4821	2.85592	3.41713	3.35884	4.30803	4.01964	2.97226	3.06659
P01619	IGKV3-20	0.168824	0.605224	-0.283843	0.8214		4.3983	4.18486	4.63068	4.24655	3.54646	4.11639	5.01594	3.84752	4.599	3.91687	4.59085	3.18414	4.39303	5.12097	2.81827	3.3726	4.88895	3.87737	3.58885	3.98699	3.412	4.30004	3.90695	3.01982	3.26451	3.68386	3.7819	3.77576	3.68917	3.4727	4.84076	4.1123	3.3898	4.1475
A0A0A0MRZ8	IGKV3D-11	0.445222	0.829394	-0.259074	0.835624		2.14767	2.85472	4.65219	2.89551	3.23336	4.66635	5.25961	4.41355	3.76358	2.62153	2.83182	1.8406	3.40622	3.19847	1.57735	2.84145	3.90195	3.15476	2.27175	3.54031	2.71278	3.54606	3.30602	5.27784	1.38915	2.56509	3.04886	2.25201	2.39511	2.21883	3.26574	3.65039	2.8001	2.87929
A0A087WSY6	IGKV3D-15	0.556101	0.875498	-0.203278	0.868575		1.52602	2.13714	2.59806	1.1989	3.03775	1.65907	1.69913	2.23603	0.515938	1.3618	1.93691	2.24119	2.08932	0.783484	2.37716	2.4958	2.08315	4.08027	0.0402622	2.42972	2.52156	1.24174	2.99369	1.62596	1.8313	1.44157	2.02444	3.42509	1.58476	0.171143	2.14975	2.7389	2.16665	-0.626539
A0A0C4DH25	IGKV3D-20	0.99057	0.999012	0.00616535	1.00428		-0.031702	0.63163	1.26209	-0.156528	-0.317587	0.815214	2.34896	0.490335	1.77666	-0.574314	0.722027	-5.43103	1.46108	0.807537	-3.65845	0.178289	1.31457	1.04469	0.297779	0.0260315	-0.623857	0.520191	0.919535	-0.493668	-0.973459	-0.495926	1.09847	-0.263885	-0.406996	-0.157667	1.8551	-0.00435829	-0.395954	0.354218
P06312	IGKV4-1	0.557382	0.876164	-0.124401	0.917385		3.36475	3.99908	4.28692	3.83574	5.02675	4.27461	5.49235	4.28086	5.00972	3.97205	4.5234	2.94336	4.55726	4.30672	3.34699	3.89745	4.79851	4.3317	4.14406	4.31608	3.82737	3.85199	3.93558	3.9493	3.48409	3.58451	3.97416	4.46274	3.6113	3.54736	4.68259	4.81618	5.45039	3.84044
A0A0C4DH24	IGKV6-21	0.178322	0.61992	-0.971229	0.510071		-3.4768	-3.98248	-3.69893	-1.58627	-3.07936	1.10587	0.419994	-0.775637	0.0607014	-0.588247	-0.494493	-7.04111	-1.51673	-2.69322	-1.59263	0.424122	1.47364	0.0029583	0.230009	-2.72757	-3.89726	-2.29635	-3.07282	-1.95944	-3.83652	-4.08114	-1.72628	-2.58878	0.981155	-0.19454	-1.9834	-6.1806	-3.72696	-2.6572
P0DOY2	IGLC2	0.226395	0.68485	-0.289949	0.817931		3.69255	4.6911	4.92217	4.35031	3.68255	4.02437	5.45398	5.12812	4.20472	4.211	4.62337	4.31933	4.46119	5.43776	2.57516	4.44114	5.39834	4.96158	3.98033	5.14853	4.14057	4.61884	4.52649	3.40864	3.14677	3.33148	4.5419	4.27591	3.95835	4.16871	5.34223	3.9993	4.45797	4.55055
A0M8Q6	IGLC7	0.62274	0.886076	0.136997	1.09961		-3.5147	-3.04755	-5.95267	-4.41175	-4.15858	-5.03657	-5.23414	-4.17221	-4.11551	-4.56738	-4.68301	-4.1278	-5.34022	-4.36846	-3.58823	-3.92963	-3.3413	-4.49513	-4.47906	-3.86642	-3.09458	-4.35315	-3.63542	-4.37317	-2.17377	-3.41215	-4.57924	-3.98387	-5.2544	-4.27976	-4.88246	-5.21399	-4.14149	-3.35635
P15814	IGLL1	0.00322073	0.128542	0.951929	1.93446		0.676834	0.103775	-0.189096	-0.392935	-1.69272	0.166138	0.804695	1.01679	0.0780449	-1.16374	-0.128189	-0.33215	-0.0239677	0.392372	-0.587725	0.589727	0.333485	0.636841	0.443296	-0.166132	-0.995661	1.98676	1.35638	-1.41411	0.262493	1.65061	0.820921	0.757814	0.0797005	-0.525204	2.03066	1.82406	1.59712	1.68147
A0A075B6I4	IGLV10-54	0.616697	0.883488	0.257492	1.1954		-4.6033	-4.18686	-3.77651	-4.94855	-4.35608	-5.20248	-10.9188	-4.74621	-5.86524	-5.23913	-5.0734	-6.44697	-4.76668	-5.42542	-5.42845	-3.96556	-4.6404	-4.00522	-6.74437	-4.36978	-2.90025	-4.22643	-5.26463	-4.35371	-3.88388	-3.6101	-5.03909	-6.99871	-6.82001	-5.06463	-4.51697	-5.3625	-5.13753	-2.98989
P01703	IGLV1-40	0.481005	0.844582	-0.383386	0.766636		-2.38655	-1.76088	-0.741005	-1.28262	-4.01066	-1.30252	0.452848	-1.04154	-1.03279	0.465841	0.140957	-4.01929	0.22068	-0.363091	-4.27067	-2.67212	-0.544384	-2.15348	-0.340721	-4.47498	-1.97631	-1.22885	-2.37366	-5.0243	-3.57655	-0.861824	-0.511213	-3.74718	-2.15378	-0.792814	-0.442289	-0.773882	-2.15947	-1.82452
P01700	IGLV1-47	0.510812	0.857079	-0.241562	0.845829		1.31917	2.49197	2.92926	2.56326	0.902496	2.11774	2.55571	2.31796	1.34104	2.58835	3.64508	1.46669	2.48471	2.79274	1.56051	-1.49174	2.01435	1.2693	0.670128	2.3914	1.83385	1.8435	1.69171	-0.882542	1.01978	1.45968	1.65511	1.11425	1.68014	1.91537	2.37717	2.05316	2.19957	3.34858
P01701	IGLV1-51	0.96313	0.992672	0.0115124	1.00801		1.70741	3.75438	1.72736	2.19014	1.48888	2.29373	2.75401	1.92771	1.5765	1.8917	2.39565	1.13624	2.30686	2.70021	0.142597	2.09623	3.01281	2.19968	1.42847	2.11097	1.55696	1.94913	1.89055	1.33105	0.884228	2.92573	2.56685	2.40377	1.92639	2.17303	1.89923	1.45854	1.82295	3.16488
P01706	IGLV2-11	0.719453	0.93017	-0.205582	0.867189		-4.00896	-1.24975	-1.69752	-1.44418	-5.13738	-0.567451	-1.61251	0.101578	-0.473364	-0.640514	-0.605268	-5.05448	-1.1187	0.407873	-2.71612	-1.58493	-0.519835	-0.613293	0.757374	-1.86747	-3.65363	-2.95499	-4.76748	-3.73024	-2.84679	1.13669	-0.250389	-1.7216	-1.7289	-0.893028	-1.27017	-1.70368	-1.24881	-1.30656
P01704	IGLV2-14	0.0258222	0.31266	-1.20237	0.434561		-0.879866	-0.902206	-0.73085	-2.27267	0.490253	1.54511	2.17129	-0.0348873	0.676155	1.40359	0.846487	-0.579851	0.272627	2.1197	0.181713	0.0747051	3.29885	1.01065	1.48804	0.203066	-0.312613	-0.760063	-2.72175	-1.65282	0.0893059	-2.15622	1.94329	1.08729	-0.234533	1.6372	-1.71637	0.477272	-1.73183	-3.65821
A0A075B6J9	IGLV2-18	0.29573	0.741011	-0.481106	0.716428		-4.99898	-2.20806	-1.05774	-1.60705	-4.49037	-1.91056	-0.473513	-0.821136	-2.0969	-1.25249	-0.897467	-4.22409	0.0391788	-0.45347	-2.01218	-0.531933	-0.716885	-0.840515	-2.4045	0.876205	-1.5981	-1.75739	-1.61977	-4.11265	-2.33301	-2.53113	-1.10536	-1.34576	-1.51792	-2.15367	-1.87429	-3.44919	-1.85711	-1.44702
P01705	IGLV2-23	0.0268198	0.3146	-1.04556	0.484458		-2.95022	-4.87896	-3.0541	-2.35854	-6.37047	-2.32223	-2.69991	-4.75855	-3.48256	-3.00018	-2.27614	-3.35921	-2.59113	-1.89961	-3.17373	-2.23473	-4.63143	-5.37106	-4.90279	-1.72244	-5.73096	-4.02453	-5.45661	-3.47349	-6.15962	-3.5494	-5.75861	-4.95157	-5.74564	-5.29116	-2.77155	-4.41343	-4.59977	-3.06334
P01709	IGLV2-8	0.869851	0.972734	0.0995876	1.07147		-3.77807	-1.93258	-1.29647	-2.60693	-0.803234	-3.54037	0.253576	-2.98165	-0.565083	-1.09758	-1.67632	-5.54851	-1.02156	-3.29132	-3.80157	-5.60568	0.568661	-2.58128	-2.4229	-1.72398	-5.3271	-4.11004	-1.40181	-5.79386	-4.50937	-1.83622	-1.21706	-2.24845	-2.40724	-2.00546	-1.26886	-1.04436	-2.27951	-0.0183334
P01715	IGLV3-1	0.543873	0.86889	-0.364488	0.776745		-4.98678	-2.33387	-1.75655	-2.65221	-6.21641	-3.94979	-1.77411	-6.2971	-5.35469	-0.565136	-2.25423	-2.87135	-2.86595	-2.27785	-2.49122	-3.92003	-1.15921	-4.79948	-5.41909	-2.9253	-3.72388	-6.38344	-1.86102	-4.33666	-5.26947	-5.38519	-2.94407	-0.608917	-2.654	-3.51603	-4.32564	-4.7065	-5.18171	-1.26688
A0A075B6K4	IGLV3-10	0.630756	0.888337	-0.165851	0.891402		1.83529	1.7907	1.92477	0.524483	-0.151758	0.532166	2.35711	1.43601	1.56423	2.07601	1.39841	0.839689	1.54375	0.963333	-1.58063	1.26173	0.709345	0.861843	0.317513	2.56396	2.92031	0.897545	2.29636	-0.106867	0.226927	0.642546	1.12442	1.02162	-0.324478	1.74814	1.17358	0.711626	1.49084	2.84394
P01714	IGLV3-19	0.144413	0.580735	-0.711942	0.610498		0.439159	-0.399258	-0.378021	-1.47149	-2.21585	-4.12011	-0.741423	-0.819843	-3.40336	-1.142	-0.506731	0.0154743	0.045229	-1.80878	-4.88225	-0.243849	-0.403656	0.393896	-2.41598	1.02891	0.234001	-1.61786	-0.938374	-2.42483	-2.09772	-0.0894947	-1.87134	-1.74117	-1.64789	-3.51148	-2.72865	-2.53392	-1.11834	-1.04593
P80748	IGLV3-21	0.284473	0.733873	-0.325129	0.798227		1.95999	2.29171	1.70147	2.79245	2.40287	2.70267	2.94559	2.54582	2.86309	2.92769	2.49416	1.28497	2.64305	2.95864	-1.6094	1.14302	1.95962	1.71803	1.50183	2.5296	1.8791	2.22933	2.41076	1.5485	1.36196	1.78853	2.40846	1.60607	1.46071	2.03647	1.33851	1.62872	0.978136	1.98991
P01717	IGLV3-25	0.357515	0.76568	-0.354503	0.782139		-0.948999	0.567526	0.804949	0.815851	-0.206394	-0.364349	1.37403	1.43155	0.0555325	0.256878	0.100391	-1.20616	0.0346603	2.53403	-2.16165	1.41692	2.62253	2.32032	-0.089159	0.117729	0.100374	0.108982	0.925648	-0.281216	-0.398176	0.217535	0.567118	-0.562094	-0.353218	0.764116	-1.11776	-1.00615	0.914639	1.54038
A0A075B6K5	IGLV3-9	0.308533	0.744483	0.399534	1.31908		-0.341129	0.688965	-0.420387	-1.98091	-4.81799	-0.288038	1.13023	-0.226376	-1.73637	-1.62958	-0.721304	-0.90876	-0.567924	-0.657568	-0.760374	-0.705826	-2.70774	-0.760654	-0.934942	-0.880589	-0.334642	-0.302059	-0.162174	-2.49755	0.348215	-1.37907	-1.33184	-0.544718	-0.677322	-0.397148	-0.797733	0	0.00820923	0.817379
A0A075B6H9	IGLV4-69	0.0160541	0.268454	-1.64065	0.320713		-0.383823	-0.138826	2.76164	0.768084	6.85649	1.16176	0.350334	2.41111	4.53822	-0.381941	-0.16267	-0.640163	-0.445574	2.1251	-3.17772	1.33941	0.275398	1.61007	0.256626	-0.480368	0.664404	-0.856073	-1.83958	-1.74041	0.248299	-3.08873	-0.318832	-2.35395	-0.985359	1.33165	1.36574	-0.328918	-0.734678	-0.0752621
A0A087WSX0	IGLV5-45	0.864598	0.968421	-0.0863586	0.941897		-0.256332	-0.989014	-0.788992	-1.17808	-5.87572	-1.03503	-0.55691	-1.84507	-1.54716	-1.2213	-0.422947	-0.869684	-1.11158	0.381302	-2.25867	-0.244953	-0.965776	1.65651	-0.878199	-0.102037	-0.713367	0.335163	0.449282	-5.19514	-1.751	-0.77702	-1.44387	-2.11308	-1.94562	-0.575308	-0.360704	-0.207195	-0.220396	-0.2082
P01721	IGLV6-57	0.763433	0.947246	0.17156	1.12628		-0.158979	-1.25577	-0.770252	-0.115765	-4.72206	-1.95856	-2.20796	-2.53882	-4.3521	-1.54665	-3.02616	-2.3224	-1.94948	-2.48919	-3.51004	-4.23216	-3.61695	-3.69701	-4.53341	-0.46179	0.357779	-0.229143	0.285833	-5.46861	-3.03797	-3.20502	-2.55814	-3.33755	-2.52857	-2.61315	-3.40702	0.0612965	-0.749275	-1.38242
A0A075B6I9	IGLV7-46	0.558776	0.874588	0.223131	1.16726		-0.0422249	0.106794	0.0205536	-0.094265	-1.76901	-0.481401	0.907015	-0.083971	0.125786	-0.591261	0.905123	-0.990515	1.61173	1.1933	-1.62902	-0.337555	-0.170094	-1.04121	1.14776	0.819279	0.440313	-0.223452	0.48436	-0.765284	0.385059	-1.25317	1.14682	-0.594456	-0.971823	-0.400009	0.371359	0.624985	0.268225	3.85726
A0A075B6I0	IGLV8-61	0.0291072	0.328827	-0.615403	0.652748		0.808872	0.807451	0.114498	1.86973	0.670412	1.41611	1.24737	2.01217	2.04049	2.25901	1.77615	0.42556	1.31305	2.33357	-0.966631	0.988476	2.38383	1.76407	1.3777	0.718796	0.591597	0.0433292	0.560743	0.342485	0.407404	-0.039526	1.05139	0.932737	-0.608837	0.949564	1.27366	1.77409	0.561228	0.817192
A0A0B4J1Y8	IGLV9-49	0.0141872	0.2615	-1.96452	0.256224		0.245169	-3.33017	0.955351	0.0796089	-2.68494	-2.4127	-2.17113	0.515039	0.355936	0.216444	1.17829	0.893267	1.13339	-2.11253	-4.7483	-3.48799	-3.07608	1.10259	0.0175266	-2.18901	0.863722	0.331657	-4.03895	-4.55199	-3.71083	-6.11651	-3.52093	0.676258	-3.54477	-4.04781	0.137913	0.659821	-6.44357	-2.91833
Q969P0	IGSF8	0.0582543	0.430662	-1.33391	0.396692		0.258587	-0.309353	-0.413942	3.41039	5.87531	2.89113	2.3362	2.75747	5.00741	3.90584	1.94272	2.84934	2.89248	2.07528	-0.0440273	-0.057024	0.0406055	0.42767	0.0962753	0.520473	-0.308504	-1.86501	-1.59285	5.40138	2.81515	1.93085	0.0967922	-0.13838	0.00197792	-1.03414	0.534395	0.204226	-0.330935	-0.983047
Q14116	IL18	0.738403	0.936525	0.0900228	1.06439		-3.0031	-3.54443	-3.63095	-3.04711	-4.1482	-3.91993	-2.3051	-3.61045	-2.68871	-4.37033	-3.28071	-4.85685	-3.95688	-3.70067	-4.62278	-3.98704	-4.5811	-4.92447	-3.36167	-4.20295	-3.1296	-3.97486	-3.46962	-4.71264	-2.89427	-4.19591	-3.67604	-2.13257	-4.9888	-2.61643	-3.77947	-4.46977	-3.66847	-3.07701
Q13478	IL18R1	0.626421	0.888871	-0.241907	0.845627		-2.89031	-1.6842	-1.77814	-1.65158	-2.43595	-0.725021	-3.8659	-2.08746	-2.26112	-2.67437	-1.79124	-3.6302	-6.27098	-1.23317	-4.41764	-2.47758	-2.02525	-2.71706	-1.91611	-4.35393	-0.920156	-3.87458	-4.68778	-3.89031	-2.94865	-2.65059	-0.903299	-5.89206	-2.71795	-0.512417	-2.52282	-1.33603	-2.25391	-2.26371
P14778	IL1R1	0.0209897	0.294214	-0.898739	0.536355		-0.293158	-0.417038	-0.567781	-0.929274	2.18519	-0.708364	-0.587433	-0.0131321	1.11656	-0.430336	0.293499	-0.397751	-1.49282	-0.498091	2.01366	-1.24881	-1.69487	-0.949274	1.6988	-2.36404	-1.69571	-1.81857	-0.367168	-1.09621	-0.491278	-1.70297	-1.31456	-0.627275	-1.87304	-0.94293	-0.160069	-1.85857	-1.40135	-2.35068
Q9NPH3	IL1RAP	0.223708	0.680376	-0.232434	0.851198		2.56308	2.99913	3.32917	3.05976	3.97416	3.83679	2.98983	3.57953	2.86978	2.95911	3.02987	1.75348	2.99373	3.46527	3.10365	3.67919	3.88213	3.78147	2.93932	3.31858	3.18191	2.71762	3.31077	2.90205	3.14916	2.29594	3.36542	3.89122	3.53023	2.27712	3.37328	2.97404	2.96429	1.88228
P18510-2	IL1RN	0.134473	0.567459	-0.837017	0.5598		-3.9487	-1.31604	0.478754	-4.18168	-6.94727	-4.7619	-1.87029	-1.32547	-3.50468	-5.07558	-3.37405	-2.857	-4.55167	-3.80742	-5.12249	-3.47613	-3.72125	-3.9585	-5.40355	-2.01793	-3.5098	-4.61619	-5.82965	-4.06366	-4.67657	-2.35503	-4.60795	-6.83121	-3.89371	-2.02956	-4.21818	-5.43459	-5.12066	-3.17019
P40189-1	IL6ST	0.0204215	0.291515	-0.432765	0.74084		3.86865	2.90854	3.16073	4.11394	4.11781	3.65639	3.59118	3.72402	4.63404	4.42616	3.47777	4.12837	3.63563	3.36421	3.2297	3.96605	2.59782	3.4261	3.49339	3.55765	3.71623	2.78239	3.88092	4.21865	2.82225	2.39452	3.0834	3.61841	2.40214	3.39522	3.45845	3.27832	3.3649	3.21384
Q12905	ILF2	0.0461205	0.385405	-1.11513	0.46165		-1.7424	-4.89175	-4.50707	-2.16854	0.196083	-7.33106	-2.15249	-2.35866	-0.541439	-1.01604	-4.05146	-2.27409	-2.99397	-3.21854	-2.63361	-2.79323	-4.38111	-3.46036	-0.053175	-3.79777	-2.26164	-5.79319	-3.96319	-4.81572	-2.84315	-2.89271	-5.36926	-4.55673	-3.27243	-2.51481	-4.12082	-4.12779	-3.75596	-2.6433
Q12906-7	ILF3	0.350755	0.760784	0.253358	1.19198		-2.11311	-1.95562	-0.679291	-1.51381	-1.30103	-0.453102	-0.625282	-0.576082	-1.9189	-1.9508	-1.12622	-1.69852	-1.42316	-0.24436	-1.70499	-0.802355	0.289602	-1.26529	-1.43104	-0.94697	-0.61067	-0.922754	-0.213753	-1.73742	-2.14774	-0.958662	-0.131105	-2.05989	-1.54344	0.758041	-0.88921	-1.64564	-0.341309	0.237822
P29218-3	IMPA1	0.572626	0.878305	-0.227371	0.85419		-3.98733	-5.66389	-2.33881	-6.75457	-4.69899	-5.33497	-3.79244	-3.09299	-2.72084	-4.22301	-3.22329	-5.6285	-4.7723	-4.23191	-4.18349	-3.45088	-5.84933	-2.4664	-2.13649	-3.91132	-4.56273	-5.29395	-4.89096	-4.82397	-4.89965	-3.01476	-4.41328	-4.16006	-5.4195	-3.66807	-3.22132	-3.37626	-5.76081	-3.88551
O14732-1	IMPA2	0.90311	0.979577	-0.0641494	0.956509		-2.09723	-1.87537	-1.67977	-2.91665	-4.90066	-5.45794	-2.48689	-5.30051	-4.84883	-3.00058	-6.19087	-2.6737	-2.41529	-2.74933	-1.96201	-3.14738	-4.31391	-3.94792	-3.90851	-2.05488	-5.58481	-6.18308	-2.72761	-5.23358	-3.87801	-2.37152	-1.57514	-5.92601	-1.53484	-3.55662	-4.80015	-3.88695	-2.47541	-2.19309
Q9NX62	IMPAD1	0.0226118	0.302136	-0.511563	0.701462		-0.0973663	0.668343	0.409256	-0.0172176	-1.04518	1.05018	0.550661	1.52462	0.538656	0.816832	-0.00471306	-0.18881	-0.499628	0.716654	0.0601368	0.936098	-0.565365	0.310146	1.20533	-0.130426	0.942812	-0.162756	-0.561071	0.442667	-0.363205	0.171247	0.318251	-0.112665	0.148409	0.0446491	0.185017	-0.0506687	-1.48605	-0.778751
Q8NI35	INADL;PATJ	0.19721	0.64114	0.522438	1.43638		-1.65924	-1.92097	-3.30025	-1.2855	0.133486	-0.657764	-0.633942	-0.223801	-2.1826	-2.58932	1.10408	-1.91523	1.47148	-1.49505	0.143576	-1.06407	-0.0441742	-1.53027	-0.405045	0.524717	-1.48723	0.533739	-2.23471	-0.370462	-0.225529	1.01624	0.162666	-0.259108	0.845451	0.0441322	-1.29633	-1.01832	-1.52034	-0.658224
P55103	INHBC	0.509773	0.856688	0.375313	1.29712		-1.4357	-3.3024	-3.17476	-1.66785	-4.37052	-5.60097	-4.96128	-5.53755	-3.14174	-1.99352	-3.73236	-1.80182	-0.72271	-2.46595	-2.49553	-5.06488	-2.62709	-2.3961	-5.72738	-0.0181656	-1.41592	-1.37393	-1.71176	-1.57976	-0.499336	-2.6384	-1.90851	-2.61507	-5.01423	-2.94785	-5.87555	-2.75281	-2.1424	-3.4663
P46940	IQGAP1	0.446018	0.828651	-0.159416	0.895387		3.3113	2.10209	2.47281	1.98985	3.36429	1.42621	2.40787	2.34344	3.35402	2.11239	2.30638	3.1595	1.83139	2.3339	2.66595	2.176	1.488	2.0138	1.79727	1.976	2.64883	2.20368	2.02415	3.92525	2.22565	2.61369	1.56818	1.66429	1.92653	2.04858	2.47182	1.67893	1.83699	2.2473
Q13576-1	IQGAP2	0.124383	0.552202	-0.45531	0.729353		1.33091	0.336653	0.9828	0.384508	1.84876	1.03378	1.73868	2.68233	2.18441	0.339682	0.40811	0.248148	0.184587	1.08023	1.36335	2.01498	0.871239	2.81493	2.816	0.33585	0.891806	0.308613	1.01458	-0.10059	0.69298	0.323082	1.88785	1.59006	0.507982	0.750404	1.54143	1.40027	0.69891	-0.506382
O14498	ISLR	0.458088	0.836123	0.180687	1.13342		3.78516	3.20171	4.28182	4.17088	2.63298	4.48881	2.586	4.03091	2.25014	3.94672	3.03766	3.38031	4.05968	4.3451	3.26926	4.27555	4.66556	3.83298	3.62354	3.78933	4.92841	4.35101	4.07926	2.5561	4.78372	3.42193	4.43464	4.23176	4.32287	4.19629	3.01995	4.13672	3.46033	4.00066
P53990-4	IST1	0.743097	0.938225	0.0327578	1.02297		5.44801	4.90209	4.99189	5.08552	5.8873	5.2039	5.39117	5.01306	5.08629	5.49196	5.34031	5.6367	5.12473	5.05133	5.65633	5.12048	4.855	5.17528	5.23042	5.12469	5.55181	5.0054	6.01188	5.60119	5.2191	4.93768	5.2575	5.20392	5.30642	5.31408	5.17637	5.3861	5.43413	4.89531
Q96J02	ITCH	0.738427	0.935995	-0.189528	0.876893		-4.92899	-5.67894	-4.85888	-3.94801	-3.78838	-3.83396	-1.50049	-3.06754	-3.36065	-5.28865	-3.09177	-2.05593	-4.92648	-8.62816	-1.35358	-2.7813	-6.71677	-1.84376	-2.3134	-3.87974	-3.68278	-4.72674	-5.13027	-2.78818	-1.93352	-4.36101	-4.93235	-2.85684	-3.56224	-4.14547	-3.0368	-6.39362	-4.9604	-4.10624
Q8TB96	ITFG1	0.293737	0.739569	-0.545354	0.685223		-3.62675	-0.983418	-2.54402	-2.44702	-3.72029	-1.21914	-6.66676	-1.57452	-3.38503	-2.29058	-3.20142	-2.74335	-4.01008	-1.858	-3.47074	-1.3751	-2.99131	-0.713882	-0.853971	-3.31469	-3.92577	-4.21274	-3.29968	-2.22361	-2.56496	-4.38418	-2.88416	-3.87688	-2.86887	-1.87421	-6.98863	-0.872732	-2.13827	-4.13429
P26006	ITGA3	0.660686	0.902293	-0.149788	0.901383		-1.11389	-0.981783	-0.774734	-0.245621	-1.72945	-0.0595989	-1.39178	-0.838923	-1.93576	0.899782	-1.733	-2.7859	-0.502546	0.251358	-2.14918	-0.552015	0.0366383	-1.03638	0.028862	-1.22508	-0.313641	-0.528187	-0.154169	-2.78804	0.204271	-1.86139	-0.756683	-0.147039	-0.343359	-0.873909	-2.12048	-1.25643	0.183695	-2.74287
P11215-2	ITGAM	0.696766	0.921695	-0.134905	0.910729		1.76708	2.4461	1.44169	1.12119	-0.864086	0.835449	1.35589	0.328918	1.65377	0.709396	0.837891	0.450647	-0.52696	0.035017	2.07142	2.07393	-0.207468	2.32251	0.0556946	1.24174	1.58644	0.372189	0.658735	1.4856	0.561216	3.35515	0.0846653	1.83189	-0.776592	0.564964	1.21451	1.10828	0.690519	-0.0681553
P06756-2	ITGAV	0.0534322	0.417047	-0.694303	0.618008		-2.11657	-2.41854	-1.4487	-2.5377	-1.98941	-0.995893	-0.545761	-2.30882	-0.28861	-1.70573	-0.830919	-0.976471	-2.87593	-2.22626	0.184834	-1.87473	-0.648815	-2.9394	-0.754747	-2.68428	-4.15454	-2.80462	-3.38809	-2.56732	-2.21321	-2.72075	-2.87793	-3.13624	-1.7746	-0.62779	-2.05916	-1.78444	-1.79376	-3.64854
P05556-1	ITGB1	0.970855	0.993043	-0.0152002	0.989519		-0.277969	-0.791103	-0.70471	-0.524517	0.601828	-0.122967	-1.03342	-0.28882	0.954071	0.248459	-0.282738	-1.38753	0.129791	0.527437	-2.41148	-1.08449	-3.60761	-2.03304	-0.108423	-0.986849	-0.442137	0.0547886	0.949137	1.63258	-0.530914	-1.24712	-1.27424	-0.241501	-2.25834	-1.63631	-1.81626	-0.699202	1.07208	-2.6376
P05107	ITGB2	0.883795	0.976174	-0.0389637	0.973354		1.60263	2.63378	2.37806	2.06788	1.71867	1.80995	1.51098	2.18639	1.20142	0.973969	1.77291	0.790632	2.4142	2.25834	0.646942	1.84724	2.81805	2.13986	0.79405	2.17975	2.03008	1.31819	1.7782	1.55365	1.01808	3.44838	1.60432	1.64226	1.12411	1.13272	4.04942	1.63137	1.48089	1.09687
P19827-1	ITIH1	0.013478	0.254464	0.712162	1.63826		2.46299	2.0965	3.1567	1.72818	2.67171	2.79179	1.70359	2.47284	1.85309	1.45909	2.31955	2.095	1.81823	1.6012	2.14611	2.18969	3.51379	2.35716	1.76764	2.4528	2.08378	3.26359	3.2745	1.50731	2.16901	2.71439	3.22008	2.42929	2.62756	4.44687	5.42794	1.85915	2.09863	3.15497
P19823	ITIH2	0.585344	0.873522	-0.182574	0.88113		3.19407	2.78623	3.59173	5.03327	5.32666	3.88	3.85766	3.68655	4.69234	6.43616	4.76659	5.44565	5.17401	4.58418	2.54673	3.24078	4.75028	3.11781	3.42638	3.63627	3.47924	4.2413	3.34738	5.65168	3.59141	3.68761	3.33993	3.58782	3.65785	5.32994	3.54744	2.99542	3.63505	4.65578
Q06033-1	ITIH3	0.572451	0.878693	0.238178	1.1795		-1.22669	-0.671528	-2.31619	-1.93119	-0.68145	-0.836206	-0.489244	0.0702419	-0.35191	-3.25134	-1.27138	-5.71042	-2.53735	-3.16108	-0.149694	-1.56134	-2.08101	-0.198696	-1.33418	-2.1525	-2.28631	-2.45148	-0.438581	-1.37789	-1.18487	-1.70231	-0.736916	-1.14297	-2.2422	-0.846634	-1.75167	-2.68631	-1.64365	0.174032
Q14624-1	ITIH4	0.771294	0.949986	-0.0775569	0.947661		8.06187	7.93081	8.19375	7.4291	9.32219	8.53788	8.62024	8.01212	8.15499	8.2185	8.87755	7.42627	7.80742	8.81635	8.85613	8.66904	8.82815	9.76955	7.23179	8.99756	8.60933	6.6542	8.36053	8.37284	8.17103	8.20647	9.14199	9.06991	8.74633	7.03835	9.87236	9.12847	7.73114	7.67994
Q86UX2-1	ITIH5	0.0199166	0.287509	0.500199	1.41441		0.0589161	-0.52199	0	-0.114164	-0.698729	0.461023	-1.84981	0.154945	-0.658945	0.319563	0.0263042	-0.153278	-0.582405	0.27948	-0.335571	-0.0533047	-0.73942	0.359035	0.165838	-0.819994	0.0771618	0.286324	0.190367	-0.174015	0.399004	-0.404522	0.0701561	0.917439	-1.00264	0.59613	0.0595322	0.237829	1.40426	1.05941
Q8WWA0	ITLN1	0.640445	0.892121	0.242014	1.18264		-1.64284	-0.597101	-0.81793	-3.83393	-2.45085	0.390402	2.49142	0.692059	0.0386906	-1.43358	-2.44426	-0.911392	-0.878859	-1.21188	-1.28435	-0.20825	1.41683	0.450817	1.09999	-2.67141	-1.80889	-2.52374	-1.99625	0.0459232	-1.3204	1.91406	1.00856	-0.235233	0.910595	0.555109	-0.646442	-1.86088	-1.19972	-1.17202
Q9Y287	ITM2B	0.474053	0.840792	0.238834	1.18004		1.27281	0.996866	1.58549	0.60347	-0.683531	-0.151106	-1.3169	0.419256	-0.0810146	1.18807	-0.904945	1.1646	0.494862	-1.15118	0.851419	0.964531	1.75585	-0.23193	-1.11043	1.06972	0.683332	1.4182	1.15993	0.61343	-0.129164	0.664272	1.08149	0.989674	-0.799274	2.26274	-1.16817	0.549551	0.741619	0.313423
P26440	IVD	0.0895505	0.509679	-0.875549	0.545046		-0.281336	-0.720503	-1.2649	-0.751478	-1.5219	-1.43193	-1.07261	-2.63099	-3.04957	-0.406801	-2.2072	-0.499533	-0.134441	-1.04981	-0.461969	-2.44078	-3.74387	-4.57093	-2.14746	-0.976946	-1.0188	-0.590645	-2.5673	-2.54921	-1.22111	-4.03985	-5.42846	-0.724953	0.985987	-3.13867	-3.53988	-3.23237	-3.70328	-1.67949
P07476	IVL	0.67879	0.913508	-0.197199	0.872243		0.772863	0.172424	4.42285	-0.460495	1.25159	1.11164	1.57668	3.46155	-0.11191	-0.166086	0.648819	-0.650875	-0.250982	0.797165	0.959734	1.40915	1.77612	1.47661	1.38687	-0.103695	2.30998	-1.48973	2.58571	0.594801	0.338003	0.0422173	1.05194	-0.0616112	1.78052	2.18806	3.69156	1.16927	-0.886799	-0.0784702
Q9BX67	JAM3	0.573267	0.876822	0.257115	1.19509		-6.19965	-3.52432	-3.50422	-5.55059	-2.7968	-4.0122	-3.69633	-4.63675	-3.68814	-3.26541	-4.00911	-6.02742	-3.77567	-3.15824	-3.80713	-4.38635	-3.61947	-5.07755	-5.52049	-4.8853	-4.99203	-2.4531	-2.78587	-7.60186	-3.03223	-4.24795	-5.32737	-2.78699	-2.92664	-6.57317	-2.31541	-3.7109	-5.21496	-3.47779
P14923	JUP	0.0839169	0.492448	-1.12232	0.459355		-3.81941	-4.51828	-2.41616	-4.60379	-0.559614	0.444942	-0.398903	-5.28403	-4.15793	-2.88972	-0.64854	0.00386429	0.0505543	-1.10319	-4.00765	-3.82789	-5.62976	-5.4774	-4.49088	-4.83432	-6.01227	-5.51607	-3.90945	-3.77458	-4.41166	-2.9062	-5.01493	-3.20887	-4.10711	-4.52235	-4.43363	-5.36538	-3.87439	-3.27624
Q6ZWJ8-1	KCP	0.574694	0.876456	0.236437	1.17808		1.56996	0.0449162	0.82136	1.04619	1.01609	0.045929	-0.404724	0.277655	-0.953104	1.27308	1.62555	-0.0320377	0.858534	3.41059	-0.65576	-0.303802	0.819948	-0.541891	-2.66901	-0.0570278	0.0906353	0.631184	0.624739	-1.30718	-0.83427	1.56321	-0.344484	0.199799	-0.146894	-0.127153	1.90688	1.60553	2.47423	1.33668
Q96CX2	KCTD12	0.840474	0.962682	0.0609257	1.04313		-0.422283	1.04298	1.6624	1.37638	-1.54054	1.46937	1.87956	0.604246	1.03165	-0.0442848	1.89833	-0.201096	1.15777	1.11936	-1.0899	0.562935	1.87094	1.36063	1.12381	0.813753	0.840748	1.77056	1.21781	1.05341	-0.486383	0.786455	0.469749	0.359655	0.834044	1.51721	-0.0961533	1.35197	0.935297	1.30308
P50053	KHK	0.929277	0.986507	-0.0178006	0.987737		3.22572	2.67131	1.91595	3.92863	1.36931	2.84471	2.33678	2.64491	2.158	2.49395	2.37531	3.67618	3.17029	2.03845	2.47837	2.98574	2.13906	3.64384	2.52098	2.98629	2.82002	2.59642	2.83666	2.37001	2.74859	2.56147	2.24871	2.5237	2.91145	2.76687	1.62987	3.41914	3.08245	3.00229
Q5VZ46-1	KIAA1614	0.147211	0.578874	-0.97293	0.50947		2.41936	2.34385	2.92802	5.07933	8.92174	6.35362	4.33566	5.19122	7.92291	5.97987	3.85032	5.87702	5.72577	4.74515	3.98045	4.20054	3.44886	3.39118	2.37052	2.85418	3.16062	1.9194	2.6677	8.87455	5.48804	4.83355	3.18851	3.82551	2.93951	1.70502	3.26101	2.9532	2.82202	1.73304
Q96FN5	KIF12	0.790126	0.953027	-0.0956074	0.935878		4.21197	2.62687	3.19958	2.82704	4.32647	2.35975	1.91903	2.10257	1.98355	2.62398	2.03824	2.93719	1.67074	2.29015	3.4066	3.49918	5.52282	3.53185	0.99851	3.95513	4.69735	2.1457	3.19131	2.81646	3.0543	2.06947	3.46633	5.09349	2.47437	2.06604	2.61255	2.86035	2.66359	3.07514
Q9NS87	KIF15	0.709279	0.927016	0.221608	1.16603		0.22571	1.0892	1.21157	0.994081	-0.146019	0.273558	-0.438036	0.239408	-0.990892	1.39572	1.33355	0.147699	0.985714	0.796703	-3.3157	-0.504742	-4.92986	-1.75048	-1.91706	0.672604	-0.431715	-0.294046	1.61943	-0.154707	-4.76068	1.32354	-0.69198	-0.627771	-0.795677	-0.712368	2.36815	0.518278	0.712193	1.24479
P33176	KIF5B	0.166376	0.605955	-0.366484	0.77567		0.152979	-0.148333	-0.0849323	-0.468079	-2.77771	-0.980907	0.468878	-0.313719	0.408861	-0.373188	-0.626223	0.0678558	0.0647163	-1.2698	0.792341	-0.167484	-0.636368	-0.46036	0.632029	-1.17586	-0.432072	-0.315479	-0.734348	-0.76009	-1.17868	-0.384323	0.0151138	-1.23156	-1.33481	-0.0852528	-0.160589	-2.26294	-0.382763	-0.484566
P43628-1	KIR2DL3	0.547646	0.872572	-0.166977	0.890707		-1.95219	-2.90789	-2.32592	-1.80426	-1.33501	-1.73627	-1.73455	-1.60745	-1.66136	-1.5006	-0.775642	-2.33251	-2.19161	-0.301254	-3.06753	-1.18578	-1.45922	-1.12531	-2.24755	-1.51813	-2.95214	-2.18413	-2.46456	-1.93073	-4.31612	-0.971174	-1.63711	-1.1762	-2.77333	-1.60903	-2.17028	-1.34999	-1.89928	-1.04058
Q96J84-1	KIRREL;KIRREL1	0.932861	0.985244	-0.0390467	0.973298		-5.44256	-1.91689	-0.0317345	-1.8171	-1.17091	-0.987532	-1.81594	-0.31716	-1.62447	-1.93329	-3.01008	-2.00622	-2.5444	-4.45976	-3.1763	-2.07481	-0.863564	-2.2801	-4.31786	-3.85983	-0.883432	-3.0364	-1.21997	0.356237	-1.74682	-2.65231	-2.79401	-2.70764	-2.25717	-4.32043	-1.4917	-2.82971	-2.41301	-2.2014
P10721-1	KIT	0.32441	0.755741	0.443975	1.36035		-5.09073	-3.60081	-3.67332	-6.35813	-4.22345	-3.45174	-5.16578	-5.80972	-6.36771	-5.18546	-2.68664	-4.9278	-4.33334	-2.33108	-4.50317	-5.39905	-6.96362	-4.5927	-2.36088	-5.51396	-4.14966	-4.97718	-5.75698	-5.59247	-4.14836	-4.17399	-2.4804	-4.87786	-4.36403	-3.8894	-1.47517	-3.23597	-4.93669	-4.17473
Q9UEF7-1	KL	0.00456182	0.149722	0.510039	1.42409		2.60617	2.21921	2.11246	3.04285	2.91762	3.14595	2.59005	2.85091	2.45067	2.87732	1.8464	2.65281	2.68085	1.9301	2.28194	1.58007	2.50724	1.25375	1.91634	1.7333	2.68311	2.70652	3.07417	3.35692	2.80807	3.39806	3.0619	3.27044	3.27948	2.35729	2.76867	2.83993	2.29342	2.2932
P06870-1	KLK1	0.788062	0.952833	-0.0922946	0.93803		5.81323	4.15506	4.09927	4.25231	4.25628	3.09995	2.67898	3.27417	1.92683	4.19057	3.92838	4.52373	3.82671	3.60783	3.48387	3.47558	2.69226	3.94784	2.43926	4.96199	4.90601	3.78564	4.94763	2.18159	2.71915	5.20972	1.96503	3.67521	3.45608	2.77337	4.77206	4.31911	3.97299	4.26171
O43240	KLK10	0.138502	0.570452	0.871491	1.82955		-0.543016	-0.10429	1.66364	-0.529085	-2.51531	-2.74471	-3.39601	-1.30674	-3.47909	-1.24415	-0.806135	0.793083	-0.968605	-0.666189	-4.65778	-1.06825	-1.03935	-0.774916	-0.202732	-0.00743294	0.215984	-0.137072	-0.120045	-1.22964	-2.73992	0.666119	-0.71085	-0.739191	-1.55701	-0.0173225	-0.758959	-0.781574	-0.0977917	5.07863
Q9UBX7	KLK11	0.168272	0.605285	-0.330864	0.79506		1.04895	2.0075	2.92834	1.89314	0.393528	1.94627	2.13781	1.92303	1.43499	2.04249	2.14773	1.06599	2.4761	2.47676	0.163565	2.14146	2.69746	2.53782	2.7699	2.44453	1.76705	1.57088	2.17507	0.415768	1.36488	1.10979	1.92814	2.0755	1.40611	1.48993	2.03557	1.98291	2.06575	1.11549
Q9UKR3	KLK13	0.385922	0.782628	-0.739493	0.59895		3.71077	2.82695	3.9828	3.63956	-0.5695	-2.0282	-0.115406	0.0750256	-1.35635	3.58153	2.24378	1.86508	3.30182	4.86029	-0.565319	0.698299	-0.900257	-0.311523	-0.7029	5.18637	3.94667	2.18243	2.91648	-0.944902	-2.77325	1.85622	-2.1371	-3.11819	-0.8755	0.461691	3.33554	2.77639	3.72486	3.63923
P20151-1	KLK2	0.151733	0.5852	1.03545	2.04975		-2.54612	-6.76837	-1.0575	-4.04276	-1.73297	-2.46546	-2.00503	-3.29918	-1.0424	-0.0546265	-1.85164	-4.413	-3.5637	-0.623896	-4.28539	-2.88777	-2.67647	-1.96167	-0.381094	-4.4197	-3.45999	-4.69203	-3.37547	-2.64779	-4.8968	3.85094	-2.37226	-0.463621	-4.30403	-0.224625	0.34079	0.656309	-1.30492	-1.48676
P07288-1	KLK3	0.179855	0.620546	-0.416575	0.749201		3.19765	3.72444	4.19764	3.52113	4.13708	4.54652	4.27136	3.54353	4.40486	5.82765	5.53611	3.42555	3.5906	5.53262	3.5279	3.68593	3.61929	4.1717	6.98344	3.60409	3.8404	4.46371	4.24453	3.76523	3.14464	3.52501	4.26709	3.9907	3.72167	3.1665	3.39645	4.60273	4.74038	2.58269
Q9Y337	KLK5	0.202799	0.645927	-0.633427	0.644643		-2.94701	-2.76539	-3.8083	-1.23004	-5.09431	-4.27819	-3.4822	-5.54225	-5.16273	-4.11586	-1.88761	-2.0014	-1.60061	-1.44028	-5.66702	-5.58512	-2.35033	-3.98256	-3.64452	-2.63479	-2.50996	-5.01938	-3.86569	-6.3775	-4.7162	-4.08969	-4.33667	-4.00291	-4.46523	-4.88068	-1.82721	-3.72054	-1.46908	-3.86834
Q92876-1	KLK6	0.0365675	0.357573	1.20625	2.30737		-2.74818	-2.64929	0.193092	-1.95623	-0.99843	-1.98138	-2.16043	-4.58136	-2.18964	-5.15889	-4.81348	-0.709583	-5.07576	-1.95949	-1.65151	-2.70121	-1.64058	-4.34852	-1.7879	-5.61662	-1.38971	0.349924	-3.10635	-0.608387	-0.500496	-0.0309715	-0.481524	-0.456182	-0.473749	-1.45151	-1.61483	-3.60842	-3.65529	-3.30127
P49862	KLK7	0.9759	0.995578	0.00800697	1.00557		1.26271	0.778801	0.719387	1.21298	-0.277401	0.236641	-0.737827	0.483459	-0.168982	1.06589	0.480116	0.217022	1.6547	1.34031	1.02184	1.7233	1.03578	1.96351	0.0455952	1.04606	1.0192	0	1.31364	-0.3724	0.395613	1.14743	1.47337	1.77187	1.23277	-0.019619	1.42	1.74083	0.540163	-0.558611
P03952	KLKB1	0.395727	0.792582	-0.29445	0.815383		0.916656	0.92885	1.34071	1.11615	4.01391	2.56763	1.4	2.10457	2.01035	0.854311	1.77586	0.332272	0.36154	0.577602	0.835686	2.58282	2.596	2.58043	2.15858	1.1	1.60831	0.307625	1.20318	-0.55755	1.76288	1.15994	2.51871	2.4369	0.499756	3.22226	0.955524	1.66681	0.453943	1.4426
P01042	KNG1	0.153973	0.585619	-0.348341	0.785487		9.21373	9.61767	10.4445	9.79814	9.89569	9.34561	9.50416	10.4887	10.2038	9.99096	9.46365	9.24454	9.99137	10.6935	9.01691	10.1577	9.36873	10.6211	9.74313	9.65733	10.3867	8.73791	10.3695	9.70292	8.68885	8.8032	9.8465	9.96469	8.74902	8.43853	11.0813	10.9308	9.4696	8.73723
P01042-2	KNG1	0.180176	0.620679	-0.505177	0.704574		3.13428	3.46354	4.08161	4.3394	6.35188	3.70919	4.57587	5.77197	5.56555	5.0461	4.17976	3.52941	4.42409	5.69176	3.34234	5.81746	4.02185	6.43634	5.8442	3.04924	4.37977	2.59089	4.13511	4.66685	3.82663	3.53977	5.44828	4.81916	2.87034	3.53937	5.45307	5.42531	3.38901	3.6252
Q14974	KPNB1	0.920288	0.985359	-0.0723563	0.951083		3.59662	-0.367535	-1.49647	-1.70788	-1.19836	-2.21489	0.370705	-1.74832	-3.01518	-2.38959	-2.25459	-0.0491238	-1.64333	-3.07724	0.409397	-1.10915	-0.350929	0.358438	-0.189192	4.89329	5.4202	-0.738167	-0.317459	-1.7169	1.36083	-0.522324	1.1003	1.02882	0.853552	-1.6876	-2.86672	-1.68714	-0.391985	-0.161587
P01116-2	KRAS	0.0171723	0.271651	0.658597	1.57855		-1.11045	-2.23673	-1.6455	-0.800531	-0.865515	-0.846497	-0.902416	-1.19872	-2.83545	-2.3029	-1.02909	-0.539391	-0.642544	-0.0220013	0.00760078	-0.492126	-0.477577	-2.10969	-0.391886	-1.51705	-2.33982	-0.60527	-0.721609	0.364029	0.449162	-1.18375	-0.55052	-0.163296	0.148361	0.0545444	-0.989521	-1.38191	-0.790199	-1.11006
P04264	KRT1	0.203727	0.646796	-0.272774	0.827726		6.95867	8.34354	7.38566	7.13439	7.01675	6.44523	5.72118	6.69966	5.95525	6.69514	5.74156	6.21818	6.83934	6.81956	6.9555	7.40171	6.6841	7.41821	5.84482	7.29305	7.32573	6.19687	7.42901	6.59972	6.24776	6.8965	6.5854	6.88973	6.16073	5.78242	6.58294	7.20565	6.34425	5.99313
P13645	KRT10	0.29925	0.739872	-0.376188	0.77047		6.57717	7.78755	5.88334	6.97861	5.08613	4.82823	3.99078	4.56267	4.6369	6.46951	4.95597	5.70288	6.2537	5.25835	4.92787	5.80455	5.07444	5.34033	4.09155	6.88267	6.60336	4.08538	7.12927	5.21667	4.64884	5.79005	5.39666	4.09784	4.01464	4.47807	4.67093	6.51018	5.8219	6.10888
P13646	KRT13	0.237561	0.69845	-0.473081	0.720424		5.59176	6.36059	7.23137	5.4502	5.52613	3.68971	3.60402	3.8689	4.98865	3.78861	2.79175	4.48708	3.34355	3.18124	3.45766	5.23028	3.91375	4.01003	3.02631	5.37295	2.80365	3.45111	3.69209	6.33036	3.67494	4.502	3.71503	3.87216	3.50218	4.3257	3.138	3.26369	2.78932	4.37129
P02533	KRT14	0.824383	0.960141	-0.0693979	0.953036		3.36883	4.84223	2.8892	3.53969	1.56803	2.62401	1.42602	2.82582	0.881622	3.39842	2.60438	3.00123	1.81625	2.61865	2.41279	4.07421	2.74759	3.42244	2.30789	3.1664	3.50878	2.73682	3.32792	1.69831	2.24732	4.32613	3.58292	3.53923	3.36378	2.14063	1.79096	2.0945	2.74742	2.05322
P08779	KRT16	0.288694	0.735364	0.483266	1.39791		-1.24735	0.276897	0.841093	-0.422678	-3.97804	-0.494663	-0.492773	-1.40374	-1.15018	-0.415031	-0.127159	-1.1195	-2.13878	0.360039	-0.334387	-4.91191	-0.305487	-0.290905	-1.29083	-0.730568	0.0875816	-0.774216	0.470379	-2.04508	-1.84616	-0.554758	-0.169769	-1.03752	-1.05968	-1.69982	1.01012	1.21937	0.686396	0.142769
P05783	KRT18	0.48264	0.845302	-0.114811	0.923503		2.16425	1.85347	2.8584	2.66355	2.42903	2.11439	2.6524	1.40149	2.40906	3.02765	2.60573	2.99643	3.58081	2.21851	1.97509	2.22438	2.90051	2.42046	1.97531	2.87221	1.88602	2.89552	2.17908	1.8989	2.49136	1.98937	2.35751	2.90677	2.12638	2.04267	1.79172	2.44168	2.33494	2.76484
P08727	KRT19	0.0121349	0.238633	-0.811781	0.569678		1.03551	0.385143	0.487621	1.17686	-0.866224	-0.152029	-0.299078	-1.56489	-1.79385	-0.623707	-1.32957	0.395847	1.33023	-0.239151	0.441675	0.472855	0.803972	0.102932	-1.34805	0.293188	0.931898	-1.34103	-1.08394	-0.273062	-0.174927	-0.252659	0.62697	-1.05841	-0.332911	-1.50906	-1.65448	-0.68992	-2.09494	-0.936895
P35908	KRT2	0.910266	0.981086	0.0220543	1.0154		3.18258	4.57619	2.65793	3.38372	3.50558	3.24939	2.5577	3.58552	3.18433	3.32977	2.15327	2.25592	2.71685	2.94759	3.24342	3.27589	3.54148	3.28813	2.87688	3.06015	2.76327	2.43398	3.32596	3.0996	3.4419	3.4955	3.48825	3.07645	2.95541	2.85291	4.58539	3.19909	2.45733	2.32076
P35900	KRT20	0.0416655	0.377132	1.1929	2.28612		-3.9191	-1.76613	-0.722656	-1.9049	-2.50245	0.418932	-4.80195	-1.03881	-4.70332	-2.50517	-1.76865	-1.15483	-0.691795	-1.43353	-1.4026	-0.256582	1.58492	-4.67531	-0.815811	-0.885458	-1.83206	-1.439	-0.112106	-2.67498	-1.82263	-1.14688	0.942278	-1.16307	-1.64499	2.62441	-0.424057	-1.63158	0.100271	1.13319
P19013	KRT4	0.0628126	0.450241	-0.72433	0.605278		4.8827	4.888	5.61468	3.80473	5.93939	2.96238	3.37239	3.51553	4.81197	2.37268	2.61007	3.78504	2.40986	2.6932	1.4042	4.18539	2.57981	3.07292	2.40081	4.1873	2.83587	1.72365	2.59412	4.31382	2.94282	4.27032	2.3712	2.70524	2.64659	3.63727	2.60257	1.91559	2.07649	2.79717
P13647	KRT5	0.288942	0.735096	-0.358654	0.779892		2.59436	3.89101	3.15917	2.8597	2.62009	0.500006	0.528265	0.327862	1.53471	1.71443	0.189228	1.55858	1.16678	1.16076	1.11888	2.00066	-0.263922	1.51735	0.945738	2.39816	2.11421	0.758755	1.63843	2.93699	1.1614	1.86282	1.21274	0.973303	0	1.10369	0.857887	1.34887	0.937588	1.36733
P02538	KRT6A	0.332019	0.756568	-0.444961	0.734604		0.418238	1.00147	3.98165	-0.381435	-1.71837	-1.58504	-1.41305	-1.92023	-1.16873	-0.946461	-0.792791	1.09246	-2.61711	-1.28036	-0.519564	-0.749901	-2.42588	-0.760248	-0.678289	-0.676966	-1.86664	-2.66506	-1.41655	0.402325	-1.60076	-0.33465	-0.738836	-1.18029	-1.42549	0.0498428	-1.36969	-1.49265	-0.51882	-2.78406
P04259	KRT6B	0.0667036	0.463363	-0.428372	0.7431		3.64687	4.54105	5.27636	3.62219	3.36648	2.49876	2.74432	2.4662	2.79868	3.04399	2.33426	3.08848	2.91814	2.94516	3.12761	3.53896	3.25192	3.35749	2.02447	3.92566	2.57809	3.29142	2.84352	3.26216	2.40774	3.14868	3.17171	2.41219	2.51025	2.81383	2.55278	2.82469	2.00077	2.72649
P08729	KRT7	0.873295	0.972287	-0.0761283	0.9486		-2.19248	-1.3105	-0.59491	2.09856	2.73338	0.0403996	0.00960541	0.50058	1.14754	2.92574	1.48781	1.78624	1.69792	0.996819	-1.02	-1.80343	-1.52639	0.727123	0.566996	-0.122025	0.0977974	0.674557	-1.21998	2.196	0.4877	1.34761	-0.0214672	-1.09832	0.0506229	1.60036	0.34993	1.24539	-1.49622	-0.00069809
Q8N1N4	KRT78	0.402592	0.796307	0.484824	1.39942		-0.675602	-0.0284157	0.954641	-4.14006	-2.62219	-2.54276	-4.16035	-3.89445	-6.77451	-2.73902	-4.12365	-3.5698	-1.76243	-2.67677	-3.19503	-1.81247	-3.46122	-1.40323	-3.72725	-1.4963	-3.47489	-2.27683	-1.08207	-1.38811	-2.2465	-2.28398	-2.73394	0.434479	-2.66878	0.306589	-3.05941	-3.69973	-4.05622	-4.43015
P05787	KRT8	0.815191	0.957698	-0.0444897	0.969633		1.39458	1.08716	0.440439	1.35066	1.46137	1.92588	1.61753	0.842924	0.647436	1.1982	1.53391	1.95374	2.80212	0.953907	1.19864	1.89264	1.90388	0.940849	0.82424	1.61979	1.45529	1.76912	0.815989	1.33022	2.32722	1.20057	2.06283	1.15962	1.77673	1.24338	0.542973	0.699394	1.20873	1.26522
P35527	KRT9	0.879046	0.973416	-0.0337638	0.976868		3.90948	4.16673	3.97456	3.3795	4.50954	4.02377	3.08256	3.81338	3.74007	3.83226	3.07514	2.96265	3.63413	3.86601	4.73614	3.94074	4.59657	4.92629	3.33333	3.39461	4.04962	3.47004	5.80365	4.06343	3.4937	3.57691	4.52538	4.27188	3.58213	3.17572	3.29055	3.84455	3.65795	2.91527
Q86UP2-2	KTN1	0.895536	0.978911	-0.0591086	0.959857		-5.74427	-3.60504	-3.83993	-2.85178	-4.07202	-3.93406	-4.89868	-2.61911	-3.57007	-2.71932	-4.67757	-3.54505	-2.14334	-3.04903	-4.91769	-6.14001	-2.16577	-3.99926	-3.94471	-3.9446	-2.27376	-1.1538	-4.32905	-2.83801	-4.08253	-3.06976	-5.68097	-3.36342	-2.82034	-1.99421	-5.90388	-5.91808	-4.78405	-3.52155
Q16719	KYNU	0.146322	0.578306	0.633431	1.55125		-3.89829	-3.16181	-5.16292	-2.76486	-5.57292	-5.59341	-3.39235	-3.47431	-5.85297	-5.579	-5.55877	-2.46868	-5.62074	-5.83575	-2.51115	-3.64068	-6.56447	-3.44336	-4.58999	-4.048	-2.98261	-5.07065	-4.81077	-3.17249	-2.58414	-4.91245	-3.09389	-4.11342	-3.08398	-2.23617	-4.28641	-4.15323	-4.73909	-2.28592
P32004-3	L1CAM	0.478668	0.843281	-0.213933	0.862184		2.43306	1.43097	2.13654	0.910723	3.96212	1.95572	1.50126	2.47188	3.00455	1.07603	1.61505	1.25571	0.222971	2.19515	1.05996	2.31045	1.64083	2.4409	1.75896	1.82085	2.60369	0.427273	0.696196	3.13619	1.95515	0.416374	2.45546	1.21099	0.889019	1.44623	2.31516	2.23971	2.06965	2.60415
P00709	LALBA	0.8409	0.96264	0.145032	1.10576		0.244179	-0.716248	-1.51624	-0.332079	-4.32725	-2.37566	-5.05592	-5.28144	-3.61535	-1.68715	-1.92964	0.680765	-2.06045	-3.51548	-0.648233	-3.51862	-4.92422	-4.66466	-5.30173	-1.3447	-0.951792	-0.0230751	0.73559	-2.32816	-4.9526	-0.378328	-3.59405	-4.62689	-6.89904	-2.53635	-2.05527	-0.596643	-1.10589	-2.46553
P25391	LAMA1	0.833875	0.961628	-0.110135	0.926501		-2.61897	-1.98109	-3.81083	-2.9491	-1.31007	-1.00055	0.835567	-1.23717	-3.22153	-3.37139	-3.71837	-2.34336	-3.57742	-5.3767	-1.39042	-5.11625	0.921215	-0.948988	-1.43858	-1.37661	-1.6383	-3.21015	-2.46416	-3.46491	-1.8551	-3.53171	-0.851858	-0.493601	-1.28424	-0.813517	-3.30251	-3.08438	-2.73356	-3.23236
O15230	LAMA5	0.329892	0.754929	-0.249721	0.841059		3.8646	4.62396	4.27003	3.4813	3.94712	3.53042	2.75368	3.61867	3.95898	4.3317	2.5342	2.65606	4.31566	4.01954	4.48471	3.86179	3.19965	3.80791	2.43943	3.931	3.84089	3.63691	4.46729	3.98406	3.64716	2.63078	2.99013	4.76289	3.1993	2.06358	3.51955	4.36682	3.09142	2.35218
P07942	LAMB1	0.102062	0.530751	0.877315	1.83695		-2.98608	-2.59363	-3.92097	-5.09614	-5.06885	-5.53558	-4.92793	-5.12151	-4.21691	-5.82273	-6.75475	-3.29013	-5.50861	-5.12325	-3.92953	-4.8797	-5.17191	-2.50399	-6.17224	-1.92588	-2.00412	-2.78191	-3.18476	-5.96987	-2.9453	-1.41056	-3.55286	-3.6976	-3.83034	-4.60446	-6.35725	-2.44013	-4.46127	-0.654192
P55268	LAMB2	0.510841	0.856456	0.275364	1.2103		-3.4501	-1.29936	-1.85249	-0.452698	1.33024	-1.88254	-0.714363	-0.660234	-0.0647964	-0.201729	-0.764645	-3.88028	-1.5716	-1.83978	-2.35403	-0.348852	-1.69957	-0.798407	-0.758341	-0.997063	-2.46343	-0.894899	-1.15295	-1.38579	0.346901	0.43227	-1.05292	-1.68495	-3.78738	-1.18853	0.170336	-2.07578	0.156593	-0.846628
P11047	LAMC1	0.663618	0.903774	0.198268	1.14732		-1.70859	-1.42308	-2.34831	-0.22053	-2.57767	0.815329	0.625675	0.302372	-0.762213	-0.609053	-0.162897	-1.10834	-3.79319	-1.21525	-0.437561	-0.523195	1.15267	1.05026	1.06137	-1.59781	-1.05596	0.180887	-3.10944	-1.76135	0.739269	-2.16445	0.234001	0.742722	0.660641	-0.724628	-1.21848	0.145653	-0.553556	0.407742
P11279	LAMP1	0.337938	0.755038	0.503945	1.41809		0.433895	0.340824	1.04161	0.425617	-1.98616	-1.71692	-3.1878	0.130672	-4.74675	0.0532455	-0.401726	0.479446	-0.984444	-0.57155	-1.89951	1.21603	-1.72692	0.691263	-2.14079	1.2058	2.13822	-1.81338	0.391113	0.257862	-0.69348	1.36383	-0.383051	1.03475	-1.69962	1.21855	0.0624142	-0.216866	-0.798357	0.890497
P13473-1	LAMP2	0.724726	0.932282	0.114925	1.08292		-3.77283	-4.79678	-4.44802	-3.38875	-4.26559	-4.53061	-4.9963	-5.1744	-6.75813	-4.47488	-3.81764	-4.86715	-6.01737	-4.11901	-4.95858	-6.71533	-5.83872	-5.79226	-4.66417	-4.91117	-4.79806	-5.0436	-7.02886	-4.01753	-4.61556	-5.77621	-3.35373	-4.92773	-4.44958	-4.97869	-4.47568	-5.23105	-3.53459	-4.90054
Q6IAA8	LAMTOR1	0.159715	0.592856	0.559259	1.47351		-2.79525	-2.7917	-6.43372	-5.41685	-3.01857	-3.21852	-3.04149	-4.43462	-3.9214	-3.78324	-2.90372	-2.52107	-3.49918	-3.94667	-1.78686	-4.34994	-4.59511	-3.46047	-3.21007	-4.63413	-6.07267	-2.90744	-2.89952	-6.07739	-2.75618	-2.85673	-3.66714	-2.70824	-2.09945	-2.77761	-3.29565	-3.65121	-2.68444	-3.77047
O43813	LANCL1	0.995045	0.999994	0.00309043	1.00214		-1.22426	-1.6519	-1.12606	-0.132618	-0.411316	-3.04341	-3.63073	-1.96995	-1.64673	-0.0722637	0.969984	-1.26529	0.8484	-0.293688	-1.40593	-3.42315	-3.10248	-3.95829	-2.9695	-1.04932	-1.98034	-0.443359	0.127068	-0.972969	-4.64639	-1.01584	-2.64933	-3.41385	-1.45069	-2.15079	-0.169447	-1.57825	-0.763973	-0.975075
P28838	LAP3	0.070699	0.472243	-0.479343	0.717304		3.7604	5.47395	4.03807	4.00753	4.58025	3.59692	2.93643	3.97035	2.99241	4.0338	4.05147	3.10342	4.01007	4.78135	4.75329	4.09045	4.35132	4.25934	3.68164	4.98719	5.05655	4.147	4.37901	2.49769	3.55752	2.98437	3.86071	4.75972	3.07141	2.29593	3.69788	4.72594	4.29618	3.05282
Q14847-2	LASP1	0.11711	0.549746	0.334403	1.26086		0.59457	-0.688278	-0.148439	0.847847	-0.0488586	-0.286303	0.44594	0.221363	0.371246	-0.87517	0.601088	1.566	0.518442	-0.561995	0.363544	-0.225435	-0.478176	0.195536	0.121418	-0.849077	-0.813562	0.47683	0.244812	0.760992	0.752224	-0.814041	-0.0480957	0	0.11269	0.615911	0.46501	0.264322	0.951254	1.10495
P18428	LBP	8.72819e-05	0.0134286	1.62317	3.08051	+	1.17614	1.03528	1.82223	0.495968	1.01791	0.932955	1.67374	0.857487	1.82117	0.523315	1.29581	1.24618	0.97234	0.231504	1.85601	0.894276	1.52722	1.05796	2.25644	0.650915	1.47405	2.60164	3.71797	1.12507	3.78838	0.388552	3.66837	5.00455	4.04498	1.43798	3.19915	4.10874	3.17818	0.201744
P04180	LCAT	0.399908	0.79623	-0.205391	0.867304		2.52434	2.59206	2.60153	2.38197	3.02156	2.45517	2.05152	4.43991	2.18098	2.36156	2.69621	2.25658	2.27343	2.30843	1.67341	3.04375	2.60533	3.94872	3.51132	2.28995	2.32918	2.39142	2.66012	1.50945	3.1321	2.33626	2.90227	3.02241	1.41452	1.63973	3.76013	3.04378	2.36109	1.54283
P80188-2	LCN2	0.911611	0.98141	-0.0391155	0.973251		1.45335	3.60207	3.51109	2.1926	-0.173105	2.23068	2.11558	3.02772	1.69222	2.0879	1.62667	0.701036	2.10891	2.65495	0.698748	3.22206	1.45123	2.36536	1.80586	1.6547	2.01595	1.48389	2.5501	-0.173426	1.4484	3.57025	2.9332	2.98845	1.3901	1.05444	2.83479	2.74953	0.656822	2.03317
P13796	LCP1	0.452647	0.833479	-0.264153	0.832687		0.522617	2.68849	1.00809	1.59569	1.98688	2.21726	0.609381	1.7725	0.154137	0.81114	1.87969	0.854273	1.56188	1.78277	1.00445	2.13379	3.16392	2.16301	2.28936	0.863688	0.940733	0.541496	-0.274393	-0.0887165	1.00262	2.93304	2.56939	2.19537	2.69718	2.57391	1.38335	-0.0274296	-0.484982	1.35702
P00338-1	LDHA	0.684614	0.914214	-0.0573523	0.961026		4.90553	5.26211	4.24401	4.81752	5.06344	4.2402	3.92521	4.28322	4.75005	3.97244	4.29337	4.8047	4.39354	3.84224	4.55937	4.53597	4.9295	4.25062	4.28771	4.96079	5.36986	4.32017	5.04927	4.41988	4.35257	5.01813	4.39773	4.2126	4.70135	4.25365	3.9423	4.63724	4.41222	4.77481
P07195	LDHB	0.963947	0.992478	-0.00808167	0.994414		7.45607	6.47594	7.15755	6.66632	6.60143	7.0027	5.88493	7.13491	6.30563	6.73529	6.70397	6.41491	6.78811	7.35008	5.60656	6.51614	6.27783	6.79115	5.85828	6.1463	6.50713	6.13921	6.59642	6.47157	6.26191	6.65524	6.53586	6.36237	6.34191	6.07719	7.36901	7.98866	6.20734	6.55281
P07864	LDHC	0.300927	0.739469	-0.350592	0.784262		1.43552	1.86779	1.686	-0.254425	1.48379	1.77265	0.910803	1.02178	1.06539	0.587301	-0.175034	0.124889	0.999632	0.476301	1.30971	2.71779	0.943592	2.03943	0.180357	2.63113	3.17514	0.524338	1.81418	-0.33935	2.06036	-0.645533	1.73987	1.38621	0.391325	0.314878	1.71483	1.7505	1.27608	-0.450422
[truncated: 978 more rows]

## Sheet: iPD vs. Control
Supplementary Data 4. iPD vs Control: The complete proteomic data of the iPD vs. Control volcano plot.
[truncated: 2,129 more rows]
[truncated: 6 more columns]

[truncated: 4 more sheets: LRRK2 PD vs. Control, LRRK2 PD vs. NMC, LRRK2 PD vs. iPD, Statistical Data]
