# Supplementary material for: Quantitative proteomics and phosphoproteomics of urinary extracellular vesicles define putative diagnostic biosignatures for Parkinson’s disease
Source: Commun Med (Lond). 2023 May 10;3:64. doi: 10.1038/s43856-023-00294-w (PMC10172329; doi:10.1038/s43856-023-00294-w)
Supplement: Supplementary file 4 — Source Data [file 43856_2023_294_MOESM4_ESM.zip]

Archive with 2 entries (2 files):
- Source Data 1.xlsx
- Source Data 2.pptx
